# Supplementary material for: Deciphering the phosphorylation-based regulatory strategies of Haemaphysalis longicornis in heat stress
Source: Parasit Vectors. 2025 Sep 24;18:390. doi: 10.1186/s13071-025-07025-1 (PMC12461959; doi:10.1186/s13071-025-07025-1)
Supplement: Supplementary file 6 — Additional file6. Table S1 Quantitative search results of phosphorylated peptides. [file 13071_2025_7025_MOESM6_ESM.xlsx]

## Sheet: Salivary
Table S1. Quantitative search results of phosphorylated peptides.
PG.Pvalue	PG.Cscore	PG.ProteinGroups	PG.ProteinAccessions	PG.ProteinDescriptions	EG.PrecursorId	[1].26-Salivary.glands-p-1.raw.EG.TotalQuantity	[2].26-Salivary.glands-p-2.raw.EG.TotalQuantity	[3].26-Salivary.glands-p-3.raw.EG.TotalQuantity	[4].36-Salivary.glands-p-1.raw.EG.TotalQuantity	[5].36-Salivary.glands-p-2.raw.EG.TotalQuantity	[6].36-Salivary.glands-p-3.raw.EG.TotalQuantity	[7].45-Salivary.glands-p-1.raw.EG.TotalQuantity	[8].45-Salivary.glands-p-2.raw.EG.TotalQuantity	[9].45-Salivary.glands-p-3.raw.EG.TotalQuantity
7.85e-46	1.09974	A0A0G2JH20;A0A5F9C503;O02705;P07900;P30946	A0A0G2JH20;A0A5F9C503;O02705;P07900;P30946	Heat shock protein 90 alpha family class A member 1;Heat shock protein 90 alpha family class A member 1;Heat shock protein HSP 90-alpha;Heat shock protein HSP 90-alpha;Heat shock protein HSP 90-alpha	_LGIHEDS[Phospho (STY)]QNR_.2	46104.3	45225.5	34221.3	32833.7	26638.8	23350.2	46432.7	53528.2	50430.6
1.36e-34	1.07396	A0A3G1T4J4	A0A3G1T4J4	Uncharacterized protein	_PGT[Phospho (STY)]PGGRRGGS[Phospho (STY)]R_.2	333395	215807	219787	242354	222454	224340	34711.7	199234	219176
1.36e-34	1.07396	A0A3G1T4J4	A0A3G1T4J4	Uncharacterized protein	_PGTPGGRRGGS[Phospho (STY)]R_.2	262801	268055	271103	257609	239285	230837	112040	91240.2	102088
3.66e-33	1.07035	A0A5F9C6I3;A0A5F9CH10;G1SPQ6;G1U355;Q13627;Q9Y463	A0A5F9C6I3;A0A5F9CH10;G1SPQ6;G1U355;Q13627;Q9Y463	Dual-specificity kinase;Dual-specificity kinase;Dual-specificity kinase;Dual-specificity kinase;Dual specificity tyrosine-phosphorylation-regulated kinase 1A;Dual specificity tyrosine-phosphorylation-regulated kinase 1B	_IYQY[Phospho (STY)]IQSR_.2	363291	384584	388309	209573	216068	212928	241223	271560	268580
5.85e-15	1.01256	A0A5F9C916;A0A5F9CYP8;A0A5F9DQH7;G1SJD1;G1T9J4;m.30543;O43768;P56211;P68211;Q712U6	A0A5F9C916;A0A5F9CYP8;A0A5F9DQH7;G1SJD1;G1T9J4;m.30543;O43768;P56211;P68211;Q712U6	Uncharacterized protein;Endosulfine alpha;Endosulfine alpha;Endosulfine alpha;Uncharacterized protein; type:complete c43107.graph_c0:1547-1200(-) NR_ID: XP_002415070.1 E-value: 7.4e-36 Identity: 273/315(86) Score: 402 Annotation: regulator of ATP-sensitive K+ channels, putative;Alpha-endosulfine;cAMP-regulated phosphoprotein 19;Alpha-endosulfine;cAMP-regulated phosphoprotein 19	_Y[Phospho (STY)]FDSGDYNMAK_.2	0	0	0	0	0	1183.71	0	0	137.373
6.7e-30	1.06177	A0A5F9CCJ1;A0A5F9D2H8;A0A5F9DQ51;A0A5F9DVZ1;G1SU82;P53789	A0A5F9CCJ1;A0A5F9D2H8;A0A5F9DQ51;A0A5F9DVZ1;G1SU82;P53789	Gc-globulin;Gc-globulin;Gc-globulin;Gc-globulin;Gc-globulin;Vitamin D-binding protein	_AKLPEATS[Phospho (STY)]AELAELVEK_.2	193191	167290	157316	0	0	152881	175186	122908	113860
6.7e-30	1.06177	A0A5F9CCJ1;A0A5F9D2H8;A0A5F9DQ51;A0A5F9DVZ1;G1SU82;P53789	A0A5F9CCJ1;A0A5F9D2H8;A0A5F9DQ51;A0A5F9DVZ1;G1SU82;P53789	Gc-globulin;Gc-globulin;Gc-globulin;Gc-globulin;Gc-globulin;Vitamin D-binding protein	_LPEATS[Phospho (STY)]AELAELVEK_.2	0	15259.8	0	12841.4	14695.1	11745.4	0	16273.4	16676.3
1.64e-27	1.05514	A0A5F9CFH9;A0A5F9CKX2;A0A5F9CW95;A0A5F9D238;A0A5F9D4L0;A0A5F9DKS1;G1SPY5;m.17492;P34947;P43250	A0A5F9CFH9;A0A5F9CKX2;A0A5F9CW95;A0A5F9D238;A0A5F9D4L0;A0A5F9DKS1;G1SPY5;m.17492;P34947;P43250	G protein-coupled receptor kinase;G protein-coupled receptor kinase;G protein-coupled receptor kinase;G protein-coupled receptor kinase;G protein-coupled receptor kinase;G protein-coupled receptor kinase;G protein-coupled receptor kinase; type:complete c38138.graph_c0:3553-1865(-) NR_ID: XP_002433643.1 E-value: 3.3e-294 Identity: 1524/1629(93) Score: 2636 Annotation: cAMP-dependent protein kinase…	_DVLDIEQFS[Phospho (STY)]TVK_.2	0	42422.2	30404.9	0	57629.8	44875.8	39079.9	42367.9	41490.5
1.64e-27	1.05514	A0A5F9CFH9;A0A5F9CKX2;A0A5F9CW95;A0A5F9D238;A0A5F9D4L0;A0A5F9DKS1;G1SPY5;m.17492;P34947;P43250	A0A5F9CFH9;A0A5F9CKX2;A0A5F9CW95;A0A5F9D238;A0A5F9D4L0;A0A5F9DKS1;G1SPY5;m.17492;P34947;P43250	G protein-coupled receptor kinase;G protein-coupled receptor kinase;G protein-coupled receptor kinase;G protein-coupled receptor kinase;G protein-coupled receptor kinase;G protein-coupled receptor kinase;G protein-coupled receptor kinase; type:complete c38138.graph_c0:3553-1865(-) NR_ID: XP_002433643.1 E-value: 3.3e-294 Identity: 1524/1629(93) Score: 2636 Annotation: cAMP-dependent protein kinase…	_DVLDIEQFS[Phospho (STY)]T[Phospho (STY)]VK_.2	19634	10416.7	6097.83	32048	23142	30063	43140	59846.5	56316.4
1.64e-27	1.05514	A0A5F9CFH9;A0A5F9CKX2;A0A5F9CW95;A0A5F9D238;A0A5F9D4L0;A0A5F9DKS1;G1SPY5;m.17492;P34947;P43250	A0A5F9CFH9;A0A5F9CKX2;A0A5F9CW95;A0A5F9D238;A0A5F9D4L0;A0A5F9DKS1;G1SPY5;m.17492;P34947;P43250	G protein-coupled receptor kinase;G protein-coupled receptor kinase;G protein-coupled receptor kinase;G protein-coupled receptor kinase;G protein-coupled receptor kinase;G protein-coupled receptor kinase;G protein-coupled receptor kinase; type:complete c38138.graph_c0:3553-1865(-) NR_ID: XP_002433643.1 E-value: 3.3e-294 Identity: 1524/1629(93) Score: 2636 Annotation: cAMP-dependent protein kinase…	_DVLDIEQFST[Phospho (STY)]VK_.2	0	0	0	31365.7	0	0	0	0	0
0.000160818	0.953451	A0A5F9CSE6;G1ST36;m.29110;O15198;Q15797	A0A5F9CSE6;G1ST36;m.29110;O15198;Q15797	Mothers against decapentaplegic homolog;Mothers against decapentaplegic homolog; type:complete c42660.graph_c0:2334-862(-) NR_ID: XP_002405164.1 E-value: 3.9e-219 Identity: 1263/1491(84) Score: 1988 Annotation: conserved hypothetical protein;Mothers against decapentaplegic homolog 9;Mothers against decapentaplegic homolog 1	_VLTQMGSPHNPISSVS[Phospho (STY)]_.2	4679.9	4616.83	3687.91	10882.1	8073.38	9788.09	0	0	0
3.68e-08	0.977256	A0A5F9CU70;G1SIA9;Q9Y255	A0A5F9CU70;G1SIA9;Q9Y255	PRELI domain containing 1;PRELI domain containing 1;PRELI domain-containing protein 1, mitochondrial	_YFLGQS[Phospho (STY)]VLR_.2	12268.9	11978.4	10835.6	20027.3	24348.2	19294.9	279801	244044	241087
5.2e-16	1.01687	A0A5F9CX30	A0A5F9CX30	Centrosomal protein 41	_S[Phospho (STY)]RLDTDYR_.2	74348.4	74507.4	59745.9	35059	31540.3	30242	0	35484.2	29477.9
1.82e-24	1.04617	G1SG35	G1SG35	Transmembrane protein 132B	_MS[Phospho (STY)]LPGVR_.2	19111	20815	5501.7	36428.8	40918.8	42917	298477	284956	246670
1.64e-43	1.09474	G1SSZ9;G1TPY2;m.43685;O94806;Q15139	G1SSZ9;G1TPY2;m.43685;O94806;Q15139	Serine/threonine-protein kinase;Serine/threonine-protein kinase; type:complete c46512.graph_c0:5787-3241(-) NR_ID: XP_015926885.1 E-value: 0.0e+00 Identity: 1980/2595(76) Score: 2877 Annotation: serine/threonine-protein kinase D3 isoform X3;Serine/threonine-protein kinase D3;Serine/threonine-protein kinase D1	_S[Phospho (STY)]VVGTPAYLAPEVLR_.2	18917.1	17402.8	17920	16335.4	17452.8	16303.6	30034.7	31035.1	28850.3
1.61e-19	1.03	G1SX60	G1SX60	MICAL like 1	_APES[Phospho (STY)]PAPTPPT[Phospho (STY)]PR_.2	1.50633e+06	1.37871e+06	1.46701e+06	1.38412e+06	1.30868e+06	1.28741e+06	814985	843353	0
1.1e-13	1.00706	G1T0X2;O97644	G1T0X2;O97644	Fibrinogen alpha chain;Fibrinogen A-alpha chain (Fragment)	_GDKEMLIS[Phospho (STY)]NER_.2	49279.3	52113.7	45081.3	18910.5	19663.1	13383.8	11802	8453.09	5830.55
2.92e-15	1.01382	G1TA60	G1TA60	Kinetochore scaffold 1	_GGNETVQES[Phospho (STY)]NAFRS[Phospho (STY)]K_.2	70503.7	420799	4293525	107445	65956.9	3.23653e+06	247760	235197	262600
7.06e-30	1.06171	G1TBM7	G1TBM7	Butyrophilin subfamily 1 member A1	_AVS[Phospho (STY)]PSALPR_.2	0	16968.5	0	14986.7	16218.9	14318.1	51043.8	32248.3	45129.1
1.35e-53	1.11554	G8ZF10;m.46581;P01948	G8ZF10;m.46581;P01948	Alpha-globin 1; type:complete c47107.graph_c0:28-456(+) NR_ID: NP_001075858.1 E-value: 2.4e-76 Identity: 426/426(100) Score: 752 Annotation: hemoglobin subunit alpha-1/2;Hemoglobin subunit alpha-1/2	_VLS[Phospho (STY)]PADKTNIK_.2	26820.7	29634.9	26573.4	24406.4	25516	26919.2	33186.4	30580	32762.2
1.44e-47	1.1034	m.10008	m.10008	type:complete c32912.graph_c0:413-1072(+) NR_ID: DAA34558.1 E-value: 2.0e-106 Identity: 621/657(94) Score: 1013 Annotation: TPA_exp: RNA-binding protein LARK	_S[Phospho (STY)]PPPASGYSWGAGYGSSDR_.2	4570858	4602182	4.46189e+06	3136062	3.95758e+06	3.79144e+06	2.05078e+06	2.41879e+06	3.2427e+06
1.44e-47	1.1034	m.10008	m.10008	type:complete c32912.graph_c0:413-1072(+) NR_ID: DAA34558.1 E-value: 2.0e-106 Identity: 621/657(94) Score: 1013 Annotation: TPA_exp: RNA-binding protein LARK	_S[Phospho (STY)]PPPASGYSWGAGYGSSDR_.3	0	145733	0	0	0	89702.6	0	0	0
1.44e-47	1.1034	m.10008	m.10008	type:complete c32912.graph_c0:413-1072(+) NR_ID: DAA34558.1 E-value: 2.0e-106 Identity: 621/657(94) Score: 1013 Annotation: TPA_exp: RNA-binding protein LARK	_SPPPASGY[Phospho (STY)]SWGAGYGSSDR_.3	131505	0	0	0	0	43923.7	90985.9	46083.5	0
1.44e-47	1.1034	m.10008	m.10008	type:complete c32912.graph_c0:413-1072(+) NR_ID: DAA34558.1 E-value: 2.0e-106 Identity: 621/657(94) Score: 1013 Annotation: TPA_exp: RNA-binding protein LARK	_RS[Phospho (STY)]PPPASGYSWGAGYGSSDR_.3	668846	736562	826112	487588	1014672	1.10778e+06	627438	666168	431073
1.44e-47	1.1034	m.10008	m.10008	type:complete c32912.graph_c0:413-1072(+) NR_ID: DAA34558.1 E-value: 2.0e-106 Identity: 621/657(94) Score: 1013 Annotation: TPA_exp: RNA-binding protein LARK	_RS[Phospho (STY)]PPPASGYSWGAGYGSSDR_.2	0	3520.28	0	233246	113465	154824	68525.4	31316.4	61715.2
1.6e-65	1.13755	m.10060	m.10060	type:complete c32962.graph_c1:276-2411(+) NR_ID: XP_015911206.1 E-value: 6.0e-285 Identity: 1668/2184(76) Score: 2557 Annotation: actin-binding LIM protein 1-like isoform X3	_KDAEEQTHPPPS[Phospho (STY)]PS[Phospho (STY)]ASPPPQQPDR_.3	0	0	0	0	0	0	1.64569e+06	0	0
1.6e-65	1.13755	m.10060	m.10060	type:complete c32962.graph_c1:276-2411(+) NR_ID: XP_015911206.1 E-value: 6.0e-285 Identity: 1668/2184(76) Score: 2557 Annotation: actin-binding LIM protein 1-like isoform X3	_KDAEEQTHPPPS[Phospho (STY)]PSAS[Phospho (STY)]PPPQQPDR_.3	5607636	4828950	4284153	3.03192e+06	0	3.00303e+06	0	1.70627e+06	1.5786e+06
1.6e-65	1.13755	m.10060	m.10060	type:complete c32962.graph_c1:276-2411(+) NR_ID: XP_015911206.1 E-value: 6.0e-285 Identity: 1668/2184(76) Score: 2557 Annotation: actin-binding LIM protein 1-like isoform X3	_KDAEEQTHPPPS[Phospho (STY)]PSASPPPQQPDR_.3	861660	980369	874599	868370	954258	915039	1.0434e+06	907952	853199
1.6e-65	1.13755	m.10060	m.10060	type:complete c32962.graph_c1:276-2411(+) NR_ID: XP_015911206.1 E-value: 6.0e-285 Identity: 1668/2184(76) Score: 2557 Annotation: actin-binding LIM protein 1-like isoform X3	_KDAEEQTHPPPS[Phospho (STY)]PS[Phospho (STY)]ASPPPQQPDR_.4	0	0	0	0	0	0	0	0	67828.9
1.6e-65	1.13755	m.10060	m.10060	type:complete c32962.graph_c1:276-2411(+) NR_ID: XP_015911206.1 E-value: 6.0e-285 Identity: 1668/2184(76) Score: 2557 Annotation: actin-binding LIM protein 1-like isoform X3	_DAEEQTHPPPS[Phospho (STY)]PSAS[Phospho (STY)]PPPQQPDR_.3	2.68766e+06	2.49905e+06	2.35156e+06	2.54578e+06	2254801	2180658	1.15813e+06	1.18203e+06	1.15626e+06
1.6e-65	1.13755	m.10060	m.10060	type:complete c32962.graph_c1:276-2411(+) NR_ID: XP_015911206.1 E-value: 6.0e-285 Identity: 1668/2184(76) Score: 2557 Annotation: actin-binding LIM protein 1-like isoform X3	_DAEEQTHPPPS[Phospho (STY)]PSASPPPQQPDR_.3	1.5688e+06	1258297	1.13676e+06	1.58176e+06	1.25615e+06	1.31431e+06	2.28132e+06	2.50765e+06	2.1511e+06
1.6e-65	1.13755	m.10060	m.10060	type:complete c32962.graph_c1:276-2411(+) NR_ID: XP_015911206.1 E-value: 6.0e-285 Identity: 1668/2184(76) Score: 2557 Annotation: actin-binding LIM protein 1-like isoform X3	_DAEEQTHPPPSPSAS[Phospho (STY)]PPPQQPDR_.3	901230	811423	741646	819749	0	0	0	0	0
1.6e-65	1.13755	m.10060	m.10060	type:complete c32962.graph_c1:276-2411(+) NR_ID: XP_015911206.1 E-value: 6.0e-285 Identity: 1668/2184(76) Score: 2557 Annotation: actin-binding LIM protein 1-like isoform X3	_DAEEQTHPPPSPS[Phospho (STY)]ASPPPQQPDR_.3	0	0	0	0	0	0	368537	353590	0
1.6e-65	1.13755	m.10060	m.10060	type:complete c32962.graph_c1:276-2411(+) NR_ID: XP_015911206.1 E-value: 6.0e-285 Identity: 1668/2184(76) Score: 2557 Annotation: actin-binding LIM protein 1-like isoform X3	_RWS[Phospho (STY)]GSS[Phospho (STY)]S[Phospho (STY)]KGEEEEEATEEPAQEDPQLK_.3	0	0	1.5239e+06	0	0	0	0	1.18187e+06	954091
1.6e-65	1.13755	m.10060	m.10060	type:complete c32962.graph_c1:276-2411(+) NR_ID: XP_015911206.1 E-value: 6.0e-285 Identity: 1668/2184(76) Score: 2557 Annotation: actin-binding LIM protein 1-like isoform X3	_RWS[Phospho (STY)]GS[Phospho (STY)]SS[Phospho (STY)]KGEEEEEATEEPAQEDPQLK_.3	0	0	0	0	0	0	0	0	722674
1.6e-65	1.13755	m.10060	m.10060	type:complete c32962.graph_c1:276-2411(+) NR_ID: XP_015911206.1 E-value: 6.0e-285 Identity: 1668/2184(76) Score: 2557 Annotation: actin-binding LIM protein 1-like isoform X3	_RWS[Phospho (STY)]GSS[Phospho (STY)]SKGEEEEEATEEPAQEDPQLK_.3	0	1.15821e+06	0	0	813075	0	0	0	0
1.6e-65	1.13755	m.10060	m.10060	type:complete c32962.graph_c1:276-2411(+) NR_ID: XP_015911206.1 E-value: 6.0e-285 Identity: 1668/2184(76) Score: 2557 Annotation: actin-binding LIM protein 1-like isoform X3	_RWSGS[Phospho (STY)]S[Phospho (STY)]SKGEEEEEATEEPAQEDPQLK_.3	1.06772e+06	0	0	879299	0	0	0	862169	0
1.6e-65	1.13755	m.10060	m.10060	type:complete c32962.graph_c1:276-2411(+) NR_ID: XP_015911206.1 E-value: 6.0e-285 Identity: 1668/2184(76) Score: 2557 Annotation: actin-binding LIM protein 1-like isoform X3	_RWS[Phospho (STY)]GSSSKGEEEEEATEEPAQEDPQLK_.3	168180	223296	0	196581	165390	0	25759	0	0
1.6e-65	1.13755	m.10060	m.10060	type:complete c32962.graph_c1:276-2411(+) NR_ID: XP_015911206.1 E-value: 6.0e-285 Identity: 1668/2184(76) Score: 2557 Annotation: actin-binding LIM protein 1-like isoform X3	_S[Phospho (STY)]MPNVNWHLSTDPPK_.2	725644	786151	792927	687304	600053	584708	1.04354e+06	933107	929262
1.6e-65	1.13755	m.10060	m.10060	type:complete c32962.graph_c1:276-2411(+) NR_ID: XP_015911206.1 E-value: 6.0e-285 Identity: 1668/2184(76) Score: 2557 Annotation: actin-binding LIM protein 1-like isoform X3	_S[Phospho (STY)]M[Oxidation (M)]PNVNWHLSTDPPK_.2	0	0	0	0	0	0	89043.2	123976	185248
1.6e-65	1.13755	m.10060	m.10060	type:complete c32962.graph_c1:276-2411(+) NR_ID: XP_015911206.1 E-value: 6.0e-285 Identity: 1668/2184(76) Score: 2557 Annotation: actin-binding LIM protein 1-like isoform X3	_S[Phospho (STY)]PHMNNEEPIELAHFPGARPPKPTEIPK_.4	84873.9	149109	141378	164406	279114	276711	69020	146256	147789
1.6e-65	1.13755	m.10060	m.10060	type:complete c32962.graph_c1:276-2411(+) NR_ID: XP_015911206.1 E-value: 6.0e-285 Identity: 1668/2184(76) Score: 2557 Annotation: actin-binding LIM protein 1-like isoform X3	_S[Phospho (STY)]PHMNNEEPIELAHFPGARPPKPTEIPK_.5	23546.5	29908.6	33513	57114.4	71651.1	75235.3	8337.26	22422.2	17734.4
1.6e-65	1.13755	m.10060	m.10060	type:complete c32962.graph_c1:276-2411(+) NR_ID: XP_015911206.1 E-value: 6.0e-285 Identity: 1668/2184(76) Score: 2557 Annotation: actin-binding LIM protein 1-like isoform X3	_SDVS[Phospho (STY)]GVSDHDVAALSGALR_.2	0	38964.8	32556.2	56732.5	50091	46341.2	39255	28034.8	0
1.6e-65	1.13755	m.10060	m.10060	type:complete c32962.graph_c1:276-2411(+) NR_ID: XP_015911206.1 E-value: 6.0e-285 Identity: 1668/2184(76) Score: 2557 Annotation: actin-binding LIM protein 1-like isoform X3	_S[Phospho (STY)]DVS[Phospho (STY)]GVSDHDVAALSGALR_.2	0	0	0	0	0	17902	0	0	0
1.6e-65	1.13755	m.10060	m.10060	type:complete c32962.graph_c1:276-2411(+) NR_ID: XP_015911206.1 E-value: 6.0e-285 Identity: 1668/2184(76) Score: 2557 Annotation: actin-binding LIM protein 1-like isoform X3	_SDVS[Phospho (STY)]GVS[Phospho (STY)]DHDVAALSGALR_.2	16192	24495.2	8207.43	9525.89	8910.83	26932.6	32921.5	31039.3	34498.1
1.6e-65	1.13755	m.10060	m.10060	type:complete c32962.graph_c1:276-2411(+) NR_ID: XP_015911206.1 E-value: 6.0e-285 Identity: 1668/2184(76) Score: 2557 Annotation: actin-binding LIM protein 1-like isoform X3	_YASYS[Phospho (STY)]PHLR_.2	69277.7	74389.8	77010.1	165027	150448	82941.2	167778	144322	151866
1.6e-65	1.13755	m.10060	m.10060	type:complete c32962.graph_c1:276-2411(+) NR_ID: XP_015911206.1 E-value: 6.0e-285 Identity: 1668/2184(76) Score: 2557 Annotation: actin-binding LIM protein 1-like isoform X3	_S[Phospho (STY)]PQFHRPPDGNR_.3	39291	24598	41018.4	59000.7	56971.7	60771.8	56954.6	84236.5	90520.6
1.6e-65	1.13755	m.10060	m.10060	type:complete c32962.graph_c1:276-2411(+) NR_ID: XP_015911206.1 E-value: 6.0e-285 Identity: 1668/2184(76) Score: 2557 Annotation: actin-binding LIM protein 1-like isoform X3	_S[Phospho (STY)]PQFHRPPDGNR_.2	17891.7	43436.1	33876	25166.4	42465.4	36464.4	130078	33547.9	33342.9
1.6e-65	1.13755	m.10060	m.10060	type:complete c32962.graph_c1:276-2411(+) NR_ID: XP_015911206.1 E-value: 6.0e-285 Identity: 1668/2184(76) Score: 2557 Annotation: actin-binding LIM protein 1-like isoform X3	_SAT[Phospho (STY)]LPVGGR_.2	96225.2	96113.7	103971	87254.2	101320	97040.9	76375.7	92896.4	89659.6
1.6e-65	1.13755	m.10060	m.10060	type:complete c32962.graph_c1:276-2411(+) NR_ID: XP_015911206.1 E-value: 6.0e-285 Identity: 1668/2184(76) Score: 2557 Annotation: actin-binding LIM protein 1-like isoform X3	_THS[Phospho (STY)]SEFSC[Carbamidomethyl (C)]GK_.2	52175.6	45799.7	33780.6	0	2887.27	0	0	10783.5	33994.8
1.6e-65	1.13755	m.10060	m.10060	type:complete c32962.graph_c1:276-2411(+) NR_ID: XP_015911206.1 E-value: 6.0e-285 Identity: 1668/2184(76) Score: 2557 Annotation: actin-binding LIM protein 1-like isoform X3	_LEKTHS[Phospho (STY)]S[Phospho (STY)]EFSC[Carbamidomethyl (C)]GK_.2	10358.3	9377.29	0	0	0	0	0	0	0
1.6e-65	1.13755	m.10060	m.10060	type:complete c32962.graph_c1:276-2411(+) NR_ID: XP_015911206.1 E-value: 6.0e-285 Identity: 1668/2184(76) Score: 2557 Annotation: actin-binding LIM protein 1-like isoform X3	_LEKTHS[Phospho (STY)]SEFSC[Carbamidomethyl (C)]GK_.2	6442.23	12513	9661.64	2578.45	2216.96	0	0	0	0
1.16e-11	0.997492	m.10096	m.10096	type:complete c32987.graph_c0:798-37(-) NR_ID: XP_002403593.1 E-value: 1.3e-122 Identity: 660/678(97) Score: 1153 Annotation: splicing factor 3A subunit, putative	_EAKDS[Phospho (STY)]PIQPAPAKPR_.2	0	0	0	2307.06	6313.18	3929.15	6826.54	2082.92	880.67
2.71e-11	0.995614	m.10147	m.10147	type:complete c33052.graph_c0:2299-962(-) NR_ID: XP_002404561.1 E-value: 2.5e-196 Identity: 1116/1308(85) Score: 1791 Annotation: phosphatidylinositol 4-kinase type-II, putative	_IKS[Phospho (STY)]LNDNFIQSFQNK_.2	12834.2	12138.2	12629.3	9694.24	9662.17	8516.55	23678.3	16393.7	17416.2
2.71e-11	0.995614	m.10147	m.10147	type:complete c33052.graph_c0:2299-962(-) NR_ID: XP_002404561.1 E-value: 2.5e-196 Identity: 1116/1308(85) Score: 1791 Annotation: phosphatidylinositol 4-kinase type-II, putative	_IKS[Phospho (STY)]LNDNFIQSFQNK_.3	5971.58	6427.1	8320.79	4837.38	3788.03	4214.52	1914.39	6802.85	5644.8
2.71e-11	0.995614	m.10147	m.10147	type:complete c33052.graph_c0:2299-962(-) NR_ID: XP_002404561.1 E-value: 2.5e-196 Identity: 1116/1308(85) Score: 1791 Annotation: phosphatidylinositol 4-kinase type-II, putative	_S[Phospho (STY)]LNDNFIQSFQNK_.2	10595.7	10497.5	15584.3	0	18452.6	18497.2	33334.8	34543.2	27897.9
4.34e-25	1.04805	m.10370	m.10370	type:3prime_partial c33294.graph_c1:686-3(-) NR_ID: XP_022250772.1 E-value: 2.9e-60 Identity: 441/561(78) Score: 615 Annotation: PAX-interacting protein 1-like	_LLVLPKPPT[Phospho (STY)]PPKPPT[Phospho (STY)]PR_.3	65642.4	69359.8	76934.8	74422.5	63168.3	72129.7	21921.8	26640.7	24713.6
4.34e-25	1.04805	m.10370	m.10370	type:3prime_partial c33294.graph_c1:686-3(-) NR_ID: XP_022250772.1 E-value: 2.9e-60 Identity: 441/561(78) Score: 615 Annotation: PAX-interacting protein 1-like	_LLVLPKPPT[Phospho (STY)]PPKPPT[Phospho (STY)]PR_.2	18764.7	19178.6	18391.7	17293.4	26734.9	16171.7	15017	3651.45	6481.13
3.09e-32	1.06796	m.10427	m.10427	type:internal c33352.graph_c0:1329-1(-) NR_ID: XP_002400197.1 E-value: 2.6e-76 Identity: 792/1161(68) Score: 756 Annotation: cement precursor protein 3B variant, putative	_ESS[Phospho (STY)]PPPPVPPPPPSVVR_.2	0	364627	399447	387775	351373	389374	392235	423539	673950
3.09e-32	1.06796	m.10427	m.10427	type:internal c33352.graph_c0:1329-1(-) NR_ID: XP_002400197.1 E-value: 2.6e-76 Identity: 792/1161(68) Score: 756 Annotation: cement precursor protein 3B variant, putative	_ESS[Phospho (STY)]PPPPVPPPPPSVVR_.3	0	84646.4	77951.2	79184.2	83141.5	71888.8	92948.5	0	0
3.09e-32	1.06796	m.10427	m.10427	type:internal c33352.graph_c0:1329-1(-) NR_ID: XP_002400197.1 E-value: 2.6e-76 Identity: 792/1161(68) Score: 756 Annotation: cement precursor protein 3B variant, putative	_RRDS[Phospho (STY)]DT[Phospho (STY)]SSVNSDPGALGHAGSR_.3	61498.5	56529.6	0	45409.3	42896.6	0	0	0	0
1.79e-23	1.04309	m.10431	m.10431	type:5prime_partial c33352.graph_c1:1-735(+) NR_ID: XP_002400197.1 E-value: 2.4e-60 Identity: 552/747(73) Score: 616 Annotation: cement precursor protein 3B variant, putative	_DTS[Phospho (STY)]PALLDTGSLSR_.2	105553	95797	95710.5	0	0	102069	127219	129432	144817
6.13e-25	1.0476	m.10476	m.10476	type:complete c33407.graph_c0:145-1803(+) NR_ID: XP_002399587.1 E-value: 9.3e-76 Identity: 843/1248(67) Score: 752 Annotation: RNA-binding protein musashi, putative	_EVVY[Phospho (STY)]TSRNIYAHLQPEDGGEVS[Phospho (STY)]D_.3	0	0	0	4250428	0	0	0	0	7.77576e+06
6.13e-25	1.0476	m.10476	m.10476	type:complete c33407.graph_c0:145-1803(+) NR_ID: XP_002399587.1 E-value: 9.3e-76 Identity: 843/1248(67) Score: 752 Annotation: RNA-binding protein musashi, putative	_NIYAHLQPEDGGEVS[Phospho (STY)]D_.2	1.433e+06	8589056	10939558	633565	4.28457e+06	6.7052e+06	1.08053e+06	5.01727e+06	10528020
6.13e-25	1.0476	m.10476	m.10476	type:complete c33407.graph_c0:145-1803(+) NR_ID: XP_002399587.1 E-value: 9.3e-76 Identity: 843/1248(67) Score: 752 Annotation: RNA-binding protein musashi, putative	_QYS[Phospho (STY)]NESDKHSQSSR_.3	0	0	41576.7	0	0	0	0	0	0
6.13e-25	1.0476	m.10476	m.10476	type:complete c33407.graph_c0:145-1803(+) NR_ID: XP_002399587.1 E-value: 9.3e-76 Identity: 843/1248(67) Score: 752 Annotation: RNA-binding protein musashi, putative	_QY[Phospho (STY)]SNESDKHSQSSR_.3	12726.7	4562.91	0	5361.4	0	2432.79	1388.23	6037.63	17937.5
6.13e-25	1.0476	m.10476	m.10476	type:complete c33407.graph_c0:145-1803(+) NR_ID: XP_002399587.1 E-value: 9.3e-76 Identity: 843/1248(67) Score: 752 Annotation: RNA-binding protein musashi, putative	_QY[Phospho (STY)]SNESDKHSQSSR_.2	0	12506.2	0	0	1914.71	2588.67	0	3156.63	0
6.13e-25	1.0476	m.10476	m.10476	type:complete c33407.graph_c0:145-1803(+) NR_ID: XP_002399587.1 E-value: 9.3e-76 Identity: 843/1248(67) Score: 752 Annotation: RNA-binding protein musashi, putative	_QYS[Phospho (STY)]NESDKHSQSSR_.2	6795.62	0	10421.1	0	0	0	0	0	0
6.13e-25	1.0476	m.10476	m.10476	type:complete c33407.graph_c0:145-1803(+) NR_ID: XP_002399587.1 E-value: 9.3e-76 Identity: 843/1248(67) Score: 752 Annotation: RNA-binding protein musashi, putative	_VSLAEEHDNES[Phospho (STY)]R_.2	5492.21	5040.12	5245.85	9012.81	7598.99	6949.37	27674.7	32791.8	31580.7
6.13e-25	1.0476	m.10476	m.10476	type:complete c33407.graph_c0:145-1803(+) NR_ID: XP_002399587.1 E-value: 9.3e-76 Identity: 843/1248(67) Score: 752 Annotation: RNA-binding protein musashi, putative	_EFGSSYS[Phospho (STY)]SEGR_.2	0	0	1079.06	0	0	0	108123	155424	153371
6.13e-25	1.0476	m.10476	m.10476	type:complete c33407.graph_c0:145-1803(+) NR_ID: XP_002399587.1 E-value: 9.3e-76 Identity: 843/1248(67) Score: 752 Annotation: RNA-binding protein musashi, putative	_RSS[Phospho (STY)]ESGGRDSYDEGAR_.3	12095.5	0	0	0	0	0	0	0	0
6.13e-25	1.0476	m.10476	m.10476	type:complete c33407.graph_c0:145-1803(+) NR_ID: XP_002399587.1 E-value: 9.3e-76 Identity: 843/1248(67) Score: 752 Annotation: RNA-binding protein musashi, putative	_RSS[Phospho (STY)]VGSGSGR_.2	501.242	479.666	0	720.827	0	1163.64	0	2577.92	1914.34
3.02e-30	1.06271	m.10486	m.10486	type:3prime_partial c33415.graph_c0:290-1426(+) NR_ID: XP_002413467.1 E-value: 7.1e-35 Identity: 411/651(63) Score: 398 Annotation: hypothetical protein IscW_ISCW022880	_SEPTPIVTS[Phospho (STY)]PPAT[Phospho (STY)]PK_.2	241807	220226	193528	252306	183271	177164	50866.7	88166.7	48074.4
3.02e-30	1.06271	m.10486	m.10486	type:3prime_partial c33415.graph_c0:290-1426(+) NR_ID: XP_002413467.1 E-value: 7.1e-35 Identity: 411/651(63) Score: 398 Annotation: hypothetical protein IscW_ISCW022880	_SEPTPIVTS[Phospho (STY)]PPATPK_.2	63518.9	64801.1	66556	73995.9	0	0	0	0	0
3.02e-30	1.06271	m.10486	m.10486	type:3prime_partial c33415.graph_c0:290-1426(+) NR_ID: XP_002413467.1 E-value: 7.1e-35 Identity: 411/651(63) Score: 398 Annotation: hypothetical protein IscW_ISCW022880	_SEPTPIVTSPPAT[Phospho (STY)]PK_.2	0	0	0	24778.3	0	26567.4	0	0	0
1.18e-22	1.0405	m.10529	m.10529	type:complete c33460.graph_c0:2459-1470(-) NR_ID: XP_002410878.1 E-value: 4.5e-179 Identity: 963/987(97) Score: 1641 Annotation: conserved hypothetical protein	_KWSS[Phospho (STY)]LDNVNNISVR_.2	127019	130831	105964	117849	110839	105487	63511.7	35656	0
1.18e-22	1.0405	m.10529	m.10529	type:complete c33460.graph_c0:2459-1470(-) NR_ID: XP_002410878.1 E-value: 4.5e-179 Identity: 963/987(97) Score: 1641 Annotation: conserved hypothetical protein	_WSS[Phospho (STY)]LDNVNNISVR_.2	94415.7	59428.8	71027.1	43449.3	31381.9	21238.5	1808.36	2821.82	0
7.58e-57	1.12179	m.10671	m.10671	type:complete c33617.graph_c0:493-834(+) NR_ID: XP_002407712.1 E-value: 5.8e-25 Identity: 222/342(64) Score: 308 Annotation: single-stranded DNA binding protein P9, putative	_SKLEDS[Phospho (STY)]DS[Phospho (STY)]DS[Phospho (STY)]GPEDRNPPAK_.2	2068123	3.34638e+06	3.14422e+06	2595097	2.93385e+06	2.98266e+06	2.39097e+06	1.83028e+06	2.03578e+06
7.58e-57	1.12179	m.10671	m.10671	type:complete c33617.graph_c0:493-834(+) NR_ID: XP_002407712.1 E-value: 5.8e-25 Identity: 222/342(64) Score: 308 Annotation: single-stranded DNA binding protein P9, putative	_SKLEDS[Phospho (STY)]DS[Phospho (STY)]DS[Phospho (STY)]GPEDRNPPAK_.3	1.20587e+06	626925	726805	1.55165e+06	1.02582e+06	1079992	247390	1306757	1.07967e+06
7.58e-57	1.12179	m.10671	m.10671	type:complete c33617.graph_c0:493-834(+) NR_ID: XP_002407712.1 E-value: 5.8e-25 Identity: 222/342(64) Score: 308 Annotation: single-stranded DNA binding protein P9, putative	_SKLEDSDS[Phospho (STY)]DS[Phospho (STY)]GPEDRNPPAK_.2	926988	1.59551e+06	1.48392e+06	858958	1.04583e+06	871048	330790	192953	252222
7.58e-57	1.12179	m.10671	m.10671	type:complete c33617.graph_c0:493-834(+) NR_ID: XP_002407712.1 E-value: 5.8e-25 Identity: 222/342(64) Score: 308 Annotation: single-stranded DNA binding protein P9, putative	_SKLEDSDS[Phospho (STY)]DSGPEDRNPPAK_.2	0	0	0	694496	0	891039	290758	0	322536
7.58e-57	1.12179	m.10671	m.10671	type:complete c33617.graph_c0:493-834(+) NR_ID: XP_002407712.1 E-value: 5.8e-25 Identity: 222/342(64) Score: 308 Annotation: single-stranded DNA binding protein P9, putative	_SKLEDSDSDS[Phospho (STY)]GPEDRNPPAK_.2	198926	153630	1.09301e+06	0	266854	0	75842.3	0	0
7.58e-57	1.12179	m.10671	m.10671	type:complete c33617.graph_c0:493-834(+) NR_ID: XP_002407712.1 E-value: 5.8e-25 Identity: 222/342(64) Score: 308 Annotation: single-stranded DNA binding protein P9, putative	_SKLEDS[Phospho (STY)]DS[Phospho (STY)]DSGPEDRNPPAK_.3	0	0	0	0	0	0	0	137748	0
7.58e-57	1.12179	m.10671	m.10671	type:complete c33617.graph_c0:493-834(+) NR_ID: XP_002407712.1 E-value: 5.8e-25 Identity: 222/342(64) Score: 308 Annotation: single-stranded DNA binding protein P9, putative	_SKLEDSDS[Phospho (STY)]DS[Phospho (STY)]GPEDRNPPAK_.3	0	146149	197793	601631	285090	362878	11908.1	0	146407
7.58e-57	1.12179	m.10671	m.10671	type:complete c33617.graph_c0:493-834(+) NR_ID: XP_002407712.1 E-value: 5.8e-25 Identity: 222/342(64) Score: 308 Annotation: single-stranded DNA binding protein P9, putative	_SKLEDSDS[Phospho (STY)]DSGPEDRNPPAK_.3	0	0	0	66494.7	0	53067.3	0	10506.9	8370.82
7.58e-57	1.12179	m.10671	m.10671	type:complete c33617.graph_c0:493-834(+) NR_ID: XP_002407712.1 E-value: 5.8e-25 Identity: 222/342(64) Score: 308 Annotation: single-stranded DNA binding protein P9, putative	_SKLEDSDSDS[Phospho (STY)]GPEDRNPPAK_.3	0	13075.2	0	0	46690.8	0	1575.38	0	0
7.58e-57	1.12179	m.10671	m.10671	type:complete c33617.graph_c0:493-834(+) NR_ID: XP_002407712.1 E-value: 5.8e-25 Identity: 222/342(64) Score: 308 Annotation: single-stranded DNA binding protein P9, putative	_SKLEDS[Phospho (STY)]DS[Phospho (STY)]DS[Phospho (STY)]GPEDRNPPAK_.4	13373	5728.7	5536.92	9711.83	3479.93	0	0	5399.01	704.317
7.58e-57	1.12179	m.10671	m.10671	type:complete c33617.graph_c0:493-834(+) NR_ID: XP_002407712.1 E-value: 5.8e-25 Identity: 222/342(64) Score: 308 Annotation: single-stranded DNA binding protein P9, putative	_GNS[Phospho (STY)]SSGGDNEDGMFTLGK_.2	0	0	840731	0	0	0	0	0	0
7.58e-57	1.12179	m.10671	m.10671	type:complete c33617.graph_c0:493-834(+) NR_ID: XP_002407712.1 E-value: 5.8e-25 Identity: 222/342(64) Score: 308 Annotation: single-stranded DNA binding protein P9, putative	_SKGNSS[Phospho (STY)]SGGDNEDGMFTLGK_.2	0	0	548737	497282	0	0	212618	0	0
7.58e-57	1.12179	m.10671	m.10671	type:complete c33617.graph_c0:493-834(+) NR_ID: XP_002407712.1 E-value: 5.8e-25 Identity: 222/342(64) Score: 308 Annotation: single-stranded DNA binding protein P9, putative	_LEDS[Phospho (STY)]DS[Phospho (STY)]DS[Phospho (STY)]GPEDRNPPAK_.2	89192.9	112464	112688	113155	124777	82148	109475	79093.2	98951.7
7.58e-57	1.12179	m.10671	m.10671	type:complete c33617.graph_c0:493-834(+) NR_ID: XP_002407712.1 E-value: 5.8e-25 Identity: 222/342(64) Score: 308 Annotation: single-stranded DNA binding protein P9, putative	_LEDSDS[Phospho (STY)]DS[Phospho (STY)]GPEDRNPPAK_.2	0	11510	0	0	0	6892.48	0	0	0
7.58e-57	1.12179	m.10671	m.10671	type:complete c33617.graph_c0:493-834(+) NR_ID: XP_002407712.1 E-value: 5.8e-25 Identity: 222/342(64) Score: 308 Annotation: single-stranded DNA binding protein P9, putative	_SKLEDS[Phospho (STY)]DS[Phospho (STY)]DS[Phospho (STY)]GPEDR_.2	10535.1	17227.7	13583.8	7711.92	13414.2	11785.9	112623	133445	140401
7.58e-57	1.12179	m.10671	m.10671	type:complete c33617.graph_c0:493-834(+) NR_ID: XP_002407712.1 E-value: 5.8e-25 Identity: 222/342(64) Score: 308 Annotation: single-stranded DNA binding protein P9, putative	_SKLEDSDS[Phospho (STY)]DS[Phospho (STY)]GPEDR_.2	2122.18	2194.92	1743.51	7518	8304.63	7825.43	0	8445.08	7280.32
7.58e-57	1.12179	m.10671	m.10671	type:complete c33617.graph_c0:493-834(+) NR_ID: XP_002407712.1 E-value: 5.8e-25 Identity: 222/342(64) Score: 308 Annotation: single-stranded DNA binding protein P9, putative	_LEDS[Phospho (STY)]DS[Phospho (STY)]DS[Phospho (STY)]GPEDRNPPAKK_.2	76564.4	110764	103581	71712.6	80573.3	72775.1	30627.6	20943.1	23609
7.58e-57	1.12179	m.10671	m.10671	type:complete c33617.graph_c0:493-834(+) NR_ID: XP_002407712.1 E-value: 5.8e-25 Identity: 222/342(64) Score: 308 Annotation: single-stranded DNA binding protein P9, putative	_LEDS[Phospho (STY)]DS[Phospho (STY)]DS[Phospho (STY)]GPEDRNPPAKK_.3	3082.75	1210.78	1493.54	3739.39	1324.27	1838.91	0	2454.71	1951.16
7.73e-31	1.06429	m.10737	m.10737	type:complete c33676.graph_c0:3694-293(-) NR_ID: XP_002411153.1 E-value: 0.0e+00 Identity: 2208/2349(93) Score: 3284 Annotation: paramyosin, putative	_TGPGWQSDDKRPS[Phospho (STY)]PR_.3	30784.6	23008.2	29364.8	32789.2	31777.9	34512.5	13187.7	16260.7	0
7.73e-31	1.06429	m.10737	m.10737	type:complete c33676.graph_c0:3694-293(-) NR_ID: XP_002411153.1 E-value: 0.0e+00 Identity: 2208/2349(93) Score: 3284 Annotation: paramyosin, putative	_TGPGWQSDDKRPS[Phospho (STY)]PR_.2	3726.01	7227.5	3752.93	6859.31	10360.8	7331.17	6796.82	0	0
1.95e-40	1.08787	m.10750	m.10750	type:3prime_partial c33688.graph_c0:529-2(-) NR_ID: PRD29947.1 E-value: 1.9e-46 Identity: 327/372(87) Score: 495 Annotation: Na(+)/H(+) exchange regulatory cofactor NHE-RF1	_[Acetyl (Protein N-term)]SGVALS[Phospho (STY)]PDAPAIR_.2	0	0	0	186937	186949	170757	74646.3	42003	85226.1
1.95e-40	1.08787	m.10750	m.10750	type:3prime_partial c33688.graph_c0:529-2(-) NR_ID: PRD29947.1 E-value: 1.9e-46 Identity: 327/372(87) Score: 495 Annotation: Na(+)/H(+) exchange regulatory cofactor NHE-RF1	_[Acetyl (Protein N-term)]S[Phospho (STY)]GVALSPDAPAIR_.2	144615	141791	140709	72963.6	0	67702.2	79176.3	70243.8	43666.2
1.95e-40	1.08787	m.10750	m.10750	type:3prime_partial c33688.graph_c0:529-2(-) NR_ID: PRD29947.1 E-value: 1.9e-46 Identity: 327/372(87) Score: 495 Annotation: Na(+)/H(+) exchange regulatory cofactor NHE-RF1	_KNS[Phospho (STY)]GASVGSDSSSQQVAAK_.2	27768.7	0	17698.3	0	26670.2	14440.1	34081.5	0	17168.8
1.95e-40	1.08787	m.10750	m.10750	type:3prime_partial c33688.graph_c0:529-2(-) NR_ID: PRD29947.1 E-value: 1.9e-46 Identity: 327/372(87) Score: 495 Annotation: Na(+)/H(+) exchange regulatory cofactor NHE-RF1	_KNS[Phospho (STY)]GASVGS[Phospho (STY)]DSSSQQVAAK_.2	14164.4	14013.7	0	0	0	0	0	0	0
1.95e-40	1.08787	m.10750	m.10750	type:3prime_partial c33688.graph_c0:529-2(-) NR_ID: PRD29947.1 E-value: 1.9e-46 Identity: 327/372(87) Score: 495 Annotation: Na(+)/H(+) exchange regulatory cofactor NHE-RF1	_KNS[Phospho (STY)]GASVGSDSSSQQVAAK_.3	3865.98	3377.07	0	6098.72	0	1687.27	0	3175.16	0
1.95e-40	1.08787	m.10750	m.10750	type:3prime_partial c33688.graph_c0:529-2(-) NR_ID: PRD29947.1 E-value: 1.9e-46 Identity: 327/372(87) Score: 495 Annotation: Na(+)/H(+) exchange regulatory cofactor NHE-RF1	_NS[Phospho (STY)]GASVGSDSSSQQVAAK_.2	0	0	0	0	0	0	2619.25	0	0
1.95e-40	1.08787	m.10750	m.10750	type:3prime_partial c33688.graph_c0:529-2(-) NR_ID: PRD29947.1 E-value: 1.9e-46 Identity: 327/372(87) Score: 495 Annotation: Na(+)/H(+) exchange regulatory cofactor NHE-RF1	_NSGASVGS[Phospho (STY)]DSSSQQVAAK_.2	11586.8	15519.2	16942.7	9012.82	8806.86	7680.32	0	0	0
1.61e-19	1.03	m.10755	m.10755	type:complete c33693.graph_c0:1475-1029(-) NR_ID: XP_002414153.1 E-value: 1.3e-64 Identity: 414/441(93) Score: 651 Annotation: transcription factor Mbf1, putative	_[Acetyl (Protein N-term)]S[Phospho (STY)]ETDWDTVTYLR_.2	18984	0	21294.8	0	0	0	33832	30166.6	24928.5
4.82e-37	1.07994	m.10758	m.10758	type:complete c33697.graph_c0:1349-723(-) NR_ID: AAO92280.1 E-value: 5.4e-77 Identity: 492/501(98) Score: 759 Annotation: putative HMG-like protein	_GGS[Phospho (STY)]PPKEK_.2	8178.88	0	0	22682.5	0	0	89605.3	0	0
4.82e-37	1.07994	m.10758	m.10758	type:complete c33697.graph_c0:1349-723(-) NR_ID: AAO92280.1 E-value: 5.4e-77 Identity: 492/501(98) Score: 759 Annotation: putative HMG-like protein	_GGS[Phospho (STY)]PPKEK_.1	237.779	0	0	0	0	0	10858.6	0	0
1.07e-25	1.04987	m.10761	m.10761	type:complete c33699.graph_c0:1187-195(-) NR_ID: XP_002412378.1 E-value: 2.9e-149 Identity: 828/966(85) Score: 1384 Annotation: hypoxia-inducible factor 1, alpha subunit inhibitor, putative	_AGS[Phospho (STY)]PEMEFNDYGIPLEIVPR_.2	0	73418	48360.4	0	40734.6	41513.9	0	0	0
1.07e-25	1.04987	m.10761	m.10761	type:complete c33699.graph_c0:1187-195(-) NR_ID: XP_002412378.1 E-value: 2.9e-149 Identity: 828/966(85) Score: 1384 Annotation: hypoxia-inducible factor 1, alpha subunit inhibitor, putative	_AGSPEMEFNDY[Phospho (STY)]GIPLEIVPR_.3	9201.52	12678	8208.11	5666.06	4528.51	4401.69	0	5167.29	0
1.06e-30	1.06393	m.10781	m.10781	type:complete c33714.graph_c0:263-2884(+) NR_ID: AFR32950.1 E-value: 2.6e-117 Identity: 2538/2619(96) Score: 1112 Annotation: paramyosin	_EKS[Phospho (STY)]DLTVQLMQLSDR_.2	0	0	0	0	270.168	1	11055.9	8002.8	5908.18
1.06e-31	1.06657	m.10918	m.10918	type:5prime_partial c33828.graph_c0:1-1767(+) NR_ID: XP_002406883.1 E-value: 7.2e-127 Identity: 723/804(89) Score: 1193 Annotation: conserved hypothetical protein	_EKAAEDDS[Phospho (STY)]ES[Phospho (STY)]EDDDPELPAHQAQK_.3	125841	103889	106630	100624	81532.4	100373	71815.8	87227.4	90302
1.06e-31	1.06657	m.10918	m.10918	type:5prime_partial c33828.graph_c0:1-1767(+) NR_ID: XP_002406883.1 E-value: 7.2e-127 Identity: 723/804(89) Score: 1193 Annotation: conserved hypothetical protein	_AAKEDS[Phospho (STY)]EGEDDDDDSELPVQQAK_.3	0	0	0	0	0	18693.4	50536.1	73789.7	0
1.34e-15	1.01521	m.10999	m.10999	type:internal c33892.graph_c0:1-2358(+) NR_ID: XP_002416245.1 E-value: 1.0e-91 Identity: 1227/2118(57) Score: 891 Annotation: hypothetical protein IscW_ISCW023206	_APS[Phospho (STY)]PSSEQLPASSDQSAVAK_.2	0	0	76639.3	0	0	0	0	0	0
1.34e-15	1.01521	m.10999	m.10999	type:internal c33892.graph_c0:1-2358(+) NR_ID: XP_002416245.1 E-value: 1.0e-91 Identity: 1227/2118(57) Score: 891 Annotation: hypothetical protein IscW_ISCW023206	_QHPPFVVAT[Phospho (STY)]PPDAFVAS[Phospho (STY)]PVSAAVPASSSR_.3	24488.6	35648.8	34849.9	17936.6	19548.3	19688.3	9628	0	6913.11
1.34e-15	1.01521	m.10999	m.10999	type:internal c33892.graph_c0:1-2358(+) NR_ID: XP_002416245.1 E-value: 1.0e-91 Identity: 1227/2118(57) Score: 891 Annotation: hypothetical protein IscW_ISCW023206	_AVVPQLS[Phospho (STY)]PS[Phospho (STY)]PPLASC[Carbamidomethyl (C)]EPLTVK_.3	15660	13258.8	12355.8	10454.1	5613.91	6870.15	3485.4	1553.79	3339.02
3.66e-11	0.994934	m.11052	m.11052	type:complete c33928.graph_c0:2458-83(-) NR_ID: XP_002435093.1 E-value: 0.0e+00 Identity: 1986/2340(84) Score: 3003 Annotation: cullin, putative	_KLS[Phospho (STY)]GNQSVSERPC[Carbamidomethyl (C)]K_.3	1833.78	0	0	4823.93	2632.98	5078.88	4386.15	7946.27	6558.06
3.66e-11	0.994934	m.11052	m.11052	type:complete c33928.graph_c0:2458-83(-) NR_ID: XP_002435093.1 E-value: 0.0e+00 Identity: 1986/2340(84) Score: 3003 Annotation: cullin, putative	_KLS[Phospho (STY)]GNQSVSERPC[Carbamidomethyl (C)]K_.2	0	0	0	0	2739.8	0	8789.4	0	0
3.84e-28	1.05692	m.11186	m.11186	type:complete c34050.graph_c0:168-518(+) NR_ID: XP_002435967.1 E-value: 2.0e-28 Identity: 201/201(100) Score: 338 Annotation: 60S acidic ribosomal protein P1, putative	_KEES[Phospho (STY)]EEEDDDM[Oxidation (M)]GFGLFD_.2	473693	476669	463177	414901	430807	229835	557966	492831	572322
3.84e-28	1.05692	m.11186	m.11186	type:complete c34050.graph_c0:168-518(+) NR_ID: XP_002435967.1 E-value: 2.0e-28 Identity: 201/201(100) Score: 338 Annotation: 60S acidic ribosomal protein P1, putative	_KEES[Phospho (STY)]EEEDDDMGFGLFD_.2	79700.5	14745.4	10973.5	20395	6734.11	16312.9	7664.92	9936.42	31676.5
1.12e-09	0.986747	m.11242	m.11242	type:complete c34115.graph_c0:997-200(-) NR_ID: XP_002414873.1 E-value: 2.0e-92 Identity: 639/810(78) Score: 893 Annotation: ldl receptor adaptor protein, putative	_EAGLLDREDDLLS[Phospho (STY)]L_.2	5785.51	5822.25	3335.45	9790.79	10417.8	6059.26	17118.3	23360.5	20637.7
1.12e-09	0.986747	m.11242	m.11242	type:complete c34115.graph_c0:997-200(-) NR_ID: XP_002414873.1 E-value: 2.0e-92 Identity: 639/810(78) Score: 893 Annotation: ldl receptor adaptor protein, putative	_LGAS[Phospho (STY)]PPLFSSGFKPQEEEELR_.3	0	4921.26	5048.55	0	0	0	6321.81	7518.04	0
8.15e-26	1.05022	m.11316	m.11316	type:complete c34183.graph_c0:121-747(+) NR_ID: XP_002413268.1 E-value: 6.4e-78 Identity: 603/624(96) Score: 767 Annotation: coiled-coil domain-containing protein, putative	_SNKEDGYDS[Phospho (STY)]DDFM_.2	233578	265075	264845	296360	247183	235031	229132	254515	293052
6.75e-20	1.03132	m.11341	m.11341	type:complete c34211.graph_c0:193-1689(+) NR_ID: KFM80876.1 E-value: 1.2e-188 Identity: 1089/1275(85) Score: 1725 Annotation: Glycylpeptide N-tetradecanoyltransferase 1, partial	_DRHDS[Phospho (STY)]EGDNDLR_.2	19660.9	27127.4	14621.4	2831.77	7479.28	4477.37	4921.95	5985.87	5281.12
6.75e-20	1.03132	m.11341	m.11341	type:complete c34211.graph_c0:193-1689(+) NR_ID: KFM80876.1 E-value: 1.2e-188 Identity: 1089/1275(85) Score: 1725 Annotation: Glycylpeptide N-tetradecanoyltransferase 1, partial	_DRHDS[Phospho (STY)]EGDNDLR_.3	2192.95	0	0	0	0	0	0	1750.63	518.288
9.66e-48	1.10376	m.11358	m.11358	type:complete c34223.graph_c0:3748-1406(-) NR_ID: XP_002433336.1 E-value: 4.3e-260 Identity: 1560/1995(78) Score: 2343 Annotation: protein hu-li tai shao, putative	_SAES[Phospho (STY)]GDVSAASR_.2	83491.9	45147.9	15624	108750	71095.4	69038.9	83777.5	146881	95274.8
9.66e-48	1.10376	m.11358	m.11358	type:complete c34223.graph_c0:3748-1406(-) NR_ID: XP_002433336.1 E-value: 4.3e-260 Identity: 1560/1995(78) Score: 2343 Annotation: protein hu-li tai shao, putative	_SAES[Phospho (STY)]GDVSAASR_.1	0	38691.4	43166.5	0	26418.8	28048.4	108827	29152.9	25362.8
9.66e-48	1.10376	m.11358	m.11358	type:complete c34223.graph_c0:3748-1406(-) NR_ID: XP_002433336.1 E-value: 4.3e-260 Identity: 1560/1995(78) Score: 2343 Annotation: protein hu-li tai shao, putative	_TPS[Phospho (STY)]FLKK_.2	15920	13667.3	16092.8	31723.5	24633.3	23491.8	188240	162373	167324
9.66e-48	1.10376	m.11358	m.11358	type:complete c34223.graph_c0:3748-1406(-) NR_ID: XP_002433336.1 E-value: 4.3e-260 Identity: 1560/1995(78) Score: 2343 Annotation: protein hu-li tai shao, putative	_GLRT[Phospho (STY)]PS[Phospho (STY)]FLK_.2	44470.4	44294.9	49382.5	55035.9	58676.8	54037.6	126856	96846.2	112145
9.66e-48	1.10376	m.11358	m.11358	type:complete c34223.graph_c0:3748-1406(-) NR_ID: XP_002433336.1 E-value: 4.3e-260 Identity: 1560/1995(78) Score: 2343 Annotation: protein hu-li tai shao, putative	_NPFDNITDS[Phospho (STY)]ELEEYKR_.2	6958.26	0	0	26015.9	24917.3	27672.7	0	16494.1	11688.7
9.66e-48	1.10376	m.11358	m.11358	type:complete c34223.graph_c0:3748-1406(-) NR_ID: XP_002433336.1 E-value: 4.3e-260 Identity: 1560/1995(78) Score: 2343 Annotation: protein hu-li tai shao, putative	_NPFDNIT[Phospho (STY)]DSELEEYKR_.2	0	0	0	0	0	6660.47	0	0	12574.5
9.66e-48	1.10376	m.11358	m.11358	type:complete c34223.graph_c0:3748-1406(-) NR_ID: XP_002433336.1 E-value: 4.3e-260 Identity: 1560/1995(78) Score: 2343 Annotation: protein hu-li tai shao, putative	_NPFDNITDS[Phospho (STY)]ELEEYKR_.3	0	12515.5	14126.3	14895.8	15049.9	16008.9	0	6670.35	0
9.66e-48	1.10376	m.11358	m.11358	type:complete c34223.graph_c0:3748-1406(-) NR_ID: XP_002433336.1 E-value: 4.3e-260 Identity: 1560/1995(78) Score: 2343 Annotation: protein hu-li tai shao, putative	_GLRT[Phospho (STY)]PS[Phospho (STY)]FLKK_.2	28292	23322.6	25018.8	44332.7	37449.7	37048.9	44779.1	52008.4	66768.3
9.48e-41	1.08858	m.11370	m.11370	type:3prime_partial c34225.graph_c0:335-3(-) NR_ID: XP_002408128.1 E-value: 9.5e-04 Identity: 81/84(96) Score: 125 Annotation: conserved hypothetical protein	_[Acetyl (Protein N-term)]SENNPDS[Phospho (STY)]EMEEPTAQETK_.2	1.04226e+06	1.0124e+06	851430	1.37225e+06	974459	880486	1112986	1.1354e+06	1.21049e+06
9.48e-41	1.08858	m.11370	m.11370	type:3prime_partial c34225.graph_c0:335-3(-) NR_ID: XP_002408128.1 E-value: 9.5e-04 Identity: 81/84(96) Score: 125 Annotation: conserved hypothetical protein	_RLS[Phospho (STY)]SLEAAAK_.2	509011	510034	498328	942823	866462	866395	1.71271e+06	1.64052e+06	1709244
9.48e-41	1.08858	m.11370	m.11370	type:3prime_partial c34225.graph_c0:335-3(-) NR_ID: XP_002408128.1 E-value: 9.5e-04 Identity: 81/84(96) Score: 125 Annotation: conserved hypothetical protein	_RLSS[Phospho (STY)]LEAAAK_.2	0	0	0	53819.9	0	0	0	0	77996
9.48e-41	1.08858	m.11370	m.11370	type:3prime_partial c34225.graph_c0:335-3(-) NR_ID: XP_002408128.1 E-value: 9.5e-04 Identity: 81/84(96) Score: 125 Annotation: conserved hypothetical protein	_RLS[Phospho (STY)]S[Phospho (STY)]LEAAAK_.2	214087	137836	222564	303511	244797	243898	283509	315940	326378
6.96e-24	1.04437	m.11403	m.11403	type:complete c34249.graph_c0:189-1736(+) NR_ID: XP_002400122.1 E-value: 9.2e-102 Identity: 726/825(88) Score: 976 Annotation: conserved hypothetical protein	_EGEEGEEGTGS[Phospho (STY)]PAGEGSGDGVAK_.2	3972.19	0	0	0	0	0	0	0	0
9.4e-31	1.06406	m.11421	m.11421	type:complete c34266.graph_c0:99-1109(+) NR_ID: XP_014774372.1 E-value: 1.8e-45 Identity: 570/1080(52) Score: 489 Annotation: PREDICTED: vacuolar protein sorting-associated protein 37A-like	_SLPS[Phospho (STY)]PSQFPQLDR_.2	0	0	0	58676	58053	56336.5	0	0	0
9.4e-31	1.06406	m.11421	m.11421	type:complete c34266.graph_c0:99-1109(+) NR_ID: XP_014774372.1 E-value: 1.8e-45 Identity: 570/1080(52) Score: 489 Annotation: PREDICTED: vacuolar protein sorting-associated protein 37A-like	_S[Phospho (STY)]LPSPSQFPQLDR_.2	0	0	0	0	0	0	20610.9	0	0
3.27e-11	0.995191	m.11510	m.11510	type:3prime_partial c34335.graph_c0:957-1(-) NR_ID: XP_002433496.1 E-value: 5.6e-65 Identity: 564/852(66) Score: 657 Annotation: conserved hypothetical protein	_GPMPPPEPEPAS[Phospho (STY)]PQQYHDLLR_.3	0	0	0	0	0	0	22607.5	27605.1	29328.8
1.41e-20	1.03365	m.1155	m.1155	type:complete c17303.graph_c0:601-1356(+) NR_ID: XP_002410938.1 E-value: 9.1e-63 Identity: 507/786(64) Score: 637 Annotation: hypothetical protein IscW_ISCW020667	_GGS[Phospho (STY)]DVPMLTAAR_.2	225569	218182	212579	91211.5	98875.6	101160	48471.8	25179.8	30172.7
1.24e-47	1.10353	m.11594	m.11594	type:complete c34419.graph_c0:2746-134(-) NR_ID: XP_002413924.1 E-value: 5.8e-133 Identity: 996/1581(62) Score: 1247 Annotation: hypothetical protein IscW_ISCW022269	_ALEPLEES[Phospho (STY)]S[Phospho (STY)]EEEEEDPSTSDGTTHEK_.3	237189	190169	159674	250295	258734	241917	375175	338253	299664
1.24e-47	1.10353	m.11594	m.11594	type:complete c34419.graph_c0:2746-134(-) NR_ID: XP_002413924.1 E-value: 5.8e-133 Identity: 996/1581(62) Score: 1247 Annotation: hypothetical protein IscW_ISCW022269	_ALS[Phospho (STY)]PTAHGDGGNEEAVK_.2	69431.6	72057.2	62885.7	0	51043.1	0	103691	0	0
1.24e-47	1.10353	m.11594	m.11594	type:complete c34419.graph_c0:2746-134(-) NR_ID: XP_002413924.1 E-value: 5.8e-133 Identity: 996/1581(62) Score: 1247 Annotation: hypothetical protein IscW_ISCW022269	_LRS[Phospho (STY)]PC[Carbamidomethyl (C)]PETGDK_.2	4488.07	862.494	2562.09	0	0	0	1527.72	1651.98	8102.14
1.24e-47	1.10353	m.11594	m.11594	type:complete c34419.graph_c0:2746-134(-) NR_ID: XP_002413924.1 E-value: 5.8e-133 Identity: 996/1581(62) Score: 1247 Annotation: hypothetical protein IscW_ISCW022269	_QVGAHS[Phospho (STY)]PTAVESR_.2	66806.8	96482.6	90098.8	61628.5	78816.4	0	269987	109560	110175
1.24e-47	1.10353	m.11594	m.11594	type:complete c34419.graph_c0:2746-134(-) NR_ID: XP_002413924.1 E-value: 5.8e-133 Identity: 996/1581(62) Score: 1247 Annotation: hypothetical protein IscW_ISCW022269	_QVGAHS[Phospho (STY)]PTAVESR_.3	4838.85	0	0	4597.84	0	3078.44	0	7876.24	10703.2
1.92e-43	1.09459	m.11790	m.11790	type:5prime_partial c34582.graph_c0:2230-725(-) NR_ID: XP_013776550.1 E-value: 5.9e-37 Identity: 909/1293(70) Score: 417 Annotation: coiled-coil domain-containing protein 6-like	_TVSS[Phospho (STY)]PIPY[Phospho (STY)]NPSPNSSRPLSPGIPASGGPGVGILAR_.4	0	0	0	0	0	0	10635.1	0	0
1.92e-43	1.09459	m.11790	m.11790	type:5prime_partial c34582.graph_c0:2230-725(-) NR_ID: XP_013776550.1 E-value: 5.9e-37 Identity: 909/1293(70) Score: 417 Annotation: coiled-coil domain-containing protein 6-like	_EALS[Phospho (STY)]PSLNR_.2	473842	313022	283877	68571.6	164112	149219	659751	418970	438711
1.92e-43	1.09459	m.11790	m.11790	type:5prime_partial c34582.graph_c0:2230-725(-) NR_ID: XP_013776550.1 E-value: 5.9e-37 Identity: 909/1293(70) Score: 417 Annotation: coiled-coil domain-containing protein 6-like	_LEQPPS[Phospho (STY)]APPS[Phospho (STY)]PR_.2	1.3027e+06	1.56236e+06	1.58997e+06	1.57557e+06	1.58808e+06	1.52673e+06	1.99661e+06	2.48394e+06	2.58183e+06
1.92e-43	1.09459	m.11790	m.11790	type:5prime_partial c34582.graph_c0:2230-725(-) NR_ID: XP_013776550.1 E-value: 5.9e-37 Identity: 909/1293(70) Score: 417 Annotation: coiled-coil domain-containing protein 6-like	_LEQPPSAPPS[Phospho (STY)]PR_.2	550164	599441	578912	573960	610558	574159	614304	607619	605520
1.92e-43	1.09459	m.11790	m.11790	type:5prime_partial c34582.graph_c0:2230-725(-) NR_ID: XP_013776550.1 E-value: 5.9e-37 Identity: 909/1293(70) Score: 417 Annotation: coiled-coil domain-containing protein 6-like	_LEQPPS[Phospho (STY)]APPSPR_.2	115070	0	0	199836	206080	0	312005	294184	285837
1.92e-43	1.09459	m.11790	m.11790	type:5prime_partial c34582.graph_c0:2230-725(-) NR_ID: XP_013776550.1 E-value: 5.9e-37 Identity: 909/1293(70) Score: 417 Annotation: coiled-coil domain-containing protein 6-like	_LEQPPS[Phospho (STY)]APPS[Phospho (STY)]PREPGR_.2	267320	309766	293940	38515.3	36042.9	27560.3	0	429.839	2.79326
1.92e-43	1.09459	m.11790	m.11790	type:5prime_partial c34582.graph_c0:2230-725(-) NR_ID: XP_013776550.1 E-value: 5.9e-37 Identity: 909/1293(70) Score: 417 Annotation: coiled-coil domain-containing protein 6-like	_LEQPPS[Phospho (STY)]APPS[Phospho (STY)]PREPGR_.3	183530	126408	172980	13005.7	20151.2	21380.6	0	302.445	0
1.92e-43	1.09459	m.11790	m.11790	type:5prime_partial c34582.graph_c0:2230-725(-) NR_ID: XP_013776550.1 E-value: 5.9e-37 Identity: 909/1293(70) Score: 417 Annotation: coiled-coil domain-containing protein 6-like	_PLS[Phospho (STY)]PGIPASGGPGVGILAR_.2	26578.2	29834.2	27302.4	45743.2	56330.9	53466.2	214620	153335	197893
1.92e-43	1.09459	m.11790	m.11790	type:5prime_partial c34582.graph_c0:2230-725(-) NR_ID: XP_013776550.1 E-value: 5.9e-37 Identity: 909/1293(70) Score: 417 Annotation: coiled-coil domain-containing protein 6-like	_PLS[Phospho (STY)]PGIPASGGPGVGILAR_.3	994.791	0	0	0	1177.47	2528.81	7348.83	9575.89	10062.9
1.92e-43	1.09459	m.11790	m.11790	type:5prime_partial c34582.graph_c0:2230-725(-) NR_ID: XP_013776550.1 E-value: 5.9e-37 Identity: 909/1293(70) Score: 417 Annotation: coiled-coil domain-containing protein 6-like	_TVS[Phospho (STY)]SPIPYNPSPNSSR_.2	0	0	0	0	0	0	0	0	51964.1
1.61e-45	1.09908	m.11800	m.11800	type:complete c34590.graph_c0:170-1165(+) NR_ID: XP_002409601.1 E-value: 1.3e-138 Identity: 819/996(82) Score: 1292 Annotation: cysteine and histidine-rich domain (chord)-containing, zinc binding protein, putative	_SFHQDQKPPES[Phospho (STY)]PKPER_.3	314759	438618	458553	442979	561044	545629	690565	388407	462697
1.61e-45	1.09908	m.11800	m.11800	type:complete c34590.graph_c0:170-1165(+) NR_ID: XP_002409601.1 E-value: 1.3e-138 Identity: 819/996(82) Score: 1292 Annotation: cysteine and histidine-rich domain (chord)-containing, zinc binding protein, putative	_SFHQDQKPPES[Phospho (STY)]PKPER_.2	92311.1	301029	211706	134469	253866	226106	1.05711e+06	157076	169429
1.61e-45	1.09908	m.11800	m.11800	type:complete c34590.graph_c0:170-1165(+) NR_ID: XP_002409601.1 E-value: 1.3e-138 Identity: 819/996(82) Score: 1292 Annotation: cysteine and histidine-rich domain (chord)-containing, zinc binding protein, putative	_SFHQDQKPPES[Phospho (STY)]PKPER_.4	188316	40809	103168	224581	130974	211262	47606.7	276623	334778
2.83e-18	1.02553	m.11868	m.11868	type:5prime_partial c34664.graph_c0:1227-409(-) NR_ID: XP_002401916.1 E-value: 1.4e-80 Identity: 540/579(93) Score: 791 Annotation: reverse transcriptase, putative	_QPPHVS[Phospho (STY)]PSSLK_.2	30861.9	0	0	25184.4	0	0	6637.85	5370.03	0
7.25e-50	1.10812	m.11879	m.11879	type:complete c34674.graph_c0:1913-1005(-) NR_ID: XP_013772203.1 E-value: 5.2e-121 Identity: 753/906(83) Score: 1140 Annotation: F-actin-capping protein subunit alpha-like	_[Acetyl (Protein N-term)]ASDYDEPIS[Phospho (STY)]DEEKVR_.2	178545	173614	157820	194940	164873	161643	0	0	0
7.25e-50	1.10812	m.11879	m.11879	type:complete c34674.graph_c0:1913-1005(-) NR_ID: XP_013772203.1 E-value: 5.2e-121 Identity: 753/906(83) Score: 1140 Annotation: F-actin-capping protein subunit alpha-like	_[Acetyl (Protein N-term)]AS[Phospho (STY)]DYDEPISDEEKVR_.2	0	0	0	30099.6	0	0	0	0	0
7.25e-50	1.10812	m.11879	m.11879	type:complete c34674.graph_c0:1913-1005(-) NR_ID: XP_013772203.1 E-value: 5.2e-121 Identity: 753/906(83) Score: 1140 Annotation: F-actin-capping protein subunit alpha-like	_[Acetyl (Protein N-term)]AS[Phospho (STY)]DYDEPISDEEK_.2	0	0	0	29164.8	0	0	0	0	0
1.14e-59	1.12705	m.11956	m.11956	type:complete c34720.graph_c0:91-795(+) NR_ID: XP_002435643.1 E-value: 3.4e-96 Identity: 591/630(93) Score: 925 Annotation: GTP-binding protein Rhes, putative	_S[Phospho (STY)]LPVYPTSPTIK_.2	412053	392073	398632	626153	600157	597284	408991	364495	433445
1.14e-59	1.12705	m.11956	m.11956	type:complete c34720.graph_c0:91-795(+) NR_ID: XP_002435643.1 E-value: 3.4e-96 Identity: 591/630(93) Score: 925 Annotation: GTP-binding protein Rhes, putative	_S[Phospho (STY)]LPVYPTSPTIKDK_.2	41660.3	0	38922	0	0	0	0	0	0
4.49e-80	1.16166	m.11972	m.11972	type:complete c34728.graph_c0:1537-1151(-) NR_ID: BAM28764.1 E-value: 5.5e-64 Identity: 384/384(100) Score: 645 Annotation: eukaryotic translation initiation factor 4E binding protein	_IVINDASQLPHDY[Phospho (STY)]SSTPGGTIFSTT[Phospho (STY)]PGGSR_.3	24701450	20462090	26120718	14708437	13368259	13207594	10657987	11116026	10489106
4.49e-80	1.16166	m.11972	m.11972	type:complete c34728.graph_c0:1537-1151(-) NR_ID: BAM28764.1 E-value: 5.5e-64 Identity: 384/384(100) Score: 645 Annotation: eukaryotic translation initiation factor 4E binding protein	_IVINDASQLPHDY[Phospho (STY)]SSTPGGTIFSTT[Phospho (STY)]PGGSR_.4	0	2.96292e+06	3.42179e+06	0	1.19816e+06	1.08014e+06	0	754532	737595
4.49e-80	1.16166	m.11972	m.11972	type:complete c34728.graph_c0:1537-1151(-) NR_ID: BAM28764.1 E-value: 5.5e-64 Identity: 384/384(100) Score: 645 Annotation: eukaryotic translation initiation factor 4E binding protein	_IVINDASQLPHDYSSTPGGT[Phospho (STY)]IFSTT[Phospho (STY)]PGGSR_.4	2621472	0	0	1.48251e+06	0	0	0	0	0
4.49e-80	1.16166	m.11972	m.11972	type:complete c34728.graph_c0:1537-1151(-) NR_ID: BAM28764.1 E-value: 5.5e-64 Identity: 384/384(100) Score: 645 Annotation: eukaryotic translation initiation factor 4E binding protein	_IVINDASQLPHDYSSTPGGTIFSTT[Phospho (STY)]PGGSR_.3	0	0	0	0	0	0	143750	144641	154340
4.49e-80	1.16166	m.11972	m.11972	type:complete c34728.graph_c0:1537-1151(-) NR_ID: BAM28764.1 E-value: 5.5e-64 Identity: 384/384(100) Score: 645 Annotation: eukaryotic translation initiation factor 4E binding protein	_IVINDAS[Phospho (STY)]QLPHDYSSTPGGTIFSTTPGGSR_.3	0	0	7560.21	0	0	0	0	10501.2	11753.1
4.49e-80	1.16166	m.11972	m.11972	type:complete c34728.graph_c0:1537-1151(-) NR_ID: BAM28764.1 E-value: 5.5e-64 Identity: 384/384(100) Score: 645 Annotation: eukaryotic translation initiation factor 4E binding protein	_IVINDASQLPHDY[Phospho (STY)]SSTPGGTIFSTTPGGSR_.3	0	0	0	12907.4	0	0	0	0	0
4.49e-80	1.16166	m.11972	m.11972	type:complete c34728.graph_c0:1537-1151(-) NR_ID: BAM28764.1 E-value: 5.5e-64 Identity: 384/384(100) Score: 645 Annotation: eukaryotic translation initiation factor 4E binding protein	_RIVINDASQLPHDYSSTPGGT[Phospho (STY)]IFSTT[Phospho (STY)]PGGSR_.4	0	0	0	0	0	124424	0	0	0
4.49e-80	1.16166	m.11972	m.11972	type:complete c34728.graph_c0:1537-1151(-) NR_ID: BAM28764.1 E-value: 5.5e-64 Identity: 384/384(100) Score: 645 Annotation: eukaryotic translation initiation factor 4E binding protein	_NLPVIPGVTLSSS[Phospho (STY)]PDASK_.2	4658374	4655174	4512643	2.90587e+06	2.81065e+06	2.71134e+06	3.12361e+06	2838752	2873664
4.49e-80	1.16166	m.11972	m.11972	type:complete c34728.graph_c0:1537-1151(-) NR_ID: BAM28764.1 E-value: 5.5e-64 Identity: 384/384(100) Score: 645 Annotation: eukaryotic translation initiation factor 4E binding protein	_NLPVIPGVTLSSS[Phospho (STY)]PDASK_.3	47719.7	43335	60763.8	19670.7	22771	24912.7	16410.4	23173.2	23850.9
4.49e-80	1.16166	m.11972	m.11972	type:complete c34728.graph_c0:1537-1151(-) NR_ID: BAM28764.1 E-value: 5.5e-64 Identity: 384/384(100) Score: 645 Annotation: eukaryotic translation initiation factor 4E binding protein	_T[Phospho (STY)]PPKNLPVIPGVTLSSS[Phospho (STY)]PDASK_.3	858204	855508	847752	164368	179352	167875	96053.8	109178	108623
4.49e-80	1.16166	m.11972	m.11972	type:complete c34728.graph_c0:1537-1151(-) NR_ID: BAM28764.1 E-value: 5.5e-64 Identity: 384/384(100) Score: 645 Annotation: eukaryotic translation initiation factor 4E binding protein	_T[Phospho (STY)]PPKNLPVIPGVTLSSSPDASK_.3	121466	130442	127301	81804.6	81455	76101.4	51909.9	61979.8	48930.6
4.49e-80	1.16166	m.11972	m.11972	type:complete c34728.graph_c0:1537-1151(-) NR_ID: BAM28764.1 E-value: 5.5e-64 Identity: 384/384(100) Score: 645 Annotation: eukaryotic translation initiation factor 4E binding protein	_T[Phospho (STY)]PPKNLPVIPGVTLSSSPDASK_.2	0	0	73972.4	62260.7	49122.1	0	87838.2	33547.6	24643.6
4.49e-80	1.16166	m.11972	m.11972	type:complete c34728.graph_c0:1537-1151(-) NR_ID: BAM28764.1 E-value: 5.5e-64 Identity: 384/384(100) Score: 645 Annotation: eukaryotic translation initiation factor 4E binding protein	_NSPVART[Phospho (STY)]PPK_.2	26970.1	49518.1	63655.9	7696.33	12076.6	12541.1	2130.63	25172.5	45026.1
4.49e-80	1.16166	m.11972	m.11972	type:complete c34728.graph_c0:1537-1151(-) NR_ID: BAM28764.1 E-value: 5.5e-64 Identity: 384/384(100) Score: 645 Annotation: eukaryotic translation initiation factor 4E binding protein	_NS[Phospho (STY)]PVART[Phospho (STY)]PPK_.2	15624.6	22449	21674.7	11244.3	9723.63	10403.7	16397.8	5647.81	6859.67
4.49e-80	1.16166	m.11972	m.11972	type:complete c34728.graph_c0:1537-1151(-) NR_ID: BAM28764.1 E-value: 5.5e-64 Identity: 384/384(100) Score: 645 Annotation: eukaryotic translation initiation factor 4E binding protein	_NS[Phospho (STY)]PVART[Phospho (STY)]PPKNLPVIPGVTLSSS[Phospho (STY)]PDASK_.3	1.79185e+06	1694261	1.64268e+06	0	0	0	0	0	0
4.49e-80	1.16166	m.11972	m.11972	type:complete c34728.graph_c0:1537-1151(-) NR_ID: BAM28764.1 E-value: 5.5e-64 Identity: 384/384(100) Score: 645 Annotation: eukaryotic translation initiation factor 4E binding protein	_NS[Phospho (STY)]PVART[Phospho (STY)]PPKNLPVIPGVT[Phospho (STY)]LSSSPDASK_.3	0	0	0	94845.4	0	106430	0	0	75182.1
4.49e-80	1.16166	m.11972	m.11972	type:complete c34728.graph_c0:1537-1151(-) NR_ID: BAM28764.1 E-value: 5.5e-64 Identity: 384/384(100) Score: 645 Annotation: eukaryotic translation initiation factor 4E binding protein	_NSPVART[Phospho (STY)]PPKNLPVIPGVT[Phospho (STY)]LSSSPDASK_.3	0	0	1.00484e+06	0	0	0	75476.2	0	0
4.49e-80	1.16166	m.11972	m.11972	type:complete c34728.graph_c0:1537-1151(-) NR_ID: BAM28764.1 E-value: 5.5e-64 Identity: 384/384(100) Score: 645 Annotation: eukaryotic translation initiation factor 4E binding protein	_NS[Phospho (STY)]PVART[Phospho (STY)]PPKNLPVIPGVTLSSSPDASK_.3	1.30236e+06	1.33925e+06	881998	192680	190171	194624	0	67139.5	93213.2
4.49e-80	1.16166	m.11972	m.11972	type:complete c34728.graph_c0:1537-1151(-) NR_ID: BAM28764.1 E-value: 5.5e-64 Identity: 384/384(100) Score: 645 Annotation: eukaryotic translation initiation factor 4E binding protein	_NS[Phospho (STY)]PVART[Phospho (STY)]PPKNLPVIPGVTLSSSPDASK_.4	311897	342505	320763	42025.3	39158.1	40719	7626.56	13198.9	0
4.49e-80	1.16166	m.11972	m.11972	type:complete c34728.graph_c0:1537-1151(-) NR_ID: BAM28764.1 E-value: 5.5e-64 Identity: 384/384(100) Score: 645 Annotation: eukaryotic translation initiation factor 4E binding protein	_NSPVART[Phospho (STY)]PPKNLPVIPGVTLSSSPDASK_.3	11718.7	11268.5	9129.99	0	0	1649.76	0	0	2303.92
3.83e-45	1.09827	m.12030	m.12030	type:5prime_partial c34777.graph_c0:1-723(+) NR_ID: ALJ10885.1 E-value: 3.0e-63 Identity: 420/480(87) Score: 641 Annotation: myosin light chain	_AT[Phospho (STY)]S[Phospho (STY)]NVFAM[Oxidation (M)]FTQHQVQEFK_.2	194175	202157	184250	168805	163602	153925	168330	151051	149377
3.83e-45	1.09827	m.12030	m.12030	type:5prime_partial c34777.graph_c0:1-723(+) NR_ID: ALJ10885.1 E-value: 3.0e-63 Identity: 420/480(87) Score: 641 Annotation: myosin light chain	_AT[Phospho (STY)]S[Phospho (STY)]NVFAM[Oxidation (M)]FTQHQVQEFK_.3	20172.6	26487.3	26400.2	20468.8	19954.8	19335.7	8607.77	13560.3	15822.4
1.5e-107	1.20153	m.12037	m.12037	type:complete c34784.graph_c0:74-586(+) NR_ID: XP_023215220.1 E-value: 9.0e-46 Identity: 306/381(80) Score: 489 Annotation: co-chaperone protein daf-41-like	_SMGGLGDDDTPDLEQTGDS[Phospho (STY)]DDEEIPDLETNNKE_.3	0	0	0	0	0	17748074	0	0	0
1.5e-107	1.20153	m.12037	m.12037	type:complete c34784.graph_c0:74-586(+) NR_ID: XP_023215220.1 E-value: 9.0e-46 Identity: 306/381(80) Score: 489 Annotation: co-chaperone protein daf-41-like	_SMGGLGDDDTPDLEQT[Phospho (STY)]GDSDDEEIPDLETNNKE_.3	0	25562732	24566534	20960084	21126654	0	0	21720512	0
1.5e-107	1.20153	m.12037	m.12037	type:complete c34784.graph_c0:74-586(+) NR_ID: XP_023215220.1 E-value: 9.0e-46 Identity: 306/381(80) Score: 489 Annotation: co-chaperone protein daf-41-like	_SM[Oxidation (M)]GGLGDDDTPDLEQTGDS[Phospho (STY)]DDEEIPDLETNNKE_.3	6727563	0	7557930	3.9412e+06	4.23352e+06	4.16515e+06	7487841	6385540	0
1.5e-107	1.20153	m.12037	m.12037	type:complete c34784.graph_c0:74-586(+) NR_ID: XP_023215220.1 E-value: 9.0e-46 Identity: 306/381(80) Score: 489 Annotation: co-chaperone protein daf-41-like	_SM[Oxidation (M)]GGLGDDDTPDLEQT[Phospho (STY)]GDS[Phospho (STY)]DDEEIPDLETNNKE_.3	2.44733e+06	2.51465e+06	2.67503e+06	1.56809e+06	1.57247e+06	1.47869e+06	3.35844e+06	2.76091e+06	2.98354e+06
1.5e-107	1.20153	m.12037	m.12037	type:complete c34784.graph_c0:74-586(+) NR_ID: XP_023215220.1 E-value: 9.0e-46 Identity: 306/381(80) Score: 489 Annotation: co-chaperone protein daf-41-like	_SMGGLGDDDTPDLEQTGDS[Phospho (STY)]DDEEIPDLETNNK_.3	0	0	0	0	0	0	0	7417622	0
1.5e-107	1.20153	m.12037	m.12037	type:complete c34784.graph_c0:74-586(+) NR_ID: XP_023215220.1 E-value: 9.0e-46 Identity: 306/381(80) Score: 489 Annotation: co-chaperone protein daf-41-like	_SMGGLGDDDTPDLEQT[Phospho (STY)]GDSDDEEIPDLETNNK_.3	0	5798466	5549798	0	0	0	6833837	0	0
1.5e-107	1.20153	m.12037	m.12037	type:complete c34784.graph_c0:74-586(+) NR_ID: XP_023215220.1 E-value: 9.0e-46 Identity: 306/381(80) Score: 489 Annotation: co-chaperone protein daf-41-like	_SM[Oxidation (M)]GGLGDDDTPDLEQTGDS[Phospho (STY)]DDEEIPDLETNNK_.3	1.47126e+06	1668090	578772	1.00001e+06	1.01386e+06	966918	2.29451e+06	1.89908e+06	2.05325e+06
1.5e-107	1.20153	m.12037	m.12037	type:complete c34784.graph_c0:74-586(+) NR_ID: XP_023215220.1 E-value: 9.0e-46 Identity: 306/381(80) Score: 489 Annotation: co-chaperone protein daf-41-like	_WVDEDDS[Phospho (STY)]GDELGAGGGDFEEMMR_.3	734367	707686	703119	356584	314964	288971	161940	233903	156536
1.5e-107	1.20153	m.12037	m.12037	type:complete c34784.graph_c0:74-586(+) NR_ID: XP_023215220.1 E-value: 9.0e-46 Identity: 306/381(80) Score: 489 Annotation: co-chaperone protein daf-41-like	_WVDEDDS[Phospho (STY)]GDELGAGGGDFEEMM[Oxidation (M)]R_.3	28329.5	0	0	0	0	0	0	0	0
3.25e-49	1.10679	m.12042	m.12042	type:internal c34788.graph_c0:785-3(-) NR_ID: XP_023216975.1 E-value: 9.8e-60 Identity: 450/573(78) Score: 611 Annotation: protein TFG-like isoform X2	_VGTPDS[Phospho (STY)]ISS[Phospho (STY)]LDSAAATQQK_.2	5213395	0	5.58763e+06	0	0	3.42224e+06	0	614682	0
3.25e-49	1.10679	m.12042	m.12042	type:internal c34788.graph_c0:785-3(-) NR_ID: XP_023216975.1 E-value: 9.8e-60 Identity: 450/573(78) Score: 611 Annotation: protein TFG-like isoform X2	_VGTPDS[Phospho (STY)]IS[Phospho (STY)]SLDSAAATQQK_.2	0	4817957	0	0	0	0	0	0	0
3.25e-49	1.10679	m.12042	m.12042	type:internal c34788.graph_c0:785-3(-) NR_ID: XP_023216975.1 E-value: 9.8e-60 Identity: 450/573(78) Score: 611 Annotation: protein TFG-like isoform X2	_VGT[Phospho (STY)]PDS[Phospho (STY)]ISS[Phospho (STY)]LDSAAATQQK_.2	1296016	0	501369	1.44748e+06	0	0	737640	851178	913927
3.25e-49	1.10679	m.12042	m.12042	type:internal c34788.graph_c0:785-3(-) NR_ID: XP_023216975.1 E-value: 9.8e-60 Identity: 450/573(78) Score: 611 Annotation: protein TFG-like isoform X2	_VGTPDS[Phospho (STY)]IS[Phospho (STY)]S[Phospho (STY)]LDSAAATQQK_.2	1.23347e+06	1084631	0	0	0	751611	0	0	0
3.25e-49	1.10679	m.12042	m.12042	type:internal c34788.graph_c0:785-3(-) NR_ID: XP_023216975.1 E-value: 9.8e-60 Identity: 450/573(78) Score: 611 Annotation: protein TFG-like isoform X2	_VGT[Phospho (STY)]PDS[Phospho (STY)]ISSLDSAAATQQK_.2	979506	1.14554e+06	1.23206e+06	833940	1.21384e+06	889306	484383	582879	747137
3.25e-49	1.10679	m.12042	m.12042	type:internal c34788.graph_c0:785-3(-) NR_ID: XP_023216975.1 E-value: 9.8e-60 Identity: 450/573(78) Score: 611 Annotation: protein TFG-like isoform X2	_VGTPDSISSLDS[Phospho (STY)]AAATQQK_.2	748474	0	1.32732e+06	0	1.16033e+06	0	0	0	0
3.25e-49	1.10679	m.12042	m.12042	type:internal c34788.graph_c0:785-3(-) NR_ID: XP_023216975.1 E-value: 9.8e-60 Identity: 450/573(78) Score: 611 Annotation: protein TFG-like isoform X2	_VGTPDS[Phospho (STY)]ISSLDSAAATQQK_.2	792956	1.07158e+06	1.11896e+06	927823	874961	847171	0	0	104722
3.25e-49	1.10679	m.12042	m.12042	type:internal c34788.graph_c0:785-3(-) NR_ID: XP_023216975.1 E-value: 9.8e-60 Identity: 450/573(78) Score: 611 Annotation: protein TFG-like isoform X2	_VGT[Phospho (STY)]PDSISSLDSAAATQQK_.2	573024	0	0	0	0	0	238298	292917	384314
3.25e-49	1.10679	m.12042	m.12042	type:internal c34788.graph_c0:785-3(-) NR_ID: XP_023216975.1 E-value: 9.8e-60 Identity: 450/573(78) Score: 611 Annotation: protein TFG-like isoform X2	_VGTPDSIS[Phospho (STY)]SLDSAAATQQK_.2	0	0	0	0	0	490125	0	0	0
3.25e-49	1.10679	m.12042	m.12042	type:internal c34788.graph_c0:785-3(-) NR_ID: XP_023216975.1 E-value: 9.8e-60 Identity: 450/573(78) Score: 611 Annotation: protein TFG-like isoform X2	_VGT[Phospho (STY)]PDS[Phospho (STY)]ISS[Phospho (STY)]LDS[Phospho (STY)]AAATQQK_.2	0	153922	40662.4	0	0	0	0	77106.4	0
3.25e-49	1.10679	m.12042	m.12042	type:internal c34788.graph_c0:785-3(-) NR_ID: XP_023216975.1 E-value: 9.8e-60 Identity: 450/573(78) Score: 611 Annotation: protein TFG-like isoform X2	_VGT[Phospho (STY)]PDSISSLDSAAATQQK_.3	0	0	0	0	0	0	5966.77	0	0
3.25e-49	1.10679	m.12042	m.12042	type:internal c34788.graph_c0:785-3(-) NR_ID: XP_023216975.1 E-value: 9.8e-60 Identity: 450/573(78) Score: 611 Annotation: protein TFG-like isoform X2	_HFVSSES[Phospho (STY)]KS[Phospho (STY)]EENTGAPPLKPANPVAPK_.3	0	0	278086	0	0	0	0	45168.6	0
3.25e-49	1.10679	m.12042	m.12042	type:internal c34788.graph_c0:785-3(-) NR_ID: XP_023216975.1 E-value: 9.8e-60 Identity: 450/573(78) Score: 611 Annotation: protein TFG-like isoform X2	_HFVSSESKSEENT[Phospho (STY)]GAPPLKPANPVAPK_.3	74709.2	81890.7	67998.8	120417	0	70810.8	32069.8	0	0
3.25e-49	1.10679	m.12042	m.12042	type:internal c34788.graph_c0:785-3(-) NR_ID: XP_023216975.1 E-value: 9.8e-60 Identity: 450/573(78) Score: 611 Annotation: protein TFG-like isoform X2	_HFVSSESKS[Phospho (STY)]EENTGAPPLKPANPVAPK_.4	79441.6	0	0	0	67752.8	82824.9	0	0	0
3.25e-49	1.10679	m.12042	m.12042	type:internal c34788.graph_c0:785-3(-) NR_ID: XP_023216975.1 E-value: 9.8e-60 Identity: 450/573(78) Score: 611 Annotation: protein TFG-like isoform X2	_HFVSS[Phospho (STY)]ES[Phospho (STY)]KSEENTGAPPLKPANPVAPK_.4	0	0	0	0	0	24075.4	0	0	0
3.25e-49	1.10679	m.12042	m.12042	type:internal c34788.graph_c0:785-3(-) NR_ID: XP_023216975.1 E-value: 9.8e-60 Identity: 450/573(78) Score: 611 Annotation: protein TFG-like isoform X2	_S[Phospho (STY)]EENTGAPPLKPANPVAPK_.2	0	0	0	0	0	31372.7	0	0	0
3.62e-35	1.07538	m.12108	m.12108	type:complete c34829.graph_c0:2330-27(-) NR_ID: XP_002409599.1 E-value: 0.0e+00 Identity: 2100/2307(91) Score: 3330 Annotation: methylmalonyl coenzyme A mutase, putative	_DNEKT[Phospho (STY)]QAALDAITEAAK_.3	458219	477346	497010	574023	632764	685895	441195	476632	426694
1.1e-22	1.0406	m.12133	m.12133	type:complete c34847.graph_c0:219-1541(+) NR_ID: XP_002415000.1 E-value: 8.8e-170 Identity: 978/1092(89) Score: 1562 Annotation: quinone oxidoreductase, putative	_PKPQPEKVGT[Phospho (STY)]PDAHPR_.3	11703.5	13835.6	10697.3	4454.02	10241.8	6515.96	4951.45	634.861	620.417
2.87e-14	1.00962	m.12148	m.12148	type:3prime_partial c34857.graph_c0:417-1085(+) NR_ID: XP_002410367.1 E-value: 1.2e-61 Identity: 537/636(84) Score: 627 Annotation: sox4, putative	_VAQPAVS[Phospho (STY)]PVKR_.2	6320.18	8257.87	8154.5	6547.79	8848.24	8017.18	30562.2	21234.9	22314.9
0.000840842	0.94348	m.12157	m.12157	type:internal c34866.graph_c0:591-1(-) NR_ID: XP_002407099.1 E-value: 3.7e-19 Identity: 297/534(55) Score: 260 Annotation: hypothetical protein IscW_ISCW003265	_LFGSTGSSS[Phospho (STY)]EGDLR_.2	0	0	0	0	0	615.5	3263.38	1945.82	2300.14
4.49e-36	1.0776	m.12173	m.12173	type:5prime_partial c34873.graph_c0:1307-24(-) NR_ID: XP_002399454.1 E-value: 1.5e-118 Identity: 663/696(95) Score: 1120 Annotation: cytochrome P450, putative	_LGPPAVGLPHS[Phospho (STY)]GS[Phospho (STY)]S[Phospho (STY)]S[Phospho (STY)]AER_.2	481808	280731	421280	219790	153582	231009	368737	209239	256449
4.49e-36	1.0776	m.12173	m.12173	type:5prime_partial c34873.graph_c0:1307-24(-) NR_ID: XP_002399454.1 E-value: 1.5e-118 Identity: 663/696(95) Score: 1120 Annotation: cytochrome P450, putative	_LGPPAVGLPHS[Phospho (STY)]GS[Phospho (STY)]SSAER_.2	0	0	0	19057.2	55138.6	15267.4	0	0	0
4.49e-36	1.0776	m.12173	m.12173	type:5prime_partial c34873.graph_c0:1307-24(-) NR_ID: XP_002399454.1 E-value: 1.5e-118 Identity: 663/696(95) Score: 1120 Annotation: cytochrome P450, putative	_LGPPAVGLPHS[Phospho (STY)]GS[Phospho (STY)]S[Phospho (STY)]S[Phospho (STY)]AER_.3	1631.21	1061.89	0	3314.68	681.034	1525.15	1524.69	1142.01	0
4.49e-36	1.0776	m.12173	m.12173	type:5prime_partial c34873.graph_c0:1307-24(-) NR_ID: XP_002399454.1 E-value: 1.5e-118 Identity: 663/696(95) Score: 1120 Annotation: cytochrome P450, putative	_HQTPIVPSGGSLVSIEGS[Phospho (STY)]PPEPPGGLR_.3	89986.2	83632.8	0	92173.7	0	91302.3	58362.3	0	0
4.49e-36	1.0776	m.12173	m.12173	type:5prime_partial c34873.graph_c0:1307-24(-) NR_ID: XP_002399454.1 E-value: 1.5e-118 Identity: 663/696(95) Score: 1120 Annotation: cytochrome P450, putative	_HQTPIVPSGGS[Phospho (STY)]LVSIEGS[Phospho (STY)]PPEPPGGLR_.3	0	83992.8	0	0	0	0	0	0	0
6.34e-23	1.04136	m.12200	m.12200	type:complete c34895.graph_c0:761-108(-) NR_ID: XP_002403000.1 E-value: 5.3e-67 Identity: 549/654(83) Score: 673 Annotation: ankyrin repeat containing protein	_S[Phospho (STY)]GLIPSNYVAENATEVLHPLHEAAK_.3	59426.3	0	53391.9	75562.9	74205	74524.2	33637.8	42767.4	0
1.8e-29	1.0606	m.12223	m.12223	type:5prime_partial c34914.graph_c0:2-1180(+) NR_ID: XP_023224386.1 E-value: 5.2e-57 Identity: 507/789(64) Score: 589 Annotation: ataxin-1-like isoform X1	_RWS[Phospho (STY)]APDQVAPVQER_.2	30981.1	27485.7	29309.5	27335.4	19297.2	19871.9	15144.7	14520.1	8461.74
1.59e-44	1.09694	m.12239	m.12239	type:complete c34926.graph_c0:418-801(+) NR_ID: KFM59260.1 E-value: 2.8e-12 Identity: 153/186(82) Score: 199 Annotation: Heterogeneous nuclear ribonucleoprotein K, partial	_EPS[Phospho (STY)]DDGLGDGEAPNKRPR_.3	3.51713e+06	2.18176e+06	2.74131e+06	1.62414e+06	1.29486e+06	1.50327e+06	372660	754490	811514
1.59e-44	1.09694	m.12239	m.12239	type:complete c34926.graph_c0:418-801(+) NR_ID: KFM59260.1 E-value: 2.8e-12 Identity: 153/186(82) Score: 199 Annotation: Heterogeneous nuclear ribonucleoprotein K, partial	_EPS[Phospho (STY)]DDGLGDGEAPNKRPR_.2	743015	1.61623e+06	1.16431e+06	426361	610221	514733	495032	174740	171818
1.59e-44	1.09694	m.12239	m.12239	type:complete c34926.graph_c0:418-801(+) NR_ID: KFM59260.1 E-value: 2.8e-12 Identity: 153/186(82) Score: 199 Annotation: Heterogeneous nuclear ribonucleoprotein K, partial	_REPS[Phospho (STY)]DDGLGDGEAPNKR_.3	135787	51320.1	73791.9	217712	133641	160923	89484.7	355399	358935
1.59e-44	1.09694	m.12239	m.12239	type:complete c34926.graph_c0:418-801(+) NR_ID: KFM59260.1 E-value: 2.8e-12 Identity: 153/186(82) Score: 199 Annotation: Heterogeneous nuclear ribonucleoprotein K, partial	_REPS[Phospho (STY)]DDGLGDGEAPNKR_.2	22949.3	42000	28200.7	55528.1	71533.9	57143	81509.8	73950.2	66419.3
1.59e-44	1.09694	m.12239	m.12239	type:complete c34926.graph_c0:418-801(+) NR_ID: KFM59260.1 E-value: 2.8e-12 Identity: 153/186(82) Score: 199 Annotation: Heterogeneous nuclear ribonucleoprotein K, partial	_EPS[Phospho (STY)]DDGLGDGEAPNK_.2	25235.6	35199.6	35925.5	73356.9	69781.5	79258.3	68824.9	114050	118176
1.59e-44	1.09694	m.12239	m.12239	type:complete c34926.graph_c0:418-801(+) NR_ID: KFM59260.1 E-value: 2.8e-12 Identity: 153/186(82) Score: 199 Annotation: Heterogeneous nuclear ribonucleoprotein K, partial	_REPS[Phospho (STY)]DDGLGDGEAPNK_.2	747825	819447	777029	1.8294e+06	1.59173e+06	1.51667e+06	1.8811e+06	2.03389e+06	2151767
1.59e-44	1.09694	m.12239	m.12239	type:complete c34926.graph_c0:418-801(+) NR_ID: KFM59260.1 E-value: 2.8e-12 Identity: 153/186(82) Score: 199 Annotation: Heterogeneous nuclear ribonucleoprotein K, partial	_REPS[Phospho (STY)]DDGLGDGEAPNK_.3	37560	0	9947.08	78197.3	12707.3	37969.9	513.365	89526.4	123560
1.59e-44	1.09694	m.12239	m.12239	type:complete c34926.graph_c0:418-801(+) NR_ID: KFM59260.1 E-value: 2.8e-12 Identity: 153/186(82) Score: 199 Annotation: Heterogeneous nuclear ribonucleoprotein K, partial	_DGSGKREPS[Phospho (STY)]DDGLGDGEAPNK_.3	0	42100	61558.1	0	0	0	0	0	0
4.4e-21	1.03536	m.12282	m.12282	type:5prime_partial c34963.graph_c0:2-652(+) NR_ID: XP_002408828.1 E-value: 4.4e-21 Identity: 318/492(64) Score: 277 Annotation: hypothetical protein IscW_ISCW020576	_VPLT[Phospho (STY)]PGAVINVPLGAR_.2	1324.68	1378.87	1229.92	7113.52	7104.03	4536.32	9076.01	7950.22	5015.21
4.4e-21	1.03536	m.12282	m.12282	type:5prime_partial c34963.graph_c0:2-652(+) NR_ID: XP_002408828.1 E-value: 4.4e-21 Identity: 318/492(64) Score: 277 Annotation: hypothetical protein IscW_ISCW020576	_SMVHQSS[Phospho (STY)]TESNDSTR_.2	0	16928.6	10175.9	8382.38	0	0	0	0	0
6.22e-99	1.18967	m.12366	m.12366	type:complete c35049.graph_c0:1104-682(-) NR_ID: XP_002399858.1 E-value: 8.5e-10 Identity: 105/108(97) Score: 178 Annotation: splicing factor SC35, putative	_DRS[Phospho (STY)]PYEIIDESR_.2	3.45588e+06	4.39469e+06	4.57012e+06	4111963	3.89296e+06	4036831	5.76952e+06	6024108	7.23709e+06
6.22e-99	1.18967	m.12366	m.12366	type:complete c35049.graph_c0:1104-682(-) NR_ID: XP_002399858.1 E-value: 8.5e-10 Identity: 105/108(97) Score: 178 Annotation: splicing factor SC35, putative	_DRS[Phospho (STY)]PYEIIDESR_.3	74702.1	100219	134301	0	69829.6	110410	97943.5	145606	0
6.22e-99	1.18967	m.12366	m.12366	type:complete c35049.graph_c0:1104-682(-) NR_ID: XP_002399858.1 E-value: 8.5e-10 Identity: 105/108(97) Score: 178 Annotation: splicing factor SC35, putative	_DRS[Phospho (STY)]PYEIIDES[Phospho (STY)]R_.2	91782.6	96919.8	0	52539.1	0	0	0	0	0
6.22e-99	1.18967	m.12366	m.12366	type:complete c35049.graph_c0:1104-682(-) NR_ID: XP_002399858.1 E-value: 8.5e-10 Identity: 105/108(97) Score: 178 Annotation: splicing factor SC35, putative	_S[Phospho (STY)]RDRS[Phospho (STY)]PYEIIDESR_.2	0	0	0	93029	0	0	0	0	145260
6.22e-99	1.18967	m.12366	m.12366	type:complete c35049.graph_c0:1104-682(-) NR_ID: XP_002399858.1 E-value: 8.5e-10 Identity: 105/108(97) Score: 178 Annotation: splicing factor SC35, putative	_S[Phospho (STY)]RDRS[Phospho (STY)]PYEIIDESR_.3	23121.6	23595	0	0	17185.2	24658.1	31010.6	38557.8	16245.7
6.22e-99	1.18967	m.12366	m.12366	type:complete c35049.graph_c0:1104-682(-) NR_ID: XP_002399858.1 E-value: 8.5e-10 Identity: 105/108(97) Score: 178 Annotation: splicing factor SC35, putative	_RRQS[Phospho (STY)]YS[Phospho (STY)]PR_.2	0	0	37682.4	0	0	0	0	0	0
6.1e-12	0.998876	m.12377	m.12377	type:3prime_partial c35055.graph_c0:852-1(-) NR_ID: XP_023224514.1 E-value: 9.5e-133 Identity: 786/843(93) Score: 1241 Annotation: TAR DNA-binding protein 43-like isoform X1	_RKS[Phospho (STY)]DEQLENSTAK_.2	3378.15	3274.17	2598.44	1485.74	1128.4	0	1919.57	2514.37	2003.75
1.09e-07	0.974087	m.12385	m.12385	type:internal c35059.graph_c0:1326-1(-) NR_ID: XP_002409522.1 E-value: 8.0e-46 Identity: 681/1401(48) Score: 493 Annotation: hypothetical protein IscW_ISCW016558	_ATTHLINPFTGHLEPMPS[Phospho (STY)]DEEDDEPAVR_.4	4411.73	0	5172.78	4966.8	2852.28	3801.46	0	0	2531.06
1.09e-07	0.974087	m.12385	m.12385	type:internal c35059.graph_c0:1326-1(-) NR_ID: XP_002409522.1 E-value: 8.0e-46 Identity: 681/1401(48) Score: 493 Annotation: hypothetical protein IscW_ISCW016558	_ALDVEAS[Phospho (STY)]PPPS[Phospho (STY)]PQGEPPRVPPLHISLR_.4	30784.6	18317.4	28787.6	10936.5	12884.4	12026.1	1784.62	0	1255.29
1.85e-15	1.01463	m.12406	m.12406	type:complete c35066.graph_c0:80-1318(+) NR_ID: XP_021003128.1 E-value: 4.9e-215 Identity: 1191/1197(99) Score: 1952 Annotation: 26S protease regulatory subunit 8	_VPDSTYEMVGGLDK_.2	5833.31	3992.48	4652.69	15227.2	11676.5	15030.6	8505.37	3205.71	4646.44
2.46e-27	1.05464	m.12417	m.12417	type:3prime_partial c35074.graph_c0:94-1008(+) NR_ID: XP_023218955.1 E-value: 2.2e-42 Identity: 381/612(62) Score: 462 Annotation: serine/threonine-protein kinase PAK 4-like	_KES[Phospho (STY)]PPMMHR_.2	28102.1	42060.7	45358.7	48053.2	66034	57144.5	123991	69361.1	66248.7
2.46e-27	1.05464	m.12417	m.12417	type:3prime_partial c35074.graph_c0:94-1008(+) NR_ID: XP_023218955.1 E-value: 2.2e-42 Identity: 381/612(62) Score: 462 Annotation: serine/threonine-protein kinase PAK 4-like	_KES[Phospho (STY)]PPM[Oxidation (M)]MHR_.2	0	0	0	0	0	2659.29	0	7172.41	0
2.46e-27	1.05464	m.12417	m.12417	type:3prime_partial c35074.graph_c0:94-1008(+) NR_ID: XP_023218955.1 E-value: 2.2e-42 Identity: 381/612(62) Score: 462 Annotation: serine/threonine-protein kinase PAK 4-like	_GGVPGSTS[Phospho (STY)]PVPR_.2	19292.4	20825.4	0	28569.1	0	0	48583.8	42109.2	46346
3.2e-24	1.04541	m.1245	m.1245	type:3prime_partial c17441.graph_c0:97-927(+) NR_ID: XP_023232672.1 E-value: 5.0e-62 Identity: 540/819(65) Score: 631 Annotation: pumilio homolog 2-like	_SGSY[Phospho (STY)]PGSGDQGGASMLSPR_.2	0	0	0	0	0	0	0	0	94547.7
9.42e-31	1.06406	m.12456	m.12456	type:internal c35106.graph_c0:3-1250(+) NR_ID: XP_002412518.1 E-value: 1.5e-65 Identity: 630/1020(61) Score: 663 Annotation: hypothetical protein IscW_ISCW011172	_EQSPSTPKS[Phospho (STY)]PLK_.2	13928.2	19204.1	16504.5	18103.8	21288.8	19366.9	53660.1	45755.7	40626.3
1.1e-20	1.03402	m.12463	m.12463	type:5prime_partial c35108.graph_c1:1-1482(+) NR_ID: XP_023240435.1 E-value: 6.9e-139 Identity: 1050/1443(72) Score: 1296 Annotation: ras guanyl-releasing protein 3-like isoform X4	_S[Phospho (STY)]ESESAPLVHR_.2	23053.5	22857.5	22318	11441.7	0	11089	44959.4	44586.9	41606.8
2.23e-60	1.12835	m.12553	m.12553	type:complete c35173.graph_c0:135-2891(+) NR_ID: XP_002413181.1 E-value: 0.0e+00 Identity: 2553/2781(91) Score: 3294 Annotation: vesicle coat complex COPI, beta' subunit, putative	_LQEDLLS[Phospho (STY)]DD_.1	1.13736e+06	940723	1.39876e+06	1.0206e+06	1.11325e+06	1.33012e+06	1.24452e+06	1.56561e+06	2.69609e+06
2.23e-60	1.12835	m.12553	m.12553	type:complete c35173.graph_c0:135-2891(+) NR_ID: XP_002413181.1 E-value: 0.0e+00 Identity: 2553/2781(91) Score: 3294 Annotation: vesicle coat complex COPI, beta' subunit, putative	_LQEDLLS[Phospho (STY)]DD_.2	1.0601e+06	774598	1.02752e+06	1.35481e+06	1.23787e+06	995216	1.34142e+06	1.7155e+06	2080487
2.23e-60	1.12835	m.12553	m.12553	type:complete c35173.graph_c0:135-2891(+) NR_ID: XP_002413181.1 E-value: 0.0e+00 Identity: 2553/2781(91) Score: 3294 Annotation: vesicle coat complex COPI, beta' subunit, putative	_S[Phospho (STY)]APC[Carbamidomethyl (C)]PAQEPVGK_.2	36545.9	50853.5	43027.3	32755.1	33809.1	29818.8	10337.1	8132.63	10963.3
4.32e-27	1.05394	m.12597	m.12597	type:complete c35219.graph_c1:4771-1055(-) NR_ID: XP_013777015.1 E-value: 2.0e-102 Identity: 1887/4428(42) Score: 985 Annotation: serine/threonine-protein kinase 11-interacting protein-like	_TLS[Phospho (STY)]PPPSVVLPTLK_.2	32492.6	0	30500.2	36862.8	37735.7	0	0	32955.6	26117.7
4.32e-27	1.05394	m.12597	m.12597	type:complete c35219.graph_c1:4771-1055(-) NR_ID: XP_013777015.1 E-value: 2.0e-102 Identity: 1887/4428(42) Score: 985 Annotation: serine/threonine-protein kinase 11-interacting protein-like	_VGAQVVGADNVS[Phospho (STY)]EES[Phospho (STY)]IETVIPDQHISLHRPGFR_.4	0	41424	45288.7	53925.3	30817.6	41451.2	0	0	0
0.000580465	0.946711	m.12620	m.12620	type:complete c35242.graph_c0:173-823(+) NR_ID: DAA34302.1 E-value: 1.2e-92 Identity: 555/621(89) Score: 894 Annotation: TPA_inf: sentrin-specific cysteine protease	_RAS[Phospho (STY)]LAFVGPDVAQLVK_.2	3117.92	3399.32	2570.57	7903.94	5180.16	4483.2	1859.94	0	1227.03
0.000580465	0.946711	m.12620	m.12620	type:complete c35242.graph_c0:173-823(+) NR_ID: DAA34302.1 E-value: 1.2e-92 Identity: 555/621(89) Score: 894 Annotation: TPA_inf: sentrin-specific cysteine protease	_RAS[Phospho (STY)]LAFVGPDVAQLVK_.3	502.403	0	0	606.064	648.221	778.711	0	0	0
2.03e-19	1.02964	m.12683	m.12683	type:complete c35278.graph_c0:2999-183(-) NR_ID: XP_002402567.1 E-value: 4.1e-39 Identity: 453/798(56) Score: 438 Annotation: hypothetical protein IscW_ISCW017198	_HTSAELSPQPAPPGT[Phospho (STY)]AS[Phospho (STY)]PQSSPTPALR_.3	46379.2	47970	46877	0	21073.3	18276.2	10853.9	0	0
2.56e-27	1.05459	m.12766	m.12766	type:5prime_partial c35341.graph_c0:968-312(-) NR_ID: XP_023224526.1 E-value: 1.1e-64 Identity: 477/597(79) Score: 653 Annotation: protein/nucleic acid deglycase DJ-1-like	_RYS[Phospho (STY)]FSNESMTK_.2	42799.6	43942.4	42956.2	55971.2	57207.3	60072.9	78235.5	74158.5	75013.2
2.11e-50	1.10921	m.12789	m.12789	type:complete c35360.graph_c0:120-470(+) NR_ID: ACD50888.1 E-value: 1.7e-24 Identity: 195/198(98) Score: 304 Annotation: ribosomal protein	_KEES[Phospho (STY)]EEDDDM[Oxidation (M)]GFGLFD_.2	344560	307127	324785	281732	292007	272356	395055	364136	311812
2.11e-50	1.10921	m.12789	m.12789	type:complete c35360.graph_c0:120-470(+) NR_ID: ACD50888.1 E-value: 1.7e-24 Identity: 195/198(98) Score: 304 Annotation: ribosomal protein	_KEES[Phospho (STY)]EEDDDMGFGLFD_.2	134878	75411.8	134569	134360	58381.4	92068	104547	106996	29616.5
1.37e-17	1.02299	m.12898	m.12898	type:complete c35448.graph_c0:243-2060(+) NR_ID: XP_015912712.1 E-value: 6.3e-134 Identity: 702/756(92) Score: 1254 Annotation: LIM domain-containing protein jub	_SSLSSQDSKPPS[Phospho (STY)]PR_.2	0	6991.83	6098.61	3469.9	6800.41	5891.86	13896.3	8882.78	6964.01
1.12e-43	1.0951	m.12903	m.12903	type:complete c35450.graph_c0:300-1985(+) NR_ID: XP_002401003.1 E-value: 3.2e-164 Identity: 1080/1359(79) Score: 1515 Annotation: adenosine diphosphatase, putative	_SASAPDQS[Phospho (STY)]PVVVR_.2	882308	556541	482117	671933	561876	539859	390805	312050	329541
1.23e-29	1.06106	m.12966	m.12966	type:complete c35491.graph_c0:270-2789(+) NR_ID: XP_002409194.1 E-value: 6.9e-240 Identity: 1578/2139(73) Score: 2169 Annotation: conserved hypothetical protein	_VGS[Phospho (STY)]DPLLS[Phospho (STY)]PTLER_.2	220601	235330	255844	233528	0	234848	226054	209585	223517
1.23e-29	1.06106	m.12966	m.12966	type:complete c35491.graph_c0:270-2789(+) NR_ID: XP_002409194.1 E-value: 6.9e-240 Identity: 1578/2139(73) Score: 2169 Annotation: conserved hypothetical protein	_VGS[Phospho (STY)]DPLLSPTLER_.2	192860	178778	193318	189611	186196	176214	204902	176522	171228
1.23e-29	1.06106	m.12966	m.12966	type:complete c35491.graph_c0:270-2789(+) NR_ID: XP_002409194.1 E-value: 6.9e-240 Identity: 1578/2139(73) Score: 2169 Annotation: conserved hypothetical protein	_VGSDPLLS[Phospho (STY)]PTLER_.2	24261.2	21855.9	0	31528	0	30404.4	0	39835.8	50276.3
1.23e-29	1.06106	m.12966	m.12966	type:complete c35491.graph_c0:270-2789(+) NR_ID: XP_002409194.1 E-value: 6.9e-240 Identity: 1578/2139(73) Score: 2169 Annotation: conserved hypothetical protein	_SMPLSYY[Phospho (STY)]AQR_.2	157404	147323	155054	91448.5	69618.9	71947.4	44837.3	43389.3	0
4.32e-36	1.07764	m.12996	m.12996	type:complete c35509.graph_c0:2628-1234(-) NR_ID: XP_002408275.1 E-value: 7.2e-106 Identity: 819/1377(59) Score: 1011 Annotation: conserved hypothetical protein	_SLS[Phospho (STY)]IDKMR_.2	0	0	0	39924.2	0	0	0	0	0
1.22e-31	1.06641	m.13120	m.13120	type:complete c35607.graph_c0:2009-327(-) NR_ID: XP_002404276.1 E-value: 4.4e-275 Identity: 1488/1620(91) Score: 2471 Annotation: Domain in SPla and the ryanodine receptor, putative	_LLLLSSS[Phospho (STY)]PK_.2	384192	401828	405591	342392	340343	342332	127943	110933	122928
1.22e-31	1.06641	m.13120	m.13120	type:complete c35607.graph_c0:2009-327(-) NR_ID: XP_002404276.1 E-value: 4.4e-275 Identity: 1488/1620(91) Score: 2471 Annotation: Domain in SPla and the ryanodine receptor, putative	_LLLLSSS[Phospho (STY)]PK_.1	87196.8	105660	101857	58099.9	74312.1	77362.3	0	0	0
1.86e-52	1.11331	m.13140	m.13140	type:complete c35619.graph_c0:99-992(+) NR_ID: XP_013783414.1 E-value: 3.3e-19 Identity: 366/702(52) Score: 262 Annotation: non-homologous end-joining factor 1-like isoform X1	_ASS[Phospho (STY)]PEVITEEPKPK_.2	0	778728	742115	0	938845	880442	1.24388e+06	0	1.01298e+06
1.86e-52	1.11331	m.13140	m.13140	type:complete c35619.graph_c0:99-992(+) NR_ID: XP_013783414.1 E-value: 3.3e-19 Identity: 366/702(52) Score: 262 Annotation: non-homologous end-joining factor 1-like isoform X1	_GKAS[Phospho (STY)]S[Phospho (STY)]PEVITEEPKPK_.2	233000	275840	229441	157402	169386	150627	137510	109153	108912
1.86e-52	1.11331	m.13140	m.13140	type:complete c35619.graph_c0:99-992(+) NR_ID: XP_013783414.1 E-value: 3.3e-19 Identity: 366/702(52) Score: 262 Annotation: non-homologous end-joining factor 1-like isoform X1	_GKASS[Phospho (STY)]PEVITEEPKPK_.3	72204.1	0	76786.4	0	0	0	0	0	0
1.86e-52	1.11331	m.13140	m.13140	type:complete c35619.graph_c0:99-992(+) NR_ID: XP_013783414.1 E-value: 3.3e-19 Identity: 366/702(52) Score: 262 Annotation: non-homologous end-joining factor 1-like isoform X1	_GKAS[Phospho (STY)]S[Phospho (STY)]PEVITEEPKPK_.3	62274	33622.6	55598.9	56287.4	33671.3	31103	12448.2	35888.8	32796.8
1.86e-52	1.11331	m.13140	m.13140	type:complete c35619.graph_c0:99-992(+) NR_ID: XP_013783414.1 E-value: 3.3e-19 Identity: 366/702(52) Score: 262 Annotation: non-homologous end-joining factor 1-like isoform X1	_GKASS[Phospho (STY)]PEVITEEPKPK_.2	0	26668.9	0	30919.7	24828.7	25239.3	25272.5	0	0
1.86e-52	1.11331	m.13140	m.13140	type:complete c35619.graph_c0:99-992(+) NR_ID: XP_013783414.1 E-value: 3.3e-19 Identity: 366/702(52) Score: 262 Annotation: non-homologous end-joining factor 1-like isoform X1	_HQTTNAAGGKLS[Phospho (STY)]PPC[Carbamidomethyl (C)]EAGEAK_.3	25117.8	0	13751.3	32720.7	31623.1	18001	11549.1	13993.9	6457.44
1.02e-38	1.0839	m.13180	m.13180	type:internal c35639.graph_c0:1-1899(+) NR_ID: XP_002434406.1 E-value: 8.9e-115 Identity: 1158/1917(60) Score: 1089 Annotation: RNA-binding protein, putative	_RRS[Phospho (STY)]FDEPAR_.2	281337	532148	496267	191759	295417	267134	235314	94504.9	105581
1.02e-38	1.0839	m.13180	m.13180	type:internal c35639.graph_c0:1-1899(+) NR_ID: XP_002434406.1 E-value: 8.9e-115 Identity: 1158/1917(60) Score: 1089 Annotation: RNA-binding protein, putative	_RRS[Phospho (STY)]FDEPAR_.3	97042.1	13489.7	38227.7	59709.6	27766.9	43500.7	2111.07	29371.9	37228
1.02e-38	1.0839	m.13180	m.13180	type:internal c35639.graph_c0:1-1899(+) NR_ID: XP_002434406.1 E-value: 8.9e-115 Identity: 1158/1917(60) Score: 1089 Annotation: RNA-binding protein, putative	_APAAPIFPISDMS[Phospho (STY)]PASR_.2	0	0	16775.3	0	0	0	0	32659.2	35312.3
1.02e-38	1.0839	m.13180	m.13180	type:internal c35639.graph_c0:1-1899(+) NR_ID: XP_002434406.1 E-value: 8.9e-115 Identity: 1158/1917(60) Score: 1089 Annotation: RNA-binding protein, putative	_TAAAYADPNKAPAAPIFPISDMS[Phospho (STY)]PASR_.3	0	27498.5	0	22459.6	0	23348.3	0	0	0
3.18e-29	1.05992	m.13185	m.13185	type:5prime_partial c35640.graph_c1:1-942(+) NR_ID: PRD22540.1 E-value: 6.9e-169 Identity: 918/939(97) Score: 1553 Annotation: Ap1m1	_LPLAVT[Phospho (STY)]NAVSWR_.2	0	0	0	0	0	877.995	96805.2	92104.3	93434.4
7.74e-41	1.08878	m.13258	m.13258	type:5prime_partial c35680.graph_c1:2056-80(-) NR_ID: XP_002408027.1 E-value: 5.5e-168 Identity: 1257/1638(76) Score: 1548 Annotation: RNA-binding protein, putative	_AALS[Phospho (STY)]DGPSPPAPPPPPPAAGGGGR_.2	0	411509	470643	421218	0	0	0	0	0
7.74e-41	1.08878	m.13258	m.13258	type:5prime_partial c35680.graph_c1:2056-80(-) NR_ID: XP_002408027.1 E-value: 5.5e-168 Identity: 1257/1638(76) Score: 1548 Annotation: RNA-binding protein, putative	_AALS[Phospho (STY)]DGPSPPAPPPPPPAAGGGGR_.3	374465	0	0	0	0	0	202911	0	148753
7.74e-41	1.08878	m.13258	m.13258	type:5prime_partial c35680.graph_c1:2056-80(-) NR_ID: XP_002408027.1 E-value: 5.5e-168 Identity: 1257/1638(76) Score: 1548 Annotation: RNA-binding protein, putative	_AALSDGPS[Phospho (STY)]PPAPPPPPPAAGGGGR_.3	0	331126	0	304629	323404	276456	0	189713	0
7.74e-41	1.08878	m.13258	m.13258	type:5prime_partial c35680.graph_c1:2056-80(-) NR_ID: XP_002408027.1 E-value: 5.5e-168 Identity: 1257/1638(76) Score: 1548 Annotation: RNA-binding protein, putative	_AALS[Phospho (STY)]DGPS[Phospho (STY)]PPAPPPPPPAAGGGGR_.3	187058	176769	190224	134118	134014	120261	39028.4	29495.1	30650.2
1.84e-37	1.08094	m.13288	m.13288	type:complete c35699.graph_c0:601-44(-) NR_ID: Q09JW2.1 E-value: 9.3e-89 Identity: 543/555(97) Score: 860 Annotation: RecName: Full=60S ribosomal protein L17 >ABI52651.1 ribosomal protein L17	_EQVVSAPS[Phospho (STY)]PDEDAPK_.2	267578	254528	262803	520052	429070	407941	261952	273685	301344
1.84e-37	1.08094	m.13288	m.13288	type:complete c35699.graph_c0:601-44(-) NR_ID: Q09JW2.1 E-value: 9.3e-89 Identity: 543/555(97) Score: 860 Annotation: RecName: Full=60S ribosomal protein L17 >ABI52651.1 ribosomal protein L17	_GRYS[Phospho (STY)]VDPDNATK_.2	68739.3	88013	82713.4	47749.5	53459.3	48814.5	20754.1	12778.7	12470.3
1.47e-91	1.17909	m.13297	m.13297	type:complete c35705.graph_c0:130-1314(+) NR_ID: ADM63066.1 E-value: 1.6e-223 Identity: 1179/1182(99) Score: 2025 Annotation: misexpression suppressor of KSR	_SS[Phospho (STY)]AASLNEALEMR_.2	0	0	11471023	0	0	0	0	0	0
1.47e-91	1.17909	m.13297	m.13297	type:complete c35705.graph_c0:130-1314(+) NR_ID: ADM63066.1 E-value: 1.6e-223 Identity: 1179/1182(99) Score: 2025 Annotation: misexpression suppressor of KSR	_SS[Phospho (STY)]AAS[Phospho (STY)]LNEALEMR_.2	3.87132e+06	2590126	5406779	6875142	6852950	6.45052e+06	60905056	46798464	52947228
1.47e-91	1.17909	m.13297	m.13297	type:complete c35705.graph_c0:130-1314(+) NR_ID: ADM63066.1 E-value: 1.6e-223 Identity: 1179/1182(99) Score: 2025 Annotation: misexpression suppressor of KSR	_S[Phospho (STY)]SAASLNEALEMR_.2	182170	4.15726e+06	0	0	0	13457498	5.12801e+06	0	47552708
1.47e-91	1.17909	m.13297	m.13297	type:complete c35705.graph_c0:130-1314(+) NR_ID: ADM63066.1 E-value: 1.6e-223 Identity: 1179/1182(99) Score: 2025 Annotation: misexpression suppressor of KSR	_S[Phospho (STY)]SAASLNEALEM[Oxidation (M)]R_.2	0	768804	858565	1.01625e+06	680742	837633	4509172	5.1143e+06	5.32377e+06
1.47e-91	1.17909	m.13297	m.13297	type:complete c35705.graph_c0:130-1314(+) NR_ID: ADM63066.1 E-value: 1.6e-223 Identity: 1179/1182(99) Score: 2025 Annotation: misexpression suppressor of KSR	_S[Phospho (STY)]SAAS[Phospho (STY)]LNEALEM[Oxidation (M)]R_.2	175371	337220	0	406471	0	336624	0	0	0
1.47e-91	1.17909	m.13297	m.13297	type:complete c35705.graph_c0:130-1314(+) NR_ID: ADM63066.1 E-value: 1.6e-223 Identity: 1179/1182(99) Score: 2025 Annotation: misexpression suppressor of KSR	_RS[Phospho (STY)]SAAS[Phospho (STY)]LNEALEMR_.2	0	0	0	0	0	8638819	0	0	0
1.47e-91	1.17909	m.13297	m.13297	type:complete c35705.graph_c0:130-1314(+) NR_ID: ADM63066.1 E-value: 1.6e-223 Identity: 1179/1182(99) Score: 2025 Annotation: misexpression suppressor of KSR	_RSS[Phospho (STY)]AAS[Phospho (STY)]LNEALEMR_.2	2599070	3.58261e+06	3886601	5290372	5973248	0	24101590	25866998	36592084
1.47e-91	1.17909	m.13297	m.13297	type:complete c35705.graph_c0:130-1314(+) NR_ID: ADM63066.1 E-value: 1.6e-223 Identity: 1179/1182(99) Score: 2025 Annotation: misexpression suppressor of KSR	_RSS[Phospho (STY)]AASLNEALEMR_.2	3863848	0	4128726	9659993	0	7.87621e+06	15051853	16283523	21774262
1.47e-91	1.17909	m.13297	m.13297	type:complete c35705.graph_c0:130-1314(+) NR_ID: ADM63066.1 E-value: 1.6e-223 Identity: 1179/1182(99) Score: 2025 Annotation: misexpression suppressor of KSR	_RS[Phospho (STY)]S[Phospho (STY)]AASLNEALEMR_.2	0	0	0	0	0	0	2.07049e+06	1693866	0
1.47e-91	1.17909	m.13297	m.13297	type:complete c35705.graph_c0:130-1314(+) NR_ID: ADM63066.1 E-value: 1.6e-223 Identity: 1179/1182(99) Score: 2025 Annotation: misexpression suppressor of KSR	_RS[Phospho (STY)]SAASLNEALEMR_.2	371911	0	0	0	0	0	1.5039e+06	0	0
1.47e-91	1.17909	m.13297	m.13297	type:complete c35705.graph_c0:130-1314(+) NR_ID: ADM63066.1 E-value: 1.6e-223 Identity: 1179/1182(99) Score: 2025 Annotation: misexpression suppressor of KSR	_RSS[Phospho (STY)]AAS[Phospho (STY)]LNEALEM[Oxidation (M)]R_.2	632964	618553	605971	914881	836969	646135	7.02023e+06	7.3826e+06	7396042
1.47e-91	1.17909	m.13297	m.13297	type:complete c35705.graph_c0:130-1314(+) NR_ID: ADM63066.1 E-value: 1.6e-223 Identity: 1179/1182(99) Score: 2025 Annotation: misexpression suppressor of KSR	_RSS[Phospho (STY)]AASLNEALEMR_.3	1338908	1.54286e+06	2027366	1.87883e+06	2678994	3.55319e+06	6352790	5513897	607488
1.47e-91	1.17909	m.13297	m.13297	type:complete c35705.graph_c0:130-1314(+) NR_ID: ADM63066.1 E-value: 1.6e-223 Identity: 1179/1182(99) Score: 2025 Annotation: misexpression suppressor of KSR	_RSS[Phospho (STY)]AASLNEALEM[Oxidation (M)]R_.2	0	378076	369575	625232	513095	520331	2.03418e+06	2.22765e+06	2.28404e+06
1.47e-91	1.17909	m.13297	m.13297	type:complete c35705.graph_c0:130-1314(+) NR_ID: ADM63066.1 E-value: 1.6e-223 Identity: 1179/1182(99) Score: 2025 Annotation: misexpression suppressor of KSR	_RSS[Phospho (STY)]AAS[Phospho (STY)]LNEALEMR_.3	332745	280593	294554	455139	407333	372336	1.4277e+06	1.63854e+06	1.14196e+06
1.47e-91	1.17909	m.13297	m.13297	type:complete c35705.graph_c0:130-1314(+) NR_ID: ADM63066.1 E-value: 1.6e-223 Identity: 1179/1182(99) Score: 2025 Annotation: misexpression suppressor of KSR	_RSS[Phospho (STY)]AASLNEALEM[Oxidation (M)]R_.3	0	0	0	0	0	237211	640210	869005	962654
1.47e-91	1.17909	m.13297	m.13297	type:complete c35705.graph_c0:130-1314(+) NR_ID: ADM63066.1 E-value: 1.6e-223 Identity: 1179/1182(99) Score: 2025 Annotation: misexpression suppressor of KSR	_RSS[Phospho (STY)]AAS[Phospho (STY)]LNEALEM[Oxidation (M)]R_.3	0	582.144	2358.42	0	0	0	64910.1	12120.2	52045.8
1.47e-91	1.17909	m.13297	m.13297	type:complete c35705.graph_c0:130-1314(+) NR_ID: ADM63066.1 E-value: 1.6e-223 Identity: 1179/1182(99) Score: 2025 Annotation: misexpression suppressor of KSR	_RS[Phospho (STY)]S[Phospho (STY)]AAS[Phospho (STY)]LNEALEMR_.2	817.253	0	0	845.735	494.683	552.576	139207	42659.8	175142
1.47e-91	1.17909	m.13297	m.13297	type:complete c35705.graph_c0:130-1314(+) NR_ID: ADM63066.1 E-value: 1.6e-223 Identity: 1179/1182(99) Score: 2025 Annotation: misexpression suppressor of KSR	_SS[Phospho (STY)]LTASAHNAVPSLAGQK_.2	0	0	3442288	11839742	0	0	0	41883948	0
1.47e-91	1.17909	m.13297	m.13297	type:complete c35705.graph_c0:130-1314(+) NR_ID: ADM63066.1 E-value: 1.6e-223 Identity: 1179/1182(99) Score: 2025 Annotation: misexpression suppressor of KSR	_SSLTAS[Phospho (STY)]AHNAVPSLAGQK_.2	0	0	107183	312274	0	356741	0	0	0
1.47e-91	1.17909	m.13297	m.13297	type:complete c35705.graph_c0:130-1314(+) NR_ID: ADM63066.1 E-value: 1.6e-223 Identity: 1179/1182(99) Score: 2025 Annotation: misexpression suppressor of KSR	_S[Phospho (STY)]SLTASAHNAVPSLAGQK_.2	0	0	0	0	0	0	2.71674e+06	0	0
1.47e-91	1.17909	m.13297	m.13297	type:complete c35705.graph_c0:130-1314(+) NR_ID: ADM63066.1 E-value: 1.6e-223 Identity: 1179/1182(99) Score: 2025 Annotation: misexpression suppressor of KSR	_S[Phospho (STY)]SLTASAHNAVPSLAGQK_.3	0	0	0	0	0	1.07186e+06	0	0	0
1.47e-91	1.17909	m.13297	m.13297	type:complete c35705.graph_c0:130-1314(+) NR_ID: ADM63066.1 E-value: 1.6e-223 Identity: 1179/1182(99) Score: 2025 Annotation: misexpression suppressor of KSR	_S[Phospho (STY)]S[Phospho (STY)]LTASAHNAVPSLAGQK_.2	113063	109636	112232	166537	164912	156591	946425	959976	1.2054e+06
1.47e-91	1.17909	m.13297	m.13297	type:complete c35705.graph_c0:130-1314(+) NR_ID: ADM63066.1 E-value: 1.6e-223 Identity: 1179/1182(99) Score: 2025 Annotation: misexpression suppressor of KSR	_S[Phospho (STY)]S[Phospho (STY)]LTASAHNAVPSLAGQK_.3	0	0	0	0	0	0	45793.3	37395.9	0
1.47e-91	1.17909	m.13297	m.13297	type:complete c35705.graph_c0:130-1314(+) NR_ID: ADM63066.1 E-value: 1.6e-223 Identity: 1179/1182(99) Score: 2025 Annotation: misexpression suppressor of KSR	_RSS[Phospho (STY)]LTASAHNAVPSLAGQK_.3	1.34682e+06	1.43863e+06	1.10719e+06	2708870	4788940	5672505	18310258	20339222	21298536
1.47e-91	1.17909	m.13297	m.13297	type:complete c35705.graph_c0:130-1314(+) NR_ID: ADM63066.1 E-value: 1.6e-223 Identity: 1179/1182(99) Score: 2025 Annotation: misexpression suppressor of KSR	_RS[Phospho (STY)]S[Phospho (STY)]LTASAHNAVPSLAGQK_.2	1.43307e+06	1.38546e+06	1.31034e+06	0	2342694	2.27625e+06	0	18754598	19659174
1.47e-91	1.17909	m.13297	m.13297	type:complete c35705.graph_c0:130-1314(+) NR_ID: ADM63066.1 E-value: 1.6e-223 Identity: 1179/1182(99) Score: 2025 Annotation: misexpression suppressor of KSR	_RS[Phospho (STY)]S[Phospho (STY)]LTASAHNAVPSLAGQK_.3	771314	816526	776308	661877	1.32978e+06	1.50294e+06	7557658	8206778	8.13646e+06
1.47e-91	1.17909	m.13297	m.13297	type:complete c35705.graph_c0:130-1314(+) NR_ID: ADM63066.1 E-value: 1.6e-223 Identity: 1179/1182(99) Score: 2025 Annotation: misexpression suppressor of KSR	_RSS[Phospho (STY)]LTASAHNAVPSLAGQK_.2	413404	0	0	3.66021e+06	1.66299e+06	0	6.88926e+06	6.55346e+06	6.38612e+06
1.47e-91	1.17909	m.13297	m.13297	type:complete c35705.graph_c0:130-1314(+) NR_ID: ADM63066.1 E-value: 1.6e-223 Identity: 1179/1182(99) Score: 2025 Annotation: misexpression suppressor of KSR	_RSS[Phospho (STY)]LT[Phospho (STY)]ASAHNAVPSLAGQK_.2	0	0	0	222514	0	136351	0	0	0
1.47e-91	1.17909	m.13297	m.13297	type:complete c35705.graph_c0:130-1314(+) NR_ID: ADM63066.1 E-value: 1.6e-223 Identity: 1179/1182(99) Score: 2025 Annotation: misexpression suppressor of KSR	_RSS[Phospho (STY)]LT[Phospho (STY)]ASAHNAVPSLAGQK_.3	83147.3	0	80844.4	0	0	0	0	0	0
1.47e-91	1.17909	m.13297	m.13297	type:complete c35705.graph_c0:130-1314(+) NR_ID: ADM63066.1 E-value: 1.6e-223 Identity: 1179/1182(99) Score: 2025 Annotation: misexpression suppressor of KSR	_RSS[Phospho (STY)]LTAS[Phospho (STY)]AHNAVPSLAGQK_.3	0	0	0	0	0	0	0	0	404844
1.47e-91	1.17909	m.13297	m.13297	type:complete c35705.graph_c0:130-1314(+) NR_ID: ADM63066.1 E-value: 1.6e-223 Identity: 1179/1182(99) Score: 2025 Annotation: misexpression suppressor of KSR	_RS[Phospho (STY)]S[Phospho (STY)]LT[Phospho (STY)]ASAHNAVPSLAGQK_.2	0	0	0	207902	0	0	0	0	281922
1.47e-91	1.17909	m.13297	m.13297	type:complete c35705.graph_c0:130-1314(+) NR_ID: ADM63066.1 E-value: 1.6e-223 Identity: 1179/1182(99) Score: 2025 Annotation: misexpression suppressor of KSR	_RSSLTAS[Phospho (STY)]AHNAVPSLAGQK_.3	1963.82	0	0	0	14435.8	0	0	0	0
1.47e-91	1.17909	m.13297	m.13297	type:complete c35705.graph_c0:130-1314(+) NR_ID: ADM63066.1 E-value: 1.6e-223 Identity: 1179/1182(99) Score: 2025 Annotation: misexpression suppressor of KSR	_RSS[Phospho (STY)]LTASAHNAVPSLAGQK_.4	0	0	0	0	0	0	19549.3	30445.3	33959.2
1.47e-91	1.17909	m.13297	m.13297	type:complete c35705.graph_c0:130-1314(+) NR_ID: ADM63066.1 E-value: 1.6e-223 Identity: 1179/1182(99) Score: 2025 Annotation: misexpression suppressor of KSR	_SDS[Phospho (STY)]YTQEDRIETDFGTMVVAVQGDR_.3	2.42796e+06	596291	1.54574e+06	2.9276e+06	0	2.30338e+06	4723212	10478083	2.26648e+06
1.47e-91	1.17909	m.13297	m.13297	type:complete c35705.graph_c0:130-1314(+) NR_ID: ADM63066.1 E-value: 1.6e-223 Identity: 1179/1182(99) Score: 2025 Annotation: misexpression suppressor of KSR	_SDS[Phospho (STY)]YTQEDRIETDFGTM[Oxidation (M)]VVAVQGDR_.3	3.77854e+06	1.60593e+06	358358	2.51366e+06	5.34292e+06	1.62054e+06	3.62987e+06	5.72655e+06	0
1.47e-91	1.17909	m.13297	m.13297	type:complete c35705.graph_c0:130-1314(+) NR_ID: ADM63066.1 E-value: 1.6e-223 Identity: 1179/1182(99) Score: 2025 Annotation: misexpression suppressor of KSR	_SDSYTQEDRIET[Phospho (STY)]DFGTMVVAVQGDR_.3	0	70574	0	0	0	0	0	0	0
1.47e-91	1.17909	m.13297	m.13297	type:complete c35705.graph_c0:130-1314(+) NR_ID: ADM63066.1 E-value: 1.6e-223 Identity: 1179/1182(99) Score: 2025 Annotation: misexpression suppressor of KSR	_SDSY[Phospho (STY)]TQEDRIETDFGTM[Oxidation (M)]VVAVQGDR_.3	68336	116782	91149.8	23982.6	0	26375.4	11769.9	50258.4	64931.8
1.47e-91	1.17909	m.13297	m.13297	type:complete c35705.graph_c0:130-1314(+) NR_ID: ADM63066.1 E-value: 1.6e-223 Identity: 1179/1182(99) Score: 2025 Annotation: misexpression suppressor of KSR	_SDSY[Phospho (STY)]TQEDRIETDFGTMVVAVQGDR_.4	0	0	10875.5	7128.29	14589.5	16268	0	0	30325.7
1.47e-91	1.17909	m.13297	m.13297	type:complete c35705.graph_c0:130-1314(+) NR_ID: ADM63066.1 E-value: 1.6e-223 Identity: 1179/1182(99) Score: 2025 Annotation: misexpression suppressor of KSR	_SLS[Phospho (STY)]RSDS[Phospho (STY)]YTQEDR_.2	0	0	0	0	1.89297e+06	0	3.24178e+06	3.65925e+06	0
1.47e-91	1.17909	m.13297	m.13297	type:complete c35705.graph_c0:130-1314(+) NR_ID: ADM63066.1 E-value: 1.6e-223 Identity: 1179/1182(99) Score: 2025 Annotation: misexpression suppressor of KSR	_SLS[Phospho (STY)]RS[Phospho (STY)]DSYTQEDR_.2	896126	0	0	0	0	0	0	0	3.87175e+06
1.47e-91	1.17909	m.13297	m.13297	type:complete c35705.graph_c0:130-1314(+) NR_ID: ADM63066.1 E-value: 1.6e-223 Identity: 1179/1182(99) Score: 2025 Annotation: misexpression suppressor of KSR	_SLS[Phospho (STY)]RSDSYTQEDR_.2	862008	710588	618710	873941	820819	768847	140170	171285	154442
1.47e-91	1.17909	m.13297	m.13297	type:complete c35705.graph_c0:130-1314(+) NR_ID: ADM63066.1 E-value: 1.6e-223 Identity: 1179/1182(99) Score: 2025 Annotation: misexpression suppressor of KSR	_SLSRSDS[Phospho (STY)]YTQEDR_.2	0	0	0	29528.9	23033	26920.2	19367.4	15701.5	16122.1
1.47e-91	1.17909	m.13297	m.13297	type:complete c35705.graph_c0:130-1314(+) NR_ID: ADM63066.1 E-value: 1.6e-223 Identity: 1179/1182(99) Score: 2025 Annotation: misexpression suppressor of KSR	_S[Phospho (STY)]LSRSDSYTQEDRIETDFGTMVVAVQGDR_.3	1690925	0	0	0	0	0	0	0	0
1.47e-91	1.17909	m.13297	m.13297	type:complete c35705.graph_c0:130-1314(+) NR_ID: ADM63066.1 E-value: 1.6e-223 Identity: 1179/1182(99) Score: 2025 Annotation: misexpression suppressor of KSR	_SLSRSDSY[Phospho (STY)]TQEDRIETDFGT[Phospho (STY)]MVVAVQGDR_.4	363510	115083	355237	0	491812	526265	327808	0	633252
1.47e-91	1.17909	m.13297	m.13297	type:complete c35705.graph_c0:130-1314(+) NR_ID: ADM63066.1 E-value: 1.6e-223 Identity: 1179/1182(99) Score: 2025 Annotation: misexpression suppressor of KSR	_QTS[Phospho (STY)]LEEEANAK_.2	1.74303e+06	1160847	1.36002e+06	1.68469e+06	1.55267e+06	2.05492e+06	6596325	8.18655e+06	7.47231e+06
1.47e-91	1.17909	m.13297	m.13297	type:complete c35705.graph_c0:130-1314(+) NR_ID: ADM63066.1 E-value: 1.6e-223 Identity: 1179/1182(99) Score: 2025 Annotation: misexpression suppressor of KSR	_SSGM[Oxidation (M)]TASTLDY[Phospho (STY)]LM[Oxidation (M)]WHHFGK_.3	4203.17	0	6315.87	3124.8	9757.45	8383.52	14790.7	0	0
1.47e-91	1.17909	m.13297	m.13297	type:complete c35705.graph_c0:130-1314(+) NR_ID: ADM63066.1 E-value: 1.6e-223 Identity: 1179/1182(99) Score: 2025 Annotation: misexpression suppressor of KSR	_SSGMTASTLDY[Phospho (STY)]LMWHHFGK_.4	0	0	0	0	0	10383.7	0	0	0
1.47e-91	1.17909	m.13297	m.13297	type:complete c35705.graph_c0:130-1314(+) NR_ID: ADM63066.1 E-value: 1.6e-223 Identity: 1179/1182(99) Score: 2025 Annotation: misexpression suppressor of KSR	_SSGM[Oxidation (M)]TASTLDY[Phospho (STY)]LMWHHFGK_.4	0	666.92	0	3386.57	0	2005.36	0	2950.73	5832.31
1.47e-91	1.17909	m.13297	m.13297	type:complete c35705.graph_c0:130-1314(+) NR_ID: ADM63066.1 E-value: 1.6e-223 Identity: 1179/1182(99) Score: 2025 Annotation: misexpression suppressor of KSR	_SSGMTASTLDY[Phospho (STY)]LM[Oxidation (M)]WHHFGK_.3	5812.52	0	0	12407.2	15324.2	12383.7	21194.9	0	7832.06
1.47e-91	1.17909	m.13297	m.13297	type:complete c35705.graph_c0:130-1314(+) NR_ID: ADM63066.1 E-value: 1.6e-223 Identity: 1179/1182(99) Score: 2025 Annotation: misexpression suppressor of KSR	_SDS[Phospho (STY)]YTQEDR_.2	100901	145437	114383	193158	249065	204597	1889189	1.33372e+06	1.03153e+06
1.47e-91	1.17909	m.13297	m.13297	type:complete c35705.graph_c0:130-1314(+) NR_ID: ADM63066.1 E-value: 1.6e-223 Identity: 1179/1182(99) Score: 2025 Annotation: misexpression suppressor of KSR	_SDS[Phospho (STY)]YTQEDR_.1	0	12485.1	13538	18967.7	21465.9	0	0	0	65570.8
1.47e-91	1.17909	m.13297	m.13297	type:complete c35705.graph_c0:130-1314(+) NR_ID: ADM63066.1 E-value: 1.6e-223 Identity: 1179/1182(99) Score: 2025 Annotation: misexpression suppressor of KSR	_LFLQGLGYALNS[Phospho (STY)]SQR_.2	10230.4	7229.16	8974.68	14373	0	0	0	0	0
1.47e-91	1.17909	m.13297	m.13297	type:complete c35705.graph_c0:130-1314(+) NR_ID: ADM63066.1 E-value: 1.6e-223 Identity: 1179/1182(99) Score: 2025 Annotation: misexpression suppressor of KSR	_SSLTASAHNAVPSLAGQKLS[Phospho (STY)]AVR_.3	4450.69	2634.5	2594.86	28925.7	26096.1	25886.1	117281	127059	129952
1.47e-91	1.17909	m.13297	m.13297	type:complete c35705.graph_c0:130-1314(+) NR_ID: ADM63066.1 E-value: 1.6e-223 Identity: 1179/1182(99) Score: 2025 Annotation: misexpression suppressor of KSR	_RRS[Phospho (STY)]S[Phospho (STY)]LTASAHNAVPSLAGQK_.3	5272833	5797974	5484306	15619932	19352244	19563520	68569440	69176712	73956632
1.47e-91	1.17909	m.13297	m.13297	type:complete c35705.graph_c0:130-1314(+) NR_ID: ADM63066.1 E-value: 1.6e-223 Identity: 1179/1182(99) Score: 2025 Annotation: misexpression suppressor of KSR	_RRS[Phospho (STY)]S[Phospho (STY)]LTASAHNAVPSLAGQK_.2	0	161290	0	0	0	0	7708633	0	0
1.47e-91	1.17909	m.13297	m.13297	type:complete c35705.graph_c0:130-1314(+) NR_ID: ADM63066.1 E-value: 1.6e-223 Identity: 1179/1182(99) Score: 2025 Annotation: misexpression suppressor of KSR	_RRS[Phospho (STY)]SLTAS[Phospho (STY)]AHNAVPSLAGQK_.2	0	0	0	3694093	0	0	0	0	0
1.47e-91	1.17909	m.13297	m.13297	type:complete c35705.graph_c0:130-1314(+) NR_ID: ADM63066.1 E-value: 1.6e-223 Identity: 1179/1182(99) Score: 2025 Annotation: misexpression suppressor of KSR	_RRS[Phospho (STY)]S[Phospho (STY)]LTASAHNAVPSLAGQK_.4	423398	427165	380593	241338	1.06994e+06	1.50927e+06	3.16602e+06	4814708	5.29926e+06
1.47e-91	1.17909	m.13297	m.13297	type:complete c35705.graph_c0:130-1314(+) NR_ID: ADM63066.1 E-value: 1.6e-223 Identity: 1179/1182(99) Score: 2025 Annotation: misexpression suppressor of KSR	_RRS[Phospho (STY)]S[Phospho (STY)]LT[Phospho (STY)]ASAHNAVPSLAGQK_.3	21503.4	46193	25308.8	66696.1	119159	78690.3	499899	659199	892203
1.47e-91	1.17909	m.13297	m.13297	type:complete c35705.graph_c0:130-1314(+) NR_ID: ADM63066.1 E-value: 1.6e-223 Identity: 1179/1182(99) Score: 2025 Annotation: misexpression suppressor of KSR	_RRSSLTAS[Phospho (STY)]AHNAVPSLAGQK_.3	0	0	0	0	35373.1	0	0	267626	0
1.47e-91	1.17909	m.13297	m.13297	type:complete c35705.graph_c0:130-1314(+) NR_ID: ADM63066.1 E-value: 1.6e-223 Identity: 1179/1182(99) Score: 2025 Annotation: misexpression suppressor of KSR	_RRS[Phospho (STY)]SLTASAHNAVPSLAGQK_.3	0	0	0	0	0	0	13965.2	0	0
8.1e-47	1.10183	m.13427	m.13427	type:complete c35787.graph_c0:314-784(+) NR_ID: XP_002411582.1 E-value: 2.0e-55 Identity: 393/468(83) Score: 572 Annotation: hypothetical protein IscW_ISCW011195	_LGGFGSMFGGGS[Phospho (STY)]KDSK_.2	0	0	0	42160.7	0	0	102698	50651	0
8.1e-47	1.10183	m.13427	m.13427	type:complete c35787.graph_c0:314-784(+) NR_ID: XP_002411582.1 E-value: 2.0e-55 Identity: 393/468(83) Score: 572 Annotation: hypothetical protein IscW_ISCW011195	_[Acetyl (Protein N-term)]AHLDKLS[Phospho (STY)]TK_.2	0	0	0	0	0	0	0	4986.38	4744.83
8.1e-47	1.10183	m.13427	m.13427	type:complete c35787.graph_c0:314-784(+) NR_ID: XP_002411582.1 E-value: 2.0e-55 Identity: 393/468(83) Score: 572 Annotation: hypothetical protein IscW_ISCW011195	_LGGFGS[Phospho (STY)]MFGGGSK_.2	0	0	0	0	0	0	13587.5	8922.9	18284.8
2.53e-22	1.03944	m.13445	m.13445	type:complete c35795.graph_c0:183-782(+) NR_ID: XP_002414264.1 E-value: 1.1e-82 Identity: 567/597(94) Score: 808 Annotation: vacuolar assembly/sorting protein DID2, putative	_MAS[Phospho (STY)]KVDAVGSK_.2	0	0	0	0	0	0	1492.31	1140.18	949.644
1.41e-43	1.09488	m.13449	m.13449	type:complete c35799.graph_c0:2113-131(-) NR_ID: XP_002399295.1 E-value: 2.7e-231 Identity: 1593/1860(85) Score: 2094 Annotation: signal recognition particle protein, putative	_TTPLPSPAAAHSS[Phospho (STY)]PGGQAQQQGPR_.3	1.62791e+06	1.59855e+06	1.54725e+06	855690	910677	930184	385346	359502	369739
1.41e-43	1.09488	m.13449	m.13449	type:complete c35799.graph_c0:2113-131(-) NR_ID: XP_002399295.1 E-value: 2.7e-231 Identity: 1593/1860(85) Score: 2094 Annotation: signal recognition particle protein, putative	_T[Phospho (STY)]TPLPS[Phospho (STY)]PAAAHSSPGGQAQQQGPR_.3	385552	0	0	0	0	0	0	0	0
1.41e-43	1.09488	m.13449	m.13449	type:complete c35799.graph_c0:2113-131(-) NR_ID: XP_002399295.1 E-value: 2.7e-231 Identity: 1593/1860(85) Score: 2094 Annotation: signal recognition particle protein, putative	_TTPLPSPAAAHS[Phospho (STY)]SPGGQAQQQGPR_.2	0	0	0	0	0	0	105628	0	0
1.41e-43	1.09488	m.13449	m.13449	type:complete c35799.graph_c0:2113-131(-) NR_ID: XP_002399295.1 E-value: 2.7e-231 Identity: 1593/1860(85) Score: 2094 Annotation: signal recognition particle protein, putative	_TTPLPSPAAAHSS[Phospho (STY)]PGGQAQQQGPR_.2	334025	378764	343964	295740	212264	220843	0	57439.3	78659.4
1.41e-43	1.09488	m.13449	m.13449	type:complete c35799.graph_c0:2113-131(-) NR_ID: XP_002399295.1 E-value: 2.7e-231 Identity: 1593/1860(85) Score: 2094 Annotation: signal recognition particle protein, putative	_TTPLPS[Phospho (STY)]PAAAHSS[Phospho (STY)]PGGQAQQQGPR_.3	317080	311078	287960	0	129580	128827	0	0	0
1.41e-43	1.09488	m.13449	m.13449	type:complete c35799.graph_c0:2113-131(-) NR_ID: XP_002399295.1 E-value: 2.7e-231 Identity: 1593/1860(85) Score: 2094 Annotation: signal recognition particle protein, putative	_TTPLPSPAAAHS[Phospho (STY)]S[Phospho (STY)]PGGQAQQQGPR_.3	0	0	0	0	0	0	7931.22	0	20904
1.42e-13	1.00656	m.13515	m.13515	type:complete c35842.graph_c0:193-1182(+) NR_ID: XP_013790866.1 E-value: 2.7e-75 Identity: 618/720(85) Score: 746 Annotation: coiled-coil domain-containing protein 94-like	_IIDGS[Phospho (STY)]DEDS[Phospho (STY)]GEEQPKKPK_.2	16611.5	29158.5	23641.6	3622.41	5506.33	4757.17	1473.49	0	0
2.46e-08	0.978414	m.13527	m.13527	type:complete c35852.graph_c0:1192-191(-) NR_ID: XP_021001233.1 E-value: 5.6e-52 Identity: 369/393(93) Score: 545 Annotation: NKAP family protein CG6066	_GAGGDS[Phospho (STY)]DFEMWVDKR_.2	13000.2	15055.6	15724.3	22278.4	7587.83	16280.2	35358.9	28863	31043.2
2.71e-29	1.06012	m.13535	m.13535	type:complete c35862.graph_c0:880-512(-) NR_ID: AAO92284.1 E-value: 6.7e-11 Identity: 123/129(95) Score: 187 Annotation: putative beta thymosin	_IHNS[Phospho (STY)]LLEGVEQFEK_.2	0	0	0	2293.9	1880.49	1490.33	3277.83	5979.2	6098.85
1.14e-35	1.07661	m.13639	m.13639	type:5prime_partial c35943.graph_c0:1-1920(+) NR_ID: XP_023224822.1 E-value: 2.0e-263 Identity: 1506/1806(83) Score: 2371 Annotation: actin-interacting protein 1-like	_SITALAVS[Phospho (STY)]PNR_.2	266666	250106	285259	268740	252684	248540	163919	173816	163834
1.14e-35	1.07661	m.13639	m.13639	type:5prime_partial c35943.graph_c0:1-1920(+) NR_ID: XP_023224822.1 E-value: 2.0e-263 Identity: 1506/1806(83) Score: 2371 Annotation: actin-interacting protein 1-like	_S[Phospho (STY)]ITALAVSPNR_.2	72587.7	77403.5	84465.4	65350.7	61086.9	61949.7	43765.1	53141.8	58699.6
2.48e-47	1.10291	m.13640	m.13640	type:complete c35944.graph_c0:117-1058(+) NR_ID: XP_002405403.1 E-value: 1.3e-74 Identity: 525/636(82) Score: 740 Annotation: acidic 82 kD protein mRNA, putative	_DLLS[Phospho (STY)]S[Phospho (STY)]DDEDLTSVDAALPR_.2	2143232	2.09565e+06	1.92499e+06	1.56607e+06	1.58245e+06	1.37423e+06	1190758	1.18421e+06	1164275
2.48e-47	1.10291	m.13640	m.13640	type:complete c35944.graph_c0:117-1058(+) NR_ID: XP_002405403.1 E-value: 1.3e-74 Identity: 525/636(82) Score: 740 Annotation: acidic 82 kD protein mRNA, putative	_DLLS[Phospho (STY)]S[Phospho (STY)]DDEDLTSVDAALPR_.3	392856	373090	391844	179616	199495	230757	174681	136743	138042
2.48e-47	1.10291	m.13640	m.13640	type:complete c35944.graph_c0:117-1058(+) NR_ID: XP_002405403.1 E-value: 1.3e-74 Identity: 525/636(82) Score: 740 Annotation: acidic 82 kD protein mRNA, putative	_DLLS[Phospho (STY)]SDDEDLTSVDAALPR_.2	0	0	80508.3	0	0	0	0	0	0
2.48e-47	1.10291	m.13640	m.13640	type:complete c35944.graph_c0:117-1058(+) NR_ID: XP_002405403.1 E-value: 1.3e-74 Identity: 525/636(82) Score: 740 Annotation: acidic 82 kD protein mRNA, putative	_DLLS[Phospho (STY)]SDDEDLTSVDAALPR_.3	5245.65	0	0	6861.03	0	0	0	0	0
2.48e-47	1.10291	m.13640	m.13640	type:complete c35944.graph_c0:117-1058(+) NR_ID: XP_002405403.1 E-value: 1.3e-74 Identity: 525/636(82) Score: 740 Annotation: acidic 82 kD protein mRNA, putative	_S[Phospho (STY)]FGEPGPER_.2	39293.2	42657.1	39761.4	34528	26681.8	24822.4	29404.8	48395.9	47068.6
2.48e-47	1.10291	m.13640	m.13640	type:complete c35944.graph_c0:117-1058(+) NR_ID: XP_002405403.1 E-value: 1.3e-74 Identity: 525/636(82) Score: 740 Annotation: acidic 82 kD protein mRNA, putative	_KLGS[Phospho (STY)]DVLS[Phospho (STY)]DEDDVSPSADEALRR_.3	29340.3	37070.6	35054.7	17186.8	19257.6	19369.4	0	0	0
3.65e-41	1.08952	m.13658	m.13658	type:5prime_partial c35953.graph_c0:1212-136(-) NR_ID: XP_002416239.1 E-value: 9.2e-117 Identity: 702/813(86) Score: 1104 Annotation: RING finger motif containing protein	_EEDTSRYEIS[Phospho (STY)]S[Phospho (STY)]DEEDLPFK_.2	0	1.35583e+06	0	291370	0	0	0	1.32915e+06	1.65745e+06
3.65e-41	1.08952	m.13658	m.13658	type:5prime_partial c35953.graph_c0:1212-136(-) NR_ID: XP_002416239.1 E-value: 9.2e-117 Identity: 702/813(86) Score: 1104 Annotation: RING finger motif containing protein	_TSTYTAHS[Phospho (STY)]DS[Phospho (STY)]DEEPGAVGVSYK_.2	0	0	0	153935	175912	0	0	0	0
3.65e-41	1.08952	m.13658	m.13658	type:5prime_partial c35953.graph_c0:1212-136(-) NR_ID: XP_002416239.1 E-value: 9.2e-117 Identity: 702/813(86) Score: 1104 Annotation: RING finger motif containing protein	_YEIS[Phospho (STY)]S[Phospho (STY)]DEEDLPFK_.2	258834	189472	0	91335.1	192501	0	0	500366	626103
3.65e-41	1.08952	m.13658	m.13658	type:5prime_partial c35953.graph_c0:1212-136(-) NR_ID: XP_002416239.1 E-value: 9.2e-117 Identity: 702/813(86) Score: 1104 Annotation: RING finger motif containing protein	_YEISS[Phospho (STY)]DEEDLPFK_.2	54979.8	0	0	49068.8	0	0	0	0	43677.3
3.65e-41	1.08952	m.13658	m.13658	type:5prime_partial c35953.graph_c0:1212-136(-) NR_ID: XP_002416239.1 E-value: 9.2e-117 Identity: 702/813(86) Score: 1104 Annotation: RING finger motif containing protein	_AKEEGEAGES[Phospho (STY)]EEEEEKEEQQPR_.3	14815.8	0	0	22910.3	16712.3	18145.3	40714.5	37251	17607.8
6.05e-35	1.07483	m.13731	m.13731	type:complete c36003.graph_c0:1671-37(-) NR_ID: XP_002412597.1 E-value: 4.3e-251 Identity: 1524/1635(93) Score: 2264 Annotation: chaperonin complex component, TCP-1 theta subunit, putative	_GTVLIQS[Phospho (STY)]ADELR_.2	243609	249290	260424	244552	250542	241233	275406	301777	179014
6.77e-28	1.05623	m.13805	m.13805	type:5prime_partial c36051.graph_c0:1696-53(-) NR_ID: XP_002413146.1 E-value: 3.7e-93 Identity: 945/1890(50) Score: 902 Annotation: bromodomain and PHD finger-containing protein 1, brpf1, putative	_RPAAPC[Carbamidomethyl (C)]QPPAAAPGPPS[Phospho (STY)]PPPS[Phospho (STY)]PEEPATVAR_.3	355958	410127	396935	320887	287223	316765	298369	288158	361684
6.77e-28	1.05623	m.13805	m.13805	type:5prime_partial c36051.graph_c0:1696-53(-) NR_ID: XP_002413146.1 E-value: 3.7e-93 Identity: 945/1890(50) Score: 902 Annotation: bromodomain and PHD finger-containing protein 1, brpf1, putative	_RPAAPC[Carbamidomethyl (C)]QPPAAAPGPPS[Phospho (STY)]PPPS[Phospho (STY)]PEEPATVAR_.4	45130.1	48786.6	44033.3	33612.8	48298.3	37736.8	55006.3	40338.6	0
4.25e-55	1.11845	m.13956	m.13956	type:complete c36158.graph_c0:199-2145(+) NR_ID: AIS39468.1 E-value: 0.0e+00 Identity: 1944/1944(100) Score: 3084 Annotation: heat shock 70 kDa protein	_S[Phospho (STY)]TAGDTHLGGEDFDNR_.2	0	145936	0	0	0	0	0	0	0
4.25e-55	1.11845	m.13956	m.13956	type:complete c36158.graph_c0:199-2145(+) NR_ID: AIS39468.1 E-value: 0.0e+00 Identity: 1944/1944(100) Score: 3084 Annotation: heat shock 70 kDa protein	_GRLS[Phospho (STY)]KEEIER_.3	0	6670.18	9105.75	21237.9	9456.3	12553.7	9521.38	49114.6	56846.6
4.25e-55	1.11845	m.13956	m.13956	type:complete c36158.graph_c0:199-2145(+) NR_ID: AIS39468.1 E-value: 0.0e+00 Identity: 1944/1944(100) Score: 3084 Annotation: heat shock 70 kDa protein	_GRLS[Phospho (STY)]KEEIER_.2	473.298	0	0	5705.54	6704.97	4674.28	36493.7	14133.3	11432.9
1.85e-44	1.0968	m.14110	m.14110	type:complete c36253.graph_c0:573-115(-) NR_ID: XP_002416191.1 E-value: 1.4e-69 Identity: 420/456(92) Score: 694 Annotation: nucleoside diphosphate kinase, putative	_NIVHGSDSVAS[Phospho (STY)]AEK_.2	0	0	0	0	0	0	0	3101.04	0
1.85e-44	1.0968	m.14110	m.14110	type:complete c36253.graph_c0:573-115(-) NR_ID: XP_002416191.1 E-value: 1.4e-69 Identity: 420/456(92) Score: 694 Annotation: nucleoside diphosphate kinase, putative	_NIVHGSDS[Phospho (STY)]VASAEK_.2	37044.2	52442.3	49798.8	46103.6	52783.2	0	0	0	3535.57
1.85e-44	1.0968	m.14110	m.14110	type:complete c36253.graph_c0:573-115(-) NR_ID: XP_002416191.1 E-value: 1.4e-69 Identity: 420/456(92) Score: 694 Annotation: nucleoside diphosphate kinase, putative	_NIVHGS[Phospho (STY)]DSVASAEK_.2	0	109683	111863	89604	99375.6	98937.9	0	0	0
3.81e-54	1.11661	m.14134	m.14134	type:internal c36268.graph_c0:3279-1(-) NR_ID: XP_002405222.1 E-value: 8.9e-54 Identity: 381/426(89) Score: 565 Annotation: microtubule-associated protein 1S, putative	_GLSS[Phospho (STY)]GQRT[Phospho (STY)]PDSLDTPR_.2	402745	0	381850	271878	0	220614	98190.3	431228	454420
3.81e-54	1.11661	m.14134	m.14134	type:internal c36268.graph_c0:3279-1(-) NR_ID: XP_002405222.1 E-value: 8.9e-54 Identity: 381/426(89) Score: 565 Annotation: microtubule-associated protein 1S, putative	_GLSSGQRT[Phospho (STY)]PDSLDTPR_.2	0	0	0	26000.5	0	0	32252.3	34896	0
3.81e-54	1.11661	m.14134	m.14134	type:internal c36268.graph_c0:3279-1(-) NR_ID: XP_002405222.1 E-value: 8.9e-54 Identity: 381/426(89) Score: 565 Annotation: microtubule-associated protein 1S, putative	_RES[Phospho (STY)]PS[Phospho (STY)]PSPTPPLPEK_.2	545785	451485	375727	376513	296133	0	173237	170543	161046
3.81e-54	1.11661	m.14134	m.14134	type:internal c36268.graph_c0:3279-1(-) NR_ID: XP_002405222.1 E-value: 8.9e-54 Identity: 381/426(89) Score: 565 Annotation: microtubule-associated protein 1S, putative	_RES[Phospho (STY)]PSPS[Phospho (STY)]PTPPLPEK_.2	446245	0	325953	0	301181	294647	0	0	0
3.81e-54	1.11661	m.14134	m.14134	type:internal c36268.graph_c0:3279-1(-) NR_ID: XP_002405222.1 E-value: 8.9e-54 Identity: 381/426(89) Score: 565 Annotation: microtubule-associated protein 1S, putative	_RES[Phospho (STY)]PSPSPTPPLPEK_.2	208927	219353	206369	288916	245469	248247	225080	213012	214904
3.81e-54	1.11661	m.14134	m.14134	type:internal c36268.graph_c0:3279-1(-) NR_ID: XP_002405222.1 E-value: 8.9e-54 Identity: 381/426(89) Score: 565 Annotation: microtubule-associated protein 1S, putative	_RDS[Phospho (STY)]VDS[Phospho (STY)]IDGHIAAEEEERPTEK_.3	46036.7	28263	49418	48025.5	34908.9	39971.5	47817.9	17909.3	17034.7
3.81e-54	1.11661	m.14134	m.14134	type:internal c36268.graph_c0:3279-1(-) NR_ID: XP_002405222.1 E-value: 8.9e-54 Identity: 381/426(89) Score: 565 Annotation: microtubule-associated protein 1S, putative	_VEVLAHS[Phospho (STY)]GDESSGSK_.2	26835.8	35834.9	28479	36145.7	34021	32625.7	37623.6	29062.3	27625.2
3.81e-54	1.11661	m.14134	m.14134	type:internal c36268.graph_c0:3279-1(-) NR_ID: XP_002405222.1 E-value: 8.9e-54 Identity: 381/426(89) Score: 565 Annotation: microtubule-associated protein 1S, putative	_S[Phospho (STY)]LDEIPIK_.2	16723.8	21601.1	27594.2	5540.55	8611.33	13095.4	8911.07	6963.54	3.48558
3.81e-54	1.11661	m.14134	m.14134	type:internal c36268.graph_c0:3279-1(-) NR_ID: XP_002405222.1 E-value: 8.9e-54 Identity: 381/426(89) Score: 565 Annotation: microtubule-associated protein 1S, putative	_RES[Phospho (STY)]PS[Phospho (STY)]PSPTPPLPEKVK_.3	0	30507.3	31650.8	0	0	0	0	0	0
2.61e-46	1.10076	m.14142	m.14142	type:3prime_partial c36270.graph_c0:71-1906(+) NR_ID: XP_002415082.1 E-value: 5.8e-95 Identity: 915/1506(60) Score: 918 Annotation: ccar1, putative	_AGVGVS[Phospho (STY)]PPR_.2	1.01889e+06	829027	1.01301e+06	870313	966106	892438	1.43121e+06	1.35342e+06	1.80244e+06
2.61e-46	1.10076	m.14142	m.14142	type:3prime_partial c36270.graph_c0:71-1906(+) NR_ID: XP_002415082.1 E-value: 5.8e-95 Identity: 915/1506(60) Score: 918 Annotation: ccar1, putative	_RAGVGVS[Phospho (STY)]PPR_.2	160230	190416	181088	160511	167178	187201	254148	217788	208867
2.61e-46	1.10076	m.14142	m.14142	type:3prime_partial c36270.graph_c0:71-1906(+) NR_ID: XP_002415082.1 E-value: 5.8e-95 Identity: 915/1506(60) Score: 918 Annotation: ccar1, putative	_HALS[Phospho (STY)]PPR_.2	88720.5	102477	111941	74344.8	94976.6	97870.4	191038	147652	152978
2.61e-46	1.10076	m.14142	m.14142	type:3prime_partial c36270.graph_c0:71-1906(+) NR_ID: XP_002415082.1 E-value: 5.8e-95 Identity: 915/1506(60) Score: 918 Annotation: ccar1, putative	_KHALS[Phospho (STY)]PPR_.2	30340.2	43636	39563.1	63205.1	90516	79664	342469	162184	151630
2.61e-46	1.10076	m.14142	m.14142	type:3prime_partial c36270.graph_c0:71-1906(+) NR_ID: XP_002415082.1 E-value: 5.8e-95 Identity: 915/1506(60) Score: 918 Annotation: ccar1, putative	_HALS[Phospho (STY)]PPRR_.2	4995.26	20512.2	16864.3	9051.32	16624.9	15456.6	79403.7	15572.9	13436.2
2.61e-46	1.10076	m.14142	m.14142	type:3prime_partial c36270.graph_c0:71-1906(+) NR_ID: XP_002415082.1 E-value: 5.8e-95 Identity: 915/1506(60) Score: 918 Annotation: ccar1, putative	_KHALS[Phospho (STY)]PPRR_.3	0	0	0	25697.9	29161	22276.2	80148.8	30533.1	29862.4
2.61e-46	1.10076	m.14142	m.14142	type:3prime_partial c36270.graph_c0:71-1906(+) NR_ID: XP_002415082.1 E-value: 5.8e-95 Identity: 915/1506(60) Score: 918 Annotation: ccar1, putative	_KHALS[Phospho (STY)]PPRR_.2	0	0	0	3784.67	5638.35	1763.74	52871.9	2085.06	1002
1.24e-46	1.10144	m.14160	m.14160	type:complete c36275.graph_c0:215-1675(+) NR_ID: XP_002403585.1 E-value: 2.1e-47 Identity: 681/1359(50) Score: 507 Annotation: conserved hypothetical protein	_EAAPSPGS[Phospho (STY)]S[Phospho (STY)]PPVPAPISTQTMTR_.2	0	0	0	509567	0	0	0	0	0
1.24e-46	1.10144	m.14160	m.14160	type:complete c36275.graph_c0:215-1675(+) NR_ID: XP_002403585.1 E-value: 2.1e-47 Identity: 681/1359(50) Score: 507 Annotation: conserved hypothetical protein	_EAAPS[Phospho (STY)]PGSS[Phospho (STY)]PPVPAPISTQTMTR_.3	0	795443	572575	630242	625555	0	0	524462	438555
1.24e-46	1.10144	m.14160	m.14160	type:complete c36275.graph_c0:215-1675(+) NR_ID: XP_002403585.1 E-value: 2.1e-47 Identity: 681/1359(50) Score: 507 Annotation: conserved hypothetical protein	_EAAPS[Phospho (STY)]PGS[Phospho (STY)]SPPVPAPISTQTMTR_.2	0	0	512239	0	0	0	0	206499	0
1.24e-46	1.10144	m.14160	m.14160	type:complete c36275.graph_c0:215-1675(+) NR_ID: XP_002403585.1 E-value: 2.1e-47 Identity: 681/1359(50) Score: 507 Annotation: conserved hypothetical protein	_EAAPS[Phospho (STY)]PGSSPPVPAPISTQTMTR_.3	0	0	0	38557.8	0	0	0	0	0
1.24e-46	1.10144	m.14160	m.14160	type:complete c36275.graph_c0:215-1675(+) NR_ID: XP_002403585.1 E-value: 2.1e-47 Identity: 681/1359(50) Score: 507 Annotation: conserved hypothetical protein	_SLS[Phospho (STY)]PPC[Carbamidomethyl (C)]KAEENSK_.2	183374	242844	207012	157159	181554	156797	150200	101170	99092.7
1.24e-46	1.10144	m.14160	m.14160	type:complete c36275.graph_c0:215-1675(+) NR_ID: XP_002403585.1 E-value: 2.1e-47 Identity: 681/1359(50) Score: 507 Annotation: conserved hypothetical protein	_S[Phospho (STY)]LPNLSR_.2	480257	483140	500480	242900	269408	266651	159840	167991	173051
3.83e-26	1.05118	m.14251	m.14251	type:3prime_partial c36322.graph_c0:588-1(-) NR_ID: XP_002408079.1 E-value: 3.3e-20 Identity: 228/327(69) Score: 269 Annotation: conserved hypothetical protein	_HPIDRGDES[Phospho (STY)]AEDLPAPTRDDTEPTS[Phospho (STY)]EEEPAVLEEFR_.4	121687	0	0	0	0	28766.1	2507.57	0	0
3.83e-26	1.05118	m.14251	m.14251	type:3prime_partial c36322.graph_c0:588-1(-) NR_ID: XP_002408079.1 E-value: 3.3e-20 Identity: 228/327(69) Score: 269 Annotation: conserved hypothetical protein	_AKAPAAS[Phospho (STY)]EEEHDEEPPKR_.3	33069.8	50191.7	52732.4	22288.9	40477.5	24813.8	25085.3	10997.4	9333.04
3.83e-26	1.05118	m.14251	m.14251	type:3prime_partial c36322.graph_c0:588-1(-) NR_ID: XP_002408079.1 E-value: 3.3e-20 Identity: 228/327(69) Score: 269 Annotation: conserved hypothetical protein	_AKAPAAS[Phospho (STY)]EEEHDEEPPKR_.2	0	15890.5	8633.48	14128.1	7669.63	6339.92	8640.42	1490.91	1528.18
3.83e-26	1.05118	m.14251	m.14251	type:3prime_partial c36322.graph_c0:588-1(-) NR_ID: XP_002408079.1 E-value: 3.3e-20 Identity: 228/327(69) Score: 269 Annotation: conserved hypothetical protein	_AKAPAAS[Phospho (STY)]EEEHDEEPPKR_.4	8068.16	0	2482.78	6217.8	3928.6	4953.65	0	3385.87	4588.01
7.21e-30	1.06168	m.14297	m.14297	type:internal c36350.graph_c0:2-766(+) NR_ID: XP_023237535.1 E-value: 1.2e-22 Identity: 219/273(80) Score: 291 Annotation: peptidyl-prolyl cis-trans isomerase G-like	_SGS[Phospho (STY)]ET[Phospho (STY)]PPHWR_.2	48453.5	54743.8	53829.8	40478.3	36280.7	35629.2	1190.5	2077.6	5616.98
7.21e-30	1.06168	m.14297	m.14297	type:internal c36350.graph_c0:2-766(+) NR_ID: XP_023237535.1 E-value: 1.2e-22 Identity: 219/273(80) Score: 291 Annotation: peptidyl-prolyl cis-trans isomerase G-like	_LS[Phospho (STY)]EDVANHHAEPPR_.3	6524.71	4121.99	4044.68	14777.9	14373.3	20084.8	20087.5	39358	38616.6
7.21e-30	1.06168	m.14297	m.14297	type:internal c36350.graph_c0:2-766(+) NR_ID: XP_023237535.1 E-value: 1.2e-22 Identity: 219/273(80) Score: 291 Annotation: peptidyl-prolyl cis-trans isomerase G-like	_LS[Phospho (STY)]EDVANHHAEPPR_.2	13437.9	0	5265.46	3809.2	11117.1	11763.2	33826.8	9309.18	11684.8
7.21e-30	1.06168	m.14297	m.14297	type:internal c36350.graph_c0:2-766(+) NR_ID: XP_023237535.1 E-value: 1.2e-22 Identity: 219/273(80) Score: 291 Annotation: peptidyl-prolyl cis-trans isomerase G-like	_LS[Phospho (STY)]EDVANHHAEPPRK_.3	0	0	0	5564.63	0	8369.89	12202	7965.94	8121.2
2.87e-33	1.07062	m.14304	m.14304	type:3prime_partial c36353.graph_c1:84-1325(+) NR_ID: XP_002399785.1 E-value: 6.4e-138 Identity: 915/1140(80) Score: 1287 Annotation: ATP binding protein, putative	_KES[Phospho (STY)]VGNNLPTPGK_.2	198546	202538	199746	141700	155516	144533	190261	159973	151684
4.99e-13	1.00407	m.14472	m.14472	type:3prime_partial c36448.graph_c1:287-1324(+) NR_ID: XP_002406338.1 E-value: 5.8e-92 Identity: 684/1044(65) Score: 890 Annotation: autophagy protein, putative	_RLS[Phospho (STY)]DLFDDER_.2	44943.9	45979.2	43122.4	49884.1	54815.4	53051	54160.8	36698.7	29400.2
4.99e-13	1.00407	m.14472	m.14472	type:3prime_partial c36448.graph_c1:287-1324(+) NR_ID: XP_002406338.1 E-value: 5.8e-92 Identity: 684/1044(65) Score: 890 Annotation: autophagy protein, putative	_S[Phospho (STY)]VNLGASMDPAR_.2	1930.79	3006.18	2253.27	917.722	1	1.75923	0	0	0
3.06e-30	1.06269	m.14521	m.14521	type:complete c36478.graph_c0:338-2350(+) NR_ID: ABO61883.1 E-value: 0.0e+00 Identity: 1779/1878(94) Score: 3047 Annotation: phosphoenolpyruvate carboxykinase	_ALS[Phospho (STY)]SS[Phospho (STY)]PVLHQQPQPATLSALPHEVR_.3	42705.7	0	28370.2	17446.8	0	0	0	0	0
3.06e-30	1.06269	m.14521	m.14521	type:complete c36478.graph_c0:338-2350(+) NR_ID: ABO61883.1 E-value: 0.0e+00 Identity: 1779/1878(94) Score: 3047 Annotation: phosphoenolpyruvate carboxykinase	_ALS[Phospho (STY)]SSPVLHQQPQPATLSALPHEVR_.3	0	0	9480.2	0	0	0	0	0	0
1.66e-33	1.07122	m.14636	m.14636	type:3prime_partial c36543.graph_c0:107-3925(+) NR_ID: XP_002401568.1 E-value: 1.4e-58 Identity: 771/1506(51) Score: 607 Annotation: conserved hypothetical protein	_LADLEDIES[Phospho (STY)]C[Carbamidomethyl (C)]DEDEVAQVQSDVNALR_.3	338222	386759	408392	279960	288156	340609	124582	101458	131474
2.42e-33	1.0708	m.14698	m.14698	type:internal c36596.graph_c0:1-2055(+) NR_ID: XP_002416245.1 E-value: 4.4e-168 Identity: 1227/2046(59) Score: 1549 Annotation: hypothetical protein IscW_ISCW023206	_S[Phospho (STY)]LPS[Phospho (STY)]PTVPIVAPIPVK_.2	262759	258323	260672	108402	114160	118582	97855.7	0	0
2.42e-33	1.0708	m.14698	m.14698	type:internal c36596.graph_c0:1-2055(+) NR_ID: XP_002416245.1 E-value: 4.4e-168 Identity: 1227/2046(59) Score: 1549 Annotation: hypothetical protein IscW_ISCW023206	_SLPS[Phospho (STY)]PTVPIVAPIPVK_.2	0	0	0	0	0	0	13465.5	0	0
9.27e-56	1.11972	m.14789	m.14789	type:complete c36635.graph_c0:739-35(-) NR_ID: AAV63542.1 E-value: 1.0e-95 Identity: 606/678(89) Score: 921 Annotation: fed tick salivary protein 8	_GLKPSGDGQAAAPKS[Phospho (STY)]PE_.2	866565	1.26118e+06	962049	725187	1.04625e+06	927366	1.69672e+06	867276	777796
9.27e-56	1.11972	m.14789	m.14789	type:complete c36635.graph_c0:739-35(-) NR_ID: AAV63542.1 E-value: 1.0e-95 Identity: 606/678(89) Score: 921 Annotation: fed tick salivary protein 8	_GLKPSGDGQAAAPKS[Phospho (STY)]PE_.3	26048.7	2686.54	6845.59	22658.2	0	17805.6	0	34611.1	33432.3
2.53e-44	1.0965	m.14794	m.14794	type:5prime_partial c36640.graph_c0:3-1193(+) NR_ID: XP_002402386.1 E-value: 4.6e-194 Identity: 1044/1068(97) Score: 1771 Annotation: protein kinase, putative	_SSMGNLS[Phospho (STY)]DEILSIFPENSR_.2	327849	331636	217672	251652	203099	211768	337203	566564	331408
2.53e-44	1.0965	m.14794	m.14794	type:5prime_partial c36640.graph_c0:3-1193(+) NR_ID: XP_002402386.1 E-value: 4.6e-194 Identity: 1044/1068(97) Score: 1771 Annotation: protein kinase, putative	_YGLPVKPMT[Phospho (STY)]PR_.2	256606	255460	241262	288406	273977	260029	254622	233529	333240
2.53e-44	1.0965	m.14794	m.14794	type:5prime_partial c36640.graph_c0:3-1193(+) NR_ID: XP_002402386.1 E-value: 4.6e-194 Identity: 1044/1068(97) Score: 1771 Annotation: protein kinase, putative	_YGLPVKPM[Oxidation (M)]T[Phospho (STY)]PR_.2	8797.63	11894.4	0	3559.09	4434.1	8127.78	17119.3	14764.3	14649.6
2.53e-44	1.0965	m.14794	m.14794	type:5prime_partial c36640.graph_c0:3-1193(+) NR_ID: XP_002402386.1 E-value: 4.6e-194 Identity: 1044/1068(97) Score: 1771 Annotation: protein kinase, putative	_YGLPVKPMT[Phospho (STY)]PR_.3	12753.2	15042.8	20633.2	0	0	21835.7	10961.5	0	0
2.53e-44	1.0965	m.14794	m.14794	type:5prime_partial c36640.graph_c0:3-1193(+) NR_ID: XP_002402386.1 E-value: 4.6e-194 Identity: 1044/1068(97) Score: 1771 Annotation: protein kinase, putative	_KYGLPVKPMT[Phospho (STY)]PR_.3	43029.1	35387.9	43154.5	35741.8	53905.2	58906.4	61585	78436.1	66685.6
2.53e-44	1.0965	m.14794	m.14794	type:5prime_partial c36640.graph_c0:3-1193(+) NR_ID: XP_002402386.1 E-value: 4.6e-194 Identity: 1044/1068(97) Score: 1771 Annotation: protein kinase, putative	_KYGLPVKPMT[Phospho (STY)]PR_.2	28841.1	10067.6	11404.4	63781.8	44964.3	30390.7	70858.7	57730.4	58084.3
2.53e-44	1.0965	m.14794	m.14794	type:5prime_partial c36640.graph_c0:3-1193(+) NR_ID: XP_002402386.1 E-value: 4.6e-194 Identity: 1044/1068(97) Score: 1771 Annotation: protein kinase, putative	_RSS[Phospho (STY)]MGNLSDEILSIFPENSR_.3	17171.1	21696.7	21386.7	16119.8	16021.1	18683.9	22113.9	26623.5	29583.9
2.75e-26	1.0516	m.14796	m.14796	type:3prime_partial c36641.graph_c0:305-1300(+) NR_ID: XP_014664746.1 E-value: 8.6e-69 Identity: 588/960(61) Score: 690 Annotation: PREDICTED: uncharacterized protein LOC106807044 isoform X1	_[Acetyl (Protein N-term)]STT[Phospho (STY)]PDLLPAEAPAPR_.2	1.22672e+06	0	1.43661e+06	1.74314e+06	1.74263e+06	1.78199e+06	0	1.46796e+06	1.72686e+06
4.04e-90	1.17697	m.14858	m.14858	type:complete c36695.graph_c0:316-1305(+) NR_ID: XP_002409198.1 E-value: 3.5e-147 Identity: 876/981(89) Score: 1366 Annotation: PDZ domain protein	_KVQETVNQVASGSNS[Phospho (STY)]PC[Carbamidomethyl (C)]FGLPASVAVAGSGGR_.3	1.69217e+06	1.98888e+06	0	870995	850976	1.88387e+06	0	656322	0
4.04e-90	1.17697	m.14858	m.14858	type:complete c36695.graph_c0:316-1305(+) NR_ID: XP_002409198.1 E-value: 3.5e-147 Identity: 876/981(89) Score: 1366 Annotation: PDZ domain protein	_KVQETVNQVAS[Phospho (STY)]GS[Phospho (STY)]NSPC[Carbamidomethyl (C)]FGLPASVAVAGSGGR_.3	0	0	0	696694	0	0	0	0	0
4.04e-90	1.17697	m.14858	m.14858	type:complete c36695.graph_c0:316-1305(+) NR_ID: XP_002409198.1 E-value: 3.5e-147 Identity: 876/981(89) Score: 1366 Annotation: PDZ domain protein	_KVQETVNQVASGSNS[Phospho (STY)]PC[Carbamidomethyl (C)]FGLPASVAVAGSGGR_.4	11853.3	0	0	0	13369.6	16660.9	0	0	0
4.04e-90	1.17697	m.14858	m.14858	type:complete c36695.graph_c0:316-1305(+) NR_ID: XP_002409198.1 E-value: 3.5e-147 Identity: 876/981(89) Score: 1366 Annotation: PDZ domain protein	_SPGPHS[Phospho (STY)]PAST[Phospho (STY)]PTTPK_.2	846019	0	998345	0	0	0	0	0	0
4.04e-90	1.17697	m.14858	m.14858	type:complete c36695.graph_c0:316-1305(+) NR_ID: XP_002409198.1 E-value: 3.5e-147 Identity: 876/981(89) Score: 1366 Annotation: PDZ domain protein	_SPGPHSPAS[Phospho (STY)]T[Phospho (STY)]PTTPK_.2	0	0	0	0	150458	0	0	0	0
4.04e-90	1.17697	m.14858	m.14858	type:complete c36695.graph_c0:316-1305(+) NR_ID: XP_002409198.1 E-value: 3.5e-147 Identity: 876/981(89) Score: 1366 Annotation: PDZ domain protein	_SPGPHS[Phospho (STY)]PASTPT[Phospho (STY)]TPK_.2	0	0	0	0	0	0	0	0	109440
4.04e-90	1.17697	m.14858	m.14858	type:complete c36695.graph_c0:316-1305(+) NR_ID: XP_002409198.1 E-value: 3.5e-147 Identity: 876/981(89) Score: 1366 Annotation: PDZ domain protein	_SPGPHS[Phospho (STY)]PAS[Phospho (STY)]TPTTPK_.2	0	0	0	143784	170475	124478	185427	102844	0
4.04e-90	1.17697	m.14858	m.14858	type:complete c36695.graph_c0:316-1305(+) NR_ID: XP_002409198.1 E-value: 3.5e-147 Identity: 876/981(89) Score: 1366 Annotation: PDZ domain protein	_SPGPHS[Phospho (STY)]PASTPTTPK_.2	211221	324581	288791	165555	245692	226236	91059.5	42270	42349.6
4.04e-90	1.17697	m.14858	m.14858	type:complete c36695.graph_c0:316-1305(+) NR_ID: XP_002409198.1 E-value: 3.5e-147 Identity: 876/981(89) Score: 1366 Annotation: PDZ domain protein	_S[Phospho (STY)]PGPHS[Phospho (STY)]PASTPTTPK_.2	179035	214503	173188	52328.8	37592.3	33670.1	14646.5	9513.51	7762.93
4.04e-90	1.17697	m.14858	m.14858	type:complete c36695.graph_c0:316-1305(+) NR_ID: XP_002409198.1 E-value: 3.5e-147 Identity: 876/981(89) Score: 1366 Annotation: PDZ domain protein	_SPGPHSPAST[Phospho (STY)]PTT[Phospho (STY)]PK_.2	0	0	0	59479.7	0	0	48762.8	0	0
4.04e-90	1.17697	m.14858	m.14858	type:complete c36695.graph_c0:316-1305(+) NR_ID: XP_002409198.1 E-value: 3.5e-147 Identity: 876/981(89) Score: 1366 Annotation: PDZ domain protein	_S[Phospho (STY)]PGPHSPASTPTTPK_.2	50776.4	74433	63675.1	28172.2	37938.8	34948.7	9713.73	3614.95	4520.31
4.04e-90	1.17697	m.14858	m.14858	type:complete c36695.graph_c0:316-1305(+) NR_ID: XP_002409198.1 E-value: 3.5e-147 Identity: 876/981(89) Score: 1366 Annotation: PDZ domain protein	_S[Phospho (STY)]PGPHSPAS[Phospho (STY)]TPTTPK_.2	0	0	33701.8	0	0	0	0	0	0
4.04e-90	1.17697	m.14858	m.14858	type:complete c36695.graph_c0:316-1305(+) NR_ID: XP_002409198.1 E-value: 3.5e-147 Identity: 876/981(89) Score: 1366 Annotation: PDZ domain protein	_SPGPHS[Phospho (STY)]PASTPTTPK_.3	22260.6	4935.21	0	0	0	10112.7	0	0	0
4.04e-90	1.17697	m.14858	m.14858	type:complete c36695.graph_c0:316-1305(+) NR_ID: XP_002409198.1 E-value: 3.5e-147 Identity: 876/981(89) Score: 1366 Annotation: PDZ domain protein	_S[Phospho (STY)]PGPHSPASTPTTPK_.3	0	0	0	16453.5	3738.25	0	0	0	0
4.04e-90	1.17697	m.14858	m.14858	type:complete c36695.graph_c0:316-1305(+) NR_ID: XP_002409198.1 E-value: 3.5e-147 Identity: 876/981(89) Score: 1366 Annotation: PDZ domain protein	_S[Phospho (STY)]PGPHS[Phospho (STY)]PASTPTTPK_.3	5517.62	0	0	0	0	0	0	0	0
4.04e-90	1.17697	m.14858	m.14858	type:complete c36695.graph_c0:316-1305(+) NR_ID: XP_002409198.1 E-value: 3.5e-147 Identity: 876/981(89) Score: 1366 Annotation: PDZ domain protein	_VQET[Phospho (STY)]VNQVASGSNS[Phospho (STY)]PC[Carbamidomethyl (C)]FGLPASVAVAGSGGR_.3	0	0	0	0	0	681139	0	0	0
4.04e-90	1.17697	m.14858	m.14858	type:complete c36695.graph_c0:316-1305(+) NR_ID: XP_002409198.1 E-value: 3.5e-147 Identity: 876/981(89) Score: 1366 Annotation: PDZ domain protein	_PAAPPSYVSPQS[Phospho (STY)]PGITITTQNVAMPAPGPYQDGQYQYELR_.4	0	168340	0	0	125261	132751	0	51992.7	59764.4
1.14e-43	1.09508	m.14863	m.14863	type:5prime_partial c36697.graph_c0:908-33(-) NR_ID: XP_002400012.1 E-value: 2.3e-73 Identity: 672/789(85) Score: 729 Annotation: elongation factor 1 beta/delta chain, putative	_EAGGDDDDVDLFGS[Phospho (STY)]DDDEEANQAR_.3	12739590	10978607	8523025	14800752	14261860	3.98307e+06	10552030	11139801	3.61281e+06
1.14e-43	1.09508	m.14863	m.14863	type:5prime_partial c36697.graph_c0:908-33(-) NR_ID: XP_002400012.1 E-value: 2.3e-73 Identity: 672/789(85) Score: 729 Annotation: elongation factor 1 beta/delta chain, putative	_KEAGGDDDDVDLFGS[Phospho (STY)]DDDEEANQAR_.3	2.56042e+06	2268060	2008246	2098526	2.05426e+06	1.96311e+06	1.56792e+06	1.67325e+06	713308
1.14e-43	1.09508	m.14863	m.14863	type:5prime_partial c36697.graph_c0:908-33(-) NR_ID: XP_002400012.1 E-value: 2.3e-73 Identity: 672/789(85) Score: 729 Annotation: elongation factor 1 beta/delta chain, putative	_EAGGDDDDVDLFGS[Phospho (STY)]DDDEEANQAREER_.3	1.22356e+06	1.14559e+06	1128556	64473.4	76179.3	70067.4	0	0	0
0.000756527	0.94453	m.14927	m.14927	type:complete c36735.graph_c0:780-106(-) NR_ID: XP_002411879.1 E-value: 7.9e-50 Identity: 525/651(80) Score: 525 Annotation: conserved hypothetical protein	_AES[Phospho (STY)]GEEEEEATEK_.2	0	0	0	0	0	0	3357.19	1930.85	2457.5
2.32e-22	1.03956	m.14929	m.14929	type:3prime_partial c36737.graph_c0:160-750(+) NR_ID: XP_002404600.1 E-value: 7.6e-73 Identity: 483/555(87) Score: 723 Annotation: peptidyl-tRNA hydrolase, putative	_[Acetyl (Protein N-term)]MEEERQS[Phospho (STY)]GDGEENPVSPQAQATR_.3	0	0	24127.4	0	0	0	55409.3	64544.4	66072.8
2.32e-22	1.03956	m.14929	m.14929	type:3prime_partial c36737.graph_c0:160-750(+) NR_ID: XP_002404600.1 E-value: 7.6e-73 Identity: 483/555(87) Score: 723 Annotation: peptidyl-tRNA hydrolase, putative	_QSGDGEENPVS[Phospho (STY)]PQAQATR_.2	8855.68	12637.8	22527.4	22864.9	12961.5	22994.3	15364	26441.7	27285.9
4.52e-09	0.983117	m.15023	m.15023	type:3prime_partial c36792.graph_c0:118-2250(+) NR_ID: XP_023229433.1 E-value: 6.0e-43 Identity: 366/561(65) Score: 470 Annotation: E3 ubiquitin-protein ligase HUWE1-like	_AAS[Phospho (STY)]EAAGESSQQGK_.2	2266.37	1713.45	3841.23	0	0	0	3079.95	2063.45	2165.58
4.52e-09	0.983117	m.15023	m.15023	type:3prime_partial c36792.graph_c0:118-2250(+) NR_ID: XP_023229433.1 E-value: 6.0e-43 Identity: 366/561(65) Score: 470 Annotation: E3 ubiquitin-protein ligase HUWE1-like	_GGNRPS[Phospho (STY)]PYAR_.2	0	0	19320.2	0	0	0	0	0	0
1.96e-22	1.0398	m.15080	m.15080	type:5prime_partial c36828.graph_c0:705-115(-) NR_ID: ADL28275.1 E-value: 1.1e-79 Identity: 477/504(94) Score: 782 Annotation: small heat shock protein II	_EFSHS[Phospho (STY)]VTLPDDVDPDTVR_.2	0	0	0	0	0	0	0	0	93421.1
2.88e-45	1.09854	m.15082	m.15082	type:complete c36829.graph_c0:162-1025(+) NR_ID: XP_002411702.1 E-value: 1.0e-126 Identity: 699/723(96) Score: 1189 Annotation: DNA replication factor/protein phosphatase inhibitor SET/SPR-2, putative	_KAEGSAASGDGDES[Phospho (STY)]RDYDAETQK_.3	417113	0	280929	480844	263394	304207	301780	424172	356958
2.88e-45	1.09854	m.15082	m.15082	type:complete c36829.graph_c0:162-1025(+) NR_ID: XP_002411702.1 E-value: 1.0e-126 Identity: 699/723(96) Score: 1189 Annotation: DNA replication factor/protein phosphatase inhibitor SET/SPR-2, putative	_KAEGSAASGDGDES[Phospho (STY)]RDYDAETQK_.2	221825	422114	279839	208791	297467	250124	907816	192767	166867
2.88e-45	1.09854	m.15082	m.15082	type:complete c36829.graph_c0:162-1025(+) NR_ID: XP_002411702.1 E-value: 1.0e-126 Identity: 699/723(96) Score: 1189 Annotation: DNA replication factor/protein phosphatase inhibitor SET/SPR-2, putative	_EFHLGSS[Phospho (STY)]GDPASQSTPIK_.2	0	0	0	0	0	0	176985	179395	0
2.88e-45	1.09854	m.15082	m.15082	type:complete c36829.graph_c0:162-1025(+) NR_ID: XP_002411702.1 E-value: 1.0e-126 Identity: 699/723(96) Score: 1189 Annotation: DNA replication factor/protein phosphatase inhibitor SET/SPR-2, putative	_AEGSAASGDGDES[Phospho (STY)]RDYDAETQK_.2	61000.2	119381	42185.6	43153.4	34055.1	62790.9	53477.3	38105.9	57935.2
2.88e-45	1.09854	m.15082	m.15082	type:complete c36829.graph_c0:162-1025(+) NR_ID: XP_002411702.1 E-value: 1.0e-126 Identity: 699/723(96) Score: 1189 Annotation: DNA replication factor/protein phosphatase inhibitor SET/SPR-2, putative	_AEGSAASGDGDES[Phospho (STY)]RDYDAETQK_.3	7516.35	0	0	10141.9	0	0	0	11354.2	11609.1
2.88e-45	1.09854	m.15082	m.15082	type:complete c36829.graph_c0:162-1025(+) NR_ID: XP_002411702.1 E-value: 1.0e-126 Identity: 699/723(96) Score: 1189 Annotation: DNA replication factor/protein phosphatase inhibitor SET/SPR-2, putative	_KAEGSAASGDGDES[Phospho (STY)]R_.2	0	0	0	0	0	0	0	0	6601.47
2.88e-45	1.09854	m.15082	m.15082	type:complete c36829.graph_c0:162-1025(+) NR_ID: XP_002411702.1 E-value: 1.0e-126 Identity: 699/723(96) Score: 1189 Annotation: DNA replication factor/protein phosphatase inhibitor SET/SPR-2, putative	_KAEGSAAS[Phospho (STY)]GDGDESR_.2	10697.1	10949.3	0	3997.65	14370	0	13398.9	15922.6	0
2.88e-45	1.09854	m.15082	m.15082	type:complete c36829.graph_c0:162-1025(+) NR_ID: XP_002411702.1 E-value: 1.0e-126 Identity: 699/723(96) Score: 1189 Annotation: DNA replication factor/protein phosphatase inhibitor SET/SPR-2, putative	_KAEGS[Phospho (STY)]AAS[Phospho (STY)]GDGDESR_.2	800.629	2498.4	1231.5	370.751	1086.95	0	859.208	0	0
2.88e-45	1.09854	m.15082	m.15082	type:complete c36829.graph_c0:162-1025(+) NR_ID: XP_002411702.1 E-value: 1.0e-126 Identity: 699/723(96) Score: 1189 Annotation: DNA replication factor/protein phosphatase inhibitor SET/SPR-2, putative	_AEGSAAS[Phospho (STY)]GDGDESR_.2	2270.95	5109.6	6958.82	0	5325.7	4937.21	5676.07	3736.93	4162.71
2.88e-45	1.09854	m.15082	m.15082	type:complete c36829.graph_c0:162-1025(+) NR_ID: XP_002411702.1 E-value: 1.0e-126 Identity: 699/723(96) Score: 1189 Annotation: DNA replication factor/protein phosphatase inhibitor SET/SPR-2, putative	_AEGS[Phospho (STY)]AAS[Phospho (STY)]GDGDESR_.2	395.16	873.997	1069.99	0	0	0	0	0	0
1.05e-33	1.07173	m.15115	m.15115	type:complete c36840.graph_c0:394-1764(+) NR_ID: XP_002408251.1 E-value: 2.3e-229 Identity: 1275/1371(92) Score: 2076 Annotation: programmed cell death-involved protein, putative	_LIASGDAS[Phospho (STY)]PVLPAATR_.2	2.29926e+06	2191759	2.32996e+06	1.81586e+06	1.93333e+06	1.9733e+06	1.89481e+06	1.99853e+06	2177457
1.05e-33	1.07173	m.15115	m.15115	type:complete c36840.graph_c0:394-1764(+) NR_ID: XP_002408251.1 E-value: 2.3e-229 Identity: 1275/1371(92) Score: 2076 Annotation: programmed cell death-involved protein, putative	_LIAS[Phospho (STY)]GDAS[Phospho (STY)]PVLPAATR_.2	876066	880824	360418	437627	431598	438659	408443	367271	414114
1.05e-33	1.07173	m.15115	m.15115	type:complete c36840.graph_c0:394-1764(+) NR_ID: XP_002408251.1 E-value: 2.3e-229 Identity: 1275/1371(92) Score: 2076 Annotation: programmed cell death-involved protein, putative	_LIAS[Phospho (STY)]GDASPVLPAATR_.2	20503.2	22027.9	12536.6	19524.8	17215.7	20272.4	21022.7	23656.4	23262.4
1.05e-33	1.07173	m.15115	m.15115	type:complete c36840.graph_c0:394-1764(+) NR_ID: XP_002408251.1 E-value: 2.3e-229 Identity: 1275/1371(92) Score: 2076 Annotation: programmed cell death-involved protein, putative	_EHEAPLLIVEDGES[Phospho (STY)]VAS[Phospho (STY)]AEMDSDAK_.3	229170	220791	213157	202212	204152	246719	118675	163027	159885
1.05e-33	1.07173	m.15115	m.15115	type:complete c36840.graph_c0:394-1764(+) NR_ID: XP_002408251.1 E-value: 2.3e-229 Identity: 1275/1371(92) Score: 2076 Annotation: programmed cell death-involved protein, putative	_EHEAPLLIVEDGESVAS[Phospho (STY)]AEMDSDAK_.3	0	0	36827.8	0	0	31851.9	15534.1	0	0
1.05e-33	1.07173	m.15115	m.15115	type:complete c36840.graph_c0:394-1764(+) NR_ID: XP_002408251.1 E-value: 2.3e-229 Identity: 1275/1371(92) Score: 2076 Annotation: programmed cell death-involved protein, putative	_EHEAPLLIVEDGES[Phospho (STY)]VASAEMDSDAK_.3	0	0	0	14806.2	13880.1	23452.6	20838.6	27911.5	34947.6
1.05e-33	1.07173	m.15115	m.15115	type:complete c36840.graph_c0:394-1764(+) NR_ID: XP_002408251.1 E-value: 2.3e-229 Identity: 1275/1371(92) Score: 2076 Annotation: programmed cell death-involved protein, putative	_RFVS[Phospho (STY)]EGDGGR_.2	21341.9	24504.4	21958.2	17634.7	12104.1	14750.8	105910	103870	98703.6
1.05e-33	1.07173	m.15115	m.15115	type:complete c36840.graph_c0:394-1764(+) NR_ID: XP_002408251.1 E-value: 2.3e-229 Identity: 1275/1371(92) Score: 2076 Annotation: programmed cell death-involved protein, putative	_FVS[Phospho (STY)]EGDGGR_.2	3296.21	0	796.317	2623.74	1068.05	1152.06	1386.35	27096.8	31022.3
8.09e-33	1.06947	m.1515	m.1515	type:complete c17838.graph_c0:125-934(+) NR_ID: AAT92176.1 E-value: 3.8e-123 Identity: 738/807(91) Score: 1158 Annotation: 60S ribosomal protein L7A	_NFS[Phospho (STY)]IGQDIQPK_.2	62054.1	67063.7	74965.2	20986.5	26011.2	27221.8	124382	129065	164767
3.17e-37	1.08037	m.15175	m.15175	type:3prime_partial c36879.graph_c0:2664-1(-) NR_ID: XP_002411775.1 E-value: 2.5e-264 Identity: 1674/2118(79) Score: 2380 Annotation: ABC transporter, putative	_TC[Carbamidomethyl (C)]NMVNADS[Phospho (STY)]MDFDTFK_.2	9638.02	11318.9	11177.9	67504.4	61849.2	54722.1	68766.8	87932.5	82697.1
2.51e-46	1.10079	m.15193	m.15193	type:complete c36888.graph_c0:1966-1313(-) NR_ID: XP_015788635.1 E-value: 3.9e-102 Identity: 609/648(93) Score: 976 Annotation: ras-related protein Rab-11A	_SEGDNDPS[Phospho (STY)]PSRDNIPITIAPTDPTDNR_.3	0	0	0	2.46675e+06	2.45594e+06	0	0	0	0
2.51e-46	1.10079	m.15193	m.15193	type:complete c36888.graph_c0:1966-1313(-) NR_ID: XP_015788635.1 E-value: 3.9e-102 Identity: 609/648(93) Score: 976 Annotation: ras-related protein Rab-11A	_SEGDNDPSPS[Phospho (STY)]RDNIPITIAPTDPTDNR_.3	2.16497e+06	0	2.6454e+06	0	0	0	835981	0	751686
2.76e-37	1.08052	m.15205	m.15205	type:complete c36897.graph_c0:2568-1318(-) NR_ID: XP_002436024.1 E-value: 1.9e-89 Identity: 534/576(92) Score: 869 Annotation: RNA-binding protein precursor, putative	_LGS[Phospho (STY)]PPAVPPTGGLNSGGGSSSGGSAASGGGDQLSK_.3	3438947	0	3.03315e+06	2.92509e+06	2599886	2.57679e+06	1.07577e+06	1.30365e+06	1.57193e+06
4.26e-25	1.04808	m.1522	m.1522	type:5prime_partial c17843.graph_c0:3-500(+) NR_ID: ADO33191.1 E-value: 1.0e-54 Identity: 462/462(100) Score: 566 Annotation: ribosomal protein L24	_AIVGAS[Phospho (STY)]LNDIMAR_.2	7070.25	3410.18	8221.92	13106.6	11644.7	11688.4	23043.5	21633.7	24199.8
6.62e-58	1.12378	m.15280	m.15280	type:complete c36945.graph_c0:2840-1974(-) NR_ID: XP_013778760.1 E-value: 2.8e-76 Identity: 516/660(78) Score: 754 Annotation: translocon-associated protein subunit alpha-like	_ETLSDLNRS[Phospho (STY)]PK_.2	2.55606e+06	2.60808e+06	2703576	1.61824e+06	1620032	1.51124e+06	892128	870220	848161
6.33e-63	1.13296	m.15292	m.15292	type:5prime_partial c36952.graph_c0:1-678(+) NR_ID: XP_013776303.1 E-value: 1.6e-95 Identity: 603/675(89) Score: 919 Annotation: EH domain-containing protein 3-like	_GEGVDAGS[Phospho (STY)]LEPDWIVAR_.2	133770	136339	128292	210865	242042	216694	808325	669900	723025
6.33e-63	1.13296	m.15292	m.15292	type:5prime_partial c36952.graph_c0:1-678(+) NR_ID: XP_013776303.1 E-value: 1.6e-95 Identity: 603/675(89) Score: 919 Annotation: EH domain-containing protein 3-like	_GEGVDAGS[Phospho (STY)]LEPDWIVAR_.3	3583.55	3341.97	2205.33	3946.22	3062.66	4164.21	15063.6	12174.3	15427.6
6.33e-63	1.13296	m.15292	m.15292	type:5prime_partial c36952.graph_c0:1-678(+) NR_ID: XP_013776303.1 E-value: 1.6e-95 Identity: 603/675(89) Score: 919 Annotation: EH domain-containing protein 3-like	_EQQIS[Phospho (STY)]PGDFPDLR_.2	27921.7	25207.3	30156.1	22847.3	15616.3	20600	31169.3	20262.9	27793.7
6.33e-63	1.13296	m.15292	m.15292	type:5prime_partial c36952.graph_c0:1-678(+) NR_ID: XP_013776303.1 E-value: 1.6e-95 Identity: 603/675(89) Score: 919 Annotation: EH domain-containing protein 3-like	_GGAFDGLEQS[Phospho (STY)]PFGFGR_.2	29621.9	27592.4	26832.2	31727.3	32381.8	28586.8	41581.2	33061.5	41928.6
8.94e-28	1.05588	m.15352	m.15352	type:complete c36995.graph_c0:3838-998(-) NR_ID: XP_002413057.1 E-value: 1.7e-242 Identity: 1584/2250(70) Score: 2192 Annotation: conserved hypothetical protein	_S[Phospho (STY)]PGSPVTSSPPQWDVLNR_.2	145271	212849	219706	135102	0	147049	0	0	126828
8.94e-28	1.05588	m.15352	m.15352	type:complete c36995.graph_c0:3838-998(-) NR_ID: XP_002413057.1 E-value: 1.7e-242 Identity: 1584/2250(70) Score: 2192 Annotation: conserved hypothetical protein	_KS[Phospho (STY)]SLPHGLAGAGIPADLR_.3	0	16173.6	0	0	0	0	0	0	0
8.94e-28	1.05588	m.15352	m.15352	type:complete c36995.graph_c0:3838-998(-) NR_ID: XP_002413057.1 E-value: 1.7e-242 Identity: 1584/2250(70) Score: 2192 Annotation: conserved hypothetical protein	_AS[Phospho (STY)]IDGYLPVVER_.2	22596.6	21143.4	24744.8	0	19348.5	13251.4	21946.5	20928.2	17705.7
9.96e-44	1.09521	m.15427	m.15427	type:complete c37032.graph_c0:1249-101(-) NR_ID: XP_002412401.1 E-value: 2.0e-149 Identity: 927/1146(80) Score: 1386 Annotation: butyrate induced transcript, putative	_VDFDKLQTEDDDDDDLS[Phospho (STY)]EDDNHLR_.3	1.42592e+06	1.42163e+06	1.42715e+06	977555	1.05e+06	1.05192e+06	439410	479057	307378
9.96e-44	1.09521	m.15427	m.15427	type:complete c37032.graph_c0:1249-101(-) NR_ID: XP_002412401.1 E-value: 2.0e-149 Identity: 927/1146(80) Score: 1386 Annotation: butyrate induced transcript, putative	_VDFDKLQTEDDDDDDLS[Phospho (STY)]EDDNHLR_.4	31378.2	30397.1	35544.9	4363.28	23464.3	23244.2	7031.45	0	0
0.0125538	0.891505	m.15445	m.15445	type:complete c37041.graph_c0:206-2638(+) NR_ID: XP_002414424.1 E-value: 0.0e+00 Identity: 2346/2394(97) Score: 3538 Annotation: armadillo, putative	_RLS[Phospho (STY)]MELTNSLFR_.2	3061.25	0	0	0	0	4559.1	0	0	2129.74
1.45e-28	1.05811	m.1548	m.1548	type:complete c17872.graph_c0:1543-323(-) NR_ID: XP_013786603.1 E-value: 1.5e-62 Identity: 657/948(69) Score: 637 Annotation: la protein homolog	_AAS[Phospho (STY)]GDAAAAEGAEVAADGAAAGGAK_.2	1.10581e+06	1.40623e+06	767677	1.25432e+06	587448	1.03744e+06	370848	1.40527e+06	1669681
1.45e-28	1.05811	m.1548	m.1548	type:complete c17872.graph_c0:1543-323(-) NR_ID: XP_013786603.1 E-value: 1.5e-62 Identity: 657/948(69) Score: 637 Annotation: la protein homolog	_AAS[Phospho (STY)]GDAAAAEGAEVAADGAAAGGAK_.3	168910	167662	136829	100963	133799	108756	98392.7	124744	31922.9
1.45e-28	1.05811	m.1548	m.1548	type:complete c17872.graph_c0:1543-323(-) NR_ID: XP_013786603.1 E-value: 1.5e-62 Identity: 657/948(69) Score: 637 Annotation: la protein homolog	_RAAS[Phospho (STY)]GDAAAAEGAEVAADGAAAGGAK_.3	2805.36	2517.85	3397.48	575.214	1127.55	2141.29	1758.41	2059.37	2065.37
2.26e-22	1.03959	m.15573	m.15573	type:complete c37108.graph_c0:770-219(-) NR_ID: XP_002408174.1 E-value: 3.5e-48 Identity: 405/546(74) Score: 510 Annotation: conserved hypothetical protein	_LS[Phospho (STY)]LELPQSAAR_.2	0	0	0	0	0	0	33829.4	18108.4	27465.1
2.42e-40	1.08766	m.15634	m.15634	type:complete c37157.graph_c0:1139-654(-) NR_ID: DAA34782.1 E-value: 2.0e-34 Identity: 318/453(70) Score: 391 Annotation: TPA_inf: hypothetical conserved protein 916	_AEAFS[Phospho (STY)]MENIR_.2	923697	927048	948695	1.26738e+06	1.29207e+06	1.23778e+06	1.50912e+06	1479130	1.4355e+06
2.42e-40	1.08766	m.15634	m.15634	type:complete c37157.graph_c0:1139-654(-) NR_ID: DAA34782.1 E-value: 2.0e-34 Identity: 318/453(70) Score: 391 Annotation: TPA_inf: hypothetical conserved protein 916	_AEAFS[Phospho (STY)]M[Oxidation (M)]ENIR_.2	27988.5	24358.6	26420.3	35812.3	35358.9	33584.3	109109	113134	103458
2.42e-40	1.08766	m.15634	m.15634	type:complete c37157.graph_c0:1139-654(-) NR_ID: DAA34782.1 E-value: 2.0e-34 Identity: 318/453(70) Score: 391 Annotation: TPA_inf: hypothetical conserved protein 916	_HSKS[Phospho (STY)]EPLLLLLPSR_.3	197892	234747	223301	400596	471812	462635	310408	389394	376328
2.42e-40	1.08766	m.15634	m.15634	type:complete c37157.graph_c0:1139-654(-) NR_ID: DAA34782.1 E-value: 2.0e-34 Identity: 318/453(70) Score: 391 Annotation: TPA_inf: hypothetical conserved protein 916	_HSKS[Phospho (STY)]EPLLLLLPSR_.2	104470	92926.3	72524.8	185075	0	195325	211080	172183	176167
2.42e-40	1.08766	m.15634	m.15634	type:complete c37157.graph_c0:1139-654(-) NR_ID: DAA34782.1 E-value: 2.0e-34 Identity: 318/453(70) Score: 391 Annotation: TPA_inf: hypothetical conserved protein 916	_S[Phospho (STY)]EPLLLLLPSR_.2	287416	320893	299089	291483	237033	208171	417282	421040	350020
2.42e-40	1.08766	m.15634	m.15634	type:complete c37157.graph_c0:1139-654(-) NR_ID: DAA34782.1 E-value: 2.0e-34 Identity: 318/453(70) Score: 391 Annotation: TPA_inf: hypothetical conserved protein 916	_S[Phospho (STY)]EPLLLLLPSRK_.2	56078.6	53227.2	57166.2	37190.7	35480.7	36276.3	1714.19	1359.23	1359.09
2.42e-40	1.08766	m.15634	m.15634	type:complete c37157.graph_c0:1139-654(-) NR_ID: DAA34782.1 E-value: 2.0e-34 Identity: 318/453(70) Score: 391 Annotation: TPA_inf: hypothetical conserved protein 916	_HSKS[Phospho (STY)]EPLLLLLPSRK_.3	18059.1	16330.2	0	53817.2	47529.5	46554.4	0	0	5849.97
2.42e-40	1.08766	m.15634	m.15634	type:complete c37157.graph_c0:1139-654(-) NR_ID: DAA34782.1 E-value: 2.0e-34 Identity: 318/453(70) Score: 391 Annotation: TPA_inf: hypothetical conserved protein 916	_HRAEAFS[Phospho (STY)]MENIR_.3	96595.2	113034	84184.8	53412.4	102932	123560	1164.77	2540.14	869.536
2.42e-40	1.08766	m.15634	m.15634	type:complete c37157.graph_c0:1139-654(-) NR_ID: DAA34782.1 E-value: 2.0e-34 Identity: 318/453(70) Score: 391 Annotation: TPA_inf: hypothetical conserved protein 916	_HRAEAFS[Phospho (STY)]MENIR_.2	13907.3	2136.88	17793.1	58161.4	15900.8	3336.25	0	0	0
2.42e-40	1.08766	m.15634	m.15634	type:complete c37157.graph_c0:1139-654(-) NR_ID: DAA34782.1 E-value: 2.0e-34 Identity: 318/453(70) Score: 391 Annotation: TPA_inf: hypothetical conserved protein 916	_[Acetyl (Protein N-term)]ATGVLVSY[Phospho (STY)]PSSAAGPGVLEQGK_.3	0	0	0	0	0	0	23940.8	17442.7	24407.9
6.03e-29	1.05916	m.15645	m.15645	type:3prime_partial c37169.graph_c0:300-2231(+) NR_ID: XP_023217604.1 E-value: 2.6e-37 Identity: 525/915(57) Score: 421 Annotation: death domain-associated protein 6-like	_LEAQEVKEEDC[Carbamidomethyl (C)]NES[Phospho (STY)]PVPS[Phospho (STY)]PK_.2	140193	332303	298316	334185	169176	289387	257176	169341	80749.7
6.03e-29	1.05916	m.15645	m.15645	type:3prime_partial c37169.graph_c0:300-2231(+) NR_ID: XP_023217604.1 E-value: 2.6e-37 Identity: 525/915(57) Score: 421 Annotation: death domain-associated protein 6-like	_LEAQEVKEEDC[Carbamidomethyl (C)]NES[Phospho (STY)]PVPS[Phospho (STY)]PK_.3	83712.9	67148.4	77081.7	57918	77261.7	83012.2	62513.2	105351	110803
6.03e-29	1.05916	m.15645	m.15645	type:3prime_partial c37169.graph_c0:300-2231(+) NR_ID: XP_023217604.1 E-value: 2.6e-37 Identity: 525/915(57) Score: 421 Annotation: death domain-associated protein 6-like	_EQAIVIS[Phospho (STY)]DDEGPEER_.2	191760	197171	180870	189371	97520.1	133589	256342	277039	316229
1.34e-29	1.06096	m.1569	m.1569	type:complete c17896.graph_c0:126-1355(+) NR_ID: DAA34696.1 E-value: 4.0e-217 Identity: 1116/1122(99) Score: 1970 Annotation: TPA_inf: apoptosis-promoting RNA-binding protein TIA-1/TIAR	_VNWATS[Phospho (STY)]PGNTPK_.2	141205	143879	139374	127673	108459	103124	68636	63512.5	68731.1
1.34e-29	1.06096	m.1569	m.1569	type:complete c17896.graph_c0:126-1355(+) NR_ID: DAA34696.1 E-value: 4.0e-217 Identity: 1116/1122(99) Score: 1970 Annotation: TPA_inf: apoptosis-promoting RNA-binding protein TIA-1/TIAR	_EATDPNNQQQPQVS[Phospho (STY)]PGELNK_.3	12252.1	0	0	3026.57	16301.5	10440.5	19634.9	20740.9	22157
1.07e-35	1.07668	m.15735	m.15735	type:complete c37223.graph_c0:638-75(-) NR_ID: XP_002410673.1 E-value: 5.0e-66 Identity: 459/561(81) Score: 664 Annotation: alpha-B-crystallin, putative	_QLS[Phospho (STY)]RPGGGGVAELR_.2	170060	130346	119959	113134	86599.1	76174.4	69058.9	52728.3	40006.8
1.07e-35	1.07668	m.15735	m.15735	type:complete c37223.graph_c0:638-75(-) NR_ID: XP_002410673.1 E-value: 5.0e-66 Identity: 459/561(81) Score: 664 Annotation: alpha-B-crystallin, putative	_QLS[Phospho (STY)]RPGGGGVAELR_.3	35702.5	27926.8	36032.2	0	9839.37	18763.1	9000.53	12424.3	11398.3
2.28e-34	1.07339	m.15743	m.15743	type:5prime_partial c37227.graph_c0:3-3218(+) NR_ID: XP_018496490.1 E-value: 0.0e+00 Identity: 2568/3039(84) Score: 3882 Annotation: PREDICTED: GTPase-activating Rap/Ran-GAP domain-like protein 3	_SVSSS[Phospho (STY)]PPPSPHNHA_.2	66434.6	0	0	0	0	0	62052.6	0	0
2.28e-34	1.07339	m.15743	m.15743	type:5prime_partial c37227.graph_c0:3-3218(+) NR_ID: XP_018496490.1 E-value: 0.0e+00 Identity: 2568/3039(84) Score: 3882 Annotation: PREDICTED: GTPase-activating Rap/Ran-GAP domain-like protein 3	_ISFSC[Carbamidomethyl (C)]LTGNS[Phospho (STY)]PC[Carbamidomethyl (C)]ER_.2	0	34539.9	0	145807	156223	141711	82430.3	54218.4	78403.2
2.28e-34	1.07339	m.15743	m.15743	type:5prime_partial c37227.graph_c0:3-3218(+) NR_ID: XP_018496490.1 E-value: 0.0e+00 Identity: 2568/3039(84) Score: 3882 Annotation: PREDICTED: GTPase-activating Rap/Ran-GAP domain-like protein 3	_IS[Phospho (STY)]FSC[Carbamidomethyl (C)]LTGNSPC[Carbamidomethyl (C)]ER_.2	0	0	0	0	0	0	0	0	20753
2.28e-34	1.07339	m.15743	m.15743	type:5prime_partial c37227.graph_c0:3-3218(+) NR_ID: XP_018496490.1 E-value: 0.0e+00 Identity: 2568/3039(84) Score: 3882 Annotation: PREDICTED: GTPase-activating Rap/Ran-GAP domain-like protein 3	_AFS[Phospho (STY)]DVLPETPR_.2	7188.96	5215.51	0	22940.6	15080.7	19780.5	67555.8	54449.2	60279.5
2.28e-34	1.07339	m.15743	m.15743	type:5prime_partial c37227.graph_c0:3-3218(+) NR_ID: XP_018496490.1 E-value: 0.0e+00 Identity: 2568/3039(84) Score: 3882 Annotation: PREDICTED: GTPase-activating Rap/Ran-GAP domain-like protein 3	_DSS[Phospho (STY)]VSPPSSPHC[Carbamidomethyl (C)]ESTGSTGSNDGAKPLR_.3	14544.5	15311.2	0	0	0	0	0	0	0
2.12e-33	1.07095	m.15753	m.15753	type:complete c37230.graph_c0:375-1718(+) NR_ID: XP_002435331.1 E-value: 1.1e-170 Identity: 1032/1230(83) Score: 1570 Annotation: pseudouridylate synthase, putative	_EAGPPTLDDAEGNC[Carbamidomethyl (C)]DVAGS[Phospho (STY)]DDDTPNDK_.3	391299	355598	310131	501209	463914	400948	0	88091.3	0
2.12e-33	1.07095	m.15753	m.15753	type:complete c37230.graph_c0:375-1718(+) NR_ID: XP_002435331.1 E-value: 1.1e-170 Identity: 1032/1230(83) Score: 1570 Annotation: pseudouridylate synthase, putative	_EAGPPT[Phospho (STY)]LDDAEGNC[Carbamidomethyl (C)]DVAGSDDDTPNDK_.3	0	0	0	0	0	0	155972	0	0
2.12e-33	1.07095	m.15753	m.15753	type:complete c37230.graph_c0:375-1718(+) NR_ID: XP_002435331.1 E-value: 1.1e-170 Identity: 1032/1230(83) Score: 1570 Annotation: pseudouridylate synthase, putative	_LKS[Phospho (STY)]DNEGQVSDAIR_.2	55483.3	65921.9	62019.9	41750.4	42148	41441.7	27274.9	25807.1	25596.5
1.44e-22	1.04023	m.15844	m.15844	type:complete c37279.graph_c0:653-3109(+) NR_ID: XP_002415964.1 E-value: 0.0e+00 Identity: 2190/2610(83) Score: 3498 Annotation: hyaluronoglucosaminidase, putative	_MLPLESVSDLFLYKPPES[Phospho (STY)]PSSK_.3	50934.1	0	36128.9	0	0	0	31898.1	0	0
4.4e-30	1.06226	m.15935	m.15935	type:complete c37330.graph_c0:91-708(+) NR_ID: ADC97464.1 E-value: 2.4e-106 Identity: 600/609(98) Score: 1012 Annotation: putative 60S ribosomal protein L13a, partial	_RGS[Phospho (STY)]LALDR_.2	19171.8	19256.1	22446.3	17016.4	14561.1	15046.8	23562.2	21888.1	20038.4
4.3e-19	1.02849	m.15955	m.15955	type:complete c37339.graph_c0:719-12(-) NR_ID: XP_013777505.1 E-value: 4.7e-53 Identity: 471/642(73) Score: 553 Annotation: exosome complex component RRP46-like	_GS[Phospho (STY)]PSVQMDTSNTGR_.2	69508.2	44137.4	41466.8	38518.9	28239.9	34304.8	18862.6	0	13234.8
4.3e-19	1.02849	m.15955	m.15955	type:complete c37339.graph_c0:719-12(-) NR_ID: XP_013777505.1 E-value: 4.7e-53 Identity: 471/642(73) Score: 553 Annotation: exosome complex component RRP46-like	_[Acetyl (Protein N-term)]GS[Phospho (STY)]PSVQMDTSNTGR_.2	0	0	19344.8	0	0	0	0	1406.25	0
3.69e-15	1.0134	m.16063	m.16063	type:5prime_partial c37405.graph_c0:846-199(-) NR_ID: XP_002435113.1 E-value: 1.3e-102 Identity: 600/669(89) Score: 980 Annotation: LAMMER dual specificity kinase, putative	_LHLAAS[Phospho (STY)]AR_.2	163037	158800	168131	226024	246992	235564	292883	326164	226138
2.97e-26	1.05151	m.16131	m.16131	type:3prime_partial c37434.graph_c0:1455-1(-) NR_ID: XP_013398672.1 E-value: 5.5e-141 Identity: 909/1113(81) Score: 1314 Annotation: peptidyl-prolyl cis-trans isomerase-like 4	_IC[Carbamidomethyl (C)]HTVVLHDPFDDPPNLELPDAS[Phospho (STY)]PEPTLEMLQSDR_.4	47589.6	47562.2	46180	82340.4	75916.3	81853	48888.7	52070.1	55721.3
1.08e-23	1.04378	m.16184	m.16184	type:complete c37466.graph_c0:2687-9(-) NR_ID: XP_002407434.1 E-value: 3.5e-218 Identity: 1701/2739(62) Score: 1982 Annotation: zinc finger protein, putative	_GGTSLQMPGS[Phospho (STY)]PLVPK_.2	28105.7	26344.8	26529.7	19687.8	21579.9	21362.1	17793.3	13319.1	11515.8
2.25e-44	1.09661	m.16240	m.16240	type:complete c37491.graph_c0:272-772(+) NR_ID: XP_002409435.1 E-value: 3.0e-86 Identity: 480/498(96) Score: 838 Annotation: sorting nexin, putative	_RYS[Phospho (STY)]DFEWLR_.2	0	11520.4	11922.8	5352.54	0	5756.97	9095.81	5880.05	0
3.97e-20	1.03212	m.16248	m.16248	type:3prime_partial c37497.graph_c0:248-2035(+) NR_ID: XP_002404692.1 E-value: 8.1e-243 Identity: 1476/1743(84) Score: 2193 Annotation: ABC transporter, putative	_IAS[Phospho (STY)]INMGPAR_.2	20281.3	16456.6	18139.8	32868.4	34410.4	34834.2	63184	73126.8	69656.2
8.57e-37	1.07934	m.16298	m.16298	type:complete c37524.graph_c0:3406-2087(-) NR_ID: XP_023215715.1 E-value: 4.8e-67 Identity: 804/1479(54) Score: 676 Annotation: protein FAM117B-like	_LGTS[Phospho (STY)]PQINK_.2	291403	254058	281978	185777	165160	145747	108031	159763	0
8.57e-37	1.07934	m.16298	m.16298	type:complete c37524.graph_c0:3406-2087(-) NR_ID: XP_023215715.1 E-value: 4.8e-67 Identity: 804/1479(54) Score: 676 Annotation: protein FAM117B-like	_LGTS[Phospho (STY)]PQINK_.1	107071	150818	135953	0	0	0	93986.3	0	55591.3
8.57e-37	1.07934	m.16298	m.16298	type:complete c37524.graph_c0:3406-2087(-) NR_ID: XP_023215715.1 E-value: 4.8e-67 Identity: 804/1479(54) Score: 676 Annotation: protein FAM117B-like	_RAS[Phospho (STY)]PS[Phospho (STY)]PPVC[Carbamidomethyl (C)]WAHDSVR_.2	124038	132889	144211	190354	115243	111638	68039.2	60815.5	95293.4
8.57e-37	1.07934	m.16298	m.16298	type:complete c37524.graph_c0:3406-2087(-) NR_ID: XP_023215715.1 E-value: 4.8e-67 Identity: 804/1479(54) Score: 676 Annotation: protein FAM117B-like	_RAS[Phospho (STY)]PS[Phospho (STY)]PPVC[Carbamidomethyl (C)]WAHDSVR_.3	104662	121703	136674	50628.3	102069	116080	57222.9	48455	17746.4
8.57e-37	1.07934	m.16298	m.16298	type:complete c37524.graph_c0:3406-2087(-) NR_ID: XP_023215715.1 E-value: 4.8e-67 Identity: 804/1479(54) Score: 676 Annotation: protein FAM117B-like	_SAS[Phospho (STY)]PDLEVSGHTSK_.2	26939.5	33553.2	30669.6	45349.4	46543.6	48357.7	68841.1	59121	61091
8.57e-37	1.07934	m.16298	m.16298	type:complete c37524.graph_c0:3406-2087(-) NR_ID: XP_023215715.1 E-value: 4.8e-67 Identity: 804/1479(54) Score: 676 Annotation: protein FAM117B-like	_SRQS[Phospho (STY)]PDQRIS[Phospho (STY)]PETK_.2	32390.2	38137.9	0	0	0	0	16377.8	0	5964.51
8.57e-37	1.07934	m.16298	m.16298	type:complete c37524.graph_c0:3406-2087(-) NR_ID: XP_023215715.1 E-value: 4.8e-67 Identity: 804/1479(54) Score: 676 Annotation: protein FAM117B-like	_MRNS[Phospho (STY)]VEGLNQEIER_.2	19321.6	15739.4	17115.7	19513.1	0	17014.4	27300.3	35103.3	34629.5
4.24e-23	1.04192	m.16304	m.16304	type:complete c37528.graph_c0:2221-194(-) NR_ID: DAA34332.1 E-value: 3.3e-43 Identity: 267/282(94) Score: 472 Annotation: TPA_inf: transcription coactivator	_ANNIS[Phospho (STY)]PGAPDVK_.2	109324	114545	83951.4	47144.3	30487.7	21434.6	42804.6	16655.6	38181.8
6.32e-30	1.06184	m.16321	m.16321	type:5prime_partial c37538.graph_c0:2-3388(+) NR_ID: XP_002434225.1 E-value: 0.0e+00 Identity: 3120/3252(95) Score: 5140 Annotation: Exportin-7-A, putative	_S[Phospho (STY)]PC[Carbamidomethyl (C)]AAATSSAGPAGGGR_.2	216680	225678	184747	202869	126348	127534	226484	138289	123017
7.85e-22	1.03784	m.16373	m.16373	type:complete c37564.graph_c0:138-488(+) NR_ID: XP_002415521.1 E-value: 1.9e-31 Identity: 306/348(87) Score: 364 Annotation: vacuolar H+-ATPase V1 sector, subunit G, putative	_HMGS[Phospho (STY)]KEDIASK_.2	1359.74	1463.92	0	2323.01	2163.64	0	2870.35	1853.82	1982.87
6.35e-22	1.03814	m.16392	m.16392	type:3prime_partial c37575.graph_c0:863-3(-) NR_ID: XP_002399272.1 E-value: 4.6e-18 Identity: 237/327(72) Score: 252 Annotation: conserved hypothetical protein	_YALYTGS[Phospho (STY)]GS[Phospho (STY)]EGEEEKK_.2	0	0	0	0	0	0	0	47163.2	51988.2
6.35e-22	1.03814	m.16392	m.16392	type:3prime_partial c37575.graph_c0:863-3(-) NR_ID: XP_002399272.1 E-value: 4.6e-18 Identity: 237/327(72) Score: 252 Annotation: conserved hypothetical protein	_KYALYTGS[Phospho (STY)]GS[Phospho (STY)]EGEEEKK_.2	0	0	0	0	0	0	0	22394.9	25185.5
6.35e-22	1.03814	m.16392	m.16392	type:3prime_partial c37575.graph_c0:863-3(-) NR_ID: XP_002399272.1 E-value: 4.6e-18 Identity: 237/327(72) Score: 252 Annotation: conserved hypothetical protein	_KSSQSGGDS[Phospho (STY)]GGDGAEPQKPEPGEK_.3	6743.45	0	4098.93	0	0	3505.55	0	0	5422.48
8.47e-45	1.09753	m.16476;m.16477	m.16476;m.16477	type:complete c37622.graph_c0:203-958(+) NR_ID: XP_002412474.1 E-value: 6.7e-98 Identity: 657/819(80) Score: 940 Annotation: mediator of RNA polymerase II transcription subunit, putative; type:complete c37622.graph_c0:1677-940(-) NR_ID: XP_002412474.1 E-value: 7.7e-99 Identity: 663/825(80) Score: 948 Annotation: mediator of RNA polymerase II transcription subunit, putative	_GLRPSLGS[Phospho (STY)]PK_.2	119937	122865	124187	99277.2	99641.8	100572	80117.1	77658	74115.5
3.66e-59	1.12612	m.16617	m.16617	type:complete c37693.graph_c0:2155-422(-) NR_ID: XP_002407409.1 E-value: 2.7e-267 Identity: 1428/1515(94) Score: 2404 Annotation: IMP-GMP specific 5'-nucleotidase, putative	_FPEAPSQITHHHDT[Phospho (STY)]DDDDEEAER_.3	1.0912e+06	1098980	1.01349e+06	2.43279e+06	1.78294e+06	1.61217e+06	2.99246e+06	2.45224e+06	2.39971e+06
3.66e-59	1.12612	m.16617	m.16617	type:complete c37693.graph_c0:2155-422(-) NR_ID: XP_002407409.1 E-value: 2.7e-267 Identity: 1428/1515(94) Score: 2404 Annotation: IMP-GMP specific 5'-nucleotidase, putative	_FPEAPSQITHHHDT[Phospho (STY)]DDDDEEAER_.4	814937	778351	0	347851	984029	0	1.4229e+06	1.80468e+06	2.005e+06
3.66e-59	1.12612	m.16617	m.16617	type:complete c37693.graph_c0:2155-422(-) NR_ID: XP_002407409.1 E-value: 2.7e-267 Identity: 1428/1515(94) Score: 2404 Annotation: IMP-GMP specific 5'-nucleotidase, putative	_SEQVPHRFPEAPSQITHHHDT[Phospho (STY)]DDDDEEAER_.5	295821	201151	0	0	184518	165801	187980	209752	145454
3.66e-59	1.12612	m.16617	m.16617	type:complete c37693.graph_c0:2155-422(-) NR_ID: XP_002407409.1 E-value: 2.7e-267 Identity: 1428/1515(94) Score: 2404 Annotation: IMP-GMP specific 5'-nucleotidase, putative	_SEQVPHRFPEAPSQITHHHDT[Phospho (STY)]DDDDEEAER_.4	259728	154789	155589	119966	157144	145115	162455	151808	132133
3.66e-59	1.12612	m.16617	m.16617	type:complete c37693.graph_c0:2155-422(-) NR_ID: XP_002407409.1 E-value: 2.7e-267 Identity: 1428/1515(94) Score: 2404 Annotation: IMP-GMP specific 5'-nucleotidase, putative	_KFS[Phospho (STY)]KSEQVPHR_.3	21451.2	0	20349.7	134233	164478	163889	286030	217207	255683
3.66e-59	1.12612	m.16617	m.16617	type:complete c37693.graph_c0:2155-422(-) NR_ID: XP_002407409.1 E-value: 2.7e-267 Identity: 1428/1515(94) Score: 2404 Annotation: IMP-GMP specific 5'-nucleotidase, putative	_KFS[Phospho (STY)]KSEQVPHR_.2	0	7711.78	0	27526.3	39084.6	36098.6	191952	36350.7	39351.2
3.66e-59	1.12612	m.16617	m.16617	type:complete c37693.graph_c0:2155-422(-) NR_ID: XP_002407409.1 E-value: 2.7e-267 Identity: 1428/1515(94) Score: 2404 Annotation: IMP-GMP specific 5'-nucleotidase, putative	_FS[Phospho (STY)]KSEQVPHR_.2	0	0	0	22003.8	30953.3	28390.2	114369	42081.1	44847.8
3.66e-59	1.12612	m.16617	m.16617	type:complete c37693.graph_c0:2155-422(-) NR_ID: XP_002407409.1 E-value: 2.7e-267 Identity: 1428/1515(94) Score: 2404 Annotation: IMP-GMP specific 5'-nucleotidase, putative	_FS[Phospho (STY)]KSEQVPHR_.3	0	0	0	0	0	0	0	17789.4	24373.5
2.14e-38	1.08315	m.16636	m.16636	type:complete c37703.graph_c0:370-1413(+) NR_ID: XP_002404453.1 E-value: 1.3e-59 Identity: 396/438(90) Score: 611 Annotation: conserved hypothetical protein	_RENERHS[Phospho (STY)]QSEPESTDR_.2	132983	327798	0	48078.7	0	0	0	68763	89663.3
2.14e-38	1.08315	m.16636	m.16636	type:complete c37703.graph_c0:370-1413(+) NR_ID: XP_002404453.1 E-value: 1.3e-59 Identity: 396/438(90) Score: 611 Annotation: conserved hypothetical protein	_RENERHS[Phospho (STY)]QSEPESTDR_.3	268815	155896	123288	231487	60241.1	129873	191020	325570	129852
2.14e-38	1.08315	m.16636	m.16636	type:complete c37703.graph_c0:370-1413(+) NR_ID: XP_002404453.1 E-value: 1.3e-59 Identity: 396/438(90) Score: 611 Annotation: conserved hypothetical protein	_RENERHSQS[Phospho (STY)]EPESTDR_.2	0	0	0	0	68605	0	651456	0	0
2.14e-38	1.08315	m.16636	m.16636	type:complete c37703.graph_c0:370-1413(+) NR_ID: XP_002404453.1 E-value: 1.3e-59 Identity: 396/438(90) Score: 611 Annotation: conserved hypothetical protein	_RENERHSQSEPES[Phospho (STY)]TDR_.2	0	0	0	0	0	14449	0	0	0
2.14e-38	1.08315	m.16636	m.16636	type:complete c37703.graph_c0:370-1413(+) NR_ID: XP_002404453.1 E-value: 1.3e-59 Identity: 396/438(90) Score: 611 Annotation: conserved hypothetical protein	_RENERHS[Phospho (STY)]QSEPESTDR_.4	186757	0	15927.8	41272	48648.6	0	0	242193	138904
2.14e-38	1.08315	m.16636	m.16636	type:complete c37703.graph_c0:370-1413(+) NR_ID: XP_002404453.1 E-value: 1.3e-59 Identity: 396/438(90) Score: 611 Annotation: conserved hypothetical protein	_RENERHS[Phospho (STY)]QS[Phospho (STY)]EPESTDR_.3	82678.5	46432.9	29820.9	13124.5	32922.8	39978	30770.7	61821.9	27826.2
2.14e-38	1.08315	m.16636	m.16636	type:complete c37703.graph_c0:370-1413(+) NR_ID: XP_002404453.1 E-value: 1.3e-59 Identity: 396/438(90) Score: 611 Annotation: conserved hypothetical protein	_RENERHS[Phospho (STY)]QS[Phospho (STY)]EPESTDR_.4	4013.62	2601.53	2905.59	4870.44	3119.85	0	1874.15	4581.85	4007.7
2.14e-38	1.08315	m.16636	m.16636	type:complete c37703.graph_c0:370-1413(+) NR_ID: XP_002404453.1 E-value: 1.3e-59 Identity: 396/438(90) Score: 611 Annotation: conserved hypothetical protein	_RENERHS[Phospho (STY)]QS[Phospho (STY)]EPES[Phospho (STY)]TDR_.2	0	2994.83	0	765.958	0	0	0	795.205	1186.18
2.14e-38	1.08315	m.16636	m.16636	type:complete c37703.graph_c0:370-1413(+) NR_ID: XP_002404453.1 E-value: 1.3e-59 Identity: 396/438(90) Score: 611 Annotation: conserved hypothetical protein	_RENERHS[Phospho (STY)]QS[Phospho (STY)]EPES[Phospho (STY)]TDR_.3	0	0	0	0	0	0	0	0	2526.84
2.14e-38	1.08315	m.16636	m.16636	type:complete c37703.graph_c0:370-1413(+) NR_ID: XP_002404453.1 E-value: 1.3e-59 Identity: 396/438(90) Score: 611 Annotation: conserved hypothetical protein	_ENERHS[Phospho (STY)]QSEPESTDR_.2	0	8639.39	4816.6	0	0	0	1484.92	0	1045.79
2.14e-38	1.08315	m.16636	m.16636	type:complete c37703.graph_c0:370-1413(+) NR_ID: XP_002404453.1 E-value: 1.3e-59 Identity: 396/438(90) Score: 611 Annotation: conserved hypothetical protein	_ENERHS[Phospho (STY)]QSEPESTDR_.3	2697.81	609.811	2815.09	0	0	79.0298	0	1856.73	7843.88
3.91e-58	1.1242	m.16679	m.16679	type:5prime_partial c37727.graph_c0:3-3284(+) NR_ID: XP_002415967.1 E-value: 4.1e-192 Identity: 2121/3108(68) Score: 1758 Annotation: CDC42 binding protein kinase alpha, putative	_SEAVDVT[Phospho (STY)]PPT[Phospho (STY)]SVDRPASPESPKAEDVIPVR_.3	0	0	0	0	242736	0	0	0	0
3.91e-58	1.1242	m.16679	m.16679	type:5prime_partial c37727.graph_c0:3-3284(+) NR_ID: XP_002415967.1 E-value: 4.1e-192 Identity: 2121/3108(68) Score: 1758 Annotation: CDC42 binding protein kinase alpha, putative	_SEAVDVTPPTSVDRPAS[Phospho (STY)]PES[Phospho (STY)]PKAEDVIPVR_.3	399973	443120	420079	313635	305624	325978	335388	0	320062
3.91e-58	1.1242	m.16679	m.16679	type:5prime_partial c37727.graph_c0:3-3284(+) NR_ID: XP_002415967.1 E-value: 4.1e-192 Identity: 2121/3108(68) Score: 1758 Annotation: CDC42 binding protein kinase alpha, putative	_SEAVDVT[Phospho (STY)]PPTSVDRPAS[Phospho (STY)]PESPKAEDVIPVR_.3	461896	0	428460	0	0	0	0	104411	0
3.91e-58	1.1242	m.16679	m.16679	type:5prime_partial c37727.graph_c0:3-3284(+) NR_ID: XP_002415967.1 E-value: 4.1e-192 Identity: 2121/3108(68) Score: 1758 Annotation: CDC42 binding protein kinase alpha, putative	_SEAVDVT[Phospho (STY)]PPTS[Phospho (STY)]VDRPASPESPKAEDVIPVR_.3	317097	0	0	0	0	0	0	0	0
3.91e-58	1.1242	m.16679	m.16679	type:5prime_partial c37727.graph_c0:3-3284(+) NR_ID: XP_002415967.1 E-value: 4.1e-192 Identity: 2121/3108(68) Score: 1758 Annotation: CDC42 binding protein kinase alpha, putative	_SEAVDVTPPTSVDRPASPES[Phospho (STY)]PKAEDVIPVR_.3	0	224397	217271	0	0	0	0	0	47076.8
3.91e-58	1.1242	m.16679	m.16679	type:5prime_partial c37727.graph_c0:3-3284(+) NR_ID: XP_002415967.1 E-value: 4.1e-192 Identity: 2121/3108(68) Score: 1758 Annotation: CDC42 binding protein kinase alpha, putative	_SEAVDVTPPTSVDRPAS[Phospho (STY)]PESPKAEDVIPVR_.3	106452	111526	92929.5	94377.9	94444.7	92498.5	80710.3	60090.5	0
3.91e-58	1.1242	m.16679	m.16679	type:5prime_partial c37727.graph_c0:3-3284(+) NR_ID: XP_002415967.1 E-value: 4.1e-192 Identity: 2121/3108(68) Score: 1758 Annotation: CDC42 binding protein kinase alpha, putative	_SEAVDVTPPTSVDRPAS[Phospho (STY)]PES[Phospho (STY)]PKAEDVIPVR_.4	62118.3	59506.9	60559.3	45119.9	44033.9	47289.1	21901.6	29243.1	0
3.91e-58	1.1242	m.16679	m.16679	type:5prime_partial c37727.graph_c0:3-3284(+) NR_ID: XP_002415967.1 E-value: 4.1e-192 Identity: 2121/3108(68) Score: 1758 Annotation: CDC42 binding protein kinase alpha, putative	_SEAVDVTPPTSVDRPAS[Phospho (STY)]PESPKAEDVIPVR_.4	8181.15	0	22066.6	17869	14077.8	0	0	0	0
3.91e-58	1.1242	m.16679	m.16679	type:5prime_partial c37727.graph_c0:3-3284(+) NR_ID: XP_002415967.1 E-value: 4.1e-192 Identity: 2121/3108(68) Score: 1758 Annotation: CDC42 binding protein kinase alpha, putative	_LQQGSAS[Phospho (STY)]PPRVEK_.2	853272	1.02331e+06	962151	768817	918688	863378	1173617	788919	784952
3.91e-58	1.1242	m.16679	m.16679	type:5prime_partial c37727.graph_c0:3-3284(+) NR_ID: XP_002415967.1 E-value: 4.1e-192 Identity: 2121/3108(68) Score: 1758 Annotation: CDC42 binding protein kinase alpha, putative	_LQQGSAS[Phospho (STY)]PPRVEK_.3	43624.8	1317.91	0	39162.5	12137.6	21784.1	0	39086.6	44619.2
3.91e-58	1.1242	m.16679	m.16679	type:5prime_partial c37727.graph_c0:3-3284(+) NR_ID: XP_002415967.1 E-value: 4.1e-192 Identity: 2121/3108(68) Score: 1758 Annotation: CDC42 binding protein kinase alpha, putative	_SEAVDVT[Phospho (STY)]PPTS[Phospho (STY)]VDRPASPESPK_.3	0	0	0	0	0	0	165751	0	0
3.91e-58	1.1242	m.16679	m.16679	type:5prime_partial c37727.graph_c0:3-3284(+) NR_ID: XP_002415967.1 E-value: 4.1e-192 Identity: 2121/3108(68) Score: 1758 Annotation: CDC42 binding protein kinase alpha, putative	_SEAVDVTPPTSVDRPAS[Phospho (STY)]PESPK_.2	57168	48291.2	0	113997	65786.7	0	66784.5	66012.7	0
3.91e-58	1.1242	m.16679	m.16679	type:5prime_partial c37727.graph_c0:3-3284(+) NR_ID: XP_002415967.1 E-value: 4.1e-192 Identity: 2121/3108(68) Score: 1758 Annotation: CDC42 binding protein kinase alpha, putative	_SEAVDVTPPTSVDRPAS[Phospho (STY)]PESPK_.3	0	0	0	0	0	0	0	0	86865.2
3.91e-58	1.1242	m.16679	m.16679	type:5prime_partial c37727.graph_c0:3-3284(+) NR_ID: XP_002415967.1 E-value: 4.1e-192 Identity: 2121/3108(68) Score: 1758 Annotation: CDC42 binding protein kinase alpha, putative	_AAPS[Phospho (STY)]PPPAAER_.2	37168	44340.2	38487.4	40340	38980.2	35568.3	29450.5	45247.8	43675.8
3.91e-58	1.1242	m.16679	m.16679	type:5prime_partial c37727.graph_c0:3-3284(+) NR_ID: XP_002415967.1 E-value: 4.1e-192 Identity: 2121/3108(68) Score: 1758 Annotation: CDC42 binding protein kinase alpha, putative	_AS[Phospho (STY)]PEALPR_.2	9453.2	14097	8940.65	37608.9	29099.6	30666.9	35368.1	65452.9	62070.2
3.91e-58	1.1242	m.16679	m.16679	type:5prime_partial c37727.graph_c0:3-3284(+) NR_ID: XP_002415967.1 E-value: 4.1e-192 Identity: 2121/3108(68) Score: 1758 Annotation: CDC42 binding protein kinase alpha, putative	_RDSFIGTPY[Phospho (STY)]WMAPEVVLC[Carbamidomethyl (C)]ETYR_.3	0	0	0	0	5422.78	0	0	0	0
3.91e-58	1.1242	m.16679	m.16679	type:5prime_partial c37727.graph_c0:3-3284(+) NR_ID: XP_002415967.1 E-value: 4.1e-192 Identity: 2121/3108(68) Score: 1758 Annotation: CDC42 binding protein kinase alpha, putative	_RDS[Phospho (STY)]FIGTPYWMAPEVVLC[Carbamidomethyl (C)]ETYR_.3	10249.7	6955.06	0	0	0	0	0	0	0
3.91e-58	1.1242	m.16679	m.16679	type:5prime_partial c37727.graph_c0:3-3284(+) NR_ID: XP_002415967.1 E-value: 4.1e-192 Identity: 2121/3108(68) Score: 1758 Annotation: CDC42 binding protein kinase alpha, putative	_DSSLVVSPGRPAS[Phospho (STY)]PR_.2	970587	982784	881806	1.25124e+06	1.07795e+06	1.06492e+06	1.29329e+06	1.2406e+06	1.26336e+06
3.91e-58	1.1242	m.16679	m.16679	type:5prime_partial c37727.graph_c0:3-3284(+) NR_ID: XP_002415967.1 E-value: 4.1e-192 Identity: 2121/3108(68) Score: 1758 Annotation: CDC42 binding protein kinase alpha, putative	_DSSLVVSPGRPAS[Phospho (STY)]PR_.3	59206.3	38850.3	58292	0	50481.7	70849.6	43228.1	83344.5	96492.7
3.91e-58	1.1242	m.16679	m.16679	type:5prime_partial c37727.graph_c0:3-3284(+) NR_ID: XP_002415967.1 E-value: 4.1e-192 Identity: 2121/3108(68) Score: 1758 Annotation: CDC42 binding protein kinase alpha, putative	_KEPVPENVEQKAS[Phospho (STY)]PEALPR_.3	178967	192584	196743	101980	121864	122399	24659.1	25236.1	26542.4
3.91e-58	1.1242	m.16679	m.16679	type:5prime_partial c37727.graph_c0:3-3284(+) NR_ID: XP_002415967.1 E-value: 4.1e-192 Identity: 2121/3108(68) Score: 1758 Annotation: CDC42 binding protein kinase alpha, putative	_KEPVPENVEQKAS[Phospho (STY)]PEALPR_.4	1561.32	1315.64	1055.38	0	0	1338.42	0	0	0
3.91e-58	1.1242	m.16679	m.16679	type:5prime_partial c37727.graph_c0:3-3284(+) NR_ID: XP_002415967.1 E-value: 4.1e-192 Identity: 2121/3108(68) Score: 1758 Annotation: CDC42 binding protein kinase alpha, putative	_KEPVPENVEQKAS[Phospho (STY)]PEALPR_.2	5154.5	0	5400.9	14139.8	0	2392.75	0	0	0
2.16e-40	1.08777	m.16748	m.16748	type:complete c37757.graph_c0:412-945(+) NR_ID: XP_002408092.1 E-value: 1.0e-60 Identity: 438/522(83) Score: 618 Annotation: conserved hypothetical protein	_SPQPQQPGAGVDPGT[Phospho (STY)]PR_.2	83272	97423.1	111271	78756.8	89471.3	74661.5	87871.5	64652.2	67968.4
2.16e-40	1.08777	m.16748	m.16748	type:complete c37757.graph_c0:412-945(+) NR_ID: XP_002408092.1 E-value: 1.0e-60 Identity: 438/522(83) Score: 618 Annotation: conserved hypothetical protein	_RRMS[Phospho (STY)]DNSQER_.2	1995.31	4760.87	2779.02	0	0	0	0	0	0
1.67e-28	1.05793	m.1675	m.1675	type:3prime_partial c18028.graph_c0:182-1054(+) NR_ID: XP_002435378.1 E-value: 4.7e-87 Identity: 750/924(81) Score: 847 Annotation: ATP-dependent RNA helicase, putative	_KTEDAS[Phospho (STY)]DEDTPVVAAASSR_.2	93955.5	102334	86398.9	107734	87419.9	0	102388	88464.2	88102.6
1.67e-28	1.05793	m.1675	m.1675	type:3prime_partial c18028.graph_c0:182-1054(+) NR_ID: XP_002435378.1 E-value: 4.7e-87 Identity: 750/924(81) Score: 847 Annotation: ATP-dependent RNA helicase, putative	_KT[Phospho (STY)]EDASDEDTPVVAAASSR_.3	0	0	0	9776.52	0	0	0	0	0
1.85e-36	1.07853	m.16846	m.16846	type:complete c37811.graph_c0:1224-2039(+) NR_ID: XP_013778710.1 E-value: 4.8e-102 Identity: 687/834(82) Score: 976 Annotation: 5'-AMP-activated protein kinase subunit beta-1-like	_FIY[Phospho (STY)]QASLDDSDDYPSFR_.2	82910.7	0	0	128865	100748	0	0	0	0
1.85e-36	1.07853	m.16846	m.16846	type:complete c37811.graph_c0:1224-2039(+) NR_ID: XP_013778710.1 E-value: 4.8e-102 Identity: 687/834(82) Score: 976 Annotation: 5'-AMP-activated protein kinase subunit beta-1-like	_FIYQAS[Phospho (STY)]LDDSDDYPSFR_.2	0	61203.7	38649.2	0	81423.8	0	610868	530476	569135
1.85e-36	1.07853	m.16846	m.16846	type:complete c37811.graph_c0:1224-2039(+) NR_ID: XP_013778710.1 E-value: 4.8e-102 Identity: 687/834(82) Score: 976 Annotation: 5'-AMP-activated protein kinase subunit beta-1-like	_AYSTDTDTPSS[Phospho (STY)]PGKDDR_.2	13434.6	14911.2	9698.33	25492.6	19132.5	15296.2	27672.2	24400	22719.1
1.85e-36	1.07853	m.16846	m.16846	type:complete c37811.graph_c0:1224-2039(+) NR_ID: XP_013778710.1 E-value: 4.8e-102 Identity: 687/834(82) Score: 976 Annotation: 5'-AMP-activated protein kinase subunit beta-1-like	_AYSTDTDTPSS[Phospho (STY)]PGKDDR_.3	1254.59	0	0	2279.93	0	0	0	2227.65	0
1.05e-07	0.974193	m.16917	m.16917	type:complete c37851.graph_c0:380-1639(+) NR_ID: XP_023227316.1 E-value: 1.9e-76 Identity: 852/1329(64) Score: 757 Annotation: transducin-like enhancer protein 4 isoform X4	_DGLGDKS[Phospho (STY)]PTPVSK_.2	14459.8	20247.4	15450.5	0	0	7366.86	0	0	0
1.48e-21	1.03693	m.16933	m.16933	type:5prime_partial c37859.graph_c0:1794-664(-) NR_ID: PRD32987.1 E-value: 1.4e-22 Identity: 564/1398(40) Score: 292 Annotation: hypothetical protein NCL1_18780	_S[Phospho (STY)]LPDLSPSR_.2	53279.4	62450.8	62931.4	26126.8	25781.8	27098.8	27462.5	29780.3	31397.1
1.23e-64	1.136	m.16985	m.16985	type:complete c37888.graph_c0:279-1556(+) NR_ID: XP_002412111.1 E-value: 7.1e-92 Identity: 993/1296(76) Score: 890 Annotation: nucleotide excision repair factor NEF2, RAD23 component, putative	_DADSKS[Phospho (STY)]PAQS[Phospho (STY)]PTHPPASATPATR_.3	1.15404e+06	928803	704671	1.62947e+06	1215613	1.07834e+06	961375	743172	686520
1.23e-64	1.136	m.16985	m.16985	type:complete c37888.graph_c0:279-1556(+) NR_ID: XP_002412111.1 E-value: 7.1e-92 Identity: 993/1296(76) Score: 890 Annotation: nucleotide excision repair factor NEF2, RAD23 component, putative	_DADS[Phospho (STY)]KSPAQSPTHPPASATPATR_.3	0	0	266793	0	0	0	0	0	0
1.23e-64	1.136	m.16985	m.16985	type:complete c37888.graph_c0:279-1556(+) NR_ID: XP_002412111.1 E-value: 7.1e-92 Identity: 993/1296(76) Score: 890 Annotation: nucleotide excision repair factor NEF2, RAD23 component, putative	_DADSKS[Phospho (STY)]PAQSPTHPPASATPATR_.3	0	263266	0	439287	484797	474596	520782	473173	452039
1.23e-64	1.136	m.16985	m.16985	type:complete c37888.graph_c0:279-1556(+) NR_ID: XP_002412111.1 E-value: 7.1e-92 Identity: 993/1296(76) Score: 890 Annotation: nucleotide excision repair factor NEF2, RAD23 component, putative	_DADSKS[Phospho (STY)]PAQS[Phospho (STY)]PTHPPASATPATR_.2	221671	0	0	413585	386174	352505	495398	167668	0
1.23e-64	1.136	m.16985	m.16985	type:complete c37888.graph_c0:279-1556(+) NR_ID: XP_002412111.1 E-value: 7.1e-92 Identity: 993/1296(76) Score: 890 Annotation: nucleotide excision repair factor NEF2, RAD23 component, putative	_DADSKS[Phospho (STY)]PAQSPTHPPASATPATR_.2	0	0	0	0	0	0	361701	0	0
1.23e-64	1.136	m.16985	m.16985	type:complete c37888.graph_c0:279-1556(+) NR_ID: XP_002412111.1 E-value: 7.1e-92 Identity: 993/1296(76) Score: 890 Annotation: nucleotide excision repair factor NEF2, RAD23 component, putative	_DADSKSPAQS[Phospho (STY)]PT[Phospho (STY)]HPPASATPATR_.4	0	0	0	0	0	20716.4	0	0	0
1.23e-64	1.136	m.16985	m.16985	type:complete c37888.graph_c0:279-1556(+) NR_ID: XP_002412111.1 E-value: 7.1e-92 Identity: 993/1296(76) Score: 890 Annotation: nucleotide excision repair factor NEF2, RAD23 component, putative	_DADSKS[Phospho (STY)]PAQSPTHPPASATPATR_.4	0	0	0	21124.4	0	0	0	0	0
1.23e-64	1.136	m.16985	m.16985	type:complete c37888.graph_c0:279-1556(+) NR_ID: XP_002412111.1 E-value: 7.1e-92 Identity: 993/1296(76) Score: 890 Annotation: nucleotide excision repair factor NEF2, RAD23 component, putative	_S[Phospho (STY)]PAQS[Phospho (STY)]PTHPPASATPATR_.2	104567	146913	140226	153134	177052	143936	180625	128299	131653
1.23e-64	1.136	m.16985	m.16985	type:complete c37888.graph_c0:279-1556(+) NR_ID: XP_002412111.1 E-value: 7.1e-92 Identity: 993/1296(76) Score: 890 Annotation: nucleotide excision repair factor NEF2, RAD23 component, putative	_S[Phospho (STY)]PAQSPTHPPASATPATR_.2	35831.4	58364.9	46277.8	56450	75634	53858.9	172105	90018.9	90381.1
1.23e-64	1.136	m.16985	m.16985	type:complete c37888.graph_c0:279-1556(+) NR_ID: XP_002412111.1 E-value: 7.1e-92 Identity: 993/1296(76) Score: 890 Annotation: nucleotide excision repair factor NEF2, RAD23 component, putative	_S[Phospho (STY)]PAQSPTHPPASATPATR_.3	0	0	0	5172.96	0	0	0	24993.8	25829.5
1.23e-64	1.136	m.16985	m.16985	type:complete c37888.graph_c0:279-1556(+) NR_ID: XP_002412111.1 E-value: 7.1e-92 Identity: 993/1296(76) Score: 890 Annotation: nucleotide excision repair factor NEF2, RAD23 component, putative	_SPGSGQNS[Phospho (STY)]PSQQSAQGGR_.2	1379.01	1058.25	1894.01	0	0	1705.18	0	0	0
1.25e-42	1.0928	m.17026	m.17026	type:5prime_partial c37905.graph_c0:4349-2466(-) NR_ID: XP_002435790.1 E-value: 1.1e-27 Identity: 795/1641(48) Score: 338 Annotation: hypothetical protein IscW_ISCW019191	_KRS[Phospho (STY)]PVTEDHEER_.3	0	1061.68	0	0	6554.49	12103.2	7936.18	14128.9	0
1.25e-42	1.0928	m.17026	m.17026	type:5prime_partial c37905.graph_c0:4349-2466(-) NR_ID: XP_002435790.1 E-value: 1.1e-27 Identity: 795/1641(48) Score: 338 Annotation: hypothetical protein IscW_ISCW019191	_KRS[Phospho (STY)]PVTEDHEER_.2	1147.81	1287.71	1402.92	4596.3	6629.58	2420.81	28868.4	1830.49	4785.4
1.25e-42	1.0928	m.17026	m.17026	type:5prime_partial c37905.graph_c0:4349-2466(-) NR_ID: XP_002435790.1 E-value: 1.1e-27 Identity: 795/1641(48) Score: 338 Annotation: hypothetical protein IscW_ISCW019191	_NTS[Phospho (STY)]PLPSPPAR_.2	81712.3	83530.3	70723.4	73718.9	69844.7	72201.1	0	33577.3	0
1.25e-42	1.0928	m.17026	m.17026	type:5prime_partial c37905.graph_c0:4349-2466(-) NR_ID: XP_002435790.1 E-value: 1.1e-27 Identity: 795/1641(48) Score: 338 Annotation: hypothetical protein IscW_ISCW019191	_NTS[Phospho (STY)]PLPS[Phospho (STY)]PPAR_.2	694392	578439	624314	23904.1	260506	278249	49229.6	0	0
1.25e-42	1.0928	m.17026	m.17026	type:5prime_partial c37905.graph_c0:4349-2466(-) NR_ID: XP_002435790.1 E-value: 1.1e-27 Identity: 795/1641(48) Score: 338 Annotation: hypothetical protein IscW_ISCW019191	_KQLS[Phospho (STY)]PGREEK_.2	536.881	14105.2	4483.15	939.638	0	0	0	0	1393.58
4.11e-25	1.04812	m.17076	m.17076	type:complete c37925.graph_c0:1508-657(-) NR_ID: XP_002413686.1 E-value: 5.2e-123 Identity: 675/720(93) Score: 1157 Annotation: matricellular protein osteonectin/SPARC/BM-40, putative	_ASILNDKS[Phospho (STY)]AELDAER_.2	48228.1	0	0	0	0	0	80617.5	0	85449.5
3.89e-19	1.02864	m.17090	m.17090	type:complete c37931.graph_c0:3081-1756(-) NR_ID: XP_022251506.1 E-value: 2.7e-179 Identity: 1020/1149(88) Score: 1644 Annotation: LIM domain-binding protein 2-like isoform X1	_NPS[Phospho (STY)]APPPGPPPPPEDK_.2	36247.7	33070.2	22705.7	33169.5	31905.3	30816.9	56366.7	40862.5	33378.1
3.89e-19	1.02864	m.17090	m.17090	type:complete c37931.graph_c0:3081-1756(-) NR_ID: XP_022251506.1 E-value: 2.7e-179 Identity: 1020/1149(88) Score: 1644 Annotation: LIM domain-binding protein 2-like isoform X1	_KSS[Phospho (STY)]AANNAGGASNAGSGGK_.2	0	0	0	0	0	0	0	0	2813.97
1.29e-15	1.01527	m.17094	m.17094	type:complete c37933.graph_c0:288-1409(+) NR_ID: XP_002400995.1 E-value: 2.3e-203 Identity: 1074/1119(95) Score: 1851 Annotation: pantothenate kinase PanK, putative	_VPS[Phospho (STY)]PQPPMPWFGMDIGGTLVK_.3	3964.48	4046.06	3092.64	4323.35	7074.02	6513.8	3142.61	3560.98	1450.6
5.98e-38	1.0821	m.1711	m.1711	type:3prime_partial c18076.graph_c0:535-2(-) NR_ID: XP_022246545.1 E-value: 8.6e-07 Identity: 108/159(67) Score: 153 Annotation: uncharacterized protein LOC106463357 isoform X3	_[Acetyl (Protein N-term)]MHPSSEASS[Phospho (STY)]DTDEVAR_.2	0	0	0	57922.2	51946.8	48091.4	50940.6	0	0
2.25e-21	1.03633	m.17117	m.17117	type:complete c37947.graph_c0:114-1010(+) NR_ID: XP_002414506.1 E-value: 1.2e-141 Identity: 819/894(91) Score: 1318 Annotation: vesicle coat complex COPI, epsilon subunit, putative	_[Acetyl (Protein N-term)]S[Phospho (STY)]AQNQPDPLFDIR_.2	54097.5	56231.2	48068.8	25639.5	27050.9	25601.6	18245.7	18738.6	7412.74
2.08e-39	1.08551	m.17120	m.17120	type:complete c37950.graph_c0:1166-27(-) NR_ID: XP_002399457.1 E-value: 3.6e-55 Identity: 483/816(59) Score: 573 Annotation: hypothetical protein IscW_ISCW002577	_NPS[Phospho (STY)]PPPELVEAEK_.2	182504	178002	205200	232693	207255	199985	393833	397859	453865
2.08e-39	1.08551	m.17120	m.17120	type:complete c37950.graph_c0:1166-27(-) NR_ID: XP_002399457.1 E-value: 3.6e-55 Identity: 483/816(59) Score: 573 Annotation: hypothetical protein IscW_ISCW002577	_FQEAQS[Phospho (STY)]PSHANFQR_.2	0	10666.9	0	0	9334.47	7099.58	20604.8	9005.81	6017.66
2.08e-39	1.08551	m.17120	m.17120	type:complete c37950.graph_c0:1166-27(-) NR_ID: XP_002399457.1 E-value: 3.6e-55 Identity: 483/816(59) Score: 573 Annotation: hypothetical protein IscW_ISCW002577	_RES[Phospho (STY)]IDDTFHLLR_.3	31207.1	35003.6	23622.7	52076.7	45184.2	52257.8	1894.35	88661	69515.4
2.08e-39	1.08551	m.17120	m.17120	type:complete c37950.graph_c0:1166-27(-) NR_ID: XP_002399457.1 E-value: 3.6e-55 Identity: 483/816(59) Score: 573 Annotation: hypothetical protein IscW_ISCW002577	_RES[Phospho (STY)]IDDTFHLLR_.2	4945.5	0	562.469	0	0	0	51118.9	22132.3	29851.6
3.97e-38	1.08252	m.17175	m.17175	type:complete c37984.graph_c0:1865-1140(-) NR_ID: XP_023226361.1 E-value: 6.7e-79 Identity: 519/579(89) Score: 776 Annotation: GTP cyclohydrolase 1-like	_GRTS[Phospho (STY)]IVGPPSSEGAR_.2	71237.9	0	0	50483	0	0	187153	0	0
4e-58	1.12419	m.17176	m.17176	type:complete c37984.graph_c0:263-805(+) NR_ID: XP_002410067.1 E-value: 1.7e-34 Identity: 402/540(74) Score: 392 Annotation: alternative splicing factor SRp20/9G8, putative	_SRS[Phospho (STY)]PLGAQSGYN_.2	2.18573e+06	0	2.59571e+06	0	2.52347e+06	0	1.72601e+06	1.59972e+06	0
4e-58	1.12419	m.17176	m.17176	type:complete c37984.graph_c0:263-805(+) NR_ID: XP_002410067.1 E-value: 1.7e-34 Identity: 402/540(74) Score: 392 Annotation: alternative splicing factor SRp20/9G8, putative	_YRS[Phospho (STY)]RS[Phospho (STY)]PLGAQSGYN_.2	289017	296296	340673	209383	229914	209209	204286	170708	158691
4e-58	1.12419	m.17176	m.17176	type:complete c37984.graph_c0:263-805(+) NR_ID: XP_002410067.1 E-value: 1.7e-34 Identity: 402/540(74) Score: 392 Annotation: alternative splicing factor SRp20/9G8, putative	_YGGC[Carbamidomethyl (C)]DEGGQDYGSGSS[Phospho (STY)]PR_.2	0	0	312803	0	0	0	113049	188544	0
4e-58	1.12419	m.17176	m.17176	type:complete c37984.graph_c0:263-805(+) NR_ID: XP_002410067.1 E-value: 1.7e-34 Identity: 402/540(74) Score: 392 Annotation: alternative splicing factor SRp20/9G8, putative	_YGGC[Carbamidomethyl (C)]DEGGQDYGSGS[Phospho (STY)]SPR_.2	247441	317839	0	0	273721	258780	0	0	0
4e-58	1.12419	m.17176	m.17176	type:complete c37984.graph_c0:263-805(+) NR_ID: XP_002410067.1 E-value: 1.7e-34 Identity: 402/540(74) Score: 392 Annotation: alternative splicing factor SRp20/9G8, putative	_[Acetyl (Protein N-term)]S[Phospho (STY)]YDRKPQTR_.2	0	0	5560.58	0	0	0	0	0	0
1.91e-17	1.02245	m.17193	m.17193	type:complete c37992.graph_c0:50-868(+) NR_ID: XP_002409662.1 E-value: 1.1e-85 Identity: 651/804(80) Score: 835 Annotation: conserved hypothetical protein	_ERS[Phospho (STY)]PEVILDDR_.2	13884	18582.1	15462.1	16680.7	15515.9	13483.4	61479	63574.5	61935.7
0.00106369	0.940504	m.17199	m.17199	type:internal c37996.graph_c0:1978-2(-) NR_ID: XP_013773708.1 E-value: 3.8e-217 Identity: 1467/2175(67) Score: 1972 Annotation: RING finger protein unkempt homolog isoform X1	_AGPPPGLHQAPMPGS[Phospho (STY)]WEEGLVQAR_.3	1243.89	0	0	0	0	1384.31	3245.44	4829.41	6556.56
3.86e-21	1.03555	m.17226	m.17226	type:5prime_partial c38009.graph_c0:1668-373(-) NR_ID: XP_020929443.1 E-value: 3.7e-80 Identity: 813/1362(59) Score: 789 Annotation: ARF GTPase-activating protein GIT2 isoform X26	_EQRLS[Phospho (STY)]DDEPLYDSVASDEDSHALGR_.3	53292.5	38824.4	59101	0	0	0	59675.5	56116	52680
3.86e-21	1.03555	m.17226	m.17226	type:5prime_partial c38009.graph_c0:1668-373(-) NR_ID: XP_020929443.1 E-value: 3.7e-80 Identity: 813/1362(59) Score: 789 Annotation: ARF GTPase-activating protein GIT2 isoform X26	_EQRLSDDEPLY[Phospho (STY)]DSVASDEDSHALGR_.3	0	0	0	33921.3	0	0	0	0	0
2.82e-49	1.10692	m.17294	m.17294	type:5prime_partial c38046.graph_c0:1586-981(-) NR_ID: DAA34563.1 E-value: 8.1e-70 Identity: 531/540(98) Score: 697 Annotation: TPA_exp: heterochromatin-associated protein HP1	_RKS[Phospho (STY)]PDGNS[Phospho (STY)]S[Phospho (STY)]GS[Phospho (STY)]EEFTVEK_.2	1638977	1.7708e+06	1.68632e+06	2.07478e+06	1.51514e+06	1.55604e+06	973785	1.09764e+06	1311311
2.82e-49	1.10692	m.17294	m.17294	type:5prime_partial c38046.graph_c0:1586-981(-) NR_ID: DAA34563.1 E-value: 8.1e-70 Identity: 531/540(98) Score: 697 Annotation: TPA_exp: heterochromatin-associated protein HP1	_RKS[Phospho (STY)]PDGNS[Phospho (STY)]SGS[Phospho (STY)]EEFTVEK_.2	0	0	669324	0	669121	0	0	245113	207605
2.82e-49	1.10692	m.17294	m.17294	type:5prime_partial c38046.graph_c0:1586-981(-) NR_ID: DAA34563.1 E-value: 8.1e-70 Identity: 531/540(98) Score: 697 Annotation: TPA_exp: heterochromatin-associated protein HP1	_RKS[Phospho (STY)]PDGNS[Phospho (STY)]S[Phospho (STY)]GSEEFTVEK_.2	299729	0	366994	0	0	0	0	7980.93	0
2.82e-49	1.10692	m.17294	m.17294	type:5prime_partial c38046.graph_c0:1586-981(-) NR_ID: DAA34563.1 E-value: 8.1e-70 Identity: 531/540(98) Score: 697 Annotation: TPA_exp: heterochromatin-associated protein HP1	_RKSPDGNS[Phospho (STY)]S[Phospho (STY)]GS[Phospho (STY)]EEFTVEK_.2	0	0	227400	0	0	0	0	0	0
2.82e-49	1.10692	m.17294	m.17294	type:5prime_partial c38046.graph_c0:1586-981(-) NR_ID: DAA34563.1 E-value: 8.1e-70 Identity: 531/540(98) Score: 697 Annotation: TPA_exp: heterochromatin-associated protein HP1	_RKS[Phospho (STY)]PDGNS[Phospho (STY)]S[Phospho (STY)]GSEEFTVEK_.3	0	0	0	0	0	0	0	1447.12	4685.15
2.82e-49	1.10692	m.17294	m.17294	type:5prime_partial c38046.graph_c0:1586-981(-) NR_ID: DAA34563.1 E-value: 8.1e-70 Identity: 531/540(98) Score: 697 Annotation: TPA_exp: heterochromatin-associated protein HP1	_RKSPDGNS[Phospho (STY)]S[Phospho (STY)]GSEEFTVEK_.2	0	0	54645.5	20513.8	24833.5	14410.1	0	0	0
2.82e-49	1.10692	m.17294	m.17294	type:5prime_partial c38046.graph_c0:1586-981(-) NR_ID: DAA34563.1 E-value: 8.1e-70 Identity: 531/540(98) Score: 697 Annotation: TPA_exp: heterochromatin-associated protein HP1	_KSPDGNS[Phospho (STY)]S[Phospho (STY)]GS[Phospho (STY)]EEFTVEK_.2	355844	665508	634939	917788	705692	717148	245697	266769	354127
2.82e-49	1.10692	m.17294	m.17294	type:5prime_partial c38046.graph_c0:1586-981(-) NR_ID: DAA34563.1 E-value: 8.1e-70 Identity: 531/540(98) Score: 697 Annotation: TPA_exp: heterochromatin-associated protein HP1	_KSPDGNS[Phospho (STY)]S[Phospho (STY)]GSEEFTVEK_.2	639709	708766	679978	532359	440687	423471	121634	115450	115668
1.12e-18	1.027	m.17353	m.17353	type:3prime_partial c38072.graph_c0:839-3(-) NR_ID: XP_024915579.1 E-value: 1.2e-15 Identity: 183/273(67) Score: 231 Annotation: nucleolar protein 8	_IVFADS[Phospho (STY)]EDEEPGPAGTR_.2	48043.7	55723.2	49372.8	79307.8	69391.7	66893.3	289307	329872	323979
3.05e-33	1.07055	m.17393	m.17393	type:complete c38095.graph_c0:175-2337(+) NR_ID: XP_002415153.1 E-value: 2.8e-234 Identity: 1545/2040(75) Score: 2120 Annotation: Rab proteins geranylgeranyltransferase component A, putative	_EIINVPETLPAC[Carbamidomethyl (C)]PPPS[Phospho (STY)]PGPAFR_.3	136416	154310	149612	169192	168596	201373	229844	218813	192665
3.05e-33	1.07055	m.17393	m.17393	type:complete c38095.graph_c0:175-2337(+) NR_ID: XP_002415153.1 E-value: 2.8e-234 Identity: 1545/2040(75) Score: 2120 Annotation: Rab proteins geranylgeranyltransferase component A, putative	_EIINVPETLPAC[Carbamidomethyl (C)]PPPS[Phospho (STY)]PGPAFR_.2	0	0	0	152036	143848	0	141394	102198	0
2.98e-24	1.04551	m.17428	m.17428	type:complete c38108.graph_c0:1278-712(-) NR_ID: XP_002399363.1 E-value: 3.0e-66 Identity: 423/579(73) Score: 666 Annotation: conserved hypothetical protein	_DGT[Phospho (STY)]PAEPEEFIVER_.2	119417	124705	124998	75226.6	105284	96855.3	192247	181065	180696
5.62e-28	1.05645	m.17570	m.17570	type:complete c38169.graph_c0:1642-413(-) NR_ID: XP_002399937.1 E-value: 4.0e-108 Identity: 852/1215(70) Score: 1030 Annotation: polyadenylate-binding protein-interacting protein, putative	_STLS[Phospho (STY)]PEAPVFVPR_.2	0	0	0	0	0	0	0	0	38083.8
3.95e-31	1.06506	m.17577	m.17577	type:complete c38171.graph_c0:258-863(+) NR_ID: XP_002414523.1 E-value: 6.0e-57 Identity: 420/543(77) Score: 586 Annotation: crystallin, alpha B, putative	_TLSTLSSS[Phospho (STY)]PR_.2	196740	215548	214107	124744	138014	131474	42366.6	42511.4	41117.5
8.18e-36	1.07696	m.17585	m.17585	type:complete c38177.graph_c0:1090-62(-) NR_ID: AEI91122.1 E-value: 2.4e-162 Identity: 906/1023(88) Score: 1497 Annotation: inorganic pyrophosphatase	_GS[Phospho (STY)]PNTLAYR_.2	53895.9	60336.5	65420.9	67107.2	67867.7	64086.2	59568.8	54902.1	49550.5
1.08e-44	1.0973	m.17592	m.17592	type:complete c38181.graph_c0:369-1442(+) NR_ID: XP_002402073.1 E-value: 2.0e-164 Identity: 924/975(94) Score: 1515 Annotation: arsenite-translocating ATPase, putative	_[Acetyl (Protein N-term)]METAGDDKS[Phospho (STY)]AGGPLEPSLK_.2	1.20611e+06	1.16865e+06	1.13843e+06	1.31822e+06	1221301	1.31963e+06	1.4249e+06	1.27106e+06	1.53801e+06
1.08e-44	1.0973	m.17592	m.17592	type:complete c38181.graph_c0:369-1442(+) NR_ID: XP_002402073.1 E-value: 2.0e-164 Identity: 924/975(94) Score: 1515 Annotation: arsenite-translocating ATPase, putative	_[Acetyl (Protein N-term)]M[Oxidation (M)]ETAGDDKS[Phospho (STY)]AGGPLEPSLK_.2	0	0	0	0	0	0	69496.7	0	57014.2
1.08e-44	1.0973	m.17592	m.17592	type:complete c38181.graph_c0:369-1442(+) NR_ID: XP_002402073.1 E-value: 2.0e-164 Identity: 924/975(94) Score: 1515 Annotation: arsenite-translocating ATPase, putative	_[Acetyl (Protein N-term)]METAGDDKS[Phospho (STY)]AGGPLEPSLK_.3	43394.5	0	40070.8	65836.3	65489.1	37322.5	14444.5	49131.6	0
1.08e-44	1.0973	m.17592	m.17592	type:complete c38181.graph_c0:369-1442(+) NR_ID: XP_002402073.1 E-value: 2.0e-164 Identity: 924/975(94) Score: 1515 Annotation: arsenite-translocating ATPase, putative	_S[Phospho (STY)]AGGPLEPSLK_.2	268330	257685	257442	260934	209168	202247	444702	474828	482718
6.17e-33	1.06977	m.17642	m.17642	type:5prime_partial c38204.graph_c0:4245-2332(-) NR_ID: XP_002399916.1 E-value: 1.0e-190 Identity: 1263/1440(87) Score: 1744 Annotation: transmembrane and coiled-coil domain-containing protein, putative	_SRS[Phospho (STY)]DSVLC[Carbamidomethyl (C)]SK_.2	117467	153703	150561	68876.8	73885.3	74733.2	44045.5	109874	113889
6.17e-33	1.06977	m.17642	m.17642	type:5prime_partial c38204.graph_c0:4245-2332(-) NR_ID: XP_002399916.1 E-value: 1.0e-190 Identity: 1263/1440(87) Score: 1744 Annotation: transmembrane and coiled-coil domain-containing protein, putative	_EDGHLSAQDRPLC[Carbamidomethyl (C)]C[Carbamidomethyl (C)]S[Phospho (STY)]LESVLSR_.3	19500.1	0	0	41991.8	33100.1	37419.5	60033.9	0	62401.8
1.94e-31	1.06588	m.17682	m.17682	type:complete c38221.graph_c0:249-1838(+) NR_ID: XP_002406257.1 E-value: 9.3e-251 Identity: 1428/1590(89) Score: 2261 Annotation: tyrosyl-tRNA synthetase, putative	_GEEHGGNIVYSTYEELEEDFK_.3	11058.3	15986.2	14410.9	17295.6	12046.7	9209.61	8775.7	8512.03	8813.41
3.07e-13	1.00504	m.17781	m.17781	type:complete c38270.graph_c0:221-1054(+) NR_ID: XP_002002087.1 E-value: 3.6e-28 Identity: 258/417(61) Score: 339 Annotation: uncharacterized protein Dmoj_GI14160, isoform A	_GHKKPEGGGS[Phospho (STY)]EEEGGR_.3	0	0	0	5802.97	4198.78	4589.85	1860.81	2340.86	2.99639
3.07e-13	1.00504	m.17781	m.17781	type:complete c38270.graph_c0:221-1054(+) NR_ID: XP_002002087.1 E-value: 3.6e-28 Identity: 258/417(61) Score: 339 Annotation: uncharacterized protein Dmoj_GI14160, isoform A	_GHKKPEGGGS[Phospho (STY)]EEEGGR_.2	0	0	1104.99	0	5537.09	2451.82	2854.67	0	799.706
2.03e-29	1.06046	m.17834	m.17834	type:complete c38296.graph_c1:91-1953(+) NR_ID: XP_002415568.1 E-value: 3.7e-105 Identity: 1053/1779(59) Score: 1006 Annotation: hypothetical protein IscW_ISCW023319	_EAELALGS[Phospho (STY)]PERR_.2	35356	31243.7	33826.7	45986.3	38295.2	43612.1	30147	29175.4	25453.5
2.03e-29	1.06046	m.17834	m.17834	type:complete c38296.graph_c1:91-1953(+) NR_ID: XP_002415568.1 E-value: 3.7e-105 Identity: 1053/1779(59) Score: 1006 Annotation: hypothetical protein IscW_ISCW023319	_EAELALGS[Phospho (STY)]PER_.2	12974.6	0	22788.4	10533.7	12235.8	26063	24184.8	28021.9	29178.7
8.78e-19	1.02738	m.17875	m.17875	type:complete c38322.graph_c0:76-1845(+) NR_ID: KFM80954.1 E-value: 3.8e-136 Identity: 1107/1824(60) Score: 1273 Annotation: Bifunctional polynucleotide phosphatase/kinase, partial	_APSHTTAEIGS[Phospho (STY)]PSTDGRPQSK_.3	7503.62	6869.37	7775.82	6771.39	6538.17	6943.64	6675.52	6404.13	8050.6
8.78e-19	1.02738	m.17875	m.17875	type:complete c38322.graph_c0:76-1845(+) NR_ID: KFM80954.1 E-value: 3.8e-136 Identity: 1107/1824(60) Score: 1273 Annotation: Bifunctional polynucleotide phosphatase/kinase, partial	_APSHTTAEIGS[Phospho (STY)]PSTDGRPQSK_.2	0	2849.65	0	0	1871.54	0	8065.65	0	0
4.29e-74	1.15206	m.17912	m.17912	type:3prime_partial c38342.graph_c0:2257-2(-) NR_ID: XP_021928378.1 E-value: 7.3e-132 Identity: 858/1134(75) Score: 1237 Annotation: splicing factor 1-like	_TEDLGIPFNPEERS[Phospho (STY)]PS[Phospho (STY)]PEPIYNSAGK_.3	3.62655e+06	3.62925e+06	3417422	2.96699e+06	3.01577e+06	2.92206e+06	1.74872e+06	1.66116e+06	2.15135e+06
4.29e-74	1.15206	m.17912	m.17912	type:3prime_partial c38342.graph_c0:2257-2(-) NR_ID: XP_021928378.1 E-value: 7.3e-132 Identity: 858/1134(75) Score: 1237 Annotation: splicing factor 1-like	_TEDLGIPFNPEERSPSPEPIY[Phospho (STY)]NSAGK_.3	0	10225.1	7143.8	0	0	14462.6	0	0	0
4.29e-74	1.15206	m.17912	m.17912	type:3prime_partial c38342.graph_c0:2257-2(-) NR_ID: XP_021928378.1 E-value: 7.3e-132 Identity: 858/1134(75) Score: 1237 Annotation: splicing factor 1-like	_TEDLGIPFNPEERS[Phospho (STY)]PS[Phospho (STY)]PEPIYNSAGK_.4	12029	12613.3	14491.3	0	9337.73	10096.1	2739.16	1665.3	0
4.29e-74	1.15206	m.17912	m.17912	type:3prime_partial c38342.graph_c0:2257-2(-) NR_ID: XP_021928378.1 E-value: 7.3e-132 Identity: 858/1134(75) Score: 1237 Annotation: splicing factor 1-like	_LRTEDLGIPFNPEERS[Phospho (STY)]PS[Phospho (STY)]PEPIYNSAGK_.3	1.41798e+06	1.44048e+06	1.36764e+06	0	700136	0	0	0	228430
4.29e-74	1.15206	m.17912	m.17912	type:3prime_partial c38342.graph_c0:2257-2(-) NR_ID: XP_021928378.1 E-value: 7.3e-132 Identity: 858/1134(75) Score: 1237 Annotation: splicing factor 1-like	_LRTEDLGIPFNPEERS[Phospho (STY)]PS[Phospho (STY)]PEPIYNSAGK_.4	362226	428285	419151	169375	125609	189614	16092.1	34035.4	33641.4
4.29e-74	1.15206	m.17912	m.17912	type:3prime_partial c38342.graph_c0:2257-2(-) NR_ID: XP_021928378.1 E-value: 7.3e-132 Identity: 858/1134(75) Score: 1237 Annotation: splicing factor 1-like	_S[Phospho (STY)]PSPEPIYNSAGK_.2	0	80738.3	76497.8	0	61028.5	0	0	0	0
4.29e-74	1.15206	m.17912	m.17912	type:3prime_partial c38342.graph_c0:2257-2(-) NR_ID: XP_021928378.1 E-value: 7.3e-132 Identity: 858/1134(75) Score: 1237 Annotation: splicing factor 1-like	_S[Phospho (STY)]PS[Phospho (STY)]PEPIYNSAGK_.2	67112.7	70970.1	77092.3	61066.2	0	50804.7	0	0	42007.9
7.17e-41	1.08885	m.18038	m.18038	type:5prime_partial c38407.graph_c0:832-56(-) NR_ID: XP_013778864.1 E-value: 7.9e-86 Identity: 549/666(82) Score: 836 Annotation: proteasome subunit beta type-4-like	_TQS[Phospho (STY)]PMTTATSVLGIK_.2	61021	59122.8	58926.1	58679.5	63301	54988.5	40341.4	35577	35838.1
1.34e-55	1.11941	m.18130	m.18130	type:5prime_partial c38456.graph_c0:3-728(+) NR_ID: XP_002435177.1 E-value: 5.3e-76 Identity: 528/624(84) Score: 751 Annotation: steroid membrane receptor Hpr6.6/25-Dx, putative	_LLKPGEEPTDYS[Phospho (STY)]DEEESGAEPASK_.3	2.8751e+06	2.91253e+06	2931736	1.37777e+06	2.98057e+06	2.86384e+06	1.89749e+06	2.1159e+06	2.2972e+06
1.34e-55	1.11941	m.18130	m.18130	type:5prime_partial c38456.graph_c0:3-728(+) NR_ID: XP_002435177.1 E-value: 5.3e-76 Identity: 528/624(84) Score: 751 Annotation: steroid membrane receptor Hpr6.6/25-Dx, putative	_LLKPGEEPT[Phospho (STY)]DY[Phospho (STY)]SDEEESGAEPASK_.3	825741	0	0	0	479021	0	0	0	0
1.34e-55	1.11941	m.18130	m.18130	type:5prime_partial c38456.graph_c0:3-728(+) NR_ID: XP_002435177.1 E-value: 5.3e-76 Identity: 528/624(84) Score: 751 Annotation: steroid membrane receptor Hpr6.6/25-Dx, putative	_LLKPGEEPTDY[Phospho (STY)]S[Phospho (STY)]DEEESGAEPASK_.3	0	788398	706532	176792	0	468715	0	0	208210
5.21e-39	1.08458	m.18148	m.18148	type:complete c38467.graph_c0:2654-1998(-) NR_ID: XP_015378849.1 E-value: 2.1e-15 Identity: 171/276(61) Score: 228 Annotation: PREDICTED: uncharacterized protein C14orf119	_EVVS[Phospho (STY)]PTEEPQVAPR_.2	243223	230632	227960	384485	297437	286512	148231	131306	134474
1.62e-24	1.04632	m.18151	m.18151	type:complete c38468.graph_c0:2025-766(-) NR_ID: DAA34728.1 E-value: 7.2e-222 Identity: 1227/1257(97) Score: 2011 Annotation: TPA_inf: translation factor	_[Acetyl (Protein N-term)]S[Phospho (STY)]QKPEKPTLSGQR_.2	0	13827.4	0	0	0	0	51204.8	35069.7	32457.1
1.62e-24	1.04632	m.18151	m.18151	type:complete c38468.graph_c0:2025-766(-) NR_ID: DAA34728.1 E-value: 7.2e-222 Identity: 1227/1257(97) Score: 2011 Annotation: TPA_inf: translation factor	_FVEWLQNAEEES[Phospho (STY)]EGED_.2	4310.19	43776.8	40639.3	37680.8	31290.9	36361.8	49947.2	76973.8	12174.5
2.07e-11	0.996216	m.18198	m.18198	type:5prime_partial c38492.graph_c0:2047-860(-) NR_ID: XP_002407059.1 E-value: 3.3e-27 Identity: 492/996(49) Score: 332 Annotation: conserved hypothetical protein	_ALS[Phospho (STY)]PIGEAGPSHANDGSLPK_.2	0	0	0	0	0	0	24832.6	22196.2	24850.4
3.81e-42	1.09172	m.18217	m.18217	type:5prime_partial c38498.graph_c1:1528-212(-) NR_ID: XP_002436064.1 E-value: 1.2e-38 Identity: 396/645(61) Score: 431 Annotation: neurofilament-H, putative	_S[Phospho (STY)]PS[Phospho (STY)]PHSPSPVPAAPR_.2	195225	201213	194134	184846	163633	158409	137426	101386	66885.6
3.81e-42	1.09172	m.18217	m.18217	type:5prime_partial c38498.graph_c1:1528-212(-) NR_ID: XP_002436064.1 E-value: 1.2e-38 Identity: 396/645(61) Score: 431 Annotation: neurofilament-H, putative	_SPS[Phospho (STY)]PHS[Phospho (STY)]PSPVPAAPR_.2	0	0	0	0	0	0	48062.5	41620.6	36171
3.81e-42	1.09172	m.18217	m.18217	type:5prime_partial c38498.graph_c1:1528-212(-) NR_ID: XP_002436064.1 E-value: 1.2e-38 Identity: 396/645(61) Score: 431 Annotation: neurofilament-H, putative	_SPS[Phospho (STY)]PHSPSPVPAAPR_.2	0	32237.8	28721.2	42473.3	45548.5	41420.2	52280.6	41070.5	44778.2
3.81e-42	1.09172	m.18217	m.18217	type:5prime_partial c38498.graph_c1:1528-212(-) NR_ID: XP_002436064.1 E-value: 1.2e-38 Identity: 396/645(61) Score: 431 Annotation: neurofilament-H, putative	_KSPRS[Phospho (STY)]PS[Phospho (STY)]PHSPSPVPAAPR_.3	0	10135.5	0	28174.5	0	0	0	17613.1	21473.5
3.81e-42	1.09172	m.18217	m.18217	type:5prime_partial c38498.graph_c1:1528-212(-) NR_ID: XP_002436064.1 E-value: 1.2e-38 Identity: 396/645(61) Score: 431 Annotation: neurofilament-H, putative	_KS[Phospho (STY)]PRS[Phospho (STY)]PS[Phospho (STY)]PHSPSPVPAAPR_.3	0	0	0	22994.5	23955.6	0	0	0	0
3.81e-42	1.09172	m.18217	m.18217	type:5prime_partial c38498.graph_c1:1528-212(-) NR_ID: XP_002436064.1 E-value: 1.2e-38 Identity: 396/645(61) Score: 431 Annotation: neurofilament-H, putative	_SPRS[Phospho (STY)]PS[Phospho (STY)]PHSPSPVPAAPR_.3	29525.7	26988.1	0	21818.6	0	23780.8	0	0	15711.5
3.81e-42	1.09172	m.18217	m.18217	type:5prime_partial c38498.graph_c1:1528-212(-) NR_ID: XP_002436064.1 E-value: 1.2e-38 Identity: 396/645(61) Score: 431 Annotation: neurofilament-H, putative	_AC[Carbamidomethyl (C)]QSLADIPS[Phospho (STY)]ASR_.2	0	1	0	0	0	0	0	0	0
3.81e-42	1.09172	m.18217	m.18217	type:5prime_partial c38498.graph_c1:1528-212(-) NR_ID: XP_002436064.1 E-value: 1.2e-38 Identity: 396/645(61) Score: 431 Annotation: neurofilament-H, putative	_AC[Carbamidomethyl (C)]QSLADIPSAS[Phospho (STY)]R_.2	0	0	0	0	0	0	91437.5	0	0
3.81e-42	1.09172	m.18217	m.18217	type:5prime_partial c38498.graph_c1:1528-212(-) NR_ID: XP_002436064.1 E-value: 1.2e-38 Identity: 396/645(61) Score: 431 Annotation: neurofilament-H, putative	_KGS[Phospho (STY)]WTELFLR_.2	0	0	0	0	0	0	8884.31	9172.18	7740.79
9.39e-42	1.09084	m.18235	m.18235	type:complete c38503.graph_c0:224-5191(+) NR_ID: XP_013777403.1 E-value: 0.0e+00 Identity: 3072/5355(57) Score: 2954 Annotation: alsin-like	_LNFVSFAPQVSTTGS[Phospho (STY)]R_.2	166063	0	0	172649	0	0	114643	0	0
9.39e-42	1.09084	m.18235	m.18235	type:complete c38503.graph_c0:224-5191(+) NR_ID: XP_013777403.1 E-value: 0.0e+00 Identity: 3072/5355(57) Score: 2954 Annotation: alsin-like	_AVADEHS[Phospho (STY)]ISDVDSLVR_.2	11338.6	11062	8907.63	20229.1	22106.5	15195.8	23338.6	14955	16409.2
2.62e-37	1.08057	m.18252	m.18252	type:5prime_partial c38507.graph_c0:1-1419(+) NR_ID: XP_002411706.1 E-value: 2.6e-42 Identity: 690/1398(49) Score: 463 Annotation: conserved hypothetical protein	_SPEEVTGVKS[Phospho (STY)]PDPETWTVPLDTGR_.3	87938.5	90633.8	75691	97203.4	0	103121	82800	103502	99193.2
2.62e-37	1.08057	m.18252	m.18252	type:5prime_partial c38507.graph_c0:1-1419(+) NR_ID: XP_002411706.1 E-value: 2.6e-42 Identity: 690/1398(49) Score: 463 Annotation: conserved hypothetical protein	_GLEWTDGQS[Phospho (STY)]PAGDWPGR_.2	155867	150870	112102	142495	136124	135880	52791.1	36098.8	8349.2
2.62e-37	1.08057	m.18252	m.18252	type:5prime_partial c38507.graph_c0:1-1419(+) NR_ID: XP_002411706.1 E-value: 2.6e-42 Identity: 690/1398(49) Score: 463 Annotation: conserved hypothetical protein	_AVS[Phospho (STY)]PIKAEANQR_.2	28933.1	36073.1	36426.1	22032.5	27822.5	27344.3	40168.9	34337	35727.6
2.62e-37	1.08057	m.18252	m.18252	type:5prime_partial c38507.graph_c0:1-1419(+) NR_ID: XP_002411706.1 E-value: 2.6e-42 Identity: 690/1398(49) Score: 463 Annotation: conserved hypothetical protein	_S[Phospho (STY)]PDPETWTVPLDTGR_.2	16048	0	0	15395	15198	0	17609.9	0	0
2.62e-37	1.08057	m.18252	m.18252	type:5prime_partial c38507.graph_c0:1-1419(+) NR_ID: XP_002411706.1 E-value: 2.6e-42 Identity: 690/1398(49) Score: 463 Annotation: conserved hypothetical protein	_ERPS[Phospho (STY)]PASVHR_.2	0	0	2410.95	4480.7	14340.2	6207.84	46587.3	34115	23629.7
2.62e-37	1.08057	m.18252	m.18252	type:5prime_partial c38507.graph_c0:1-1419(+) NR_ID: XP_002411706.1 E-value: 2.6e-42 Identity: 690/1398(49) Score: 463 Annotation: conserved hypothetical protein	_QTS[Phospho (STY)]PKVPAKHDEEGAK_.3	18968.3	0	0	0	0	0	0	0	0
2.62e-37	1.08057	m.18252	m.18252	type:5prime_partial c38507.graph_c0:1-1419(+) NR_ID: XP_002411706.1 E-value: 2.6e-42 Identity: 690/1398(49) Score: 463 Annotation: conserved hypothetical protein	_AVVRPAS[Phospho (STY)]AAVNEQDGK_.2	0	0	0	0	0	0	2961.61	2766.32	1779.02
1.16e-29	1.06112	m.18265	m.18265	type:complete c38511.graph_c0:140-2527(+) NR_ID: AAQ86833.1 E-value: 3.0e-253 Identity: 1563/2040(76) Score: 2284 Annotation: block of proliferation protein	_VDEYAFDS[Phospho (STY)]S[Phospho (STY)]DEEDVR_.2	433323	0	0	555427	502362	0	0	951957	1.21637e+06
1.74e-31	1.066	m.18271	m.18271	type:complete c38515.graph_c0:1712-252(-) NR_ID: XP_002435760.1 E-value: 5.0e-126 Identity: 930/1401(66) Score: 1185 Annotation: FK506 binding protein (FKBP), putative	_MAAQADKNS[Phospho (STY)]PPSATK_.2	18923.4	35025.8	30612.2	23921.2	26969.9	23961.5	29364.5	41530.1	36789.8
2.81e-19	1.02915	m.18277	m.18277	type:complete c38517.graph_c0:435-112(-) NR_ID: XP_002402270.1 E-value: 1.5e-51 Identity: 312/321(97) Score: 537 Annotation: small nuclear ribonucleoprotein (snRNP) splicing factor	_KES[Phospho (STY)]IVDLSK_.2	19247.5	19580.1	21141.5	8223.91	8880.69	8988.88	23868.6	18688.2	19637
0.0118201	0.892832	m.18293	m.18293	type:5prime_partial c38526.graph_c0:3-1943(+) NR_ID: XP_023223006.1 E-value: 5.7e-202 Identity: 1446/1782(81) Score: 1841 Annotation: RUN and FYVE domain-containing protein 2-like isoform X2	_RQLS[Phospho (STY)]EEVDR_.2	0	513.441	826.01	0	0	0	8555.24	5593.01	5518.77
5.91e-46	1.1	m.18375	m.18375	type:complete c38563.graph_c0:1452-283(-) NR_ID: XP_002399903.1 E-value: 1.5e-149 Identity: 900/954(94) Score: 1387 Annotation: nucleosome assembly protein NAP-1, putative	_VEPTDEEC[Carbamidomethyl (C)]DFAT[Phospho (STY)]DS[Phospho (STY)]EKEEDEITEGVK_.3	1668431	1.28927e+06	1.27261e+06	5.77592e+06	4866159	1.00887e+06	10361101	6.86123e+06	7402868
5.91e-46	1.1	m.18375	m.18375	type:complete c38563.graph_c0:1452-283(-) NR_ID: XP_002399903.1 E-value: 1.5e-149 Identity: 900/954(94) Score: 1387 Annotation: nucleosome assembly protein NAP-1, putative	_VEPTDEEC[Carbamidomethyl (C)]DFATDS[Phospho (STY)]EKEEDEITEGVK_.3	271203	382957	437301	374600	356259	407586	692246	776856	894067
5.91e-46	1.1	m.18375	m.18375	type:complete c38563.graph_c0:1452-283(-) NR_ID: XP_002399903.1 E-value: 1.5e-149 Identity: 900/954(94) Score: 1387 Annotation: nucleosome assembly protein NAP-1, putative	_VEPTDEEC[Carbamidomethyl (C)]DFAT[Phospho (STY)]DSEKEEDEITEGVK_.3	180457	215161	210218	255748	241002	241078	489455	503879	465789
5.91e-46	1.1	m.18375	m.18375	type:complete c38563.graph_c0:1452-283(-) NR_ID: XP_002399903.1 E-value: 1.5e-149 Identity: 900/954(94) Score: 1387 Annotation: nucleosome assembly protein NAP-1, putative	_VEPTDEEC[Carbamidomethyl (C)]DFATDS[Phospho (STY)]EKEEDEITEGVKK_.3	3.95779e+06	4363222	4.39884e+06	1.28169e+06	3054123	3.03199e+06	2.54001e+06	3185348	3220347
5.91e-46	1.1	m.18375	m.18375	type:complete c38563.graph_c0:1452-283(-) NR_ID: XP_002399903.1 E-value: 1.5e-149 Identity: 900/954(94) Score: 1387 Annotation: nucleosome assembly protein NAP-1, putative	_VEPTDEEC[Carbamidomethyl (C)]DFAT[Phospho (STY)]DS[Phospho (STY)]EKEEDEITEGVKK_.3	3.32065e+06	3.64878e+06	3.69316e+06	2.6143e+06	2583531	2554477	2159199	2.70337e+06	2.73405e+06
5.91e-46	1.1	m.18375	m.18375	type:complete c38563.graph_c0:1452-283(-) NR_ID: XP_002399903.1 E-value: 1.5e-149 Identity: 900/954(94) Score: 1387 Annotation: nucleosome assembly protein NAP-1, putative	_VEPTDEEC[Carbamidomethyl (C)]DFAT[Phospho (STY)]DS[Phospho (STY)]EKEEDEITEGVKK_.4	198911	231092	243370	30488.6	180847	154769	116930	101015	3673.78
5.91e-46	1.1	m.18375	m.18375	type:complete c38563.graph_c0:1452-283(-) NR_ID: XP_002399903.1 E-value: 1.5e-149 Identity: 900/954(94) Score: 1387 Annotation: nucleosome assembly protein NAP-1, putative	_VEPT[Phospho (STY)]DEEC[Carbamidomethyl (C)]DFAT[Phospho (STY)]DS[Phospho (STY)]EKEEDEITEGVKK_.3	83928.5	302483	309405	25259.1	83313.6	80815.1	49615.3	79132	81416.6
5.91e-46	1.1	m.18375	m.18375	type:complete c38563.graph_c0:1452-283(-) NR_ID: XP_002399903.1 E-value: 1.5e-149 Identity: 900/954(94) Score: 1387 Annotation: nucleosome assembly protein NAP-1, putative	_VEPTDEEC[Carbamidomethyl (C)]DFATDS[Phospho (STY)]EKEEDEITEGVKK_.4	0	9867.99	0	0	12291.4	11207.8	0	0	0
5.91e-46	1.1	m.18375	m.18375	type:complete c38563.graph_c0:1452-283(-) NR_ID: XP_002399903.1 E-value: 1.5e-149 Identity: 900/954(94) Score: 1387 Annotation: nucleosome assembly protein NAP-1, putative	_LGAIVGAPSTYIESLPAC[Carbamidomethyl (C)]VK_.2	8182.49	6954.83	7686.11	14452.1	15136	12550.7	11910.5	3526.17	10588.2
4.94e-38	1.08229	m.18413	m.18413	type:complete c38583.graph_c0:2952-130(-) NR_ID: XP_002436201.1 E-value: 0.0e+00 Identity: 2292/2718(84) Score: 3447 Annotation: exocyst complex component, putative	_EDS[Phospho (STY)]LTTPPLEQR_.2	211772	214819	234825	166019	158416	143224	255086	299385	299516
4.94e-38	1.08229	m.18413	m.18413	type:complete c38583.graph_c0:2952-130(-) NR_ID: XP_002436201.1 E-value: 0.0e+00 Identity: 2292/2718(84) Score: 3447 Annotation: exocyst complex component, putative	_REDS[Phospho (STY)]LTTPPLEQR_.2	24484.7	0	0	0	0	0	30022.8	34697.9	0
1.06e-23	1.0438	m.18447	m.18447	type:complete c38603.graph_c0:1053-2006(+) NR_ID: XP_002410051.1 E-value: 5.8e-147 Identity: 837/942(88) Score: 1364 Annotation: aldo-keto reductase, putative	_YYPFHAS[Phospho (STY)]P_.2	26081.1	24191.4	27951.8	22765.1	19733.8	18352.4	14342.4	0	15663.2
4.95e-30	1.06213	m.18452	m.18452	type:complete c38605.graph_c0:1400-2932(+) NR_ID: XP_002416064.1 E-value: 4.8e-260 Identity: 1407/1515(92) Score: 2341 Annotation: NMD protein affecting ribosome stability and mRNA decay, putative	_IAVDT[Phospho (STY)]DDEDGEAPR_.2	0	5036.99	4517.54	23100.4	15702.7	19615.4	80904.4	115249	123177
4.95e-30	1.06213	m.18452	m.18452	type:complete c38605.graph_c0:1400-2932(+) NR_ID: XP_002416064.1 E-value: 4.8e-260 Identity: 1407/1515(92) Score: 2341 Annotation: NMD protein affecting ribosome stability and mRNA decay, putative	_DKIAVDT[Phospho (STY)]DDEDGEAPR_.2	0	10341.3	4742.91	0	912.175	560.618	22027.7	21388.4	23413.4
5.01e-10	0.988769	m.18552	m.18552	type:internal c38653.graph_c0:2-1684(+) NR_ID: XP_023217746.1 E-value: 3.1e-151 Identity: 1206/1680(71) Score: 1403 Annotation: nesprin-1-like	_ANS[Phospho (STY)]LVQDVESFEPMVESLTIK_.3	0	6318.23	6083.83	0	0	0	0	0	0
5.01e-10	0.988769	m.18552	m.18552	type:internal c38653.graph_c0:2-1684(+) NR_ID: XP_023217746.1 E-value: 3.1e-151 Identity: 1206/1680(71) Score: 1403 Annotation: nesprin-1-like	_RANS[Phospho (STY)]LVQDVESFEPMVESLTIK_.3	6645.14	5558.99	4521.2	9584.54	8449.44	6597.21	9127.82	0	6853.75
4.69e-13	1.00419	m.18560	m.18560	type:complete c38656.graph_c0:1257-28(-) NR_ID: XP_002408826.1 E-value: 1.0e-42 Identity: 519/942(55) Score: 466 Annotation: DNA-directed RNA polymerase III subunit RPC4, putative	_SES[Phospho (STY)]VHVEKPK_.2	0	0	0	0	0	0	21823.7	0	0
1.3e-43	1.09495	m.18572	m.18572	type:complete c38661.graph_c1:258-1166(+) NR_ID: XP_002414642.1 E-value: 6.6e-100 Identity: 744/924(80) Score: 958 Annotation: hypothetical protein IscW_ISCW014890	_VVPVS[Phospho (STY)]PPAGGGPVWR_.2	829206	855701	839029	757128	762311	743297	323580	217850	259396
3.31e-17	1.02154	m.18702	m.18702	type:complete c38713.graph_c0:73-1362(+) NR_ID: XP_013789651.1 E-value: 3.5e-163 Identity: 1074/1281(83) Score: 1505 Annotation: 26S proteasome non-ATPase regulatory subunit 11-like	_QNDRPLFNLPAPS[Phospho (STY)]EESVEEDDDGQDR_.3	14112.5	22022.5	11831.5	20266.2	0	0	0	25936.5	35810.3
3.31e-17	1.02154	m.18702	m.18702	type:complete c38713.graph_c0:73-1362(+) NR_ID: XP_013789651.1 E-value: 3.5e-163 Identity: 1074/1281(83) Score: 1505 Annotation: 26S proteasome non-ATPase regulatory subunit 11-like	_S[Phospho (STY)]LAEFQEALK_.2	23282.8	14076.6	24768.5	11192.1	15754.5	14583.6	15062	14895.2	13644.5
6.95e-08	0.975404	m.18756	m.18756	type:3prime_partial c38743.graph_c0:122-3013(+) NR_ID: XP_002434766.1 E-value: 1.6e-285 Identity: 1617/2040(79) Score: 2563 Annotation: PHD/F-box containing protein, putative	_SFDGSSFLDLSTLS[Phospho (STY)]PK_.2	24337.9	23026.7	16938.9	16488.2	15119	17004.6	4584.23	3522.11	1823.1
2.59e-41	1.08986	m.18764	m.18764	type:complete c38746.graph_c0:3285-751(-) NR_ID: XP_023234639.1 E-value: 0.0e+00 Identity: 2409/2532(95) Score: 4066 Annotation: elongation factor 2 isoform X1	_FSVS[Phospho (STY)]PVVR_.2	69583.5	66305.2	69157.1	67460.2	77893.7	71584.1	145309	151304	60228
2.59e-41	1.08986	m.18764	m.18764	type:complete c38746.graph_c0:3285-751(-) NR_ID: XP_023234639.1 E-value: 0.0e+00 Identity: 2409/2532(95) Score: 4066 Annotation: elongation factor 2 isoform X1	_GLKDS[Phospho (STY)]LPDLDQYFDKL_.2	19166.9	14514.8	12734.2	14436.7	17534.1	11067	14760.7	23715.4	7335.01
2.59e-41	1.08986	m.18764	m.18764	type:complete c38746.graph_c0:3285-751(-) NR_ID: XP_023234639.1 E-value: 0.0e+00 Identity: 2409/2532(95) Score: 4066 Annotation: elongation factor 2 isoform X1	_FT[Phospho (STY)]DT[Phospho (STY)]RKDEQER_.2	0	0	0	866.08	0	2367.78	284987	166399	85281.6
2.59e-41	1.08986	m.18764	m.18764	type:complete c38746.graph_c0:3285-751(-) NR_ID: XP_023234639.1 E-value: 0.0e+00 Identity: 2409/2532(95) Score: 4066 Annotation: elongation factor 2 isoform X1	_FT[Phospho (STY)]DT[Phospho (STY)]RKDEQER_.3	0	0	0	0	0	0	0	15401.6	37132.4
4.96e-27	1.05376	m.18768	m.18768	type:complete c38747.graph_c0:1530-784(-) NR_ID: XP_002435506.1 E-value: 1.2e-107 Identity: 603/633(95) Score: 1024 Annotation: negative effector of RNA polymerase III synthesis, putative	_SQS[Phospho (STY)]DDGEC[Carbamidomethyl (C)]QLC[Carbamidomethyl (C)]DTISR_.2	126590	113500	106644	264933	207024	214274	300296	312152	319645
1.24e-21	1.03719	m.18783	m.18783	type:5prime_partial c38761.graph_c0:3388-74(-) NR_ID: XP_002402287.1 E-value: 0.0e+00 Identity: 2337/3210(72) Score: 2973 Annotation: karyopherin (importin) beta, putative	_LASQDPDS[Phospho (STY)]DGEDAEER_.2	0	0	0	0	7071.21	5876.46	23772.1	0	0
1.13e-28	1.05841	m.18840	m.18840	type:complete c38784.graph_c0:454-2919(+) NR_ID: XP_002407980.1 E-value: 6.6e-203 Identity: 1413/2178(64) Score: 1850 Annotation: conserved hypothetical protein	_SPTT[Phospho (STY)]PVAGKET[Phospho (STY)]PGILGNK_.2	4222.59	6982.74	0	4966.43	8687.59	0	0	109765	0
4.49e-25	1.04801	m.18848	m.18848	type:complete c38787.graph_c0:3595-1556(-) NR_ID: XP_002407483.1 E-value: 2.2e-127 Identity: 723/726(99) Score: 1198 Annotation: RNA polymerase-associated protein LEO1, putative	_AAPDEDDDS[Phospho (STY)]DLDYFDKK_.2	0	78570.1	40166.7	93127.5	63592	84752	126915	175991	146419
4.49e-25	1.04801	m.18848	m.18848	type:complete c38787.graph_c0:3595-1556(-) NR_ID: XP_002407483.1 E-value: 2.2e-127 Identity: 723/726(99) Score: 1198 Annotation: RNA polymerase-associated protein LEO1, putative	_AAPDEDDDS[Phospho (STY)]DLDYFDKK_.3	10330.5	5979.1	0	3343.49	7515.27	15460	29561.2	0	0
4.49e-25	1.04801	m.18848	m.18848	type:complete c38787.graph_c0:3595-1556(-) NR_ID: XP_002407483.1 E-value: 2.2e-127 Identity: 723/726(99) Score: 1198 Annotation: RNA polymerase-associated protein LEO1, putative	_AAPDEDDDS[Phospho (STY)]DLDYFDK_.2	61138.2	48540.7	27519.8	74853.7	51569.7	39889	194790	173803	208831
1.07e-28	1.05847	m.18864	m.18864	type:complete c38797.graph_c0:279-3185(+) NR_ID: XP_002408952.1 E-value: 2.6e-243 Identity: 1488/1623(91) Score: 2199 Annotation: cell cycle control protein cwf22, putative	_RTT[Phospho (STY)]PETERAPEAPR_.3	40632.7	39587.2	44067.1	0	21416	21545	0	0	21152.7
1.07e-28	1.05847	m.18864	m.18864	type:complete c38797.graph_c0:279-3185(+) NR_ID: XP_002408952.1 E-value: 2.6e-243 Identity: 1488/1623(91) Score: 2199 Annotation: cell cycle control protein cwf22, putative	_RT[Phospho (STY)]TPETERAPEAPR_.3	0	0	0	18981.7	0	0	0	0	0
1.07e-28	1.05847	m.18864	m.18864	type:complete c38797.graph_c0:279-3185(+) NR_ID: XP_002408952.1 E-value: 2.6e-243 Identity: 1488/1623(91) Score: 2199 Annotation: cell cycle control protein cwf22, putative	_DGS[Phospho (STY)]AGHVEEAGSNAR_.2	1213.8	5382.81	2515.64	1692.95	0	1517.39	0	2721.27	2626.16
1.07e-28	1.05847	m.18864	m.18864	type:complete c38797.graph_c0:279-3185(+) NR_ID: XP_002408952.1 E-value: 2.6e-243 Identity: 1488/1623(91) Score: 2199 Annotation: cell cycle control protein cwf22, putative	_RDGS[Phospho (STY)]AGHVEEAGSNAR_.3	3146.23	745.347	235.557	0	0	288.427	4147.27	4121.81	1332.79
1.07e-28	1.05847	m.18864	m.18864	type:complete c38797.graph_c0:279-3185(+) NR_ID: XP_002408952.1 E-value: 2.6e-243 Identity: 1488/1623(91) Score: 2199 Annotation: cell cycle control protein cwf22, putative	_KRDS[Phospho (STY)]DHDHR_.2	0	0	0	2943.31	0	1471.13	35209.9	542.588	0
1.75e-55	1.11919	m.18911	m.18911	type:3prime_partial c38816.graph_c0:328-1437(+) NR_ID: XP_013772994.1 E-value: 7.3e-109 Identity: 891/1122(79) Score: 1036 Annotation: coatomer subunit delta-like	_LPPGGFGSGFGSNSGGGFTPTAVSPDALSEPSS[Phospho (STY)]PK_.3	0	0	0	0	0	0	620223	0	560791
1.75e-55	1.11919	m.18911	m.18911	type:3prime_partial c38816.graph_c0:328-1437(+) NR_ID: XP_013772994.1 E-value: 7.3e-109 Identity: 891/1122(79) Score: 1036 Annotation: coatomer subunit delta-like	_LPPGGFGSGFGSNSGGGFTPTAVSPDALSEPS[Phospho (STY)]SPK_.3	119809	0	0	0	164052	0	0	0	0
1.75e-55	1.11919	m.18911	m.18911	type:3prime_partial c38816.graph_c0:328-1437(+) NR_ID: XP_013772994.1 E-value: 7.3e-109 Identity: 891/1122(79) Score: 1036 Annotation: coatomer subunit delta-like	_LPPGGFGSGFGSNSGGGFTPTAVS[Phospho (STY)]PDALSEPSSPK_.3	0	0	0	0	0	0	125073	0	0
1.75e-55	1.11919	m.18911	m.18911	type:3prime_partial c38816.graph_c0:328-1437(+) NR_ID: XP_013772994.1 E-value: 7.3e-109 Identity: 891/1122(79) Score: 1036 Annotation: coatomer subunit delta-like	_LPPGGFGSGFGSNSGGGFTPTAVSPDALS[Phospho (STY)]EPSSPK_.3	0	0	0	0	0	0	85343.3	57625.6	0
1.75e-55	1.11919	m.18911	m.18911	type:3prime_partial c38816.graph_c0:328-1437(+) NR_ID: XP_013772994.1 E-value: 7.3e-109 Identity: 891/1122(79) Score: 1036 Annotation: coatomer subunit delta-like	_LPPGGFGSGFGSNSGGGFTPTAVSPDALSEPSS[Phospho (STY)]PK_.4	0	0	0	0	0	0	0	47844.3	0
1.75e-55	1.11919	m.18911	m.18911	type:3prime_partial c38816.graph_c0:328-1437(+) NR_ID: XP_013772994.1 E-value: 7.3e-109 Identity: 891/1122(79) Score: 1036 Annotation: coatomer subunit delta-like	_LPPGGFGSGFGSNSGGGFTPTAVS[Phospho (STY)]PDALSEPSSPK_.4	0	0	0	0	0	0	0	34484.4	0
1.75e-55	1.11919	m.18911	m.18911	type:3prime_partial c38816.graph_c0:328-1437(+) NR_ID: XP_013772994.1 E-value: 7.3e-109 Identity: 891/1122(79) Score: 1036 Annotation: coatomer subunit delta-like	_LPPGGFGSGFGSNSGGGFTPTAVSPDALS[Phospho (STY)]EPSS[Phospho (STY)]PK_.4	0	0	0	0	0	0	0	0	51576.8
1.75e-55	1.11919	m.18911	m.18911	type:3prime_partial c38816.graph_c0:328-1437(+) NR_ID: XP_013772994.1 E-value: 7.3e-109 Identity: 891/1122(79) Score: 1036 Annotation: coatomer subunit delta-like	_QEGETISTPTAAKS[Phospho (STY)]PTSAASR_.2	6813.52	0	14579.2	0	51636	51492.3	71387.5	59301.4	60891.9
1.75e-55	1.11919	m.18911	m.18911	type:3prime_partial c38816.graph_c0:328-1437(+) NR_ID: XP_013772994.1 E-value: 7.3e-109 Identity: 891/1122(79) Score: 1036 Annotation: coatomer subunit delta-like	_QEGETISTPTAAKS[Phospho (STY)]PTSAASR_.3	0	0	0	36278.8	31118.5	33770.2	0	39964.9	52795.5
4.17e-34	1.07274	m.18936	m.18936	type:5prime_partial c38826.graph_c0:1640-387(-) NR_ID: XP_002412306.1 E-value: 1.1e-190 Identity: 1083/1191(90) Score: 1742 Annotation: oxysterol-binding protein 1, putative	_PVIESAS[Phospho (STY)]PEVVWK_.2	13673.7	10233.5	0	24651.5	23684.1	26915.9	40366	41097.7	40777.6
5.41e-30	1.06202	m.19066	m.19066	type:complete c38881.graph_c0:94-1137(+) NR_ID: XP_002404399.1 E-value: 1.2e-105 Identity: 828/906(91) Score: 1008 Annotation: conserved hypothetical protein	_DLEEYMS[Phospho (STY)]DDEDPSR_.2	447300	414267	0	532766	541125	494411	0	396456	466234
5.41e-30	1.06202	m.19066	m.19066	type:complete c38881.graph_c0:94-1137(+) NR_ID: XP_002404399.1 E-value: 1.2e-105 Identity: 828/906(91) Score: 1008 Annotation: conserved hypothetical protein	_KDLEEYMS[Phospho (STY)]DDEDPSR_.2	268899	111904	286507	345748	287168	281252	181872	95363.8	206591
7.8e-35	1.07455	m.19117	m.19117	type:5prime_partial c38900.graph_c0:2663-1779(-) NR_ID: XP_002402695.1 E-value: 1.6e-29 Identity: 279/345(80) Score: 351 Annotation: hypothetical protein IscW_ISCW004428	_QAS[Phospho (STY)]VSDFVSGSPVSSTPPR_.2	0	150408	163059	0	0	124908	160639	163026	0
8.84e-13	1.00291	m.19148	m.19148	type:5prime_partial c38916.graph_c0:2-1243(+) NR_ID: XP_002415313.1 E-value: 4.7e-56 Identity: 447/750(59) Score: 581 Annotation: PERQ amino acid-rich with GYF domain-containing protein, putative	_AGDQS[Phospho (STY)]DEAFVVPMR_.2	195188	196933	191622	112871	115540	115757	118473	110310	112640
1.12e-30	1.06386	m.19184	m.19184	type:5prime_partial c38929.graph_c0:1913-528(-) NR_ID: XP_015905314.1 E-value: 2.3e-168 Identity: 933/954(97) Score: 1550 Annotation: ribose-phosphate pyrophosphokinase 2	_SGLS[Phospho (STY)]S[Phospho (STY)]PENEEQQLAQHDDSLVLR_.3	158490	0	184822	157883	153473	182605	90451.5	161609	155330
5.16e-16	1.01688	m.19192	m.19192	type:complete c38934.graph_c0:947-438(-) NR_ID: XP_013772288.1 E-value: 7.5e-45 Identity: 363/498(72) Score: 481 Annotation: caltractin-like isoform X1	_KLS[Phospho (STY)]GKPEPSEEQK_.2	9180.56	10962.3	14956.7	2114.87	4035.91	7050.27	69821.2	34702.1	27264.3
8.87e-53	1.11394	m.19216	m.19216	type:complete c38946.graph_c0:171-2261(+) NR_ID: XP_003739709.1 E-value: 3.1e-270 Identity: 1614/1821(88) Score: 2430 Annotation: PREDICTED: ATP-binding cassette sub-family F member 1	_LQDLDLS[Phospho (STY)]DDEGS[Phospho (STY)]DGEGYEDSKPVR_.3	4.85555e+06	5213752	4907419	6456588	6581199	6070854	6.84007e+06	6498600	2.82329e+06
8.87e-53	1.11394	m.19216	m.19216	type:complete c38946.graph_c0:171-2261(+) NR_ID: XP_003739709.1 E-value: 3.1e-270 Identity: 1614/1821(88) Score: 2430 Annotation: PREDICTED: ATP-binding cassette sub-family F member 1	_LQDLDLSDDEGS[Phospho (STY)]DGEGYEDSKPVR_.3	748643	761887	712201	943383	1.06495e+06	1.07968e+06	448245	467671	222209
8.87e-53	1.11394	m.19216	m.19216	type:complete c38946.graph_c0:171-2261(+) NR_ID: XP_003739709.1 E-value: 3.1e-270 Identity: 1614/1821(88) Score: 2430 Annotation: PREDICTED: ATP-binding cassette sub-family F member 1	_LQDLDLS[Phospho (STY)]DDEGS[Phospho (STY)]DGEGYEDSKPVR_.4	0	0	0	0	0	11877.7	0	6797.48	0
8.87e-53	1.11394	m.19216	m.19216	type:complete c38946.graph_c0:171-2261(+) NR_ID: XP_003739709.1 E-value: 3.1e-270 Identity: 1614/1821(88) Score: 2430 Annotation: PREDICTED: ATP-binding cassette sub-family F member 1	_LQDLDLS[Phospho (STY)]DDEGS[Phospho (STY)]DGEGYEDSKPVRR_.3	7.61547e+06	8884917	8578933	2.04545e+06	2.16055e+06	2.18523e+06	676850	727118	648122
8.87e-53	1.11394	m.19216	m.19216	type:complete c38946.graph_c0:171-2261(+) NR_ID: XP_003739709.1 E-value: 3.1e-270 Identity: 1614/1821(88) Score: 2430 Annotation: PREDICTED: ATP-binding cassette sub-family F member 1	_LQDLDLS[Phospho (STY)]DDEGSDGEGYEDSKPVRR_.3	0	475995	0	0	0	197305	0	18406	28589.8
8.87e-53	1.11394	m.19216	m.19216	type:complete c38946.graph_c0:171-2261(+) NR_ID: XP_003739709.1 E-value: 3.1e-270 Identity: 1614/1821(88) Score: 2430 Annotation: PREDICTED: ATP-binding cassette sub-family F member 1	_LQDLDLSDDEGS[Phospho (STY)]DGEGYEDSKPVRR_.3	0	0	0	213482	190625	0	24415.7	0	0
8.87e-53	1.11394	m.19216	m.19216	type:complete c38946.graph_c0:171-2261(+) NR_ID: XP_003739709.1 E-value: 3.1e-270 Identity: 1614/1821(88) Score: 2430 Annotation: PREDICTED: ATP-binding cassette sub-family F member 1	_LQDLDLS[Phospho (STY)]DDEGS[Phospho (STY)]DGEGYEDSKPVRR_.4	217915	255847	249071	23602.4	77947.4	71009.6	15719.1	5352.98	0
8.87e-53	1.11394	m.19216	m.19216	type:complete c38946.graph_c0:171-2261(+) NR_ID: XP_003739709.1 E-value: 3.1e-270 Identity: 1614/1821(88) Score: 2430 Annotation: PREDICTED: ATP-binding cassette sub-family F member 1	_LQDLDLSDDEGS[Phospho (STY)]DGEGYEDSKPVRR_.4	49949.8	58942.9	64984.6	0	0	19013.2	0	0	0
8.87e-53	1.11394	m.19216	m.19216	type:complete c38946.graph_c0:171-2261(+) NR_ID: XP_003739709.1 E-value: 3.1e-270 Identity: 1614/1821(88) Score: 2430 Annotation: PREDICTED: ATP-binding cassette sub-family F member 1	_FQTLGSDDDAEDS[Phospho (STY)]EGS[Phospho (STY)]EKDGK_.2	292648	631844	458541	443017	589733	634984	0	594979	458485
8.87e-53	1.11394	m.19216	m.19216	type:complete c38946.graph_c0:171-2261(+) NR_ID: XP_003739709.1 E-value: 3.1e-270 Identity: 1614/1821(88) Score: 2430 Annotation: PREDICTED: ATP-binding cassette sub-family F member 1	_FQTLGS[Phospho (STY)]DDDAEDS[Phospho (STY)]EGS[Phospho (STY)]EKDGK_.2	228169	168934	259956	626157	555174	333354	558263	377685	0
8.87e-53	1.11394	m.19216	m.19216	type:complete c38946.graph_c0:171-2261(+) NR_ID: XP_003739709.1 E-value: 3.1e-270 Identity: 1614/1821(88) Score: 2430 Annotation: PREDICTED: ATP-binding cassette sub-family F member 1	_FQTLGS[Phospho (STY)]DDDAEDSEGSEKDGK_.2	0	29355.9	21597.5	36592.9	0	33831	0	0	0
8.87e-53	1.11394	m.19216	m.19216	type:complete c38946.graph_c0:171-2261(+) NR_ID: XP_003739709.1 E-value: 3.1e-270 Identity: 1614/1821(88) Score: 2430 Annotation: PREDICTED: ATP-binding cassette sub-family F member 1	_KLQDLDLS[Phospho (STY)]DDEGS[Phospho (STY)]DGEGYEDSKPVR_.3	465416	438212	464171	478466	460343	483172	327593	375420	249080
8.87e-53	1.11394	m.19216	m.19216	type:complete c38946.graph_c0:171-2261(+) NR_ID: XP_003739709.1 E-value: 3.1e-270 Identity: 1614/1821(88) Score: 2430 Annotation: PREDICTED: ATP-binding cassette sub-family F member 1	_FDQHSGEQLS[Phospho (STY)]PDESPVEYLQR_.3	0	0	0	0	0	0	22488.3	38112.4	37576.3
2.44e-60	1.12828	m.19217	m.19217	type:complete c38947.graph_c0:2973-1840(-) NR_ID: XP_002434890.1 E-value: 1.1e-43 Identity: 315/369(85) Score: 474 Annotation: PIN domain-containing RNA-binding protein, putative	_QSTGDQEDS[Phospho (STY)]EGAELAGEDEGETNRQPR_.3	1.83649e+06	1.83596e+06	1.63861e+06	574679	569766	572457	167934	183428	180702
2.44e-60	1.12828	m.19217	m.19217	type:complete c38947.graph_c0:2973-1840(-) NR_ID: XP_002434890.1 E-value: 1.1e-43 Identity: 315/369(85) Score: 474 Annotation: PIN domain-containing RNA-binding protein, putative	_RGQRPGSQTQDDDGAGS[Phospho (STY)]PGSGGGGGGGGQSR_.3	0	1.18292e+06	0	1.45176e+06	0	0	744149	0	0
2.44e-60	1.12828	m.19217	m.19217	type:complete c38947.graph_c0:2973-1840(-) NR_ID: XP_002434890.1 E-value: 1.1e-43 Identity: 315/369(85) Score: 474 Annotation: PIN domain-containing RNA-binding protein, putative	_RGQRPGSQTQDDDGAGS[Phospho (STY)]PGSGGGGGGGGQSR_.4	0	0	94198.6	0	0	0	0	0	0
2.44e-60	1.12828	m.19217	m.19217	type:complete c38947.graph_c0:2973-1840(-) NR_ID: XP_002434890.1 E-value: 1.1e-43 Identity: 315/369(85) Score: 474 Annotation: PIN domain-containing RNA-binding protein, putative	_RGQRPGS[Phospho (STY)]QTQDDDGAGSPGSGGGGGGGGQSR_.3	0	0	0	0	0	0	0	0	48007.2
2.44e-60	1.12828	m.19217	m.19217	type:complete c38947.graph_c0:2973-1840(-) NR_ID: XP_002434890.1 E-value: 1.1e-43 Identity: 315/369(85) Score: 474 Annotation: PIN domain-containing RNA-binding protein, putative	_RGQRPGSQTQDDDGAGSPGS[Phospho (STY)]GGGGGGGGQSR_.4	134306	71752.7	0	58605.2	26853.7	38420.3	29212	51177.9	0
2.44e-60	1.12828	m.19217	m.19217	type:complete c38947.graph_c0:2973-1840(-) NR_ID: XP_002434890.1 E-value: 1.1e-43 Identity: 315/369(85) Score: 474 Annotation: PIN domain-containing RNA-binding protein, putative	_RGQRPGSQTQDDDGAGS[Phospho (STY)]PGS[Phospho (STY)]GGGGGGGGQSR_.3	72364	120078	45689.3	66373.9	46320.2	59270	19467.7	33292	30990.8
2.44e-60	1.12828	m.19217	m.19217	type:complete c38947.graph_c0:2973-1840(-) NR_ID: XP_002434890.1 E-value: 1.1e-43 Identity: 315/369(85) Score: 474 Annotation: PIN domain-containing RNA-binding protein, putative	_RGQRPGSQTQDDDGAGS[Phospho (STY)]PGSGGGGGGGGQSR_.5	13049.5	22067.4	7734.98	0	0	2884.46	0	0	1496.25
2.44e-60	1.12828	m.19217	m.19217	type:complete c38947.graph_c0:2973-1840(-) NR_ID: XP_002434890.1 E-value: 1.1e-43 Identity: 315/369(85) Score: 474 Annotation: PIN domain-containing RNA-binding protein, putative	_RGQRPGSQTQDDDGAGSPGS[Phospho (STY)]GGGGGGGGQSR_.5	0	0	0	3039.48	0	0	0	3850.87	0
2.44e-60	1.12828	m.19217	m.19217	type:complete c38947.graph_c0:2973-1840(-) NR_ID: XP_002434890.1 E-value: 1.1e-43 Identity: 315/369(85) Score: 474 Annotation: PIN domain-containing RNA-binding protein, putative	_RGQRPGSQTQDDDGAGS[Phospho (STY)]PGS[Phospho (STY)]GGGGGGGGQSR_.4	12606.6	8627	5407.94	15583.7	13832.5	12577.6	11373.1	13998.4	0
2.44e-60	1.12828	m.19217	m.19217	type:complete c38947.graph_c0:2973-1840(-) NR_ID: XP_002434890.1 E-value: 1.1e-43 Identity: 315/369(85) Score: 474 Annotation: PIN domain-containing RNA-binding protein, putative	_QSTGDQEDS[Phospho (STY)]EGAELAGEDEGETNR_.3	290698	128162	0	0	446076	375201	517700	581370	601048
2.44e-60	1.12828	m.19217	m.19217	type:complete c38947.graph_c0:2973-1840(-) NR_ID: XP_002434890.1 E-value: 1.1e-43 Identity: 315/369(85) Score: 474 Annotation: PIN domain-containing RNA-binding protein, putative	_GQRPGSQTQDDDGAGS[Phospho (STY)]PGSGGGGGGGGQSR_.3	0	0	0	55400.8	33323.2	0	0	0	69210.9
2.44e-60	1.12828	m.19217	m.19217	type:complete c38947.graph_c0:2973-1840(-) NR_ID: XP_002434890.1 E-value: 1.1e-43 Identity: 315/369(85) Score: 474 Annotation: PIN domain-containing RNA-binding protein, putative	_GQRPGSQTQDDDGAGSPGS[Phospho (STY)]GGGGGGGGQSR_.3	54320.3	38826.1	47020.7	0	0	23875.4	0	33522.3	0
2.44e-60	1.12828	m.19217	m.19217	type:complete c38947.graph_c0:2973-1840(-) NR_ID: XP_002434890.1 E-value: 1.1e-43 Identity: 315/369(85) Score: 474 Annotation: PIN domain-containing RNA-binding protein, putative	_GQRPGSQTQDDDGAGS[Phospho (STY)]PGS[Phospho (STY)]GGGGGGGGQSR_.3	5793.35	11096.8	4530.59	5199.17	0	0	0	4388.2	0
2.44e-60	1.12828	m.19217	m.19217	type:complete c38947.graph_c0:2973-1840(-) NR_ID: XP_002434890.1 E-value: 1.1e-43 Identity: 315/369(85) Score: 474 Annotation: PIN domain-containing RNA-binding protein, putative	_RPRS[Phospho (STY)]DTEGSQSGLDGEAK_.2	0	0	0	9041	0	8916.31	0	5643	0
2.44e-60	1.12828	m.19217	m.19217	type:complete c38947.graph_c0:2973-1840(-) NR_ID: XP_002434890.1 E-value: 1.1e-43 Identity: 315/369(85) Score: 474 Annotation: PIN domain-containing RNA-binding protein, putative	_RPRSDT[Phospho (STY)]EGSQSGLDGEAK_.3	0	0	0	0	0	0	0	5112.27	4106.25
2.44e-60	1.12828	m.19217	m.19217	type:complete c38947.graph_c0:2973-1840(-) NR_ID: XP_002434890.1 E-value: 1.1e-43 Identity: 315/369(85) Score: 474 Annotation: PIN domain-containing RNA-binding protein, putative	_RPRS[Phospho (STY)]DTEGSQSGLDGEAK_.3	15281.8	0	6243.9	9462.08	4235.25	0	0	5261.02	0
2.44e-60	1.12828	m.19217	m.19217	type:complete c38947.graph_c0:2973-1840(-) NR_ID: XP_002434890.1 E-value: 1.1e-43 Identity: 315/369(85) Score: 474 Annotation: PIN domain-containing RNA-binding protein, putative	_RPRS[Phospho (STY)]DTEGS[Phospho (STY)]QSGLDGEAK_.3	0	0	0	6864.66	1983.52	0	0	0	2418.72
2.44e-60	1.12828	m.19217	m.19217	type:complete c38947.graph_c0:2973-1840(-) NR_ID: XP_002434890.1 E-value: 1.1e-43 Identity: 315/369(85) Score: 474 Annotation: PIN domain-containing RNA-binding protein, putative	_NSAGGDRAS[Phospho (STY)]LQGEELDR_.2	0	2978.93	7172.05	0	226.6	0	28235.4	0	23469.9
4.85e-35	1.07506	m.19230	m.19230	type:3prime_partial c38952.graph_c0:134-2203(+) NR_ID: XP_002415638.1 E-value: 1.5e-224 Identity: 1527/2178(70) Score: 2036 Annotation: huntingtin interacting protein, putative	_TNS[Phospho (STY)]LDQEKENFEK_.2	0	27652	0	21016.9	0	0	0	29221.4	24802.6
1.02e-14	1.01154	m.19286	m.19286	type:complete c38980.graph_c0:2910-1738(-) NR_ID: XP_002408829.1 E-value: 2.3e-214 Identity: 1131/1152(98) Score: 1946 Annotation: Jun-N-terminal kinase, putative	_TAGTTFMMTPY[Phospho (STY)]VVTR_.2	213.8	1923.84	2258.76	2480.05	0	0	21482	21807.1	18871.3
6.98e-11	0.993465	m.19448	m.19448	type:5prime_partial c39070.graph_c0:1787-66(-) NR_ID: XP_002434366.1 E-value: 3.0e-162 Identity: 969/1086(89) Score: 1498 Annotation: conserved hypothetical protein	_AVS[Phospho (STY)]VDLTDFVTTPTSR_.2	8014.4	2360.63	5197.52	8690.72	9934.32	12695.8	22002.3	22826.4	18579.3
2.81e-25	1.04862	m.19469	m.19469	type:complete c39080.graph_c0:168-1175(+) NR_ID: ALQ43545.1 E-value: 3.4e-174 Identity: 936/1005(93) Score: 1599 Annotation: cathepsin L	_EGSTYIEPEGLEDEHLPK_.3	561.442	234.491	492.123	6670.54	7039.07	8651.08	0	2.64614	76.0574
3.15e-18	1.02536	m.19581	m.19581	type:5prime_partial c39143.graph_c0:5000-2616(-) NR_ID: XP_013794671.1 E-value: 1.2e-225 Identity: 1683/2721(61) Score: 2046 Annotation: PH and SEC7 domain-containing protein 2-like	_S[Phospho (STY)]FHYSPK_.2	0	0	0	8449.72	10369.8	0	40195.4	37574.1	35673.6
3.15e-18	1.02536	m.19581	m.19581	type:5prime_partial c39143.graph_c0:5000-2616(-) NR_ID: XP_013794671.1 E-value: 1.2e-225 Identity: 1683/2721(61) Score: 2046 Annotation: PH and SEC7 domain-containing protein 2-like	_EASSLQS[Phospho (STY)]PVAEKK_.2	8033.21	7746.27	0	4266.72	0	0	0	0	0
6.92e-26	1.05043	m.19587	m.19587	type:5prime_partial c39147.graph_c0:3747-2128(-) NR_ID: XP_002409007.1 E-value: 1.8e-92 Identity: 768/1353(56) Score: 896 Annotation: hypothetical protein IscW_ISCW015671	_QAS[Phospho (STY)]PTATSVVFDFR_.2	36.9402	122.284	0	257.011	0	193.072	14030.2	11603.3	11070.8
6.92e-26	1.05043	m.19587	m.19587	type:5prime_partial c39147.graph_c0:3747-2128(-) NR_ID: XP_002409007.1 E-value: 1.8e-92 Identity: 768/1353(56) Score: 896 Annotation: hypothetical protein IscW_ISCW015671	_VPAGLVC[Carbamidomethyl (C)]PQS[Phospho (STY)]PR_.2	300.777	0	0	0	2143.77	1055.69	15166	16659.9	17647.2
6.92e-26	1.05043	m.19587	m.19587	type:5prime_partial c39147.graph_c0:3747-2128(-) NR_ID: XP_002409007.1 E-value: 1.8e-92 Identity: 768/1353(56) Score: 896 Annotation: hypothetical protein IscW_ISCW015671	_AYAS[Phospho (STY)]VENLLEPK_.2	0	0	0	0	0	0	10544.3	12896.5	11742.7
1.25e-24	1.04666	m.19601	m.19601	type:complete c39151.graph_c0:2798-2094(-) NR_ID: DAA34682.1 E-value: 1.7e-124 Identity: 690/702(98) Score: 1169 Annotation: TPA_inf: phosphoserine phosphatase	_PGS[Phospho (STY)]VPETNLTEGQTR_.2	294477	269023	247784	163198	154036	143775	122900	111547	117053
8.07e-52	1.11205	m.19609	m.19609	type:5prime_partial c39155.graph_c0:3-1268(+) NR_ID: XP_023227945.1 E-value: 1.6e-192 Identity: 1104/1221(90) Score: 1758 Annotation: dual specificity mitogen-activated protein kinase kinase 1-like isoform X1	_STQNTS[Phospho (STY)]IEDLQK_.2	132624	156486	133051	243994	232620	207691	418847	451244	444441
8.07e-52	1.11205	m.19609	m.19609	type:5prime_partial c39155.graph_c0:3-1268(+) NR_ID: XP_023227945.1 E-value: 1.6e-192 Identity: 1104/1221(90) Score: 1758 Annotation: dual specificity mitogen-activated protein kinase kinase 1-like isoform X1	_VDFAGWVC[Carbamidomethyl (C)]QTMGLDPST[Phospho (STY)]PTK_.2	0	0	0	112284	0	72759.8	68228.1	0	0
3.99e-17	1.02123	m.1961	m.1961	type:3prime_partial c18586.graph_c0:333-1(-) NR_ID: XP_002410427.1 E-value: 4.1e-15 Identity: 162/183(88) Score: 223 Annotation: conserved hypothetical protein	_YNMFPSSVAS[Phospho (STY)]PAK_.2	11842.8	9508.29	5720.57	13648.6	11202.2	14295.8	31275.6	28863.1	38833.6
1.37e-45	1.09922	m.19612	m.19612	type:complete c39157.graph_c0:2086-518(-) NR_ID: XP_002435975.1 E-value: 1.1e-94 Identity: 753/966(77) Score: 915 Annotation: RNA polymerase II protein ral transcription factor BTF3, putative	_DRVPPPS[Phospho (STY)]PVK_.2	82389.4	98816.2	91265.2	31581.5	39701.1	37168.4	83814.3	79899.8	73571.1
1.37e-45	1.09922	m.19612	m.19612	type:complete c39157.graph_c0:2086-518(-) NR_ID: XP_002435975.1 E-value: 1.1e-94 Identity: 753/966(77) Score: 915 Annotation: RNA polymerase II protein ral transcription factor BTF3, putative	_QGS[Phospho (STY)]LDEDPVWLAER_.2	0	4916.65	4895.11	0	3885.56	0	18099.2	20201.7	26726.4
1.12e-35	1.07663	m.19621	m.19621	type:complete c39161.graph_c0:349-1308(+) NR_ID: DAA34484.1 E-value: 1.0e-95 Identity: 738/777(94) Score: 922 Annotation: TPA_inf: vesicle coat complex COPII subunit SEC13	_SQNAAPLAVGS[Phospho (STY)]AER_.2	146852	108341	133649	116261	94618.9	92966.5	55873.5	50530.1	54403.3
1.11e-48	1.1057	m.19743	m.19743	type:3prime_partial c39218.graph_c0:413-1228(+) NR_ID: XP_013787408.1 E-value: 3.2e-69 Identity: 594/837(70) Score: 693 Annotation: protein FAM122A-like isoform X3	_RFS[Phospho (STY)]ASFS[Phospho (STY)]PNHSPSSPLAAVPSR_.3	251486	0	0	221587	0	0	112887	0	0
1.11e-48	1.1057	m.19743	m.19743	type:3prime_partial c39218.graph_c0:413-1228(+) NR_ID: XP_013787408.1 E-value: 3.2e-69 Identity: 594/837(70) Score: 693 Annotation: protein FAM122A-like isoform X3	_RFS[Phospho (STY)]AS[Phospho (STY)]FSPNHSPSSPLAAVPSR_.3	0	219075	217365	0	183190	0	96596.9	94872.5	0
1.11e-48	1.1057	m.19743	m.19743	type:3prime_partial c39218.graph_c0:413-1228(+) NR_ID: XP_013787408.1 E-value: 3.2e-69 Identity: 594/837(70) Score: 693 Annotation: protein FAM122A-like isoform X3	_RFS[Phospho (STY)]AS[Phospho (STY)]FSPNHS[Phospho (STY)]PSSPLAAVPSR_.3	0	0	0	0	74628.2	73054.5	0	0	0
1.11e-48	1.1057	m.19743	m.19743	type:3prime_partial c39218.graph_c0:413-1228(+) NR_ID: XP_013787408.1 E-value: 3.2e-69 Identity: 594/837(70) Score: 693 Annotation: protein FAM122A-like isoform X3	_RFS[Phospho (STY)]ASFSPNHSPSS[Phospho (STY)]PLAAVPSR_.3	141740	147547	102322	0	0	101684	0	0	0
1.11e-48	1.1057	m.19743	m.19743	type:3prime_partial c39218.graph_c0:413-1228(+) NR_ID: XP_013787408.1 E-value: 3.2e-69 Identity: 594/837(70) Score: 693 Annotation: protein FAM122A-like isoform X3	_RFS[Phospho (STY)]AS[Phospho (STY)]FSPNHSPSS[Phospho (STY)]PLAAVPSR_.3	0	0	110805	63711.4	60989.8	0	0	0	0
1.11e-48	1.1057	m.19743	m.19743	type:3prime_partial c39218.graph_c0:413-1228(+) NR_ID: XP_013787408.1 E-value: 3.2e-69 Identity: 594/837(70) Score: 693 Annotation: protein FAM122A-like isoform X3	_RFS[Phospho (STY)]AS[Phospho (STY)]FSPNHSPSSPLAAVPSR_.4	29979.1	37629.6	36340	0	0	29515.9	0	0	0
1.11e-48	1.1057	m.19743	m.19743	type:3prime_partial c39218.graph_c0:413-1228(+) NR_ID: XP_013787408.1 E-value: 3.2e-69 Identity: 594/837(70) Score: 693 Annotation: protein FAM122A-like isoform X3	_RFS[Phospho (STY)]ASFSPNHSPSSPLAAVPSR_.3	0	0	0	22985.2	0	0	0	0	0
1.11e-48	1.1057	m.19743	m.19743	type:3prime_partial c39218.graph_c0:413-1228(+) NR_ID: XP_013787408.1 E-value: 3.2e-69 Identity: 594/837(70) Score: 693 Annotation: protein FAM122A-like isoform X3	_SSS[Phospho (STY)]APMINVLGNNTPTFR_.2	0	0	0	420269	0	0	0	0	0
1.11e-48	1.1057	m.19743	m.19743	type:3prime_partial c39218.graph_c0:413-1228(+) NR_ID: XP_013787408.1 E-value: 3.2e-69 Identity: 594/837(70) Score: 693 Annotation: protein FAM122A-like isoform X3	_S[Phospho (STY)]QS[Phospho (STY)]PITLRPSQFPVK_.2	46409.5	52936.4	53076.1	47066.5	42837.5	46485.5	169006	154217	168159
1.11e-48	1.1057	m.19743	m.19743	type:3prime_partial c39218.graph_c0:413-1228(+) NR_ID: XP_013787408.1 E-value: 3.2e-69 Identity: 594/837(70) Score: 693 Annotation: protein FAM122A-like isoform X3	_SQS[Phospho (STY)]PITLRPSQFPVK_.2	11993	10420.2	7470.41	24742.4	25868.7	24314.7	72719.4	55430.4	64428.7
1.11e-48	1.1057	m.19743	m.19743	type:3prime_partial c39218.graph_c0:413-1228(+) NR_ID: XP_013787408.1 E-value: 3.2e-69 Identity: 594/837(70) Score: 693 Annotation: protein FAM122A-like isoform X3	_EALS[Phospho (STY)]PLLLSIPR_.2	4556.75	5451.38	5998.87	3424.66	2994.63	2239.51	6901.65	6993.34	3939.62
1.11e-48	1.1057	m.19743	m.19743	type:3prime_partial c39218.graph_c0:413-1228(+) NR_ID: XP_013787408.1 E-value: 3.2e-69 Identity: 594/837(70) Score: 693 Annotation: protein FAM122A-like isoform X3	_S[Phospho (STY)]QS[Phospho (STY)]PITLRPSQFPVKR_.3	51220.6	54855	60224	14554.3	22489.1	25954.6	6898.61	7444.95	0
3.15e-45	1.09845	m.19765	m.19765	type:complete c39229.graph_c0:2883-19(-) NR_ID: XP_021002123.1 E-value: 8.2e-306 Identity: 2106/3003(70) Score: 2738 Annotation: C2 domain-containing protein 5-like	_ESPSEES[Phospho (STY)]PPHHPLPS[Phospho (STY)]PPR_.3	552697	548104	550111	136759	303223	324801	280768	299442	299138
3.15e-45	1.09845	m.19765	m.19765	type:complete c39229.graph_c0:2883-19(-) NR_ID: XP_021002123.1 E-value: 8.2e-306 Identity: 2106/3003(70) Score: 2738 Annotation: C2 domain-containing protein 5-like	_EALRES[Phospho (STY)]PSEES[Phospho (STY)]PPHHPLPS[Phospho (STY)]PPR_.3	0	679015	683622	469732	0	0	359521	0	0
3.15e-45	1.09845	m.19765	m.19765	type:complete c39229.graph_c0:2883-19(-) NR_ID: XP_021002123.1 E-value: 8.2e-306 Identity: 2106/3003(70) Score: 2738 Annotation: C2 domain-containing protein 5-like	_EALRES[Phospho (STY)]PS[Phospho (STY)]EESPPHHPLPS[Phospho (STY)]PPR_.3	0	0	0	0	0	0	0	379555	0
3.15e-45	1.09845	m.19765	m.19765	type:complete c39229.graph_c0:2883-19(-) NR_ID: XP_021002123.1 E-value: 8.2e-306 Identity: 2106/3003(70) Score: 2738 Annotation: C2 domain-containing protein 5-like	_EALRESPSEES[Phospho (STY)]PPHHPLPS[Phospho (STY)]PPR_.3	108656	96312.9	96225.6	119536	87493.3	102691	53723.3	0	0
6.37e-18	1.02423	m.19820	m.19820	type:complete c39251.graph_c0:5719-4385(-) NR_ID: XP_003738862.1 E-value: 1.4e-103 Identity: 1263/1326(95) Score: 991 Annotation: PREDICTED: flotillin-1	_NLAS[Phospho (STY)]PASWNTNK_.2	14191.7	16898.3	14472	21112.8	20917.5	11648.6	9282.67	11608.3	12754.2
2.22e-58	1.12466	m.19907	m.19907	type:5prime_partial c39281.graph_c1:2658-631(-) NR_ID: XP_002401372.1 E-value: 0.0e+00 Identity: 1788/2055(87) Score: 2813 Annotation: nitric oxide synthase, putative	_KNS[Phospho (STY)]VNASENDVGSPPPPHEASDLGPLSNVR_.3	0	0	928999	0	0	0	0	0	0
2.22e-58	1.12466	m.19907	m.19907	type:5prime_partial c39281.graph_c1:2658-631(-) NR_ID: XP_002401372.1 E-value: 0.0e+00 Identity: 1788/2055(87) Score: 2813 Annotation: nitric oxide synthase, putative	_KNS[Phospho (STY)]VNASENDVGS[Phospho (STY)]PPPPHEASDLGPLSNVR_.3	627339	0	619854	0	0	0	0	0	0
2.22e-58	1.12466	m.19907	m.19907	type:5prime_partial c39281.graph_c1:2658-631(-) NR_ID: XP_002401372.1 E-value: 0.0e+00 Identity: 1788/2055(87) Score: 2813 Annotation: nitric oxide synthase, putative	_KNSVNASENDVGS[Phospho (STY)]PPPPHEASDLGPLSNVR_.3	31996.4	168035	214984	17842	0	40086.1	0	39310.7	70752.8
2.22e-58	1.12466	m.19907	m.19907	type:5prime_partial c39281.graph_c1:2658-631(-) NR_ID: XP_002401372.1 E-value: 0.0e+00 Identity: 1788/2055(87) Score: 2813 Annotation: nitric oxide synthase, putative	_KNS[Phospho (STY)]VNASENDVGSPPPPHEASDLGPLSNVR_.4	0	69982	0	0	0	0	49905.5	0	0
2.22e-58	1.12466	m.19907	m.19907	type:5prime_partial c39281.graph_c1:2658-631(-) NR_ID: XP_002401372.1 E-value: 0.0e+00 Identity: 1788/2055(87) Score: 2813 Annotation: nitric oxide synthase, putative	_KNSVNAS[Phospho (STY)]ENDVGS[Phospho (STY)]PPPPHEASDLGPLSNVR_.3	0	0	0	0	0	29599.9	0	0	0
2.22e-58	1.12466	m.19907	m.19907	type:5prime_partial c39281.graph_c1:2658-631(-) NR_ID: XP_002401372.1 E-value: 0.0e+00 Identity: 1788/2055(87) Score: 2813 Annotation: nitric oxide synthase, putative	_KNSVNASENDVGS[Phospho (STY)]PPPPHEASDLGPLSNVR_.4	0	59363.7	0	0	0	0	0	30656.5	0
3.14e-09	0.98409	m.19957	m.19957	type:complete c39304.graph_c0:5503-386(-) NR_ID: XP_002434254.1 E-value: 0.0e+00 Identity: 3024/4755(63) Score: 3708 Annotation: tyrosine protein phosphatase non-receptor type, putative	_HPS[Phospho (STY)]EDFMLR_.2	61050.1	60513.6	39770.9	10980.4	11619.8	7551.09	15498.7	4502.56	8942.23
0.00073712	0.94477	m.20018	m.20018	type:complete c39325.graph_c0:144-4274(+) NR_ID: XP_022235977.1 E-value: 0.0e+00 Identity: 3006/4080(73) Score: 3764 Annotation: F-actin-uncapping protein LRRC16A-like isoform X2	_LS[Phospho (STY)]GEFSGDEGLR_.2	0	0	0	0	0	0	0	68357.5	0
3.69e-33	1.07034	m.20246	m.20246	type:3prime_partial c39407.graph_c0:163-1140(+) NR_ID: AHF48776.1 E-value: 4.2e-169 Identity: 909/924(98) Score: 1555 Annotation: cyclin-dependent kinase 7	_IYT[Phospho (STY)]HQVVTR_.2	53280.9	62606.8	61479.2	70014.7	75270.7	82604.2	57357.8	59215.9	55576.4
1.22e-25	1.0497	m.20250	m.20250	type:5prime_partial c39409.graph_c0:2272-254(-) NR_ID: XP_013786530.1 E-value: 1.1e-155 Identity: 1212/1650(73) Score: 1442 Annotation: fragile X mental retardation syndrome-related protein 1-like isoform X2	_RVTDEDESLLDSHEVSSVAS[Phospho (STY)]LDR_.3	25413.8	36277.4	31125.8	42048.7	0	42947.5	26612.4	25089.2	29777.3
2.47e-39	1.08533	m.20276	m.20276	type:3prime_partial c39421.graph_c0:234-4073(+) NR_ID: KFM72279.1 E-value: 5.3e-215 Identity: 2214/4119(53) Score: 1956 Annotation: Trafficking protein particle complex subunit 8, partial	_LRES[Phospho (STY)]NT[Phospho (STY)]SLDEDAFQQGEEMIVPDEAAK_.3	0	0	300417	0	0	0	0	0	0
2.47e-39	1.08533	m.20276	m.20276	type:3prime_partial c39421.graph_c0:234-4073(+) NR_ID: KFM72279.1 E-value: 5.3e-215 Identity: 2214/4119(53) Score: 1956 Annotation: Trafficking protein particle complex subunit 8, partial	_LRES[Phospho (STY)]NTS[Phospho (STY)]LDEDAFQQGEEMIVPDEAAK_.3	0	294523	0	0	0	0	0	0	0
4.46e-24	1.04497	m.20312	m.20312	type:internal c39431.graph_c1:1992-1(-) NR_ID: XP_002407060.1 E-value: 4.5e-133 Identity: 1296/2058(62) Score: 1247 Annotation: rfx5, putative	_HAS[Phospho (STY)]GPVLPQR_.2	17290.8	17900.9	17836.7	4736.75	4592.13	5689.96	13484.6	13462.3	12761.9
1.45e-39	1.08587	m.20336	m.20336	type:complete c39438.graph_c0:1661-654(-) NR_ID: XP_002436144.1 E-value: 1.5e-76 Identity: 606/945(64) Score: 757 Annotation: salivary sulfotransferase, putative	_DHFS[Phospho (STY)]PQQLR_.2	51799.6	59572.6	55174.5	88484.3	83854.2	85388.9	133139	125736	135333
1.01e-22	1.04072	m.20389	m.20389	type:complete c39465.graph_c0:1613-2428(+) NR_ID: XP_002403075.1 E-value: 6.9e-24 Identity: 180/180(100) Score: 302 Annotation: alternative splicing factor SRp55/B52/SRp75, putative	_S[Phospho (STY)]RS[Phospho (STY)]RT[Phospho (STY)]PVK_.2	914.139	5489.05	3494.93	3306.6	4924.65	2117.06	6163.14	2862.45	1943.63
5.9e-16	1.01665	m.20394	m.20394	type:complete c39466.graph_c0:357-959(+) NR_ID: XP_002415044.1 E-value: 3.2e-95 Identity: 552/597(92) Score: 916 Annotation: anti-silencing protein, putative	_APVLANDS[Phospho (STY)]NHS[Phospho (STY)]MEVV_.2	125913	112843	119910	59438.5	53253.9	49675.3	19376.3	35852	27190.1
5.9e-16	1.01665	m.20394	m.20394	type:complete c39466.graph_c0:357-959(+) NR_ID: XP_002415044.1 E-value: 3.2e-95 Identity: 552/597(92) Score: 916 Annotation: anti-silencing protein, putative	_APVLANDSNHS[Phospho (STY)]MEVV_.2	0	0	0	0	0	0	3991.49	0	0
5.9e-16	1.01665	m.20394	m.20394	type:complete c39466.graph_c0:357-959(+) NR_ID: XP_002415044.1 E-value: 3.2e-95 Identity: 552/597(92) Score: 916 Annotation: anti-silencing protein, putative	_APVLANDS[Phospho (STY)]NHSMEVV_.2	38547	38279.7	36813.1	17010.1	15544.4	20353.5	7740.39	4649.29	0
1.63e-39	1.08575	m.20413;m.20414	m.20413;m.20414	type:5prime_partial c39475.graph_c0:3-2627(+) NR_ID: XP_002414109.1 E-value: 1.3e-95 Identity: 1329/2676(49) Score: 925 Annotation: hypothetical protein IscW_ISCW012749; type:5prime_partial c39475.graph_c0:5026-2402(-) NR_ID: XP_002414109.1 E-value: 4.0e-97 Identity: 1341/2694(49) Score: 938 Annotation: hypothetical protein IscW_ISCW012749	_ADSS[Phospho (STY)]PPTSSTPSPVLLEDR_.2	346453	339231	322013	0	297605	321530	444325	310356	0
4.32e-37	1.08005	m.20445	m.20445	type:complete c39493.graph_c0:812-69(-) NR_ID: XP_023215567.1 E-value: 3.2e-100 Identity: 597/648(92) Score: 960 Annotation: 40S ribosomal protein S6-like	_S[Phospho (STY)]AS[Phospho (STY)]QGQSQSSSHAK_.2	0	0	0	0	0	0	2577	554.239	0
6.99e-25	1.04743	m.20470	m.20470	type:complete c39504.graph_c0:586-3090(+) NR_ID: XP_002404616.1 E-value: 1.6e-108 Identity: 1395/2178(64) Score: 1036 Annotation: predicted protein	_SNS[Phospho (STY)]APATIPSR_.2	31992.1	32527.6	28169.1	24234.3	24832.4	29390.5	113353	118627	107585
6.77e-27	1.05337	m.20487	m.20487	type:complete c39506.graph_c0:302-1693(+) NR_ID: XP_015914937.1 E-value: 6.7e-120 Identity: 969/1356(71) Score: 1132 Annotation: uncharacterized protein LOC107445113	_ERS[Phospho (STY)]PQGDLPK_.2	22704.5	21111.4	14903.8	23419.1	16833.6	14250.2	9680.56	7618.22	7506.62
6.77e-27	1.05337	m.20487	m.20487	type:complete c39506.graph_c0:302-1693(+) NR_ID: XP_015914937.1 E-value: 6.7e-120 Identity: 969/1356(71) Score: 1132 Annotation: uncharacterized protein LOC107445113	_LES[Phospho (STY)]VAVPLSER_.2	0	0	8759.66	0	0	0	33099.1	31785.8	42317
9.03e-48	1.10382	m.20500	m.20500	type:5prime_partial c39511.graph_c0:2-4219(+) NR_ID: XP_002433514.1 E-value: 9.9e-191 Identity: 2460/3777(65) Score: 1747 Annotation: hypothetical protein IscW_ISCW000022	_LRPKEEES[Phospho (STY)]EGS[Phospho (STY)]DEAGPDADR_.2	163654	211433	196802	127779	133742	123243	181937	112867	124162
9.03e-48	1.10382	m.20500	m.20500	type:5prime_partial c39511.graph_c0:2-4219(+) NR_ID: XP_002433514.1 E-value: 9.9e-191 Identity: 2460/3777(65) Score: 1747 Annotation: hypothetical protein IscW_ISCW000022	_LRPKEEES[Phospho (STY)]EGS[Phospho (STY)]DEAGPDADR_.3	166536	50275.8	58769.9	140976	72874.7	76788.4	19359.7	132484	147064
9.03e-48	1.10382	m.20500	m.20500	type:5prime_partial c39511.graph_c0:2-4219(+) NR_ID: XP_002433514.1 E-value: 9.9e-191 Identity: 2460/3777(65) Score: 1747 Annotation: hypothetical protein IscW_ISCW000022	_LRPKEEESEGS[Phospho (STY)]DEAGPDADR_.3	55990.4	0	34861	57506.6	28797.8	39090.6	0	7518.25	0
9.03e-48	1.10382	m.20500	m.20500	type:5prime_partial c39511.graph_c0:2-4219(+) NR_ID: XP_002433514.1 E-value: 9.9e-191 Identity: 2460/3777(65) Score: 1747 Annotation: hypothetical protein IscW_ISCW000022	_LRPKEEES[Phospho (STY)]EGSDEAGPDADR_.2	29513.7	0	46212.9	0	0	0	0	0	0
9.03e-48	1.10382	m.20500	m.20500	type:5prime_partial c39511.graph_c0:2-4219(+) NR_ID: XP_002433514.1 E-value: 9.9e-191 Identity: 2460/3777(65) Score: 1747 Annotation: hypothetical protein IscW_ISCW000022	_APS[Phospho (STY)]DVVEPTKPK_.2	5074.6	5590	5167.99	4509.72	4006.76	0	886.845	0	0
1.13e-10	0.99234	m.20544	m.20544	type:complete c39529.graph_c0:2894-1980(-) NR_ID: XP_002415047.1 E-value: 3.5e-32 Identity: 480/996(48) Score: 374 Annotation: conserved hypothetical protein	_DLS[Phospho (STY)]APDC[Carbamidomethyl (C)]ELGSLALDC[Carbamidomethyl (C)]GDHDASPKPR_.3	17512.5	0	0	29989.3	0	0	82809.1	61550.7	87074.3
1.13e-10	0.99234	m.20544	m.20544	type:complete c39529.graph_c0:2894-1980(-) NR_ID: XP_002415047.1 E-value: 3.5e-32 Identity: 480/996(48) Score: 374 Annotation: conserved hypothetical protein	_DLSAPDC[Carbamidomethyl (C)]ELGS[Phospho (STY)]LALDC[Carbamidomethyl (C)]GDHDASPKPR_.3	0	5929.89	5056.33	0	0	0	0	0	0
1.13e-10	0.99234	m.20544	m.20544	type:complete c39529.graph_c0:2894-1980(-) NR_ID: XP_002415047.1 E-value: 3.5e-32 Identity: 480/996(48) Score: 374 Annotation: conserved hypothetical protein	_DLS[Phospho (STY)]APDC[Carbamidomethyl (C)]ELGSLALDC[Carbamidomethyl (C)]GDHDASPKPR_.4	0	0	8888.69	0	0	2946.86	0	6314.65	5594.3
2.6e-43	1.0943	m.20574	m.20574	type:5prime_partial c39541.graph_c0:2-4024(+) NR_ID: XP_023242329.1 E-value: 2.7e-137 Identity: 1770/3600(49) Score: 1286 Annotation: enhancer of mRNA-decapping protein 4-like	_AARPEQNFDLPSNTEEGSGDDPAPSS[Phospho (STY)]PGSSK_.3	991951	2.52901e+06	2.55659e+06	890375	698452	1.82179e+06	795399	1.01682e+06	1871827
2.6e-43	1.0943	m.20574	m.20574	type:5prime_partial c39541.graph_c0:2-4024(+) NR_ID: XP_023242329.1 E-value: 2.7e-137 Identity: 1770/3600(49) Score: 1286 Annotation: enhancer of mRNA-decapping protein 4-like	_VLLKPSDFVS[Phospho (STY)]PSNQSSR_.2	267637	261292	263038	0	0	0	0	0	0
2.6e-43	1.0943	m.20574	m.20574	type:5prime_partial c39541.graph_c0:2-4024(+) NR_ID: XP_023242329.1 E-value: 2.7e-137 Identity: 1770/3600(49) Score: 1286 Annotation: enhancer of mRNA-decapping protein 4-like	_VLLKPS[Phospho (STY)]DFVSPSNQSSR_.2	0	0	120636	77597.4	75741.6	0	0	0	0
2.6e-43	1.0943	m.20574	m.20574	type:5prime_partial c39541.graph_c0:2-4024(+) NR_ID: XP_023242329.1 E-value: 2.7e-137 Identity: 1770/3600(49) Score: 1286 Annotation: enhancer of mRNA-decapping protein 4-like	_VLLKPSDFVS[Phospho (STY)]PSNQSSR_.3	30134.5	32527.6	38155.4	16008.4	21955.5	26064.1	0	0	0
2.42e-16	1.01819	m.20581	m.20581	type:complete c39542.graph_c1:2349-94(-) NR_ID: XP_022244276.1 E-value: 2.5e-71 Identity: 693/1218(56) Score: 715 Annotation: delta(14)-sterol reductase-like isoform X1	_KKS[Phospho (STY)]VS[Phospho (STY)]PAR_.2	1327.84	3871.37	1538.02	503.16	2308.3	376.446	4004.68	752.094	975.618
2.42e-16	1.01819	m.20581	m.20581	type:complete c39542.graph_c1:2349-94(-) NR_ID: XP_022244276.1 E-value: 2.5e-71 Identity: 693/1218(56) Score: 715 Annotation: delta(14)-sterol reductase-like isoform X1	_AAPSGRS[Phospho (STY)]PGRPPT[Phospho (STY)]SPK_.2	12433.1	0	0	0	0	0	0	0	0
4.4e-36	1.07762	m.20740	m.20740	type:3prime_partial c39606.graph_c1:537-1(-) NR_ID: XP_022252448.1 E-value: 4.2e-62 Identity: 363/399(90) Score: 630 Annotation: zinc finger Ran-binding domain-containing protein 2-like isoform X1	_ESVEYVEREDS[Phospho (STY)]DGEYDDFGR_.2	549599	0	334032	205326	489115	418872	1510057	1831948	2546615
4.4e-36	1.07762	m.20740	m.20740	type:3prime_partial c39606.graph_c1:537-1(-) NR_ID: XP_022252448.1 E-value: 4.2e-62 Identity: 363/399(90) Score: 630 Annotation: zinc finger Ran-binding domain-containing protein 2-like isoform X1	_ES[Phospho (STY)]VEYVEREDSDGEYDDFGR_.3	0	0	0	0	0	0	674278	682814	0
4.4e-36	1.07762	m.20740	m.20740	type:3prime_partial c39606.graph_c1:537-1(-) NR_ID: XP_022252448.1 E-value: 4.2e-62 Identity: 363/399(90) Score: 630 Annotation: zinc finger Ran-binding domain-containing protein 2-like isoform X1	_ESVEYVEREDS[Phospho (STY)]DGEYDDFGR_.3	120551	266578	283370	203703	262349	65406.6	0	0	43942.6
4.4e-36	1.07762	m.20740	m.20740	type:3prime_partial c39606.graph_c1:537-1(-) NR_ID: XP_022252448.1 E-value: 4.2e-62 Identity: 363/399(90) Score: 630 Annotation: zinc finger Ran-binding domain-containing protein 2-like isoform X1	_RQS[Phospho (STY)]C[Carbamidomethyl (C)]NMC[Carbamidomethyl (C)]NAPK_.2	0	0	0	0	0	0	0	5471.36	6830.88
1.3e-26	1.05256	m.20800	m.20800	type:complete c39629.graph_c0:4143-892(-) NR_ID: XP_002407920.1 E-value: 9.6e-202 Identity: 1695/2970(57) Score: 1841 Annotation: protein phosphatase 2A regulatory subunit A, putative	_S[Phospho (STY)]RANSFDAGPER_.2	0	14055.9	37905.5	35229.9	0	25564.5	0	0	0
1.3e-26	1.05256	m.20800	m.20800	type:complete c39629.graph_c0:4143-892(-) NR_ID: XP_002407920.1 E-value: 9.6e-202 Identity: 1695/2970(57) Score: 1841 Annotation: protein phosphatase 2A regulatory subunit A, putative	_S[Phospho (STY)]RANS[Phospho (STY)]FDAGPER_.2	25569.1	26108.1	27043.7	27335.4	19360.2	22922.8	16196.1	7785.59	23270.5
1.3e-26	1.05256	m.20800	m.20800	type:complete c39629.graph_c0:4143-892(-) NR_ID: XP_002407920.1 E-value: 9.6e-202 Identity: 1695/2970(57) Score: 1841 Annotation: protein phosphatase 2A regulatory subunit A, putative	_SRANS[Phospho (STY)]FDAGPER_.2	0	0	0	0	31372.2	0	0	0	0
1.3e-26	1.05256	m.20800	m.20800	type:complete c39629.graph_c0:4143-892(-) NR_ID: XP_002407920.1 E-value: 9.6e-202 Identity: 1695/2970(57) Score: 1841 Annotation: protein phosphatase 2A regulatory subunit A, putative	_S[Phospho (STY)]RANS[Phospho (STY)]FDAGPERK_.2	36294.7	41874	31429.4	0	11307.8	9658.04	6706.19	2629.14	0
1.3e-26	1.05256	m.20800	m.20800	type:complete c39629.graph_c0:4143-892(-) NR_ID: XP_002407920.1 E-value: 9.6e-202 Identity: 1695/2970(57) Score: 1841 Annotation: protein phosphatase 2A regulatory subunit A, putative	_ANS[Phospho (STY)]FDAGPERK_.2	8369.87	6851.38	5491.37	2384.69	2087.73	1737.34	0	0	0
1.44e-18	1.0266	m.20857	m.20857	type:complete c39653.graph_c0:4060-2735(-) NR_ID: XP_002414352.1 E-value: 1.7e-197 Identity: 1083/1140(95) Score: 1801 Annotation: CDP-diacylglycerol synthase, putative	_EHAVDS[Phospho (STY)]DDEKLPEENQVDNLTR_.3	18568	11129.5	20669.3	45696.3	25146.8	41060	75390.4	62499	52655.3
2.99e-19	1.02905	m.20917	m.20917	type:complete c39679.graph_c0:173-4849(+) NR_ID: XP_002411138.1 E-value: 0.0e+00 Identity: 2208/3123(70) Score: 2807 Annotation: hypothetical protein IscW_ISCW020286	_SAFAISSDSPPMMPDGIDQPQS[Phospho (STY)]DNEDFSTLQLPK_.3	0	129754	0	100643	100623	104328	97194.6	0	0
2.95e-44	1.09636	m.20976	m.20976	type:complete c39698.graph_c0:208-987(+) NR_ID: XP_015907390.1 E-value: 2.1e-118 Identity: 660/711(92) Score: 1117 Annotation: chloride intracellular channel exc-4	_[Acetyl (Protein N-term)]SDEHNNHDDS[Phospho (STY)]NEIQDIPEIELIIK_.3	461793	569624	450916	490683	401792	378810	151073	228549	80240.6
1.43e-38	1.08356	m.21023	m.21023	type:complete c39714.graph_c0:1762-170(-) NR_ID: XP_002404432.1 E-value: 3.2e-219 Identity: 1284/1434(89) Score: 1989 Annotation: D-3-phosphoglycerate dehydrogenase, putative	_AGT[Phospho (STY)]GVDNIDC[Carbamidomethyl (C)]DAATR_.2	39876.7	41838.2	38874.3	31154.2	78665.6	70673.1	62826.2	78540.6	80441.6
1.88e-51	1.11132	m.21040	m.21040	type:complete c39721.graph_c0:3597-760(-) NR_ID: XP_023216649.1 E-value: 9.6e-206 Identity: 1203/1383(86) Score: 1875 Annotation: serine/threonine-protein kinase PRP4 homolog isoform X1	_RVFS[Phospho (STY)]PS[Phospho (STY)]PR_.2	267673	283924	289324	161533	180507	178692	107932	111308	115202
1.88e-51	1.11132	m.21040	m.21040	type:complete c39721.graph_c0:3597-760(-) NR_ID: XP_023216649.1 E-value: 9.6e-206 Identity: 1203/1383(86) Score: 1875 Annotation: serine/threonine-protein kinase PRP4 homolog isoform X1	_LC[Carbamidomethyl (C)]DFGSASHVAENDITPY[Phospho (STY)]LVSR_.3	118693	111822	114747	124876	100286	108493	112739	136081	70518.6
1.88e-51	1.11132	m.21040	m.21040	type:complete c39721.graph_c0:3597-760(-) NR_ID: XP_023216649.1 E-value: 9.6e-206 Identity: 1203/1383(86) Score: 1875 Annotation: serine/threonine-protein kinase PRP4 homolog isoform X1	_TLQEPSSPT[Phospho (STY)]QK_.2	5355.49	0	5720.93	9121.51	0	5773.31	0	0	0
1.88e-51	1.11132	m.21040	m.21040	type:complete c39721.graph_c0:3597-760(-) NR_ID: XP_023216649.1 E-value: 9.6e-206 Identity: 1203/1383(86) Score: 1875 Annotation: serine/threonine-protein kinase PRP4 homolog isoform X1	_TLQEPSS[Phospho (STY)]PTQK_.2	0	0	0	0	0	0	12711.2	13451	0
1.88e-51	1.11132	m.21040	m.21040	type:complete c39721.graph_c0:3597-760(-) NR_ID: XP_023216649.1 E-value: 9.6e-206 Identity: 1203/1383(86) Score: 1875 Annotation: serine/threonine-protein kinase PRP4 homolog isoform X1	_VFS[Phospho (STY)]PSPR_.2	76222.4	72663.9	78792.9	69339.2	66775.9	65773.1	66514.5	75879.9	79055.3
1.88e-51	1.11132	m.21040	m.21040	type:complete c39721.graph_c0:3597-760(-) NR_ID: XP_023216649.1 E-value: 9.6e-206 Identity: 1203/1383(86) Score: 1875 Annotation: serine/threonine-protein kinase PRP4 homolog isoform X1	_VFSPS[Phospho (STY)]PR_.2	34051.6	19416.6	26926.9	22059.6	21577	23154.2	0	6527.74	14166.3
1.88e-51	1.11132	m.21040	m.21040	type:complete c39721.graph_c0:3597-760(-) NR_ID: XP_023216649.1 E-value: 9.6e-206 Identity: 1203/1383(86) Score: 1875 Annotation: serine/threonine-protein kinase PRP4 homolog isoform X1	_RRS[Phospho (STY)]PSPR_.2	0	5501.51	15272.1	8365.31	0	9291.91	6882.2	7796.25	10417.9
1.88e-51	1.11132	m.21040	m.21040	type:complete c39721.graph_c0:3597-760(-) NR_ID: XP_023216649.1 E-value: 9.6e-206 Identity: 1203/1383(86) Score: 1875 Annotation: serine/threonine-protein kinase PRP4 homolog isoform X1	_RRS[Phospho (STY)]PS[Phospho (STY)]PR_.2	18940.7	2.25016	0	0	0	2.15696	97993.5	26197.3	44326
1.88e-51	1.11132	m.21040	m.21040	type:complete c39721.graph_c0:3597-760(-) NR_ID: XP_023216649.1 E-value: 9.6e-206 Identity: 1203/1383(86) Score: 1875 Annotation: serine/threonine-protein kinase PRP4 homolog isoform X1	_HVPKS[Phospho (STY)]PS[Phospho (STY)]PR_.2	9241.73	18862.8	35709.7	2464.2	4391.67	5016.89	0	4559.05	4983.8
1.88e-51	1.11132	m.21040	m.21040	type:complete c39721.graph_c0:3597-760(-) NR_ID: XP_023216649.1 E-value: 9.6e-206 Identity: 1203/1383(86) Score: 1875 Annotation: serine/threonine-protein kinase PRP4 homolog isoform X1	_TLQEPSS[Phospho (STY)]PTQKR_.2	124799	140717	138070	66834.5	73321.5	67732.7	2217.24	0	0
4.88e-30	1.06214	m.21096	m.21096	type:5prime_partial c39746.graph_c0:2522-132(-) NR_ID: XP_002401270.1 E-value: 1.4e-133 Identity: 960/1197(80) Score: 1252 Annotation: positive cofactor 2, subunit of a RNA polymerase II multiprotein coactivator, putative	_STS[Phospho (STY)]PPITVPAK_.2	128579	144086	147519	134161	128061	124655	141726	150206	161822
4.88e-30	1.06214	m.21096	m.21096	type:5prime_partial c39746.graph_c0:2522-132(-) NR_ID: XP_002401270.1 E-value: 1.4e-133 Identity: 960/1197(80) Score: 1252 Annotation: positive cofactor 2, subunit of a RNA polymerase II multiprotein coactivator, putative	_STS[Phospho (STY)]PPITVPAKR_.2	0	67642.4	62663.4	47124.3	40083.3	39703.9	0	0	0
0.0231151	0.874555	m.21099	m.21099	type:5prime_partial c39747.graph_c0:1-1971(+) NR_ID: XP_002404664.1 E-value: 3.5e-255 Identity: 1332/1350(98) Score: 2300 Annotation: FACT complex subunit spt16, putative	_DWS[Phospho (STY)]ELEEEAR_.2	936.054	0	0	0	0	0	2073.28	6371.69	692.358
4.5e-65	1.13677	m.21126	m.21126	type:5prime_partial c39754.graph_c0:7005-1144(-) NR_ID: XP_002401544.1 E-value: 3.0e-68 Identity: 798/1155(69) Score: 692 Annotation: Acinus, putative	_DRAS[Phospho (STY)]PIKAPSNER_.2	389663	760778	654862	440377	680846	502226	2246473	691059	663373
4.5e-65	1.13677	m.21126	m.21126	type:5prime_partial c39754.graph_c0:7005-1144(-) NR_ID: XP_002401544.1 E-value: 3.0e-68 Identity: 798/1155(69) Score: 692 Annotation: Acinus, putative	_DRAS[Phospho (STY)]PIKAPS[Phospho (STY)]NER_.2	755712	932342	672064	315995	355486	311604	592787	321670	292455
4.5e-65	1.13677	m.21126	m.21126	type:5prime_partial c39754.graph_c0:7005-1144(-) NR_ID: XP_002401544.1 E-value: 3.0e-68 Identity: 798/1155(69) Score: 692 Annotation: Acinus, putative	_DRAS[Phospho (STY)]PIKAPSNER_.3	446233	128276	254475	456358	288716	418493	136358	915918	1.03719e+06
4.5e-65	1.13677	m.21126	m.21126	type:5prime_partial c39754.graph_c0:7005-1144(-) NR_ID: XP_002401544.1 E-value: 3.0e-68 Identity: 798/1155(69) Score: 692 Annotation: Acinus, putative	_DRAS[Phospho (STY)]PIKAPS[Phospho (STY)]NER_.3	339183	53242.7	84758.1	164198	64870.5	93740.2	14556.6	149970	161553
4.5e-65	1.13677	m.21126	m.21126	type:5prime_partial c39754.graph_c0:7005-1144(-) NR_ID: XP_002401544.1 E-value: 3.0e-68 Identity: 798/1155(69) Score: 692 Annotation: Acinus, putative	_LRQET[Phospho (STY)]PPPAPAERPAAPPR_.3	355372	378590	374592	299488	306911	311337	486544	415418	411083
4.5e-65	1.13677	m.21126	m.21126	type:5prime_partial c39754.graph_c0:7005-1144(-) NR_ID: XP_002401544.1 E-value: 3.0e-68 Identity: 798/1155(69) Score: 692 Annotation: Acinus, putative	_LRQET[Phospho (STY)]PPPAPAERPAAPPR_.4	28786.3	12282.9	21742.2	23776.3	13036.2	21732.1	9858.64	39221.7	44895.4
4.5e-65	1.13677	m.21126	m.21126	type:5prime_partial c39754.graph_c0:7005-1144(-) NR_ID: XP_002401544.1 E-value: 3.0e-68 Identity: 798/1155(69) Score: 692 Annotation: Acinus, putative	_LAAVEEEPISEDAPAEDDS[Phospho (STY)]AENDGEKNEVK_.3	163232	0	0	159049	131022	133077	157403	0	164638
4.5e-65	1.13677	m.21126	m.21126	type:5prime_partial c39754.graph_c0:7005-1144(-) NR_ID: XP_002401544.1 E-value: 3.0e-68 Identity: 798/1155(69) Score: 692 Annotation: Acinus, putative	_LAAVEEEPIS[Phospho (STY)]EDAPAEDDSAENDGEKNEVK_.3	120601	87465	0	92012.1	0	0	0	72926.4	0
4.5e-65	1.13677	m.21126	m.21126	type:5prime_partial c39754.graph_c0:7005-1144(-) NR_ID: XP_002401544.1 E-value: 3.0e-68 Identity: 798/1155(69) Score: 692 Annotation: Acinus, putative	_LAAVEEEPIS[Phospho (STY)]EDAPAEDDS[Phospho (STY)]AENDGEKNEVK_.3	61006.7	9270.64	0	58636.2	24232	14786.9	55930.1	48017.3	35841.7
4.5e-65	1.13677	m.21126	m.21126	type:5prime_partial c39754.graph_c0:7005-1144(-) NR_ID: XP_002401544.1 E-value: 3.0e-68 Identity: 798/1155(69) Score: 692 Annotation: Acinus, putative	_KLS[Phospho (STY)]PPKNPK_.2	155137	286027	259904	297487	439860	386819	1.10782e+06	389825	431995
4.5e-65	1.13677	m.21126	m.21126	type:5prime_partial c39754.graph_c0:7005-1144(-) NR_ID: XP_002401544.1 E-value: 3.0e-68 Identity: 798/1155(69) Score: 692 Annotation: Acinus, putative	_KLS[Phospho (STY)]PPKNPK_.3	11919.3	0	0	21472.7	6127.2	11843	0	44799.8	49776.6
4.5e-65	1.13677	m.21126	m.21126	type:5prime_partial c39754.graph_c0:7005-1144(-) NR_ID: XP_002401544.1 E-value: 3.0e-68 Identity: 798/1155(69) Score: 692 Annotation: Acinus, putative	_LRQET[Phospho (STY)]PPPAPAER_.2	33155.3	56464.6	43812.9	50759.1	53218.7	67602.4	513246	261608	269173
4.5e-65	1.13677	m.21126	m.21126	type:5prime_partial c39754.graph_c0:7005-1144(-) NR_ID: XP_002401544.1 E-value: 3.0e-68 Identity: 798/1155(69) Score: 692 Annotation: Acinus, putative	_LRQET[Phospho (STY)]PPPAPAER_.3	0	0	1080.88	8941.21	5413.34	8250.45	6669.21	48753.7	55353.2
4.5e-65	1.13677	m.21126	m.21126	type:5prime_partial c39754.graph_c0:7005-1144(-) NR_ID: XP_002401544.1 E-value: 3.0e-68 Identity: 798/1155(69) Score: 692 Annotation: Acinus, putative	_QET[Phospho (STY)]PPPAPAERPAAPPR_.3	39023.3	26800.8	35777.4	0	0	11322	0	39633.3	64530
4.5e-65	1.13677	m.21126	m.21126	type:5prime_partial c39754.graph_c0:7005-1144(-) NR_ID: XP_002401544.1 E-value: 3.0e-68 Identity: 798/1155(69) Score: 692 Annotation: Acinus, putative	_AS[Phospho (STY)]PIKAPSNER_.2	2440.12	3934.64	4057.13	0	3794.31	3703.18	14306.9	13020.4	12712.9
4.5e-65	1.13677	m.21126	m.21126	type:5prime_partial c39754.graph_c0:7005-1144(-) NR_ID: XP_002401544.1 E-value: 3.0e-68 Identity: 798/1155(69) Score: 692 Annotation: Acinus, putative	_ASPIKAPS[Phospho (STY)]NER_.2	5906.76	7358.4	7205.19	0	3296.66	0	0	5767.26	4043.01
4.5e-65	1.13677	m.21126	m.21126	type:5prime_partial c39754.graph_c0:7005-1144(-) NR_ID: XP_002401544.1 E-value: 3.0e-68 Identity: 798/1155(69) Score: 692 Annotation: Acinus, putative	_EEGQALS[Phospho (STY)]PVREEEEEQPTNK_.3	3865.41	1374.08	2821.09	393.866	3989.31	6387.24	37264.9	49744	59245.6
4.5e-65	1.13677	m.21126	m.21126	type:5prime_partial c39754.graph_c0:7005-1144(-) NR_ID: XP_002401544.1 E-value: 3.0e-68 Identity: 798/1155(69) Score: 692 Annotation: Acinus, putative	_EEGQALS[Phospho (STY)]PVREEEEEQPTNK_.2	15810.4	0	0	17032.4	0	49775.1	172660	171978	89643.9
4.5e-65	1.13677	m.21126	m.21126	type:5prime_partial c39754.graph_c0:7005-1144(-) NR_ID: XP_002401544.1 E-value: 3.0e-68 Identity: 798/1155(69) Score: 692 Annotation: Acinus, putative	_KLS[Phospho (STY)]TAALK_.2	0	0	0	6628.74	0	0	131393	0	193860
4.5e-65	1.13677	m.21126	m.21126	type:5prime_partial c39754.graph_c0:7005-1144(-) NR_ID: XP_002401544.1 E-value: 3.0e-68 Identity: 798/1155(69) Score: 692 Annotation: Acinus, putative	_KLS[Phospho (STY)]TAALK_.1	0	0	0	0	0	0	0	44961.5	44176.8
4.5e-65	1.13677	m.21126	m.21126	type:5prime_partial c39754.graph_c0:7005-1144(-) NR_ID: XP_002401544.1 E-value: 3.0e-68 Identity: 798/1155(69) Score: 692 Annotation: Acinus, putative	_ESSEASS[Phospho (STY)]DGEGSESGSR_.2	0	0	0	0	0	0	10590	0	0
4.5e-65	1.13677	m.21126	m.21126	type:5prime_partial c39754.graph_c0:7005-1144(-) NR_ID: XP_002401544.1 E-value: 3.0e-68 Identity: 798/1155(69) Score: 692 Annotation: Acinus, putative	_LAAVEEEPIS[Phospho (STY)]EDAPAEDDSAENDGEK_.3	1954.11	0	0	6120.71	5477.95	3482.1	41442.8	36117.6	31825.1
4.5e-65	1.13677	m.21126	m.21126	type:5prime_partial c39754.graph_c0:7005-1144(-) NR_ID: XP_002401544.1 E-value: 3.0e-68 Identity: 798/1155(69) Score: 692 Annotation: Acinus, putative	_LAAVEEEPISEDAPAEDDS[Phospho (STY)]AENDGEK_.3	0	0	0	4860.15	1590.55	1103.62	24875.3	22659.3	16229.5
1.87e-36	1.07852	m.21142	m.21142	type:complete c39758.graph_c0:2573-78(-) NR_ID: XP_002435067.1 E-value: 0.0e+00 Identity: 2004/2637(75) Score: 3035 Annotation: conserved hypothetical protein	_AAAATATADS[Phospho (STY)]DDEADRENSLKPR_.3	13941.8	11765.4	9464.17	18176.7	17485.8	16680.4	18977.3	18624.1	19213.3
5.7e-10	0.98845	m.21184	m.21184	type:internal c39772.graph_c0:1721-3(-) NR_ID: XP_002407966.1 E-value: 1.4e-207 Identity: 1209/1323(91) Score: 1889 Annotation: ribosome biogenesis protein - Nop58p/Nop5p, putative	_KQQPSPDS[Phospho (STY)]DDE_.2	2354.09	4930.52	3005.95	1475.71	1775.12	1845.22	1178.47	0	1239.26
3.66e-21	1.03562	m.21191	m.21191	type:3prime_partial c39776.graph_c0:3760-2(-) NR_ID: XP_002405209.1 E-value: 0.0e+00 Identity: 2694/3279(82) Score: 4089 Annotation: ATP-dependent RNA helicase, putative	_LSTIGGS[Phospho (STY)]PGSGR_.2	0	26352.1	0	0	23947.1	25068.9	125212	129372	120097
3.66e-21	1.03562	m.21191	m.21191	type:3prime_partial c39776.graph_c0:3760-2(-) NR_ID: XP_002405209.1 E-value: 0.0e+00 Identity: 2694/3279(82) Score: 4089 Annotation: ATP-dependent RNA helicase, putative	_DVTETFC[Carbamidomethyl (C)]GT[Phospho (STY)]PQPMR_.2	0	0	0	0	0	0	112227	105373	148167
2.3e-55	1.11897	m.21325	m.21325	type:complete c39836.graph_c0:960-163(-) NR_ID: XP_002406745.1 E-value: 1.1e-26 Identity: 231/357(64) Score: 326 Annotation: survival motor neuron protein, putative	_ENAQGS[Phospho (STY)]PTPPS[Phospho (STY)]EDDHGASATHGHR_.3	0	0	0	0	684100	384311	0	0	0
2.3e-55	1.11897	m.21325	m.21325	type:complete c39836.graph_c0:960-163(-) NR_ID: XP_002406745.1 E-value: 1.1e-26 Identity: 231/357(64) Score: 326 Annotation: survival motor neuron protein, putative	_ENAQGS[Phospho (STY)]PTPPSEDDHGASATHGHR_.3	185406	325441	218645	201318	330839	298586	529936	144151	108155
2.3e-55	1.11897	m.21325	m.21325	type:complete c39836.graph_c0:960-163(-) NR_ID: XP_002406745.1 E-value: 1.1e-26 Identity: 231/357(64) Score: 326 Annotation: survival motor neuron protein, putative	_ENAQGS[Phospho (STY)]PT[Phospho (STY)]PPS[Phospho (STY)]EDDHGASATHGHR_.3	74646.3	71964.2	48650.9	104443	95501.3	65103.7	70273.2	72248.1	69130.2
2.3e-55	1.11897	m.21325	m.21325	type:complete c39836.graph_c0:960-163(-) NR_ID: XP_002406745.1 E-value: 1.1e-26 Identity: 231/357(64) Score: 326 Annotation: survival motor neuron protein, putative	_ENAQGS[Phospho (STY)]PTPPSEDDHGASATHGHR_.4	72242.7	0	0	63274.5	0	0	0	86679.8	79415.9
2.3e-55	1.11897	m.21325	m.21325	type:complete c39836.graph_c0:960-163(-) NR_ID: XP_002406745.1 E-value: 1.1e-26 Identity: 231/357(64) Score: 326 Annotation: survival motor neuron protein, putative	_ENAQGS[Phospho (STY)]PT[Phospho (STY)]PPSEDDHGASATHGHR_.4	15775.5	0	0	3932.01	0	1673.23	0	0	0
2.3e-55	1.11897	m.21325	m.21325	type:complete c39836.graph_c0:960-163(-) NR_ID: XP_002406745.1 E-value: 1.1e-26 Identity: 231/357(64) Score: 326 Annotation: survival motor neuron protein, putative	_RENAQGSPT[Phospho (STY)]PPS[Phospho (STY)]EDDHGASATHGHR_.3	67342.6	148266	0	0	104916	0	0	0	28153.5
2.3e-55	1.11897	m.21325	m.21325	type:complete c39836.graph_c0:960-163(-) NR_ID: XP_002406745.1 E-value: 1.1e-26 Identity: 231/357(64) Score: 326 Annotation: survival motor neuron protein, putative	_RENAQGS[Phospho (STY)]PTPPS[Phospho (STY)]EDDHGASATHGHR_.3	0	0	107320	0	0	173967	176323	0	0
2.3e-55	1.11897	m.21325	m.21325	type:complete c39836.graph_c0:960-163(-) NR_ID: XP_002406745.1 E-value: 1.1e-26 Identity: 231/357(64) Score: 326 Annotation: survival motor neuron protein, putative	_RENAQGS[Phospho (STY)]PT[Phospho (STY)]PPS[Phospho (STY)]EDDHGASATHGHR_.3	63490.1	146706	56992	62350.8	78796.2	100492	167583	46735.9	28727.3
2.3e-55	1.11897	m.21325	m.21325	type:complete c39836.graph_c0:960-163(-) NR_ID: XP_002406745.1 E-value: 1.1e-26 Identity: 231/357(64) Score: 326 Annotation: survival motor neuron protein, putative	_RENAQGSPT[Phospho (STY)]PPS[Phospho (STY)]EDDHGASATHGHR_.4	38797.5	0	0	0	27445.6	0	0	15691.3	17834.1
2.3e-55	1.11897	m.21325	m.21325	type:complete c39836.graph_c0:960-163(-) NR_ID: XP_002406745.1 E-value: 1.1e-26 Identity: 231/357(64) Score: 326 Annotation: survival motor neuron protein, putative	_RENAQGS[Phospho (STY)]PT[Phospho (STY)]PPS[Phospho (STY)]EDDHGASATHGHR_.4	15262.9	0	4726.23	21017.4	11335.1	5100.81	2273.53	8479.09	10313.3
2.3e-55	1.11897	m.21325	m.21325	type:complete c39836.graph_c0:960-163(-) NR_ID: XP_002406745.1 E-value: 1.1e-26 Identity: 231/357(64) Score: 326 Annotation: survival motor neuron protein, putative	_RENAQGS[Phospho (STY)]PT[Phospho (STY)]PPSEDDHGASATHGHR_.4	0	0	0	0	0	18335.9	0	0	0
2.3e-55	1.11897	m.21325	m.21325	type:complete c39836.graph_c0:960-163(-) NR_ID: XP_002406745.1 E-value: 1.1e-26 Identity: 231/357(64) Score: 326 Annotation: survival motor neuron protein, putative	_RENAQGS[Phospho (STY)]PTPPSEDDHGASATHGHR_.3	0	0	0	0	0	0	19387	0	0
2.3e-55	1.11897	m.21325	m.21325	type:complete c39836.graph_c0:960-163(-) NR_ID: XP_002406745.1 E-value: 1.1e-26 Identity: 231/357(64) Score: 326 Annotation: survival motor neuron protein, putative	_RENAQGS[Phospho (STY)]PTPPSEDDHGASATHGHR_.4	0	0	0	10445.2	0	5302.82	0	0	0
2.5e-06	0.965655	m.21380	m.21380	type:3prime_partial c39865.graph_c0:1525-2(-) NR_ID: XP_013777096.1 E-value: 4.9e-156 Identity: 1158/1581(73) Score: 1444 Annotation: probable 28S rRNA (cytosine-C(5))-methyltransferase	_KSGEEESELS[Phospho (STY)]PAPK_.2	0	0	0	0	0	0	11663.5	0	15864.9
1.88e-35	1.07608	m.21383	m.21383	type:complete c39865.graph_c1:108-1718(+) NR_ID: XP_013773643.1 E-value: 4.5e-176 Identity: 1050/1227(85) Score: 1617 Annotation: H/ACA ribonucleoprotein complex subunit 4	_GQAGEEDS[Phospho (STY)]GQEQSTPK_.2	0	11162	5220.7	10362.4	0	0	0	0	0
1.88e-35	1.07608	m.21383	m.21383	type:complete c39865.graph_c1:108-1718(+) NR_ID: XP_013773643.1 E-value: 4.5e-176 Identity: 1050/1227(85) Score: 1617 Annotation: H/ACA ribonucleoprotein complex subunit 4	_KMS[Phospho (STY)]APDDAAAEDEEAPR_.2	98623.6	114867	107924	164170	170214	168780	336362	310869	312155
1.88e-35	1.07608	m.21383	m.21383	type:complete c39865.graph_c1:108-1718(+) NR_ID: XP_013773643.1 E-value: 4.5e-176 Identity: 1050/1227(85) Score: 1617 Annotation: H/ACA ribonucleoprotein complex subunit 4	_KM[Oxidation (M)]S[Phospho (STY)]APDDAAAEDEEAPR_.2	2076.19	2233.36	268.668	0	11366.5	0	30283.2	12651.3	13069.8
1.88e-35	1.07608	m.21383	m.21383	type:complete c39865.graph_c1:108-1718(+) NR_ID: XP_013773643.1 E-value: 4.5e-176 Identity: 1050/1227(85) Score: 1617 Annotation: H/ACA ribonucleoprotein complex subunit 4	_KMS[Phospho (STY)]APDDAAAEDEEAPR_.3	385.289	0	1581.05	4717.53	0	1183.3	3150.41	16077.7	15143.7
1.88e-35	1.07608	m.21383	m.21383	type:complete c39865.graph_c1:108-1718(+) NR_ID: XP_013773643.1 E-value: 4.5e-176 Identity: 1050/1227(85) Score: 1617 Annotation: H/ACA ribonucleoprotein complex subunit 4	_MS[Phospho (STY)]APDDAAAEDEEAPR_.2	0	0	0	9860.56	2648.14	5992.16	30096.6	29838.9	26601.3
2.23e-37	1.08074	m.21398	m.21398	type:complete c39870.graph_c0:4116-1021(-) NR_ID: XP_013776144.1 E-value: 4.5e-265 Identity: 2028/3075(65) Score: 2387 Annotation: phospholipase DDHD2-like	_TPSSQPAKPVAQQQIPLS[Phospho (STY)]PQTS[Phospho (STY)]VTSQVGR_.3	257933	0	0	176045	175423	0	0	0	0
2.23e-37	1.08074	m.21398	m.21398	type:complete c39870.graph_c0:4116-1021(-) NR_ID: XP_013776144.1 E-value: 4.5e-265 Identity: 2028/3075(65) Score: 2387 Annotation: phospholipase DDHD2-like	_TPSSQPAKPVAQQQIPLS[Phospho (STY)]PQTSVTSQVGR_.3	0	116516	125975	139029	141291	146586	0	125902	143124
2.23e-37	1.08074	m.21398	m.21398	type:complete c39870.graph_c0:4116-1021(-) NR_ID: XP_013776144.1 E-value: 4.5e-265 Identity: 2028/3075(65) Score: 2387 Annotation: phospholipase DDHD2-like	_TPSS[Phospho (STY)]QPAKPVAQQQIPLS[Phospho (STY)]PQTSVTSQVGR_.3	0	116814	124033	139010	0	146572	130093	125927	143389
2.23e-37	1.08074	m.21398	m.21398	type:complete c39870.graph_c0:4116-1021(-) NR_ID: XP_013776144.1 E-value: 4.5e-265 Identity: 2028/3075(65) Score: 2387 Annotation: phospholipase DDHD2-like	_TPSSQPAKPVAQQQIPLS[Phospho (STY)]PQTS[Phospho (STY)]VTSQVGR_.4	0	0	0	8239.93	0	0	0	0	0
1.05e-23	1.04382	m.21439	m.21439	type:5prime_partial c39881.graph_c0:3-2474(+) NR_ID: KFM57669.1 E-value: 2.3e-06 Identity: 261/555(47) Score: 155 Annotation: Zinc finger protein 385A, partial	_GLLGS[Phospho (STY)]PPHPPPEQGGGYGGAPSQQFSK_.3	139799	135518	135022	128198	130314	59840.8	313231	280516	268473
1.05e-23	1.04382	m.21439	m.21439	type:5prime_partial c39881.graph_c0:3-2474(+) NR_ID: KFM57669.1 E-value: 2.3e-06 Identity: 261/555(47) Score: 155 Annotation: Zinc finger protein 385A, partial	_GPS[Phospho (STY)]PTFGGR_.2	3181.71	14276.9	15514.5	26838.8	27399.1	28437.9	105032	115241	116267
5.04e-22	1.03847	m.21460	m.21460	type:complete c39890.graph_c0:134-2053(+) NR_ID: DAA34539.1 E-value: 9.0e-99 Identity: 630/669(94) Score: 951 Annotation: TPA_inf: heat shock factor 1	_SLSVRS[Phospho (STY)]PS[Phospho (STY)]PC[Carbamidomethyl (C)]R_.2	64486.9	68690.3	67039.5	34752.1	47627.3	45021.5	84459.7	81994.2	42104.8
5.04e-22	1.03847	m.21460	m.21460	type:complete c39890.graph_c0:134-2053(+) NR_ID: DAA34539.1 E-value: 9.0e-99 Identity: 630/669(94) Score: 951 Annotation: TPA_inf: heat shock factor 1	_DVAPPAS[Phospho (STY)]PGMQVALQDKPSGPTR_.3	36269.1	34780	32552.4	30427.3	27741.9	28242	28945.3	31230.3	24395.1
2.11e-47	1.10305	m.21501	m.21501	type:complete c39908.graph_c0:1833-379(-) NR_ID: XP_023231470.1 E-value: 7.3e-109 Identity: 705/825(85) Score: 1037 Annotation: paraspeckle component 1-like	_GLPARDS[Phospho (STY)]PQPQQQQQQQK_.2	109931	239857	178688	134765	192845	152040	642863	190907	211547
2.11e-47	1.10305	m.21501	m.21501	type:complete c39908.graph_c0:1833-379(-) NR_ID: XP_023231470.1 E-value: 7.3e-109 Identity: 705/825(85) Score: 1037 Annotation: paraspeckle component 1-like	_GLPARDS[Phospho (STY)]PQPQQQQQQQK_.3	75196.4	51919.9	48373.6	119783	99344.5	97410.6	132998	121155	105098
9.95e-32	1.06664	m.21553	m.21553	type:complete c39933.graph_c0:2244-1396(-) NR_ID: XP_002414963.1 E-value: 9.1e-144 Identity: 825/855(96) Score: 1336 Annotation: golgi protein, putative	_SKDVDEAVNRPES[Phospho (STY)]EDDVDSK_.3	559626	322003	395272	484602	359491	404993	262220	625478	651078
9.95e-32	1.06664	m.21553	m.21553	type:complete c39933.graph_c0:2244-1396(-) NR_ID: XP_002414963.1 E-value: 9.1e-144 Identity: 825/855(96) Score: 1336 Annotation: golgi protein, putative	_SKDVDEAVNRPES[Phospho (STY)]EDDVDSK_.2	97662.7	0	112438	102295	149980	125441	293846	93921.7	80963.1
9.95e-32	1.06664	m.21553	m.21553	type:complete c39933.graph_c0:2244-1396(-) NR_ID: XP_002414963.1 E-value: 9.1e-144 Identity: 825/855(96) Score: 1336 Annotation: golgi protein, putative	_DVDEAVNRPES[Phospho (STY)]EDDVDSK_.2	332444	344590	0	538258	543669	535484	651803	675484	659410
9.95e-32	1.06664	m.21553	m.21553	type:complete c39933.graph_c0:2244-1396(-) NR_ID: XP_002414963.1 E-value: 9.1e-144 Identity: 825/855(96) Score: 1336 Annotation: golgi protein, putative	_DVDEAVNRPES[Phospho (STY)]EDDVDSK_.3	0	0	0	0	0	12384.3	0	31679.1	0
2.37e-09	0.984822	m.21556	m.21556	type:complete c39934.graph_c0:871-4206(+) NR_ID: XP_002408224.1 E-value: 1.3e-193 Identity: 1890/3333(56) Score: 1771 Annotation: hypothetical protein IscW_ISCW005185	_RLS[Phospho (STY)]GDLGIVSDLAAAKPR_.3	5798.19	5145.63	6070.18	7481.18	8221.61	7871.86	10425.1	7930.37	6117.47
1.63e-32	1.06869	m.21603	m.21603	type:3prime_partial c39956.graph_c0:318-3404(+) NR_ID: XP_022239940.1 E-value: 2.2e-131 Identity: 1743/3240(53) Score: 1234 Annotation: protein virilizer homolog isoform X2	_EPPS[Phospho (STY)]PPPPPPPQAALPTK_.2	314555	339285	340486	333620	296602	301795	259002	279454	321880
1.63e-32	1.06869	m.21603	m.21603	type:3prime_partial c39956.graph_c0:318-3404(+) NR_ID: XP_022239940.1 E-value: 2.2e-131 Identity: 1743/3240(53) Score: 1234 Annotation: protein virilizer homolog isoform X2	_EPPS[Phospho (STY)]PPPPPPPQAALPTK_.3	76343.1	86901.6	81173.3	64128	84300.4	75810.6	78409.8	67522.8	45569
1.63e-32	1.06869	m.21603	m.21603	type:3prime_partial c39956.graph_c0:318-3404(+) NR_ID: XP_022239940.1 E-value: 2.2e-131 Identity: 1743/3240(53) Score: 1234 Annotation: protein virilizer homolog isoform X2	_FLS[Phospho (STY)]PPDSK_.2	33167.7	30158	33588.6	20597.3	31426.7	20218.3	46794.7	45962.1	49313.4
1.63e-32	1.06869	m.21603	m.21603	type:3prime_partial c39956.graph_c0:318-3404(+) NR_ID: XP_022239940.1 E-value: 2.2e-131 Identity: 1743/3240(53) Score: 1234 Annotation: protein virilizer homolog isoform X2	_REPDHVSEASSS[Phospho (STY)]DKESSSGGK_.3	0	0	0	0	9489.6	0	17350.7	0	0
6.57e-14	1.00805	m.21626	m.21626	type:complete c39966.graph_c0:199-1482(+) NR_ID: DAA34207.1 E-value: 2.6e-78 Identity: 465/480(96) Score: 773 Annotation: TPA_inf: hypothetical secreted protein 1974	_KVVLPGMEPSPDS[Phospho (STY)]DAEEEDGATER_.3	29086.6	28367.9	24941.7	31422.8	34873.7	34221.4	18680.5	13664.8	4198.12
1.15e-32	1.06908	m.21650	m.21650	type:5prime_partial c39972.graph_c0:1803-70(-) NR_ID: XP_013780807.1 E-value: 5.2e-162 Identity: 879/933(94) Score: 1496 Annotation: serine/threonine-protein kinase PAK mbt-like	_S[Phospho (STY)]LVGTPYWMAPEVISR_.2	225639	234850	206386	148583	154714	139722	138386	134584	138107
1.15e-32	1.06908	m.21650	m.21650	type:5prime_partial c39972.graph_c0:1803-70(-) NR_ID: XP_013780807.1 E-value: 5.2e-162 Identity: 879/933(94) Score: 1496 Annotation: serine/threonine-protein kinase PAK mbt-like	_SFRHS[Phospho (STY)]PC[Carbamidomethyl (C)]_.2	0	0	616.392	0	0	0	0	0	0
4.54e-33	1.07011	m.21698	m.21698	type:5prime_partial c39995.graph_c0:2-460(+) NR_ID: XP_002435846.1 E-value: 1.2e-20 Identity: 192/249(77) Score: 272 Annotation: protein phosphatase 1, regulatory (inhibitor) subunit PPP1R2, putative	_GILKPSSS[Phospho (STY)]FEYTEAR_.2	605278	0	0	590131	0	0	0	0	0
4.54e-33	1.07011	m.21698	m.21698	type:5prime_partial c39995.graph_c0:2-460(+) NR_ID: XP_002435846.1 E-value: 1.2e-20 Identity: 192/249(77) Score: 272 Annotation: protein phosphatase 1, regulatory (inhibitor) subunit PPP1R2, putative	_GILKPSSS[Phospho (STY)]FEYTEAR_.3	0	0	0	0	0	0	41422.4	0	0
1.7e-37	1.08102	m.21745	m.21745	type:complete c40018.graph_c0:414-1223(+) NR_ID: XP_002414953.1 E-value: 1.1e-109 Identity: 675/756(89) Score: 1042 Annotation: secreted protein, putative	_VKPDFEES[Phospho (STY)]DNDQNPENK_.2	252348	307867	281899	342841	368011	386905	293652	284158	268001
1.7e-37	1.08102	m.21745	m.21745	type:complete c40018.graph_c0:414-1223(+) NR_ID: XP_002414953.1 E-value: 1.1e-109 Identity: 675/756(89) Score: 1042 Annotation: secreted protein, putative	_VKPDFEES[Phospho (STY)]DNDQNPENK_.3	18675.6	6060.49	10429.4	25526.8	11456.9	18879.5	3342.71	19773.1	28305
1.82e-36	1.07855	m.21763	m.21763	type:complete c40027.graph_c0:187-1686(+) NR_ID: XP_022240677.1 E-value: 4.0e-211 Identity: 1251/1431(87) Score: 1919 Annotation: 26S proteasome non-ATPase regulatory subunit 3-like	_NVDS[Phospho (STY)]PAAAGSGEAEVAK_.2	720378	711948	786869	867652	846020	869263	924398	808332	821010
1.82e-36	1.07855	m.21763	m.21763	type:complete c40027.graph_c0:187-1686(+) NR_ID: XP_022240677.1 E-value: 4.0e-211 Identity: 1251/1431(87) Score: 1919 Annotation: 26S proteasome non-ATPase regulatory subunit 3-like	_NVDS[Phospho (STY)]PAAAGSGEAEVAKADPDTLTIEDIK_.3	19804.5	56825.4	76271.4	0	0	0	0	0	0
1.82e-36	1.07855	m.21763	m.21763	type:complete c40027.graph_c0:187-1686(+) NR_ID: XP_022240677.1 E-value: 4.0e-211 Identity: 1251/1431(87) Score: 1919 Annotation: 26S proteasome non-ATPase regulatory subunit 3-like	_NVDS[Phospho (STY)]PAAAGSGEAEVAKADPDTLTIEDIKEHAR_.4	89793.6	105749	111177	5079.83	0	0	0	0	0
1.82e-36	1.07855	m.21763	m.21763	type:complete c40027.graph_c0:187-1686(+) NR_ID: XP_022240677.1 E-value: 4.0e-211 Identity: 1251/1431(87) Score: 1919 Annotation: 26S proteasome non-ATPase regulatory subunit 3-like	_LQLDS[Phospho (STY)]PEDAEFIVAK_.2	0	597.685	0	1360.33	1104.45	1491.85	3164.25	2347.68	2362.64
0.000175152	0.953102	m.21775	m.21775	type:5prime_partial c40031.graph_c0:3-1613(+) NR_ID: XP_023241864.1 E-value: 6.9e-60 Identity: 693/942(73) Score: 615 Annotation: calcium homeostasis endoplasmic reticulum protein-like	_TKRPS[Phospho (STY)]GEEGEGEEGEGER_.3	0	0	0	0	0	0	0	0	10848.1
6.1e-42	1.09126	m.21791	m.21791	type:complete c40037.graph_c0:122-961(+) NR_ID: XP_002404571.1 E-value: 9.1e-88 Identity: 591/702(84) Score: 853 Annotation: transcription factor Ap-1, putative	_LGAT[Phospho (STY)]PPLS[Phospho (STY)]PIDMR_.2	831710	801335	850797	1.08458e+06	1.22833e+06	1.16322e+06	1.09834e+06	968856	972502
6.1e-42	1.09126	m.21791	m.21791	type:complete c40037.graph_c0:122-961(+) NR_ID: XP_002404571.1 E-value: 9.1e-88 Identity: 591/702(84) Score: 853 Annotation: transcription factor Ap-1, putative	_LGAT[Phospho (STY)]PPLS[Phospho (STY)]PIDM[Oxidation (M)]R_.2	14848.8	14672.5	12445.7	24788.6	24897.6	25673	25061.6	28299	37265.5
6.1e-42	1.09126	m.21791	m.21791	type:complete c40037.graph_c0:122-961(+) NR_ID: XP_002404571.1 E-value: 9.1e-88 Identity: 591/702(84) Score: 853 Annotation: transcription factor Ap-1, putative	_LGAT[Phospho (STY)]PPLSPIDMR_.2	3467.96	3429.91	5451.71	11030.6	14331.5	15103.6	20568.2	16758.8	19191
6.1e-42	1.09126	m.21791	m.21791	type:complete c40037.graph_c0:122-961(+) NR_ID: XP_002404571.1 E-value: 9.1e-88 Identity: 591/702(84) Score: 853 Annotation: transcription factor Ap-1, putative	_LGATPPLS[Phospho (STY)]PIDMR_.2	0	0	0	15358.9	15750	16435.6	0	0	0
3.25e-32	1.06791	m.21855	m.21855	type:complete c40066.graph_c1:316-3108(+) NR_ID: XP_022238500.1 E-value: 1.7e-101 Identity: 1365/2886(47) Score: 976 Annotation: serine/threonine-protein phosphatase 1 regulatory subunit 10-like	_GANLPTS[Phospho (STY)]PTQAAPK_.2	171464	163432	163744	177460	144981	147672	191638	178148	183500
3.25e-32	1.06791	m.21855	m.21855	type:complete c40066.graph_c1:316-3108(+) NR_ID: XP_022238500.1 E-value: 1.7e-101 Identity: 1365/2886(47) Score: 976 Annotation: serine/threonine-protein phosphatase 1 regulatory subunit 10-like	_SNS[Phospho (STY)]FSSSSDKESPSTPK_.2	0	0	0	0	0	0	0	4655.46	4976.75
1.5e-22	1.04017	m.21885	m.21885	type:complete c40080.graph_c0:2389-536(-) NR_ID: XP_002408372.1 E-value: 2.2e-158 Identity: 1284/1893(67) Score: 1465 Annotation: conserved hypothetical protein	_IVSPVVPQGS[Phospho (STY)]PAK_.2	49499.8	53868.1	51281.5	36897.4	35696.5	38461.4	34498.9	24621.3	34711.3
1.5e-22	1.04017	m.21885	m.21885	type:complete c40080.graph_c0:2389-536(-) NR_ID: XP_002408372.1 E-value: 2.2e-158 Identity: 1284/1893(67) Score: 1465 Annotation: conserved hypothetical protein	_IVS[Phospho (STY)]PVVPQGSPAK_.2	0	0	0	11864.4	8604.19	11624	23939.7	19087.5	19725.3
7.45e-08	0.975205	m.21908	m.21908	type:5prime_partial c40090.graph_c0:1-2301(+) NR_ID: XP_022242009.1 E-value: 1.9e-300 Identity: 1947/2400(81) Score: 2691 Annotation: E3 ubiquitin-protein ligase CBL-like isoform X2	_RAS[Phospho (STY)]PTTTPGQSPGTSPR_.2	0	0	0	0	0	3298	5379.34	0	0
4.81e-37	1.07994	m.21916	m.21916	type:5prime_partial c40093.graph_c0:2-5209(+) NR_ID: XP_023227496.1 E-value: 0.0e+00 Identity: 3384/5295(63) Score: 4210 Annotation: LOW QUALITY PROTEIN: titin-like	_KVS[Phospho (STY)]AAGADMNIR_.2	105960	109251	108134	105113	108928	103545	102198	90633.7	88019.2
2.14e-32	1.06838	m.22007	m.22007	type:complete c40125.graph_c0:236-3043(+) NR_ID: XP_002410967.1 E-value: 5.5e-145 Identity: 912/1329(68) Score: 1351 Annotation: glycogenin-1, putative	_VAPEPQS[Phospho (STY)]PRS[Phospho (STY)]PVAKPGATC[Carbamidomethyl (C)]TEPGAR_.3	146628	158770	155113	177186	182960	186357	218262	213752	188565
2.14e-32	1.06838	m.22007	m.22007	type:complete c40125.graph_c0:236-3043(+) NR_ID: XP_002410967.1 E-value: 5.5e-145 Identity: 912/1329(68) Score: 1351 Annotation: glycogenin-1, putative	_VAPEPQS[Phospho (STY)]PRS[Phospho (STY)]PVAKPGATC[Carbamidomethyl (C)]TEPGAR_.4	13395.4	7955.29	10551.2	10048	11264.1	11906.5	6110.09	13342.3	17631.1
2.14e-32	1.06838	m.22007	m.22007	type:complete c40125.graph_c0:236-3043(+) NR_ID: XP_002410967.1 E-value: 5.5e-145 Identity: 912/1329(68) Score: 1351 Annotation: glycogenin-1, putative	_S[Phospho (STY)]PVAKPGATC[Carbamidomethyl (C)]TEPGAR_.2	33995.7	46531.7	41780.5	56655.8	66198.8	62996.1	135365	78657.5	66994.6
2.14e-32	1.06838	m.22007	m.22007	type:complete c40125.graph_c0:236-3043(+) NR_ID: XP_002410967.1 E-value: 5.5e-145 Identity: 912/1329(68) Score: 1351 Annotation: glycogenin-1, putative	_VAPEPQS[Phospho (STY)]PRS[Phospho (STY)]PVAK_.2	2614.41	273.414	0	3041.17	2248.66	2112.26	16326.4	12040.7	11335.6
2.14e-32	1.06838	m.22007	m.22007	type:complete c40125.graph_c0:236-3043(+) NR_ID: XP_002410967.1 E-value: 5.5e-145 Identity: 912/1329(68) Score: 1351 Annotation: glycogenin-1, putative	_LDS[Phospho (STY)]LIGPGVQAK_.2	0	0	0	0	0	0	25560.7	29612.3	33814.8
1.88e-18	1.02618	m.22008	m.22008	type:5prime_partial c40125.graph_c0:5983-4277(-) NR_ID: XP_002410968.1 E-value: 4.5e-267 Identity: 1542/1698(90) Score: 2402 Annotation: conserved hypothetical protein	_YTPVREES[Phospho (STY)]MPTPR_.2	0	0	0	0	0	0	22980.8	11757.1	13138.2
1.89e-46	1.10105	m.22056	m.22056	type:3prime_partial c40142.graph_c0:126-2000(+) NR_ID: XP_021003098.1 E-value: 6.8e-192 Identity: 1257/1530(82) Score: 1754 Annotation: splicing factor 3A subunit 1-like	_APS[Phospho (STY)]PPPQPPK_.2	2.0537e+06	2.15848e+06	2068706	1.27653e+06	1130669	912921	1.57385e+06	1.419e+06	1.42111e+06
1.89e-46	1.10105	m.22056	m.22056	type:3prime_partial c40142.graph_c0:126-2000(+) NR_ID: XP_021003098.1 E-value: 6.8e-192 Identity: 1257/1530(82) Score: 1754 Annotation: splicing factor 3A subunit 1-like	_APS[Phospho (STY)]PPPQPPK_.1	203664	254646	240079	222082	221078	181445	324401	197241	204488
4.76e-48	1.1044	m.22198	m.22198	type:complete c40190.graph_c0:928-257(-) NR_ID: XP_002413138.1 E-value: 2.3e-73 Identity: 561/672(83) Score: 728 Annotation: transcription factor containing NAC and TS-N domains, putative	_APDAGAAMGEPAQAAVSQPIEEES[Phospho (STY)]EEEEEVDEAGVESK_.4	3111344	3.57797e+06	0	0	0	0	0	0	0
4.76e-48	1.1044	m.22198	m.22198	type:complete c40190.graph_c0:928-257(-) NR_ID: XP_002413138.1 E-value: 2.3e-73 Identity: 561/672(83) Score: 728 Annotation: transcription factor containing NAC and TS-N domains, putative	_APDAGAAMGEPAQAAVS[Phospho (STY)]QPIEEESEEEEEVDEAGVESK_.4	0	0	2970181	0	0	3231589	1.40084e+06	0	2.79787e+06
4.76e-48	1.1044	m.22198	m.22198	type:complete c40190.graph_c0:928-257(-) NR_ID: XP_002413138.1 E-value: 2.3e-73 Identity: 561/672(83) Score: 728 Annotation: transcription factor containing NAC and TS-N domains, putative	_APDAGAAM[Oxidation (M)]GEPAQAAVSQPIEEES[Phospho (STY)]EEEEEVDEAGVESK_.4	0	0	0	224275	235548	0	0	0	0
4.76e-48	1.1044	m.22198	m.22198	type:complete c40190.graph_c0:928-257(-) NR_ID: XP_002413138.1 E-value: 2.3e-73 Identity: 561/672(83) Score: 728 Annotation: transcription factor containing NAC and TS-N domains, putative	_APDAGAAM[Oxidation (M)]GEPAQAAVS[Phospho (STY)]QPIEEESEEEEEVDEAGVESK_.4	0	231423	206610	0	0	180866	0	290093	319497
4.76e-48	1.1044	m.22198	m.22198	type:complete c40190.graph_c0:928-257(-) NR_ID: XP_002413138.1 E-value: 2.3e-73 Identity: 561/672(83) Score: 728 Annotation: transcription factor containing NAC and TS-N domains, putative	_FKAPDAGAAMGEPAQAAVSQPIEEES[Phospho (STY)]EEEEEVDEAGVESK_.4	1.70421e+06	0	0	0	0	0	0	1.68306e+06	0
4.76e-48	1.1044	m.22198	m.22198	type:complete c40190.graph_c0:928-257(-) NR_ID: XP_002413138.1 E-value: 2.3e-73 Identity: 561/672(83) Score: 728 Annotation: transcription factor containing NAC and TS-N domains, putative	_FKAPDAGAAMGEPAQAAVS[Phospho (STY)]QPIEEESEEEEEVDEAGVESK_.4	0	0	2.14575e+06	0	0	0	0	0	1.51092e+06
6.69e-32	1.06709	m.22235	m.22235	type:5prime_partial c40210.graph_c0:3087-1168(-) NR_ID: XP_002401615.1 E-value: 3.2e-181 Identity: 1140/1428(79) Score: 1662 Annotation: hypothetical protein IscW_ISCW003644	_RPS[Phospho (STY)]PT[Phospho (STY)]SDQIELPSSER_.2	150423	124650	232775	0	0	0	0	0	0
6.69e-32	1.06709	m.22235	m.22235	type:5prime_partial c40210.graph_c0:3087-1168(-) NR_ID: XP_002401615.1 E-value: 3.2e-181 Identity: 1140/1428(79) Score: 1662 Annotation: hypothetical protein IscW_ISCW003644	_RPS[Phospho (STY)]PTS[Phospho (STY)]DQIELPSSER_.2	199323	0	0	0	0	0	35740.2	0	66599.2
6.69e-32	1.06709	m.22235	m.22235	type:5prime_partial c40210.graph_c0:3087-1168(-) NR_ID: XP_002401615.1 E-value: 3.2e-181 Identity: 1140/1428(79) Score: 1662 Annotation: hypothetical protein IscW_ISCW003644	_RPSPT[Phospho (STY)]S[Phospho (STY)]DQIELPSSER_.2	0	44328.3	0	54298.4	0	35150.6	18943.8	0	0
6.69e-32	1.06709	m.22235	m.22235	type:5prime_partial c40210.graph_c0:3087-1168(-) NR_ID: XP_002401615.1 E-value: 3.2e-181 Identity: 1140/1428(79) Score: 1662 Annotation: hypothetical protein IscW_ISCW003644	_RPS[Phospho (STY)]PTSDQIELPSSER_.2	0	0	0	0	0	15917.7	0	0	0
6.69e-32	1.06709	m.22235	m.22235	type:5prime_partial c40210.graph_c0:3087-1168(-) NR_ID: XP_002401615.1 E-value: 3.2e-181 Identity: 1140/1428(79) Score: 1662 Annotation: hypothetical protein IscW_ISCW003644	_APFAIPDDDS[Phospho (STY)]FGQPR_.2	171603	170686	183861	159046	152267	153272	106974	101951	106276
7.46e-18	1.02398	m.22266	m.22266	type:internal c40223.graph_c1:2634-1(-) NR_ID: XP_022657833.1 E-value: 1.2e-247 Identity: 1662/2127(78) Score: 2236 Annotation: sodium/hydrogen exchanger 4-like isoform X3	_S[Phospho (STY)]FHQDS[Phospho (STY)]VEAEDPTK_.2	49300.9	68434.3	32604.8	0	0	85634.7	84894.5	142107	129004
7.46e-18	1.02398	m.22266	m.22266	type:internal c40223.graph_c1:2634-1(-) NR_ID: XP_022657833.1 E-value: 1.2e-247 Identity: 1662/2127(78) Score: 2236 Annotation: sodium/hydrogen exchanger 4-like isoform X3	_SFHQDS[Phospho (STY)]VEAEDPTK_.2	0	0	0	7171.32	0	10312.9	65863.3	61358.2	52516.7
7.46e-18	1.02398	m.22266	m.22266	type:internal c40223.graph_c1:2634-1(-) NR_ID: XP_022657833.1 E-value: 1.2e-247 Identity: 1662/2127(78) Score: 2236 Annotation: sodium/hydrogen exchanger 4-like isoform X3	_AAS[Phospho (STY)]QSAEGSVDKR_.2	0	0	0	0	0	0	7896.25	0	1058.96
7.46e-18	1.02398	m.22266	m.22266	type:internal c40223.graph_c1:2634-1(-) NR_ID: XP_022657833.1 E-value: 1.2e-247 Identity: 1662/2127(78) Score: 2236 Annotation: sodium/hydrogen exchanger 4-like isoform X3	_AAS[Phospho (STY)]QS[Phospho (STY)]AEGSVDKR_.2	0	0	0	0	0	0	6329.47	0	0
7.46e-18	1.02398	m.22266	m.22266	type:internal c40223.graph_c1:2634-1(-) NR_ID: XP_022657833.1 E-value: 1.2e-247 Identity: 1662/2127(78) Score: 2236 Annotation: sodium/hydrogen exchanger 4-like isoform X3	_KAS[Phospho (STY)]VVAGQNQMAPR_.2	0	0	0	0	0	0	5406.45	4667.95	4215.62
2.59e-07	0.971616	m.22276	m.22276	type:5prime_partial c40225.graph_c0:6121-329(-) NR_ID: XP_002404359.1 E-value: 0.0e+00 Identity: 2481/2952(84) Score: 3788 Annotation: conserved hypothetical protein	_SSS[Phospho (STY)]FENESESHSR_.2	2600.86	2276.11	0	3004.72	0	1425.58	0	347.683	746.459
0.000917595	0.942498	m.22355	m.22355	type:3prime_partial c40257.graph_c0:109-1218(+) NR_ID: XP_002415328.1 E-value: 7.8e-79 Identity: 534/744(71) Score: 777 Annotation: conserved hypothetical protein	_RVS[Phospho (STY)]LPNMES[Phospho (STY)]PVPLAEVAPVKR_.3	3296.13	3185.78	3542.35	2488.82	2471.34	2435.77	0	228.595	0
0.000210653	0.952316	m.22367	m.22367	type:complete c40260.graph_c0:161-2566(+) NR_ID: XP_002414495.1 E-value: 0.0e+00 Identity: 2064/2421(85) Score: 3053 Annotation: Myb transforming protein, putative	_S[Phospho (STY)]KLVLPEPQISEQELEQVVK_.3	0	0	0	0	0	0	6692.37	6618.52	6945.76
3.4e-30	1.06256	m.22375	m.22375	type:complete c40262.graph_c0:1762-152(-) NR_ID: XP_002399659.1 E-value: 2.0e-240 Identity: 1401/1485(94) Score: 2172 Annotation: chaperonin complex component, TCP-1 delta subunit, putative	_MKAPT[Phospho (STY)]PVSSSTGGTGDR_.2	11447.2	8738.99	5561.38	11378.5	11574.6	11138.5	11537.1	5884.23	5973.64
2.28e-13	1.00563	m.22391	m.22391	type:complete c40268.graph_c0:239-2140(+) NR_ID: XP_002433902.1 E-value: 3.0e-179 Identity: 1299/1923(67) Score: 1645 Annotation: staufen, putative	_GGIMSPLS[Phospho (STY)]PR_.2	26378.9	28089	29056.1	30090.5	34544.3	32813.3	48193.6	56837.9	67076.5
2.28e-13	1.00563	m.22391	m.22391	type:complete c40268.graph_c0:239-2140(+) NR_ID: XP_002433902.1 E-value: 3.0e-179 Identity: 1299/1923(67) Score: 1645 Annotation: staufen, putative	_GGIMS[Phospho (STY)]PLSPR_.2	0	0	0	290.556	0	468.486	0	1124.31	532.381
8.67e-40	1.08638	m.22427	m.22427	type:complete c40281.graph_c0:114-1679(+) NR_ID: XP_002402792.1 E-value: 1.5e-147 Identity: 1209/1650(73) Score: 1371 Annotation: zinc finger protein, putative	_LYGTSPLMDHPES[Phospho (STY)]PMGS[Phospho (STY)]PESK_.2	1.21968e+06	1.17038e+06	1157069	861178	806066	809223	1552856	1.14198e+06	1.52642e+06
8.67e-40	1.08638	m.22427	m.22427	type:complete c40281.graph_c0:114-1679(+) NR_ID: XP_002402792.1 E-value: 1.5e-147 Identity: 1209/1650(73) Score: 1371 Annotation: zinc finger protein, putative	_LYGTSPLMDHPES[Phospho (STY)]PMGS[Phospho (STY)]PESK_.3	466999	512410	535816	319857	362571	371204	312000	513022	207510
8.67e-40	1.08638	m.22427	m.22427	type:complete c40281.graph_c0:114-1679(+) NR_ID: XP_002402792.1 E-value: 1.5e-147 Identity: 1209/1650(73) Score: 1371 Annotation: zinc finger protein, putative	_LYGTSPLM[Oxidation (M)]DHPES[Phospho (STY)]PMGS[Phospho (STY)]PESK_.3	51259.1	0	0	0	0	0	67997.4	0	0
8.67e-40	1.08638	m.22427	m.22427	type:complete c40281.graph_c0:114-1679(+) NR_ID: XP_002402792.1 E-value: 1.5e-147 Identity: 1209/1650(73) Score: 1371 Annotation: zinc finger protein, putative	_LYGTSPLMDHPESPMGS[Phospho (STY)]PESK_.3	17687.9	0	0	23866.7	21548.8	21586.9	21502.7	44816.8	0
8.67e-40	1.08638	m.22427	m.22427	type:complete c40281.graph_c0:114-1679(+) NR_ID: XP_002402792.1 E-value: 1.5e-147 Identity: 1209/1650(73) Score: 1371 Annotation: zinc finger protein, putative	_LYGTSPLMDHPES[Phospho (STY)]PMGSPESK_.3	0	15673	0	18662.6	21028	0	16847	0	0
8.67e-40	1.08638	m.22427	m.22427	type:complete c40281.graph_c0:114-1679(+) NR_ID: XP_002402792.1 E-value: 1.5e-147 Identity: 1209/1650(73) Score: 1371 Annotation: zinc finger protein, putative	_AIS[Phospho (STY)]SDQFFHGSR_.2	17743.2	17600.4	19159.5	18444.8	17562.7	20361.2	60977.3	61368	72880.5
8.67e-40	1.08638	m.22427	m.22427	type:complete c40281.graph_c0:114-1679(+) NR_ID: XP_002402792.1 E-value: 1.5e-147 Identity: 1209/1650(73) Score: 1371 Annotation: zinc finger protein, putative	_VS[Phospho (STY)]ANFQDIER_.2	20474.9	4628.97	366.022	1183.41	27988	13146.1	8000.15	5336.84	1847.8
8.67e-40	1.08638	m.22427	m.22427	type:complete c40281.graph_c0:114-1679(+) NR_ID: XP_002402792.1 E-value: 1.5e-147 Identity: 1209/1650(73) Score: 1371 Annotation: zinc finger protein, putative	_LYGTSPLMDHPES[Phospho (STY)]PMGS[Phospho (STY)]PESKEEHDFFR_.3	480410	464955	0	238438	216234	225675	74543.7	0	0
8.67e-40	1.08638	m.22427	m.22427	type:complete c40281.graph_c0:114-1679(+) NR_ID: XP_002402792.1 E-value: 1.5e-147 Identity: 1209/1650(73) Score: 1371 Annotation: zinc finger protein, putative	_LYGTSPLMDHPESPMGS[Phospho (STY)]PESKEEHDFFR_.4	8189.04	4223.3	0	0	3439.14	5797.53	0	0	0
8.67e-40	1.08638	m.22427	m.22427	type:complete c40281.graph_c0:114-1679(+) NR_ID: XP_002402792.1 E-value: 1.5e-147 Identity: 1209/1650(73) Score: 1371 Annotation: zinc finger protein, putative	_LYGTSPLMDHPES[Phospho (STY)]PMGS[Phospho (STY)]PESKEEHDFFREHEEAMAAR_.4	61090	0	0	0	0	0	41610.1	0	0
3.7e-28	1.05697	m.22456	m.22456	type:complete c40297.graph_c0:1704-199(-) NR_ID: XP_002434664.1 E-value: 5.0e-60 Identity: 702/1548(45) Score: 616 Annotation: hypothetical protein IscW_ISCW005294	_KASPPPSEST[Phospho (STY)]GPAAAVAAPSVAPR_.3	52054.7	0	0	0	39159.8	40167.7	27557	0	0
0.00082075	0.943732	m.22460	m.22460	type:complete c40298.graph_c0:219-1661(+) NR_ID: XP_002402810.1 E-value: 4.5e-159 Identity: 1035/1248(82) Score: 1470 Annotation: vesicular inhibitory amino acid transporter, putative	_DDS[Phospho (STY)]EEEIYDGTSFGR_.2	39580.3	19749.3	43017.4	50609.7	42888.6	20647.3	121805	82210.8	160441
1.19e-43	1.09504	m.22467	m.22467	type:complete c40301.graph_c0:686-93(-) NR_ID: BAU79645.1 E-value: 8.3e-112 Identity: 591/591(100) Score: 1059 Annotation: peroxiredoxin	_KEGGLGS[Phospho (STY)]M[Oxidation (M)]NIPLLADKDMR_.3	2918.6	2963.6	4354.18	3312.95	3749.88	0	697.669	707.109	582.505
1.19e-43	1.09504	m.22467	m.22467	type:complete c40301.graph_c0:686-93(-) NR_ID: BAU79645.1 E-value: 8.3e-112 Identity: 591/591(100) Score: 1059 Annotation: peroxiredoxin	_KEGGLGS[Phospho (STY)]MNIPLLADKDMR_.3	2961.31	3605.87	3854.11	2524.48	2083.23	1146.69	692.117	0	790.348
4.22e-32	1.06761	m.22556	m.22556	type:complete c40342.graph_c0:2480-1707(-) NR_ID: XP_002434519.1 E-value: 2.0e-33 Identity: 342/603(56) Score: 384 Annotation: conserved hypothetical protein	_RES[Phospho (STY)]QS[Phospho (STY)]DDDVDFFK_.2	876016	508926	908270	540016	576635	552797	732786	660181	830027
4.22e-32	1.06761	m.22556	m.22556	type:complete c40342.graph_c0:2480-1707(-) NR_ID: XP_002434519.1 E-value: 2.0e-33 Identity: 342/603(56) Score: 384 Annotation: conserved hypothetical protein	_RESQS[Phospho (STY)]DDDVDFFK_.2	361293	0	0	422896	0	374589	286256	0	0
4.22e-32	1.06761	m.22556	m.22556	type:complete c40342.graph_c0:2480-1707(-) NR_ID: XP_002434519.1 E-value: 2.0e-33 Identity: 342/603(56) Score: 384 Annotation: conserved hypothetical protein	_RES[Phospho (STY)]QSDDDVDFFK_.2	0	66614.4	362101	0	0	355294	43332.3	289240	348330
4.22e-32	1.06761	m.22556	m.22556	type:complete c40342.graph_c0:2480-1707(-) NR_ID: XP_002434519.1 E-value: 2.0e-33 Identity: 342/603(56) Score: 384 Annotation: conserved hypothetical protein	_RPS[Phospho (STY)]DVGLPVYLTPR_.2	52527	53595.3	52968.7	58363.2	66229	62501.7	131849	104129	115619
4.22e-32	1.06761	m.22556	m.22556	type:complete c40342.graph_c0:2480-1707(-) NR_ID: XP_002434519.1 E-value: 2.0e-33 Identity: 342/603(56) Score: 384 Annotation: conserved hypothetical protein	_RPS[Phospho (STY)]DVGLPVYLTPR_.3	14481	19493.6	22199.3	20168.9	18071.1	19800.8	14699.1	25569.7	26618.9
4.22e-32	1.06761	m.22556	m.22556	type:complete c40342.graph_c0:2480-1707(-) NR_ID: XP_002434519.1 E-value: 2.0e-33 Identity: 342/603(56) Score: 384 Annotation: conserved hypothetical protein	_RRPS[Phospho (STY)]DVGLPVYLTPR_.3	16837.8	14299	18786.5	22211.5	26079.8	26831.7	23817.9	50714.2	46252.4
4.22e-32	1.06761	m.22556	m.22556	type:complete c40342.graph_c0:2480-1707(-) NR_ID: XP_002434519.1 E-value: 2.0e-33 Identity: 342/603(56) Score: 384 Annotation: conserved hypothetical protein	_RES[Phospho (STY)]QS[Phospho (STY)]DDDVDFFKDMTPTNIR_.3	422712	382682	402452	51604.2	49082	53619.7	0	2536.81	2869.61
4.22e-32	1.06761	m.22556	m.22556	type:complete c40342.graph_c0:2480-1707(-) NR_ID: XP_002434519.1 E-value: 2.0e-33 Identity: 342/603(56) Score: 384 Annotation: conserved hypothetical protein	_RESQS[Phospho (STY)]DDDVDFFKDMTPTNIR_.3	94580.5	107464	102975	0	0	13225.9	0	0	0
4.22e-32	1.06761	m.22556	m.22556	type:complete c40342.graph_c0:2480-1707(-) NR_ID: XP_002434519.1 E-value: 2.0e-33 Identity: 342/603(56) Score: 384 Annotation: conserved hypothetical protein	_RES[Phospho (STY)]QS[Phospho (STY)]DDDVDFFKDM[Oxidation (M)]TPTNIR_.3	29684.6	21672.4	11114	607.309	580.148	176.261	0	0	0
4.22e-32	1.06761	m.22556	m.22556	type:complete c40342.graph_c0:2480-1707(-) NR_ID: XP_002434519.1 E-value: 2.0e-33 Identity: 342/603(56) Score: 384 Annotation: conserved hypothetical protein	_RES[Phospho (STY)]QS[Phospho (STY)]DDDVDFFKDMTPTNIR_.4	10297.2	9634.06	9457.65	0	0	0	0	0	0
8.61e-41	1.08868	m.22589	m.22589	type:5prime_partial c40352.graph_c0:3-1997(+) NR_ID: XP_002402284.1 E-value: 1.2e-48 Identity: 534/864(61) Score: 519 Annotation: hypothetical protein IscW_ISCW024474	_VGSSSSGYNS[Phospho (STY)]DGELR_.2	161825	178698	163954	171829	144564	143063	1282266	1.71681e+06	1662264
8.61e-41	1.08868	m.22589	m.22589	type:5prime_partial c40352.graph_c0:3-1997(+) NR_ID: XP_002402284.1 E-value: 1.2e-48 Identity: 534/864(61) Score: 519 Annotation: hypothetical protein IscW_ISCW024474	_KVS[Phospho (STY)]ADHAAAGEPK_.2	59208.1	59013.7	106372	15183	31054.7	32682.6	421305	1.0076e+06	1.11927e+06
8.61e-41	1.08868	m.22589	m.22589	type:5prime_partial c40352.graph_c0:3-1997(+) NR_ID: XP_002402284.1 E-value: 1.2e-48 Identity: 534/864(61) Score: 519 Annotation: hypothetical protein IscW_ISCW024474	_KVS[Phospho (STY)]ADHAAAGEPK_.3	25996	22765.1	9956.62	15480.6	15367.9	26647.8	58635.6	514268	408551
8.61e-41	1.08868	m.22589	m.22589	type:5prime_partial c40352.graph_c0:3-1997(+) NR_ID: XP_002402284.1 E-value: 1.2e-48 Identity: 534/864(61) Score: 519 Annotation: hypothetical protein IscW_ISCW024474	_SDTSGPGNALANPSEQS[Phospho (STY)]PK_.2	100594	191644	169505	164058	155847	148465	404433	418489	430611
8.61e-41	1.08868	m.22589	m.22589	type:5prime_partial c40352.graph_c0:3-1997(+) NR_ID: XP_002402284.1 E-value: 1.2e-48 Identity: 534/864(61) Score: 519 Annotation: hypothetical protein IscW_ISCW024474	_NTGSVFGNSGSGPGS[Phospho (STY)]PQTR_.2	0	0	0	0	0	0	627259	124690	111679
8.61e-41	1.08868	m.22589	m.22589	type:5prime_partial c40352.graph_c0:3-1997(+) NR_ID: XP_002402284.1 E-value: 1.2e-48 Identity: 534/864(61) Score: 519 Annotation: hypothetical protein IscW_ISCW024474	_NTGSVFGNSGS[Phospho (STY)]GPGSPQTR_.2	0	44197.8	0	0	0	0	0	0	0
8.61e-41	1.08868	m.22589	m.22589	type:5prime_partial c40352.graph_c0:3-1997(+) NR_ID: XP_002402284.1 E-value: 1.2e-48 Identity: 534/864(61) Score: 519 Annotation: hypothetical protein IscW_ISCW024474	_GWT[Phospho (STY)]ADHDDGGVPIK_.2	0	0	4.45577	0	0	0	21412.6	21035.8	21152.7
2.08e-41	1.09007	m.22725	m.22725	type:complete c40407.graph_c0:239-3427(+) NR_ID: PRD26058.1 E-value: 0.0e+00 Identity: 2493/3096(80) Score: 3650 Annotation: Ubiquitin-like modifier-activating enzyme	_[Acetyl (Protein N-term)]SC[Carbamidomethyl (C)]AQDTVSENDATS[Phospho (STY)]PPAK_.2	968751	1.19093e+06	1.15733e+06	1.4703e+06	1.38032e+06	1.40298e+06	928006	1.19986e+06	1.22693e+06
2.08e-41	1.09007	m.22725	m.22725	type:complete c40407.graph_c0:239-3427(+) NR_ID: PRD26058.1 E-value: 0.0e+00 Identity: 2493/3096(80) Score: 3650 Annotation: Ubiquitin-like modifier-activating enzyme	_[Acetyl (Protein N-term)]SC[Carbamidomethyl (C)]AQDTVSENDATS[Phospho (STY)]PPAKKPK_.3	156436	142108	144370	0	0	19632.4	0	0	0
3.76e-44	1.09613	m.22732	m.22732	type:5prime_partial c40409.graph_c0:3-761(+) NR_ID: XP_023215869.1 E-value: 3.0e-53 Identity: 366/417(87) Score: 555 Annotation: bromodomain-containing protein 3-like isoform X3	_SLPAFDS[Phospho (STY)]EDEDNAKPMSYDEK_.2	0	198274	185276	366590	317904	0	371140	361564	674141
3.76e-44	1.09613	m.22732	m.22732	type:5prime_partial c40409.graph_c0:3-761(+) NR_ID: XP_023215869.1 E-value: 3.0e-53 Identity: 366/417(87) Score: 555 Annotation: bromodomain-containing protein 3-like isoform X3	_S[Phospho (STY)]LPAFDSEDEDNAKPMSYDEK_.2	0	173424	151154	0	0	0	0	0	0
3.76e-44	1.09613	m.22732	m.22732	type:5prime_partial c40409.graph_c0:3-761(+) NR_ID: XP_023215869.1 E-value: 3.0e-53 Identity: 366/417(87) Score: 555 Annotation: bromodomain-containing protein 3-like isoform X3	_SLPAFDS[Phospho (STY)]EDEDNAKPMSYDEK_.3	107579	0	0	117603	143381	137530	191284	134144	0
3.76e-44	1.09613	m.22732	m.22732	type:5prime_partial c40409.graph_c0:3-761(+) NR_ID: XP_023215869.1 E-value: 3.0e-53 Identity: 366/417(87) Score: 555 Annotation: bromodomain-containing protein 3-like isoform X3	_AAAAAAASAGSGAGS[Phospho (STY)]GGAKPGGGQQK_.3	0	13088.4	14734.1	5347.56	9273.32	4807.56	0	0	8356.64
3.76e-44	1.09613	m.22732	m.22732	type:5prime_partial c40409.graph_c0:3-761(+) NR_ID: XP_023215869.1 E-value: 3.0e-53 Identity: 366/417(87) Score: 555 Annotation: bromodomain-containing protein 3-like isoform X3	_AAAAAAASAGS[Phospho (STY)]GAGSGGAKPGGGQQK_.3	20346.2	0	13975.1	0	0	0	14780.7	8901.29	0
3.76e-44	1.09613	m.22732	m.22732	type:5prime_partial c40409.graph_c0:3-761(+) NR_ID: XP_023215869.1 E-value: 3.0e-53 Identity: 366/417(87) Score: 555 Annotation: bromodomain-containing protein 3-like isoform X3	_SLPAFDS[Phospho (STY)]EDEDNAKPMSYDEKR_.3	123867	189590	112395	13302.2	18547	19219	0	0	0
1.66e-06	0.966682	m.22760	m.22760	type:3prime_partial c40423.graph_c0:2059-2(-) NR_ID: XP_002412272.1 E-value: 1.1e-195 Identity: 1215/1515(80) Score: 1787 Annotation: transcription initiation factor IIB, putative	_AAVVLS[Phospho (STY)]DDDEDLEGPALK_.2	21377.5	28926.3	30924.5	17729.7	12947.7	18546.9	36743.1	29651.7	39526.7
5.01e-19	1.02825	m.22799	m.22799	type:complete c40437.graph_c0:560-1507(+) NR_ID: XP_002415348.1 E-value: 2.1e-96 Identity: 588/675(87) Score: 928 Annotation: conserved hypothetical protein	_T[Phospho (STY)]EQEVIAGKGQFS[Phospho (STY)]C[Carbamidomethyl (C)]GDR_.2	276749	273127	263906	176353	151926	142664	26648.5	82272.8	123109
5.01e-19	1.02825	m.22799	m.22799	type:complete c40437.graph_c0:560-1507(+) NR_ID: XP_002415348.1 E-value: 2.1e-96 Identity: 588/675(87) Score: 928 Annotation: conserved hypothetical protein	_ENHQFLWDES[Phospho (STY)]DDEEPPTWEK_.3	72391.7	86474.6	89332.5	84595.6	98584.4	88274.1	57724.3	102798	116242
1.74e-36	1.07859	m.22816	m.22816	type:complete c40446.graph_c0:2411-1512(-) NR_ID: XP_023212854.1 E-value: 2.9e-100 Identity: 633/840(75) Score: 961 Annotation: purine nucleoside phosphorylase-like isoform X2	_DQINFPGLGGDS[Phospho (STY)]PLK_.2	67325.9	63388.1	57732.4	95944.2	105192	93007	99790.5	137041	137714
7.91e-50	1.10804	m.22846	m.22846	type:complete c40458.graph_c0:86-2008(+) NR_ID: XP_002409600.1 E-value: 1.3e-126 Identity: 1191/1977(60) Score: 1191 Annotation: hypothetical protein IscW_ISCW020520	_KPFVLQS[Phospho (STY)]PPAASSAGGPK_.2	145192	168462	163850	211900	187452	186365	169418	184602	211608
7.91e-50	1.10804	m.22846	m.22846	type:complete c40458.graph_c0:86-2008(+) NR_ID: XP_002409600.1 E-value: 1.3e-126 Identity: 1191/1977(60) Score: 1191 Annotation: hypothetical protein IscW_ISCW020520	_KPFVLQS[Phospho (STY)]PPAASSAGGPK_.3	49306.7	50753.3	61495.8	30522.8	48034.8	55261	39335.1	33945.1	0
7.91e-50	1.10804	m.22846	m.22846	type:complete c40458.graph_c0:86-2008(+) NR_ID: XP_002409600.1 E-value: 1.3e-126 Identity: 1191/1977(60) Score: 1191 Annotation: hypothetical protein IscW_ISCW020520	_IASS[Phospho (STY)]PEKDLPSR_.2	0	0	0	0	0	281460	0	0	117091
7.91e-50	1.10804	m.22846	m.22846	type:complete c40458.graph_c0:86-2008(+) NR_ID: XP_002409600.1 E-value: 1.3e-126 Identity: 1191/1977(60) Score: 1191 Annotation: hypothetical protein IscW_ISCW020520	_IAS[Phospho (STY)]SPEKDLPSR_.2	142176	145599	0	0	0	0	0	86105.1	0
7.91e-50	1.10804	m.22846	m.22846	type:complete c40458.graph_c0:86-2008(+) NR_ID: XP_002409600.1 E-value: 1.3e-126 Identity: 1191/1977(60) Score: 1191 Annotation: hypothetical protein IscW_ISCW020520	_IAS[Phospho (STY)]S[Phospho (STY)]PEKDLPSR_.2	38430.1	35852.1	34422.4	56740.9	44307.6	45680.2	2942.96	1792.22	1682.44
7.91e-50	1.10804	m.22846	m.22846	type:complete c40458.graph_c0:86-2008(+) NR_ID: XP_002409600.1 E-value: 1.3e-126 Identity: 1191/1977(60) Score: 1191 Annotation: hypothetical protein IscW_ISCW020520	_IGVFPSNFVVLEEPAPSS[Phospho (STY)]PR_.3	117628	152114	145780	136695	142712	158260	130073	107743	117586
7.91e-50	1.10804	m.22846	m.22846	type:complete c40458.graph_c0:86-2008(+) NR_ID: XP_002409600.1 E-value: 1.3e-126 Identity: 1191/1977(60) Score: 1191 Annotation: hypothetical protein IscW_ISCW020520	_EDSAVLLRS[Phospho (STY)]PVAK_.2	17760.9	14899.9	16872.2	24685.3	18553.4	19700.8	18393.1	16853.7	17332.6
7.91e-50	1.10804	m.22846	m.22846	type:complete c40458.graph_c0:86-2008(+) NR_ID: XP_002409600.1 E-value: 1.3e-126 Identity: 1191/1977(60) Score: 1191 Annotation: hypothetical protein IscW_ISCW020520	_S[Phospho (STY)]PPSVHKPMAGSVR_.2	5756.48	50658.9	37777	9125.97	13449.2	14293.1	14276.5	0	0
7.91e-50	1.10804	m.22846	m.22846	type:complete c40458.graph_c0:86-2008(+) NR_ID: XP_002409600.1 E-value: 1.3e-126 Identity: 1191/1977(60) Score: 1191 Annotation: hypothetical protein IscW_ISCW020520	_S[Phospho (STY)]PPSVHKPMAGSVR_.3	6134.16	0	0	19620.1	15869.7	20126.5	4317.9	0	0
1.97e-30	1.06321	m.22880	m.22880	type:complete c40474.graph_c0:2378-663(-) NR_ID: XP_002401157.1 E-value: 5.5e-124 Identity: 1203/1629(73) Score: 1168 Annotation: Ran GTPase-activating protein, putative	_LC[Carbamidomethyl (C)]AFS[Phospho (STY)]DDEGGDEEEEDDDDEEPKDDDDQEAGDAPTR_.4	139739	153396	151543	27436.2	160955	174045	191881	146554	109388
1.97e-30	1.06321	m.22880	m.22880	type:complete c40474.graph_c0:2378-663(-) NR_ID: XP_002401157.1 E-value: 5.5e-124 Identity: 1203/1629(73) Score: 1168 Annotation: Ran GTPase-activating protein, putative	_[Acetyl (Protein N-term)]AAQNIGQLAEHLAHSAS[Phospho (STY)]ITDSR_.3	14609.4	0	0	0	0	19181.9	83608	0	71948
6.07e-33	1.06978	m.22885	m.22885	type:complete c40476.graph_c0:1925-243(-) NR_ID: AIW65719.1 E-value: 8.4e-250 Identity: 1428/1680(85) Score: 2253 Annotation: phosphoglucomutase, partial	_ALGGIVLT[Phospho (STY)]ASHNPGGIDADFGIK_.2	200814	0	96219	0	179332	199205	0	0	0
6.07e-33	1.06978	m.22885	m.22885	type:complete c40476.graph_c0:1925-243(-) NR_ID: AIW65719.1 E-value: 8.4e-250 Identity: 1428/1680(85) Score: 2253 Annotation: phosphoglucomutase, partial	_ALGGIVLT[Phospho (STY)]ASHNPGGIDADFGIK_.3	96275.7	0	0	0	116737	102099	0	0	8517.82
3.08e-25	1.0485	m.22898	m.22898	type:5prime_partial c40480.graph_c0:1586-576(-) NR_ID: XP_022250639.1 E-value: 1.0e-37 Identity: 402/690(58) Score: 422 Annotation: aftiphilin-like isoform X2	_NPS[Phospho (STY)]VPLFASHLGLLEPQR_.3	11511.8	13720.6	15038.4	11435.6	9031.4	12586.5	4428.6	6020.9	0
3.08e-25	1.0485	m.22898	m.22898	type:5prime_partial c40480.graph_c0:1586-576(-) NR_ID: XP_022250639.1 E-value: 1.0e-37 Identity: 402/690(58) Score: 422 Annotation: aftiphilin-like isoform X2	_NPS[Phospho (STY)]VPLFASHLGLLEPQR_.2	11491.5	10824.5	0	0	0	0	5460.55	0	0
2.16e-49	1.10716	m.22912	m.22912	type:complete c40486.graph_c0:2538-562(-) NR_ID: XP_013783294.1 E-value: 9.4e-184 Identity: 1077/1335(80) Score: 1684 Annotation: DDB1- and CUL4-associated factor 8-like	_RPTTETEDDS[Phospho (STY)]DGLPEEK_.2	462646	517489	477913	721020	657354	688356	397511	445739	433632
2.16e-49	1.10716	m.22912	m.22912	type:complete c40486.graph_c0:2538-562(-) NR_ID: XP_013783294.1 E-value: 9.4e-184 Identity: 1077/1335(80) Score: 1684 Annotation: DDB1- and CUL4-associated factor 8-like	_RPTTETEDDS[Phospho (STY)]DGLPEEKK_.2	10447.7	15688.7	0	7605.1	11603.6	28042	0	0	0
2.16e-49	1.10716	m.22912	m.22912	type:complete c40486.graph_c0:2538-562(-) NR_ID: XP_013783294.1 E-value: 9.4e-184 Identity: 1077/1335(80) Score: 1684 Annotation: DDB1- and CUL4-associated factor 8-like	_RPTTETEDDS[Phospho (STY)]DGLPEEKK_.3	50358.8	26583.3	34908.5	35360.5	0	29705.9	0	0	0
3.03e-33	1.07056	m.22952	m.22952	type:complete c40498.graph_c0:243-2159(+) NR_ID: XP_002405945.1 E-value: 1.7e-81 Identity: 690/1035(66) Score: 802 Annotation: eukaryotic translation initiation factor 2 alpha kinase, putative	_QES[Phospho (STY)]FGGGQLVSR_.2	1325.48	0	0	3998.16	0	2293.02	33220.9	32318.3	33654.7
8.08e-47	1.10183	m.22973	m.22973	type:5prime_partial c40509.graph_c0:1-2172(+) NR_ID: XP_002412939.1 E-value: 0.0e+00 Identity: 1815/1986(91) Score: 2874 Annotation: histidine ammonia lyase, putative	_MPS[Phospho (STY)]PTTSEISVASSSK_.2	1.56509e+06	1.67342e+06	1.62317e+06	2009200	1777520	1.74084e+06	3417105	3.51082e+06	3.41294e+06
8.08e-47	1.10183	m.22973	m.22973	type:5prime_partial c40509.graph_c0:1-2172(+) NR_ID: XP_002412939.1 E-value: 0.0e+00 Identity: 1815/1986(91) Score: 2874 Annotation: histidine ammonia lyase, putative	_MPS[Phospho (STY)]PTTS[Phospho (STY)]EISVASSSK_.2	0	0	0	0	0	105039	495818	0	0
8.08e-47	1.10183	m.22973	m.22973	type:5prime_partial c40509.graph_c0:1-2172(+) NR_ID: XP_002412939.1 E-value: 0.0e+00 Identity: 1815/1986(91) Score: 2874 Annotation: histidine ammonia lyase, putative	_MPS[Phospho (STY)]PT[Phospho (STY)]TSEISVASSSK_.2	112846	0	130951	112063	0	103390	0	449353	0
8.08e-47	1.10183	m.22973	m.22973	type:5prime_partial c40509.graph_c0:1-2172(+) NR_ID: XP_002412939.1 E-value: 0.0e+00 Identity: 1815/1986(91) Score: 2874 Annotation: histidine ammonia lyase, putative	_M[Oxidation (M)]PS[Phospho (STY)]PTTSEISVASSSK_.2	78429.7	89118.4	0	87699.4	77328	73488.4	363805	338981	348912
1.15e-25	1.04977	m.23006	m.23006	type:complete c40518.graph_c0:390-2045(+) NR_ID: XP_006175447.1 E-value: 2.0e-107 Identity: 762/1059(71) Score: 1025 Annotation: PREDICTED: methylthioribose-1-phosphate isomerase	_AGS[Phospho (STY)]LEILDQLR_.2	45349.1	50528.7	53455.7	40486.7	40557.4	39029.3	43069.5	40585.1	46406.8
4.89e-31	1.06482	m.23013	m.23013	type:5prime_partial c40520.graph_c0:3-5018(+) NR_ID: XP_002413183.1 E-value: 0.0e+00 Identity: 4326/5073(85) Score: 6674 Annotation: CCR4-not transcription complex, putative	_LKPQLS[Phospho (STY)]PR_.2	138817	156379	165616	154359	174638	183777	73455.1	65690	62762.2
3.77e-65	1.1369	m.23093	m.23093	type:complete c40551.graph_c0:897-394(-) NR_ID: XP_002399999.1 E-value: 1.2e-21 Identity: 168/207(81) Score: 281 Annotation: alternative splicing factor SRp20/9G8, putative	_GQS[Phospho (STY)]VVVEWAR_.2	64693.7	66914	64605.1	49986	15034.4	51682.8	85832.5	81041.9	69277.6
3.77e-65	1.1369	m.23093	m.23093	type:complete c40551.graph_c0:897-394(-) NR_ID: XP_002399999.1 E-value: 1.2e-21 Identity: 168/207(81) Score: 281 Annotation: alternative splicing factor SRp20/9G8, putative	_SWTRS[Phospho (STY)]PS[Phospho (STY)]PR_.2	1.75726e+06	2.17339e+06	2.04863e+06	3.65578e+06	2.9149e+06	3.2424e+06	203700	209788	197791
3.77e-65	1.1369	m.23093	m.23093	type:complete c40551.graph_c0:897-394(-) NR_ID: XP_002399999.1 E-value: 1.2e-21 Identity: 168/207(81) Score: 281 Annotation: alternative splicing factor SRp20/9G8, putative	_S[Phospho (STY)]WTRS[Phospho (STY)]PSPR_.2	0	181844	0	158076	0	0	0	0	0
3.77e-65	1.1369	m.23093	m.23093	type:complete c40551.graph_c0:897-394(-) NR_ID: XP_002399999.1 E-value: 1.2e-21 Identity: 168/207(81) Score: 281 Annotation: alternative splicing factor SRp20/9G8, putative	_SWT[Phospho (STY)]RS[Phospho (STY)]PSPR_.2	0	0	0	0	0	0	0	0	25086.7
3.77e-65	1.1369	m.23093	m.23093	type:complete c40551.graph_c0:897-394(-) NR_ID: XP_002399999.1 E-value: 1.2e-21 Identity: 168/207(81) Score: 281 Annotation: alternative splicing factor SRp20/9G8, putative	_S[Phospho (STY)]WTRS[Phospho (STY)]PS[Phospho (STY)]PR_.2	0	107124	108280	0	0	0	0	0	0
3.77e-65	1.1369	m.23093	m.23093	type:complete c40551.graph_c0:897-394(-) NR_ID: XP_002399999.1 E-value: 1.2e-21 Identity: 168/207(81) Score: 281 Annotation: alternative splicing factor SRp20/9G8, putative	_SWTRS[Phospho (STY)]PSPR_.2	0	0	0	29684.9	0	0	0	0	0
3.77e-65	1.1369	m.23093	m.23093	type:complete c40551.graph_c0:897-394(-) NR_ID: XP_002399999.1 E-value: 1.2e-21 Identity: 168/207(81) Score: 281 Annotation: alternative splicing factor SRp20/9G8, putative	_SWTRS[Phospho (STY)]PS[Phospho (STY)]PR_.1	12944.3	18007.5	19374.4	44231.4	0	0	0	0	0
3.77e-65	1.1369	m.23093	m.23093	type:complete c40551.graph_c0:897-394(-) NR_ID: XP_002399999.1 E-value: 1.2e-21 Identity: 168/207(81) Score: 281 Annotation: alternative splicing factor SRp20/9G8, putative	_SWTRS[Phospho (STY)]PS[Phospho (STY)]PR_.3	19603.3	856.665	0	0	7034.82	13948.6	0	0	0
3.77e-65	1.1369	m.23093	m.23093	type:complete c40551.graph_c0:897-394(-) NR_ID: XP_002399999.1 E-value: 1.2e-21 Identity: 168/207(81) Score: 281 Annotation: alternative splicing factor SRp20/9G8, putative	_GGHYYGGGGGGRS[Phospho (STY)]R_.2	0	0	0	0	0	4048.4	0	0	0
4.46e-09	0.983153	m.23140	m.23140	type:complete c40565.graph_c0:2968-1202(-) NR_ID: XP_013785462.1 E-value: 5.1e-64 Identity: 789/1518(51) Score: 651 Annotation: WW domain-containing adapter protein with coiled-coil homolog	_LDDMS[Phospho (STY)]PQEAFR_.2	21334.9	20990.2	22214.7	11832.1	14513.8	17928.4	7556.38	7680.21	3685.65
4.46e-09	0.983153	m.23140	m.23140	type:complete c40565.graph_c0:2968-1202(-) NR_ID: XP_013785462.1 E-value: 5.1e-64 Identity: 789/1518(51) Score: 651 Annotation: WW domain-containing adapter protein with coiled-coil homolog	_SPGS[Phospho (STY)]DYSAHSAR_.2	8029.78	4890.35	2884.2	0	1673.96	0	0	329.967	1519.82
1.78e-26	1.05216	m.23220	m.23220	type:complete c40587.graph_c0:80-1300(+) NR_ID: XP_002413055.1 E-value: 1.9e-94 Identity: 546/561(97) Score: 912 Annotation: pre-mRNA-splicing factor 38A, putative	_VS[Phospho (STY)]ALEDDLDDVESAEEDVEEPAPPK_.3	0	0	0	0	333357	0	0	0	0
1.78e-26	1.05216	m.23220	m.23220	type:complete c40587.graph_c0:80-1300(+) NR_ID: XP_002413055.1 E-value: 1.9e-94 Identity: 546/561(97) Score: 912 Annotation: pre-mRNA-splicing factor 38A, putative	_VSALEDDLDDVES[Phospho (STY)]AEEDVEEPAPPK_.3	205563	200320	192788	353313	284332	279223	278088	333599	363929
5.3e-17	1.02075	m.23254	m.23254	type:complete c40603.graph_c0:3256-515(-) NR_ID: XP_021003811.1 E-value: 2.9e-308 Identity: 2034/2736(74) Score: 2759 Annotation: protein FAN-like	_SSS[Phospho (STY)]LSPFMWK_.2	0	0	0	11475.9	0	13468.3	0	0	7602.74
6.62e-21	1.03476	m.23310	m.23310	type:internal c40629.graph_c1:2-1129(+) NR_ID: XP_002436242.1 E-value: 1.0e-126 Identity: 723/759(95) Score: 1190 Annotation: guanine nucleotide releasing factor, putative	_RDS[Phospho (STY)]GVGSSLTR_.2	3334.97	5264.29	5448.91	6770.62	6030.33	4111.5	19340.4	11282.5	14396.9
1.06e-18	1.02709	m.23316	m.23316	type:complete c40632.graph_c0:2302-776(-) NR_ID: XP_002400436.1 E-value: 1.0e-182 Identity: 1104/1260(87) Score: 1674 Annotation: dynein light intermediate chain, putative	_QLALVNQQTPS[Phospho (STY)]PGR_.2	56882	54488	54666.2	60817.9	48527.5	50271.9	10286.6	12740.9	6399.98
7.63e-13	1.00321	m.23354	m.23354	type:5prime_partial c40650.graph_c0:2-1912(+) NR_ID: XP_002406670.1 E-value: 9.1e-51 Identity: 522/714(73) Score: 537 Annotation: transforming acidic coiled-coil containing protein, putative	_DLLNLS[Phospho (STY)]GFSPAK_.2	8142.12	8256.35	0	0	10335.5	10426.7	3623.2	2864.25	3118.91
7.63e-13	1.00321	m.23354	m.23354	type:5prime_partial c40650.graph_c0:2-1912(+) NR_ID: XP_002406670.1 E-value: 9.1e-51 Identity: 522/714(73) Score: 537 Annotation: transforming acidic coiled-coil containing protein, putative	_DLLNLSGFS[Phospho (STY)]PAK_.2	4769.43	0	3619.7	9063.01	3900.27	0	4118.13	3076.17	2256.45
6.37e-11	0.993674	m.23359	m.23359	type:complete c40653.graph_c0:7054-1730(-) NR_ID: XP_002407838.1 E-value: 0.0e+00 Identity: 3186/3861(82) Score: 4629 Annotation: discs large protein, putative	_SDLIRIS[Phospho (STY)]NDDVPSSATSTLTR_.3	17203	17910.3	19989.6	11508.3	0	16548.7	0	0	0
4.23e-46	1.10031	m.23402	m.23402	type:complete c40665.graph_c0:3565-1157(-) NR_ID: XP_002411304.1 E-value: 2.0e-228 Identity: 1752/2316(75) Score: 2070 Annotation: conserved hypothetical protein	_SPS[Phospho (STY)]PTPMDSTLR_.2	167424	0	0	0	0	0	0	0	0
4.23e-46	1.10031	m.23402	m.23402	type:complete c40665.graph_c0:3565-1157(-) NR_ID: XP_002411304.1 E-value: 2.0e-228 Identity: 1752/2316(75) Score: 2070 Annotation: conserved hypothetical protein	_YFPAT[Phospho (STY)]PPAS[Phospho (STY)]PPPR_.2	118411	0	79520	0	0	0	414733	489825	512359
4.23e-46	1.10031	m.23402	m.23402	type:complete c40665.graph_c0:3565-1157(-) NR_ID: XP_002411304.1 E-value: 2.0e-228 Identity: 1752/2316(75) Score: 2070 Annotation: conserved hypothetical protein	_NRS[Phospho (STY)]PESNLSTASRPSK_.3	81316.7	50592.2	66953.7	59847.5	52739.3	55579.6	39479.9	49459.6	52830.5
4.23e-46	1.10031	m.23402	m.23402	type:complete c40665.graph_c0:3565-1157(-) NR_ID: XP_002411304.1 E-value: 2.0e-228 Identity: 1752/2316(75) Score: 2070 Annotation: conserved hypothetical protein	_NRS[Phospho (STY)]PESNLSTASRPSK_.2	10598.6	29713.8	20209.1	8703.14	14958.1	12392.8	30032.6	6849.25	5165.91
4.23e-46	1.10031	m.23402	m.23402	type:complete c40665.graph_c0:3565-1157(-) NR_ID: XP_002411304.1 E-value: 2.0e-228 Identity: 1752/2316(75) Score: 2070 Annotation: conserved hypothetical protein	_RT[Phospho (STY)]PT[Phospho (STY)]PPAKPPR_.2	43740.3	83721.7	72875.7	55209.4	86387.7	73863.2	52146.3	17715.8	16702.7
4.23e-46	1.10031	m.23402	m.23402	type:complete c40665.graph_c0:3565-1157(-) NR_ID: XP_002411304.1 E-value: 2.0e-228 Identity: 1752/2316(75) Score: 2070 Annotation: conserved hypothetical protein	_FISS[Phospho (STY)]PAPLADTDIISNTK_.2	22869.2	22121.6	21367.5	24054.9	27486.2	29526.4	41088.9	33007.3	37015.5
4.23e-46	1.10031	m.23402	m.23402	type:complete c40665.graph_c0:3565-1157(-) NR_ID: XP_002411304.1 E-value: 2.0e-228 Identity: 1752/2316(75) Score: 2070 Annotation: conserved hypothetical protein	_VKS[Phospho (STY)]PDLRPVQR_.2	22784.3	31023.3	30219.3	26487	34331.3	29515	43848.5	26515.4	17346.5
4.23e-46	1.10031	m.23402	m.23402	type:complete c40665.graph_c0:3565-1157(-) NR_ID: XP_002411304.1 E-value: 2.0e-228 Identity: 1752/2316(75) Score: 2070 Annotation: conserved hypothetical protein	_NRS[Phospho (STY)]PESNLSTASR_.2	10935.9	15313	15489.6	15485	18862.1	17441.6	44264.8	25661.4	24443.9
2.01e-13	1.00588	m.23447	m.23447	type:complete c40679.graph_c0:2108-312(-) NR_ID: XP_002401232.1 E-value: 7.8e-153 Identity: 1221/1413(86) Score: 1417 Annotation: calnexin, putative	_EAAAGS[Phospho (STY)]TSNEEGDGDGEDGAGDAK_.2	5118.17	0	4970.9	0	0	0	16874.9	8666.64	6370.59
2.01e-13	1.00588	m.23447	m.23447	type:complete c40679.graph_c0:2108-312(-) NR_ID: XP_002401232.1 E-value: 7.8e-153 Identity: 1221/1413(86) Score: 1417 Annotation: calnexin, putative	_EAAAGSTSNEEGDGDGEDGAGDAKRS[Phospho (STY)]PR_.3	14549	8095.36	11574.7	3471.97	1084.44	5719.19	2441.81	0	863.197
2.01e-13	1.00588	m.23447	m.23447	type:complete c40679.graph_c0:2108-312(-) NR_ID: XP_002401232.1 E-value: 7.8e-153 Identity: 1221/1413(86) Score: 1417 Annotation: calnexin, putative	_EAAAGSTS[Phospho (STY)]NEEGDGDGEDGAGDAKRS[Phospho (STY)]PR_.3	6999.41	0	0	0	0	2860.62	0	0	0
5.38e-22	1.03837	m.23455	m.23455	type:5prime_partial c40682.graph_c0:2-2632(+) NR_ID: KFM60153.1 E-value: 1.4e-230 Identity: 1704/2577(66) Score: 2089 Annotation: MAP kinase-activating death domain protein, partial	_SLDVTPFGS[Phospho (STY)]GEHLNR_.2	49968.9	58180.1	50547.8	45457.6	54683.2	46884.3	0	0	0
5.38e-22	1.03837	m.23455	m.23455	type:5prime_partial c40682.graph_c0:2-2632(+) NR_ID: KFM60153.1 E-value: 1.4e-230 Identity: 1704/2577(66) Score: 2089 Annotation: MAP kinase-activating death domain protein, partial	_S[Phospho (STY)]LDVTPFGS[Phospho (STY)]GEHLNR_.2	74960.8	16779.4	73882.5	41864.4	33148.4	34187.5	0	0	0
6.53e-22	1.0381	m.23476	m.23476	type:3prime_partial c40695.graph_c0:1480-2(-) NR_ID: XP_002413613.1 E-value: 1.5e-48 Identity: 723/1026(70) Score: 517 Annotation: conserved hypothetical protein	_AHALDS[Phospho (STY)]EDEEEPGR_.2	28993.6	36606.1	31642.4	35057.1	33275	28167.3	38129.1	32982.2	30643.2
1.14e-25	1.04979	m.23482	m.23482	type:complete c40698.graph_c0:1887-790(-) NR_ID: XP_002405590.1 E-value: 5.3e-112 Identity: 849/1101(77) Score: 1063 Annotation: conserved hypothetical protein	_GS[Phospho (STY)]GYGSLQSHSR_.2	70549.7	5048.65	9870.45	0	8446.7	0	0	0	0
1.14e-25	1.04979	m.23482	m.23482	type:complete c40698.graph_c0:1887-790(-) NR_ID: XP_002405590.1 E-value: 5.3e-112 Identity: 849/1101(77) Score: 1063 Annotation: conserved hypothetical protein	_GSGYGSLQSHS[Phospho (STY)]R_.2	0	0	0	0	0	0	14984.3	9598.29	10022.8
1.14e-25	1.04979	m.23482	m.23482	type:complete c40698.graph_c0:1887-790(-) NR_ID: XP_002405590.1 E-value: 5.3e-112 Identity: 849/1101(77) Score: 1063 Annotation: conserved hypothetical protein	_REEDFEQC[Carbamidomethyl (C)]HS[Phospho (STY)]R_.2	130.899	0	75.2209	462.138	763.326	818.014	1670.98	0	1.93724
1.08e-41	1.09071	m.23543	m.23543	type:complete c40720.graph_c0:373-2502(+) NR_ID: XP_002401455.1 E-value: 2.2e-85 Identity: 1134/2574(44) Score: 836 Annotation: hypothetical protein IscW_ISCW018317	_NHDQVHVVT[Phospho (STY)]SKPAS[Phospho (STY)]TR_.3	0	0	0	0	208854	0	0	0	0
1.08e-41	1.09071	m.23543	m.23543	type:complete c40720.graph_c0:373-2502(+) NR_ID: XP_002401455.1 E-value: 2.2e-85 Identity: 1134/2574(44) Score: 836 Annotation: hypothetical protein IscW_ISCW018317	_NHDQVHVVTS[Phospho (STY)]KPAS[Phospho (STY)]TR_.3	0	0	0	188940	0	233279	0	0	0
1.08e-41	1.09071	m.23543	m.23543	type:complete c40720.graph_c0:373-2502(+) NR_ID: XP_002401455.1 E-value: 2.2e-85 Identity: 1134/2574(44) Score: 836 Annotation: hypothetical protein IscW_ISCW018317	_NHDQVHVVTS[Phospho (STY)]KPAS[Phospho (STY)]TR_.2	0	0	0	41876.6	0	61032.4	0	0	0
2.01e-57	1.12287	m.23594	m.23594	type:5prime_partial c40736.graph_c1:1015-227(-) NR_ID: AVK70348.1 E-value: 1.7e-136 Identity: 759/786(96) Score: 1273 Annotation: glyceraldehyde-3-phosphate dehydrogenase	_GAAQNIIPAS[Phospho (STY)]TGAAK_.2	98588.4	0	0	145570	124637	118899	86955.4	0	0
2.01e-57	1.12287	m.23594	m.23594	type:5prime_partial c40736.graph_c1:1015-227(-) NR_ID: AVK70348.1 E-value: 1.7e-136 Identity: 759/786(96) Score: 1273 Annotation: glyceraldehyde-3-phosphate dehydrogenase	_GAAQNIIPAST[Phospho (STY)]GAAK_.2	159952	82574.5	143096	0	31722.6	50109.5	18779.3	100767	284436
2.01e-57	1.12287	m.23594	m.23594	type:5prime_partial c40736.graph_c1:1015-227(-) NR_ID: AVK70348.1 E-value: 1.7e-136 Identity: 759/786(96) Score: 1273 Annotation: glyceraldehyde-3-phosphate dehydrogenase	_VIHDNFGIVEGLMSTVHATTAT[Phospho (STY)]QK_.3	20226.6	42219.5	17608	60783.5	74644	26890.9	35502.7	69689.9	40471.5
2.78e-38	1.08288	m.23629	m.23629	type:complete c40752.graph_c0:87-1022(+) NR_ID: XP_004081517.1 E-value: 8.7e-31 Identity: 450/876(51) Score: 362 Annotation: ribonuclease H2 subunit B isoform X1	_KAENKEDAAPSS[Phospho (STY)]PPHS[Phospho (STY)]PPAK_.3	89306.2	89733	0	49230.4	54945.3	0	21323.4	16734.9	15874.7
2.78e-38	1.08288	m.23629	m.23629	type:complete c40752.graph_c0:87-1022(+) NR_ID: XP_004081517.1 E-value: 8.7e-31 Identity: 450/876(51) Score: 362 Annotation: ribonuclease H2 subunit B isoform X1	_KAENKEDAAPS[Phospho (STY)]SPPHS[Phospho (STY)]PPAK_.3	0	0	67853.8	0	0	0	0	0	0
2.78e-38	1.08288	m.23629	m.23629	type:complete c40752.graph_c0:87-1022(+) NR_ID: XP_004081517.1 E-value: 8.7e-31 Identity: 450/876(51) Score: 362 Annotation: ribonuclease H2 subunit B isoform X1	_KAENKEDAAPSS[Phospho (STY)]PPHS[Phospho (STY)]PPAK_.2	0	30519.2	0	0	0	0	0	0	4093.77
2.78e-38	1.08288	m.23629	m.23629	type:complete c40752.graph_c0:87-1022(+) NR_ID: XP_004081517.1 E-value: 8.7e-31 Identity: 450/876(51) Score: 362 Annotation: ribonuclease H2 subunit B isoform X1	_EDAAPSS[Phospho (STY)]PPHS[Phospho (STY)]PPAKK_.2	26773.3	0	0	13629	0	0	0	0	0
2.78e-38	1.08288	m.23629	m.23629	type:complete c40752.graph_c0:87-1022(+) NR_ID: XP_004081517.1 E-value: 8.7e-31 Identity: 450/876(51) Score: 362 Annotation: ribonuclease H2 subunit B isoform X1	_AENKEDAAPSS[Phospho (STY)]PPHS[Phospho (STY)]PPAK_.3	25036.7	7674.99	10282.5	0	5540.62	6787.87	0	2102.8	26181
2.78e-38	1.08288	m.23629	m.23629	type:complete c40752.graph_c0:87-1022(+) NR_ID: XP_004081517.1 E-value: 8.7e-31 Identity: 450/876(51) Score: 362 Annotation: ribonuclease H2 subunit B isoform X1	_AENKEDAAPSS[Phospho (STY)]PPHS[Phospho (STY)]PPAKK_.3	16406.2	12136.3	14831.8	9651.06	7352.65	9281.55	0	0	0
1.52e-29	1.0608	m.23644	m.23644	type:3prime_partial c40756.graph_c0:2365-2(-) NR_ID: XP_002434153.1 E-value: 6.5e-06 Identity: 249/609(40) Score: 151 Annotation: myosin heavy chain, putative	_ILLRT[Phospho (STY)]PS[Phospho (STY)]PLPPK_.2	2.00256e+06	2.00011e+06	2.03803e+06	844868	869445	577179	120823	139940	189335
1.52e-29	1.0608	m.23644	m.23644	type:3prime_partial c40756.graph_c0:2365-2(-) NR_ID: XP_002434153.1 E-value: 6.5e-06 Identity: 249/609(40) Score: 151 Annotation: myosin heavy chain, putative	_LAQQPPS[Phospho (STY)]PSSR_.2	34865.2	45912.8	45046.2	21290.2	19014.4	16831	59565.9	44081.2	44517.8
1.52e-29	1.0608	m.23644	m.23644	type:3prime_partial c40756.graph_c0:2365-2(-) NR_ID: XP_002434153.1 E-value: 6.5e-06 Identity: 249/609(40) Score: 151 Annotation: myosin heavy chain, putative	_RGS[Phospho (STY)]GAPVTTLR_.2	6224.43	6412.56	6100.13	5512.16	5941.71	5362.43	15334.8	11791.8	10216.8
1.52e-29	1.0608	m.23644	m.23644	type:3prime_partial c40756.graph_c0:2365-2(-) NR_ID: XP_002434153.1 E-value: 6.5e-06 Identity: 249/609(40) Score: 151 Annotation: myosin heavy chain, putative	_KGS[Phospho (STY)]LSSLASR_.2	77228.3	79371.9	80206.1	52416.9	56804.7	52170.5	40986.9	38050.6	37986.6
3.83e-40	1.0872	m.23649	m.23649	type:complete c40758.graph_c0:863-228(-) NR_ID: NP_001107319.1 E-value: 3.7e-57 Identity: 456/624(73) Score: 588 Annotation: protein-lysine N-methyltransferase N6AMT2	_SNES[Phospho (STY)]DDEGPPELSDYAK_.2	1.31786e+06	1.32858e+06	1.36238e+06	1.28946e+06	1.15189e+06	1.10987e+06	1.11788e+06	1.37059e+06	1.43354e+06
3.4e-33	1.07043	m.23687	m.23687	type:5prime_partial c40773.graph_c0:1179-97(-) NR_ID: XP_013794330.1 E-value: 1.5e-111 Identity: 678/831(81) Score: 1059 Annotation: DNA-(apurinic or apyrimidinic site) lyase-like	_RGGPEELADPEQQNDAGS[Phospho (STY)]DSEDATAKK_.3	0	831065	749206	0	540331	545713	0	0	0
3.4e-33	1.07043	m.23687	m.23687	type:5prime_partial c40773.graph_c0:1179-97(-) NR_ID: XP_013794330.1 E-value: 1.5e-111 Identity: 678/831(81) Score: 1059 Annotation: DNA-(apurinic or apyrimidinic site) lyase-like	_RGGPEELADPEQQNDAGS[Phospho (STY)]DSEDATAK_.3	353351	0	312002	367435	0	0	0	0	0
3.4e-33	1.07043	m.23687	m.23687	type:5prime_partial c40773.graph_c0:1179-97(-) NR_ID: XP_013794330.1 E-value: 1.5e-111 Identity: 678/831(81) Score: 1059 Annotation: DNA-(apurinic or apyrimidinic site) lyase-like	_GGPEELADPEQQNDAGS[Phospho (STY)]DSEDATAKK_.3	365543	0	242676	0	221579	0	0	0	0
3.4e-33	1.07043	m.23687	m.23687	type:5prime_partial c40773.graph_c0:1179-97(-) NR_ID: XP_013794330.1 E-value: 1.5e-111 Identity: 678/831(81) Score: 1059 Annotation: DNA-(apurinic or apyrimidinic site) lyase-like	_GGPEELADPEQQNDAGSDS[Phospho (STY)]EDATAKK_.3	0	0	0	0	0	0	13913.5	0	0
3.4e-33	1.07043	m.23687	m.23687	type:5prime_partial c40773.graph_c0:1179-97(-) NR_ID: XP_013794330.1 E-value: 1.5e-111 Identity: 678/831(81) Score: 1059 Annotation: DNA-(apurinic or apyrimidinic site) lyase-like	_GGPEELADPEQQNDAGS[Phospho (STY)]DSEDATAK_.3	100011	0	0	59931.1	91168.9	123699	0	0	0
1.79e-21	1.03666	m.23715	m.23715	type:internal c40786.graph_c0:1-1098(+) NR_ID: XP_018496270.1 E-value: 2.5e-61 Identity: 417/522(79) Score: 626 Annotation: PREDICTED: protein AF-9	_S[Phospho (STY)]PPLEPPPPAPVS[Phospho (STY)]PR_.2	10541.3	3795.28	10516.4	23013.6	20179.6	16909.3	46107.9	18720.5	50772.2
1.79e-21	1.03666	m.23715	m.23715	type:internal c40786.graph_c0:1-1098(+) NR_ID: XP_018496270.1 E-value: 2.5e-61 Identity: 417/522(79) Score: 626 Annotation: PREDICTED: protein AF-9	_SPPLEPPPPAPVS[Phospho (STY)]PR_.2	3044.2	5008.03	3214.04	16733.6	14797	16895.8	27245.5	33800.3	33512.1
1.79e-21	1.03666	m.23715	m.23715	type:internal c40786.graph_c0:1-1098(+) NR_ID: XP_018496270.1 E-value: 2.5e-61 Identity: 417/522(79) Score: 626 Annotation: PREDICTED: protein AF-9	_SGSSTSPAPPSIPMPGS[Phospho (STY)]PSR_.2	28666.5	21642.9	30517.7	29388.6	31186.6	30338	30297.1	35710.8	37812.6
1.79e-21	1.03666	m.23715	m.23715	type:internal c40786.graph_c0:1-1098(+) NR_ID: XP_018496270.1 E-value: 2.5e-61 Identity: 417/522(79) Score: 626 Annotation: PREDICTED: protein AF-9	_MASDMVKS[Phospho (STY)]PPLEPPPPAPVS[Phospho (STY)]PR_.3	28723.6	32837.3	17400.8	42587.9	40359	45039	53998.8	85477.5	76839.5
1.79e-21	1.03666	m.23715	m.23715	type:internal c40786.graph_c0:1-1098(+) NR_ID: XP_018496270.1 E-value: 2.5e-61 Identity: 417/522(79) Score: 626 Annotation: PREDICTED: protein AF-9	_M[Oxidation (M)]ASDMVKS[Phospho (STY)]PPLEPPPPAPVS[Phospho (STY)]PR_.3	0	0	0	0	0	0	10541.6	12966.7	8510.73
1.35e-58	1.12506	m.23859	m.23859	type:complete c40841.graph_c0:160-780(+) NR_ID: XP_002435756.1 E-value: 1.0e-59 Identity: 354/384(92) Score: 610 Annotation: RSZp22 protein, putative	_SRS[Phospho (STY)]PGFS[Phospho (STY)]PR_.2	0	1.29021e+06	1.25244e+06	0	1.76276e+06	1.50323e+06	0	668710	0
1.35e-58	1.12506	m.23859	m.23859	type:complete c40841.graph_c0:160-780(+) NR_ID: XP_002435756.1 E-value: 1.0e-59 Identity: 354/384(92) Score: 610 Annotation: RSZp22 protein, putative	_S[Phospho (STY)]RSPGFS[Phospho (STY)]PR_.2	819543	0	0	0	0	0	493492	0	0
1.35e-58	1.12506	m.23859	m.23859	type:complete c40841.graph_c0:160-780(+) NR_ID: XP_002435756.1 E-value: 1.0e-59 Identity: 354/384(92) Score: 610 Annotation: RSZp22 protein, putative	_S[Phospho (STY)]RS[Phospho (STY)]PGFSPR_.2	768181	761526	682356	478852	377956	352440	318184	378959	389629
1.35e-58	1.12506	m.23859	m.23859	type:complete c40841.graph_c0:160-780(+) NR_ID: XP_002435756.1 E-value: 1.0e-59 Identity: 354/384(92) Score: 610 Annotation: RSZp22 protein, putative	_S[Phospho (STY)]RS[Phospho (STY)]PGFS[Phospho (STY)]PR_.2	138085	201792	203472	85269.5	99118.3	96800.6	53132.6	59537.3	88373.4
1.35e-58	1.12506	m.23859	m.23859	type:complete c40841.graph_c0:160-780(+) NR_ID: XP_002435756.1 E-value: 1.0e-59 Identity: 354/384(92) Score: 610 Annotation: RSZp22 protein, putative	_SRS[Phospho (STY)]PGFSPR_.2	0	34253.2	39278.1	106121	132314	104900	60393.4	51436.4	52526.8
1.35e-58	1.12506	m.23859	m.23859	type:complete c40841.graph_c0:160-780(+) NR_ID: XP_002435756.1 E-value: 1.0e-59 Identity: 354/384(92) Score: 610 Annotation: RSZp22 protein, putative	_S[Phospho (STY)]RSPGFSPR_.2	0	0	12889.7	13090	16782.6	0	18365.4	12083	11218.2
1.35e-58	1.12506	m.23859	m.23859	type:complete c40841.graph_c0:160-780(+) NR_ID: XP_002435756.1 E-value: 1.0e-59 Identity: 354/384(92) Score: 610 Annotation: RSZp22 protein, putative	_SRSPGFS[Phospho (STY)]PR_.2	0	5367.3	0	25344.9	29807.2	0	0	0	0
1.35e-58	1.12506	m.23859	m.23859	type:complete c40841.graph_c0:160-780(+) NR_ID: XP_002435756.1 E-value: 1.0e-59 Identity: 354/384(92) Score: 610 Annotation: RSZp22 protein, putative	_SRS[Phospho (STY)]PGFS[Phospho (STY)]PR_.1	7447.84	0	10775.2	28609.7	24821.4	19398.6	3130.87	0	0
1.35e-58	1.12506	m.23859	m.23859	type:complete c40841.graph_c0:160-780(+) NR_ID: XP_002435756.1 E-value: 1.0e-59 Identity: 354/384(92) Score: 610 Annotation: RSZp22 protein, putative	_S[Phospho (STY)]PPGFAFVEFEDSR_.2	419650	431162	406505	338045	332040	317222	934783	1.00911e+06	939647
1.35e-58	1.12506	m.23859	m.23859	type:complete c40841.graph_c0:160-780(+) NR_ID: XP_002435756.1 E-value: 1.0e-59 Identity: 354/384(92) Score: 610 Annotation: RSZp22 protein, putative	_SPGFS[Phospho (STY)]PR_.2	226557	187841	209171	615738	421342	396336	123364	257159	266462
1.35e-58	1.12506	m.23859	m.23859	type:complete c40841.graph_c0:160-780(+) NR_ID: XP_002435756.1 E-value: 1.0e-59 Identity: 354/384(92) Score: 610 Annotation: RSZp22 protein, putative	_SPGFS[Phospho (STY)]PR_.1	89557	97288.6	100076	214796	177100	171957	69310.1	82464.5	83047.2
1.35e-58	1.12506	m.23859	m.23859	type:complete c40841.graph_c0:160-780(+) NR_ID: XP_002435756.1 E-value: 1.0e-59 Identity: 354/384(92) Score: 610 Annotation: RSZp22 protein, putative	_S[Phospho (STY)]PGFSPR_.2	65924.5	42188.6	50220.2	48878.5	17495.3	15479.2	5655.28	37951	45901.9
1.35e-58	1.12506	m.23859	m.23859	type:complete c40841.graph_c0:160-780(+) NR_ID: XP_002435756.1 E-value: 1.0e-59 Identity: 354/384(92) Score: 610 Annotation: RSZp22 protein, putative	_S[Phospho (STY)]RS[Phospho (STY)]RS[Phospho (STY)]PGFSPR_.2	53659.3	53093	46189.8	52850.2	45530	38569.1	44003.5	33220.5	33836.3
1.35e-58	1.12506	m.23859	m.23859	type:complete c40841.graph_c0:160-780(+) NR_ID: XP_002435756.1 E-value: 1.0e-59 Identity: 354/384(92) Score: 610 Annotation: RSZp22 protein, putative	_SRS[Phospho (STY)]RS[Phospho (STY)]PGFS[Phospho (STY)]PR_.2	0	0	14338.2	0	0	0	13281.3	12891.4	0
1.35e-58	1.12506	m.23859	m.23859	type:complete c40841.graph_c0:160-780(+) NR_ID: XP_002435756.1 E-value: 1.0e-59 Identity: 354/384(92) Score: 610 Annotation: RSZp22 protein, putative	_S[Phospho (STY)]RS[Phospho (STY)]RSPGFS[Phospho (STY)]PR_.2	0	0	0	54401.8	43838.4	0	0	0	0
1.35e-58	1.12506	m.23859	m.23859	type:complete c40841.graph_c0:160-780(+) NR_ID: XP_002435756.1 E-value: 1.0e-59 Identity: 354/384(92) Score: 610 Annotation: RSZp22 protein, putative	_S[Phospho (STY)]RS[Phospho (STY)]RS[Phospho (STY)]PGFSPR_.3	37582.7	4657.8	9856.02	29914.7	14667.8	17060.2	1489.95	20860.3	28954.9
1.35e-58	1.12506	m.23859	m.23859	type:complete c40841.graph_c0:160-780(+) NR_ID: XP_002435756.1 E-value: 1.0e-59 Identity: 354/384(92) Score: 610 Annotation: RSZp22 protein, putative	_SRS[Phospho (STY)]RS[Phospho (STY)]PGFSPR_.2	0	0	0	14590.1	0	0	1488.47	0	0
1.35e-58	1.12506	m.23859	m.23859	type:complete c40841.graph_c0:160-780(+) NR_ID: XP_002435756.1 E-value: 1.0e-59 Identity: 354/384(92) Score: 610 Annotation: RSZp22 protein, putative	_S[Phospho (STY)]RSRS[Phospho (STY)]PGFSPR_.2	0	0	0	0	0	42364	0	0	0
1.35e-58	1.12506	m.23859	m.23859	type:complete c40841.graph_c0:160-780(+) NR_ID: XP_002435756.1 E-value: 1.0e-59 Identity: 354/384(92) Score: 610 Annotation: RSZp22 protein, putative	_S[Phospho (STY)]RS[Phospho (STY)]RS[Phospho (STY)]PGFS[Phospho (STY)]PR_.2	0	5461.65	12084.1	1833.25	0	12148.9	10754.9	8385.23	1112.49
1.35e-58	1.12506	m.23859	m.23859	type:complete c40841.graph_c0:160-780(+) NR_ID: XP_002435756.1 E-value: 1.0e-59 Identity: 354/384(92) Score: 610 Annotation: RSZp22 protein, putative	_SRS[Phospho (STY)]RS[Phospho (STY)]PGFSPR_.3	0	0	0	0	0	0	0	0	3410.91
1.35e-58	1.12506	m.23859	m.23859	type:complete c40841.graph_c0:160-780(+) NR_ID: XP_002435756.1 E-value: 1.0e-59 Identity: 354/384(92) Score: 610 Annotation: RSZp22 protein, putative	_GGGRS[Phospho (STY)]PS[Phospho (STY)]RS[Phospho (STY)]PR_.2	215.548	0	1166.05	346.585	0	1790.32	0	820.797	1369.69
1.35e-58	1.12506	m.23859	m.23859	type:complete c40841.graph_c0:160-780(+) NR_ID: XP_002435756.1 E-value: 1.0e-59 Identity: 354/384(92) Score: 610 Annotation: RSZp22 protein, putative	_RYAPADS[Phospho (STY)]RS[Phospho (STY)]R_.2	12453.3	4331.46	52612.5	0	0	0	0	0	2075.58
1.35e-58	1.12506	m.23859	m.23859	type:complete c40841.graph_c0:160-780(+) NR_ID: XP_002435756.1 E-value: 1.0e-59 Identity: 354/384(92) Score: 610 Annotation: RSZp22 protein, putative	_GRS[Phospho (STY)]GS[Phospho (STY)]KS[Phospho (STY)]PSR_.2	291.93	0	0	0	0	2.15617	611.507	0	200.099
1.63e-33	1.07124	m.23901	m.23901	type:3prime_partial c40858.graph_c0:521-1630(+) NR_ID: XP_002435694.1 E-value: 5.9e-135 Identity: 813/1020(79) Score: 1261 Annotation: munc13-4, putative	_SGS[Phospho (STY)]LEGATVPAK_.2	528820	509146	354584	611757	439604	412114	637122	450143	443386
1.63e-33	1.07124	m.23901	m.23901	type:3prime_partial c40858.graph_c0:521-1630(+) NR_ID: XP_002435694.1 E-value: 5.9e-135 Identity: 813/1020(79) Score: 1261 Annotation: munc13-4, putative	_KLGAS[Phospho (STY)]FK_.2	0	0	0	3741.77	4285.51	0	33560.9	32949.6	25751.8
7.87e-29	1.05884	m.23918	m.23918	type:complete c40862.graph_c0:397-1692(+) NR_ID: XP_002408249.1 E-value: 7.4e-113 Identity: 921/1380(66) Score: 1071 Annotation: conserved hypothetical protein	_SDYFKPDLS[Phospho (STY)]PR_.2	96149.3	97967.9	95628.9	80991.9	70216.8	79132.7	17510.8	17606.6	22918.6
8.55e-15	1.01187	m.2392	m.2392	type:complete c19377.graph_c0:191-1072(+) NR_ID: XP_002413572.1 E-value: 6.1e-127 Identity: 759/900(84) Score: 1191 Annotation: protein phosphatase 1 binding protein, putative	_KAPS[Phospho (STY)]PTVVR_.2	0	0	0	5897.35	7782.34	0	12359.9	10847.5	10896.4
8.55e-15	1.01187	m.2392	m.2392	type:complete c19377.graph_c0:191-1072(+) NR_ID: XP_002413572.1 E-value: 6.1e-127 Identity: 759/900(84) Score: 1191 Annotation: protein phosphatase 1 binding protein, putative	_RVS[Phospho (STY)]FADDR_.2	5052.55	5361.69	0	5549.26	2165.78	2814.69	44609.2	44762.1	44842.9
4.37e-49	1.10653	m.23939	m.23939	type:complete c40872.graph_c0:129-800(+) NR_ID: DAA34416.1 E-value: 1.9e-104 Identity: 555/555(100) Score: 996 Annotation: TPA_inf: alternative splicing factor ASF/SF2	_ARGS[Phospho (STY)]PT[Phospho (STY)]YSPAR_.2	0	0	0	0	0	0	0	0	138828
4.37e-49	1.10653	m.23939	m.23939	type:complete c40872.graph_c0:129-800(+) NR_ID: DAA34416.1 E-value: 1.9e-104 Identity: 555/555(100) Score: 996 Annotation: TPA_inf: alternative splicing factor ASF/SF2	_ARGS[Phospho (STY)]PTYS[Phospho (STY)]PAR_.2	0	0	0	0	50315	53840.6	0	0	0
4.37e-49	1.10653	m.23939	m.23939	type:complete c40872.graph_c0:129-800(+) NR_ID: DAA34416.1 E-value: 1.9e-104 Identity: 555/555(100) Score: 996 Annotation: TPA_inf: alternative splicing factor ASF/SF2	_ARGS[Phospho (STY)]PTYSPAR_.2	44442.5	60012.7	25006.5	21040	39374.9	46317.1	0	0	6023.3
4.37e-49	1.10653	m.23939	m.23939	type:complete c40872.graph_c0:129-800(+) NR_ID: DAA34416.1 E-value: 1.9e-104 Identity: 555/555(100) Score: 996 Annotation: TPA_inf: alternative splicing factor ASF/SF2	_ARGSPTYS[Phospho (STY)]PAR_.2	0	0	0	43911.9	0	0	21708.2	13927.2	9317.62
4.37e-49	1.10653	m.23939	m.23939	type:complete c40872.graph_c0:129-800(+) NR_ID: DAA34416.1 E-value: 1.9e-104 Identity: 555/555(100) Score: 996 Annotation: TPA_inf: alternative splicing factor ASF/SF2	_ARGS[Phospho (STY)]PTYS[Phospho (STY)]PARR_.2	788188	2.44621e+06	0	295863	0	320569	0	0	0
4.37e-49	1.10653	m.23939	m.23939	type:complete c40872.graph_c0:129-800(+) NR_ID: DAA34416.1 E-value: 1.9e-104 Identity: 555/555(100) Score: 996 Annotation: TPA_inf: alternative splicing factor ASF/SF2	_GSPTYS[Phospho (STY)]PARR_.2	62543.9	63532.8	70825.5	24357.3	0	20840.8	0	0	0
2.46e-24	1.04576	m.23952	m.23952	type:complete c40878.graph_c0:409-4386(+) NR_ID: XP_018917361.1 E-value: 6.3e-280 Identity: 2073/3066(67) Score: 2516 Annotation: PREDICTED: band 3 anion transport protein isoform X2	_IFVT[Phospho (STY)]SESLPEVEFLPAPLKPK_.3	3477.51	0	3454.06	0	0	5789.82	7423.36	9777.7	0
2.46e-24	1.04576	m.23952	m.23952	type:complete c40878.graph_c0:409-4386(+) NR_ID: XP_018917361.1 E-value: 6.3e-280 Identity: 2073/3066(67) Score: 2516 Annotation: PREDICTED: band 3 anion transport protein isoform X2	_DETEPFLLGC[Carbamidomethyl (C)]S[Phospho (STY)]TDDLR_.2	0	0	0	0	0	0	0	58835.1	64545.7
2.46e-24	1.04576	m.23952	m.23952	type:complete c40878.graph_c0:409-4386(+) NR_ID: XP_018917361.1 E-value: 6.3e-280 Identity: 2073/3066(67) Score: 2516 Annotation: PREDICTED: band 3 anion transport protein isoform X2	_S[Phospho (STY)]MPLLTADTR_.2	421.91	292.099	0	0	571.026	773.383	18986.3	20272.9	24927.1
2.53e-22	1.03944	m.23980	m.23980	type:complete c40888.graph_c0:101-4105(+) NR_ID: XP_023244554.1 E-value: 3.2e-66 Identity: 501/603(83) Score: 673 Annotation: large proline-rich protein BAG6-like	_GSGPTAAT[Phospho (STY)]AATGPSTAPAELGQNR_.3	0	0	0	0	0	0	0	30642.8	0
7.35e-49	1.10607	m.24056	m.24056	type:3prime_partial c40911.graph_c0:235-1308(+) NR_ID: XP_023228142.1 E-value: 3.4e-71 Identity: 633/1089(58) Score: 711 Annotation: serine/threonine-protein kinase PAK 3-like isoform X6	_SQQEPPS[Phospho (STY)]S[Phospho (STY)]PEEEEDEPGPPPPIATRPDK_.3	3554105	3.26372e+06	3.09876e+06	3229294	2.54635e+06	2.57965e+06	1.58932e+06	1.64461e+06	1.65705e+06
7.35e-49	1.10607	m.24056	m.24056	type:3prime_partial c40911.graph_c0:235-1308(+) NR_ID: XP_023228142.1 E-value: 3.4e-71 Identity: 633/1089(58) Score: 711 Annotation: serine/threonine-protein kinase PAK 3-like isoform X6	_SQQEPPS[Phospho (STY)]S[Phospho (STY)]PEEEEDEPGPPPPIATRPDK_.4	200370	210702	201138	192310	203257	153752	128669	84976.7	68129.7
7.35e-49	1.10607	m.24056	m.24056	type:3prime_partial c40911.graph_c0:235-1308(+) NR_ID: XP_023228142.1 E-value: 3.4e-71 Identity: 633/1089(58) Score: 711 Annotation: serine/threonine-protein kinase PAK 3-like isoform X6	_GAS[Phospho (STY)]KYMTINR_.2	34717.4	42793.5	42528.2	43101	33912.5	37749.8	25708.7	23783.5	0
5.87e-29	1.05919	m.24060	m.24060	type:3prime_partial c40912.graph_c0:131-6397(+) NR_ID: XP_002413478.1 E-value: 0.0e+00 Identity: 3558/6321(56) Score: 3858 Annotation: hypothetical protein IscW_ISCW022893	_PGLPPGLTAVLTPPT[Phospho (STY)]S[Phospho (STY)]PC[Carbamidomethyl (C)]EPGYLHGAVGVR_.4	116283	121941	117885	115864	112915	0	66608.4	71295.8	86006.5
5.87e-29	1.05919	m.24060	m.24060	type:3prime_partial c40912.graph_c0:131-6397(+) NR_ID: XP_002413478.1 E-value: 0.0e+00 Identity: 3558/6321(56) Score: 3858 Annotation: hypothetical protein IscW_ISCW022893	_DEPRPS[Phospho (STY)]PAPGAS[Phospho (STY)]PAPPSAGGGADAAK_.3	50537.7	30604.3	0	41458.5	34162	32637.8	28915.2	34518.7	33913.8
9.82e-12	0.997849	m.24094	m.24094	type:complete c40918.graph_c0:47-2449(+) NR_ID: XP_002404632.1 E-value: 2.7e-270 Identity: 1992/2469(80) Score: 2431 Annotation: ribosomal RNA methyltransferase, putative	_DGES[Phospho (STY)]DNEAAPEEDENPLVVDVAYGSVK_.3	19425.6	10167.3	13831.2	0	0	0	14552.7	13699.6	19176.6
1.01e-37	1.08155	m.24103	m.24103	type:complete c40923.graph_c0:176-3514(+) NR_ID: XP_025098429.1 E-value: 0.0e+00 Identity: 2574/3435(74) Score: 3440 Annotation: syntaxin-binding protein 5-like isoform X4	_IS[Phospho (STY)]PTTSQSVEAPR_.2	235722	251224	240596	371045	360794	341732	298840	279751	269848
1.01e-37	1.08155	m.24103	m.24103	type:complete c40923.graph_c0:176-3514(+) NR_ID: XP_025098429.1 E-value: 0.0e+00 Identity: 2574/3435(74) Score: 3440 Annotation: syntaxin-binding protein 5-like isoform X4	_ISPTTSQS[Phospho (STY)]VEAPR_.2	0	0	0	0	0	0	6651.72	0	4604.71
1.01e-37	1.08155	m.24103	m.24103	type:complete c40923.graph_c0:176-3514(+) NR_ID: XP_025098429.1 E-value: 0.0e+00 Identity: 2574/3435(74) Score: 3440 Annotation: syntaxin-binding protein 5-like isoform X4	_NAILPSNENS[Phospho (STY)]GEQEQC[Carbamidomethyl (C)]RSPSADQR_.3	76059.1	73462.5	0	62301.6	65869.7	57653.5	0	0	74468
1.01e-37	1.08155	m.24103	m.24103	type:complete c40923.graph_c0:176-3514(+) NR_ID: XP_025098429.1 E-value: 0.0e+00 Identity: 2574/3435(74) Score: 3440 Annotation: syntaxin-binding protein 5-like isoform X4	_QSS[Phospho (STY)]QQGSC[Carbamidomethyl (C)]PSALVEEGC[Carbamidomethyl (C)]K_.2	0	0	0	0	0	0	165513	160949	159955
6.67e-19	1.02781	m.24124	m.24124	type:complete c40931.graph_c0:4494-103(-) NR_ID: XP_014260624.1 E-value: 6.9e-187 Identity: 2418/4890(49) Score: 1714 Annotation: tuberin	_TNS[Phospho (STY)]SPEVPDLPLRPDR_.2	0	0	0	0	0	0	57513.3	0	0
6.58e-35	1.07474	m.24138	m.24138	type:5prime_partial c40935.graph_c0:1-1458(+) NR_ID: XP_013781251.1 E-value: 7.9e-87 Identity: 996/1302(76) Score: 847 Annotation: microfibrillar-associated protein 1-like	_RVDDSEDWVNT[Phospho (STY)]DDENDEAAYEAWK_.3	344776	379330	449635	308009	301548	282535	205506	419654	0
6.58e-35	1.07474	m.24138	m.24138	type:5prime_partial c40935.graph_c0:1-1458(+) NR_ID: XP_013781251.1 E-value: 7.9e-87 Identity: 996/1302(76) Score: 847 Annotation: microfibrillar-associated protein 1-like	_RVDDSEDWVNTDDENDEAAY[Phospho (STY)]EAWK_.3	0	0	0	0	0	0	0	58740.4	0
6.58e-35	1.07474	m.24138	m.24138	type:5prime_partial c40935.graph_c0:1-1458(+) NR_ID: XP_013781251.1 E-value: 7.9e-87 Identity: 996/1302(76) Score: 847 Annotation: microfibrillar-associated protein 1-like	_DGDEDS[Phospho (STY)]DVEELDDEEIER_.2	17702.2	7535.96	5018.27	31295	24748.8	7640.06	364594	408456	432945
6.88e-24	1.04439	m.24143	m.24143	type:internal c40936.graph_c0:492-1(-) NR_ID: XP_002405974.1 E-value: 2.7e-55 Identity: 414/492(84) Score: 571 Annotation: multiple pdz domain protein, putative	_LPS[Phospho (STY)]PLLSPLRPESVAER_.3	16045	15290.9	17221.9	30987.8	31152.7	29683.5	16824.9	17381.2	16071.2
6.88e-24	1.04439	m.24143	m.24143	type:internal c40936.graph_c0:492-1(-) NR_ID: XP_002405974.1 E-value: 2.7e-55 Identity: 414/492(84) Score: 571 Annotation: multiple pdz domain protein, putative	_LPS[Phospho (STY)]PLLSPLRPESVAER_.2	14563.8	0	10554.9	26078.9	28537.5	28674.6	27470.1	18236.4	20321.6
6.88e-24	1.04439	m.24143	m.24143	type:internal c40936.graph_c0:492-1(-) NR_ID: XP_002405974.1 E-value: 2.7e-55 Identity: 414/492(84) Score: 571 Annotation: multiple pdz domain protein, putative	_LPS[Phospho (STY)]PLLS[Phospho (STY)]PLRPESVAER_.3	3448.49	4009.39	0	2138.87	2359.48	1339.29	12511	10771	19517.6
2.33e-31	1.06567	m.24190	m.24190	type:complete c40959.graph_c0:193-1908(+) NR_ID: XP_002408520.1 E-value: 2.2e-88 Identity: 822/1692(48) Score: 861 Annotation: Nkrf protein, putative	_S[Phospho (STY)]PPASGPKDPILLPK_.2	0	46623.6	48181	23801.9	0	0	23590.4	0	26262.1
1.17e-63	1.13426	m.24202	m.24202	type:complete c40965.graph_c0:918-76(-) NR_ID: XP_002415752.1 E-value: 6.7e-99 Identity: 624/813(76) Score: 949 Annotation: polyglutamine binding protein, putative	_ELISDADDGQELDS[Phospho (STY)]AGS[Phospho (STY)]EEEMPEEDEVPLPR_.3	0	1226852	1.07803e+06	0	0	849822	1.26635e+06	1.2214e+06	0
1.17e-63	1.13426	m.24202	m.24202	type:complete c40965.graph_c0:918-76(-) NR_ID: XP_002415752.1 E-value: 6.7e-99 Identity: 624/813(76) Score: 949 Annotation: polyglutamine binding protein, putative	_ELIS[Phospho (STY)]DADDGQELDSAGSEEEMPEEDEVPLPR_.3	174698	0	0	82416.9	137286	165892	0	0	1.24966e+06
1.17e-63	1.13426	m.24202	m.24202	type:complete c40965.graph_c0:918-76(-) NR_ID: XP_002415752.1 E-value: 6.7e-99 Identity: 624/813(76) Score: 949 Annotation: polyglutamine binding protein, putative	_ELISDADDGQELDS[Phospho (STY)]AGS[Phospho (STY)]EEEMPEEDEVPLPR_.4	124509	124033	114910	0	0	60797.7	0	60420.2	0
1.17e-63	1.13426	m.24202	m.24202	type:complete c40965.graph_c0:918-76(-) NR_ID: XP_002415752.1 E-value: 6.7e-99 Identity: 624/813(76) Score: 949 Annotation: polyglutamine binding protein, putative	_ELIS[Phospho (STY)]DADDGQELDS[Phospho (STY)]AGSEEEMPEEDEVPLPR_.4	0	0	0	0	0	0	62612.3	0	0
3.89e-36	1.07775	m.24261	m.24261	type:complete c40985.graph_c0:1522-392(-) NR_ID: KFM56687.1 E-value: 2.9e-169 Identity: 963/1086(88) Score: 1557 Annotation: ELAV-like protein 2, partial	_AIAPLAAYLS[Phospho (STY)]PQR_.2	23479	18797.6	23355.4	7676.73	9927.14	9726.14	0	0	0
1.53e-27	1.05523	m.24272	m.24272	type:complete c40988.graph_c0:108-3278(+) NR_ID: XP_002410999.1 E-value: 0.0e+00 Identity: 2331/3267(71) Score: 3080 Annotation: cell cycle regulator p107, putative	_RILHEDDNS[Phospho (STY)]EDDSPAPK_.2	0	0	0	34306.4	0	0	48284.8	0	17716
1.53e-27	1.05523	m.24272	m.24272	type:complete c40988.graph_c0:108-3278(+) NR_ID: XP_002410999.1 E-value: 0.0e+00 Identity: 2331/3267(71) Score: 3080 Annotation: cell cycle regulator p107, putative	_RILHEDDNS[Phospho (STY)]EDDSPAPK_.3	0	126270	0	0	16382.4	29229.4	34480.4	34059.6	0
1.53e-27	1.05523	m.24272	m.24272	type:complete c40988.graph_c0:108-3278(+) NR_ID: XP_002410999.1 E-value: 0.0e+00 Identity: 2331/3267(71) Score: 3080 Annotation: cell cycle regulator p107, putative	_EAINRS[Phospho (STY)]PVSTATQC[Carbamidomethyl (C)]ASK_.2	44305.1	54506.3	52479.8	39559.9	41568.9	38503.6	41747.5	33593.2	0
1.53e-27	1.05523	m.24272	m.24272	type:complete c40988.graph_c0:108-3278(+) NR_ID: XP_002410999.1 E-value: 0.0e+00 Identity: 2331/3267(71) Score: 3080 Annotation: cell cycle regulator p107, putative	_S[Phospho (STY)]PVSTATQC[Carbamidomethyl (C)]ASK_.2	19803.7	25345.6	21144.1	15908.9	13006.5	11233.6	37063.9	28303.7	23332.1
1.53e-27	1.05523	m.24272	m.24272	type:complete c40988.graph_c0:108-3278(+) NR_ID: XP_002410999.1 E-value: 0.0e+00 Identity: 2331/3267(71) Score: 3080 Annotation: cell cycle regulator p107, putative	_LVEIPQLLT[Phospho (STY)]PLTGR_.2	12051.2	13771.4	13584.3	9767.91	8273.95	5379.11	10217.7	10296.6	0
1.53e-27	1.05523	m.24272	m.24272	type:complete c40988.graph_c0:108-3278(+) NR_ID: XP_002410999.1 E-value: 0.0e+00 Identity: 2331/3267(71) Score: 3080 Annotation: cell cycle regulator p107, putative	_DMAFS[Phospho (STY)]PVSVAER_.2	8924.75	11981.8	8411.49	0	574.435	0	15362.6	6435.55	7872.22
1.53e-27	1.05523	m.24272	m.24272	type:complete c40988.graph_c0:108-3278(+) NR_ID: XP_002410999.1 E-value: 0.0e+00 Identity: 2331/3267(71) Score: 3080 Annotation: cell cycle regulator p107, putative	_ILHEDDNS[Phospho (STY)]EDDSPAPK_.2	73367.9	91389.6	79584.7	107492	98979.7	91399.1	177041	177803	179624
1.53e-27	1.05523	m.24272	m.24272	type:complete c40988.graph_c0:108-3278(+) NR_ID: XP_002410999.1 E-value: 0.0e+00 Identity: 2331/3267(71) Score: 3080 Annotation: cell cycle regulator p107, putative	_ILHEDDNS[Phospho (STY)]EDDSPAPK_.3	1345.43	0	0	3449.15	0	0	0	6948.09	10109.6
1.53e-27	1.05523	m.24272	m.24272	type:complete c40988.graph_c0:108-3278(+) NR_ID: XP_002410999.1 E-value: 0.0e+00 Identity: 2331/3267(71) Score: 3080 Annotation: cell cycle regulator p107, putative	_FQS[Phospho (STY)]PGNTVR_.2	29619.7	35384.7	33794.1	8496.73	8860.29	8929.42	9292.02	0	0
5.4e-40	1.08685	m.24281	m.24281	type:5prime_partial c40989.graph_c0:2693-1899(-) NR_ID: XP_002588507.1 E-value: 1.5e-84 Identity: 600/771(77) Score: 825 Annotation: hypothetical protein BRAFLDRAFT_114530	_SMSS[Phospho (STY)]DDEVPKPSR_.2	119431	104377	90029.5	0	71069.7	74378.8	0	0	0
5.4e-40	1.08685	m.24281	m.24281	type:5prime_partial c40989.graph_c0:2693-1899(-) NR_ID: XP_002588507.1 E-value: 1.5e-84 Identity: 600/771(77) Score: 825 Annotation: hypothetical protein BRAFLDRAFT_114530	_SMS[Phospho (STY)]S[Phospho (STY)]DDEVPKPSR_.2	77532.5	79459.9	85360.6	67447.9	66355.5	57874.2	0	34118.9	36170.7
1.57e-35	1.07627	m.24298	m.24298	type:3prime_partial c40996.graph_c0:1274-3(-) NR_ID: XP_021000127.1 E-value: 1.8e-58 Identity: 480/591(81) Score: 602 Annotation: WW domain-binding protein 11-like	_APGVPPGPPPELS[Phospho (STY)]DDEEMEENEPPATNTEK_.3	1.93651e+06	1979457	1.88249e+06	1.27056e+06	1.25259e+06	1.28015e+06	1.30512e+06	1.19268e+06	1.37688e+06
2.49e-40	1.08763	m.24317	m.24317	type:5prime_partial c41003.graph_c0:3-2711(+) NR_ID: XP_002411054.1 E-value: 5.7e-248 Identity: 1356/1407(96) Score: 2239 Annotation: poly(A) polymerase, putative	_LDPETGADGAAPVDGVADAGGS[Phospho (STY)]PQQQR_.3	361182	353634	290447	324305	352264	406402	242950	397213	387852
2.49e-40	1.08763	m.24317	m.24317	type:5prime_partial c41003.graph_c0:3-2711(+) NR_ID: XP_002411054.1 E-value: 5.7e-248 Identity: 1356/1407(96) Score: 2239 Annotation: poly(A) polymerase, putative	_KLDPETGADGAAPVDGVADAGGS[Phospho (STY)]PQQQR_.3	1.90871e+06	1.77929e+06	1.65925e+06	1.21613e+06	1.23864e+06	1262283	803541	813605	723303
2.49e-40	1.08763	m.24317	m.24317	type:5prime_partial c41003.graph_c0:3-2711(+) NR_ID: XP_002411054.1 E-value: 5.7e-248 Identity: 1356/1407(96) Score: 2239 Annotation: poly(A) polymerase, putative	_KLDPETGADGAAPVDGVADAGGS[Phospho (STY)]PQQQR_.4	14761.9	11170.5	10095	0	11186.4	9154.89	5424.79	1269.7	0
2.49e-40	1.08763	m.24317	m.24317	type:5prime_partial c41003.graph_c0:3-2711(+) NR_ID: XP_002411054.1 E-value: 5.7e-248 Identity: 1356/1407(96) Score: 2239 Annotation: poly(A) polymerase, putative	_RKLDPETGADGAAPVDGVADAGGS[Phospho (STY)]PQQQR_.3	0	178561	162829	0	0	0	0	0	0
5.99e-20	1.0315	m.24350	m.24350	type:complete c41015.graph_c0:99-827(+) NR_ID: XP_002411406.1 E-value: 3.9e-87 Identity: 537/594(90) Score: 847 Annotation: conserved hypothetical protein	_SVS[Phospho (STY)]HHS[Phospho (STY)]IDSMK_.2	0	81173.8	0	0	0	0	0	0	0
5.99e-20	1.0315	m.24350	m.24350	type:complete c41015.graph_c0:99-827(+) NR_ID: XP_002411406.1 E-value: 3.9e-87 Identity: 537/594(90) Score: 847 Annotation: conserved hypothetical protein	_SVSHHS[Phospho (STY)]IDS[Phospho (STY)]MK_.2	0	0	6650.14	11236.4	0	16314.7	17970.1	16785.2	13563.5
6.23e-36	1.07725	m.24408	m.24408	type:complete c41049.graph_c0:298-3603(+) NR_ID: XP_022240966.1 E-value: 0.0e+00 Identity: 2739/3279(83) Score: 4068 Annotation: probable phosphorylase b kinase regulatory subunit beta isoform X3	_VGS[Phospho (STY)]VADTVDVDSIK_.2	213471	195634	201334	236361	221963	222215	212605	235175	303986
1.18e-34	1.0741	m.24414	m.24414	type:complete c41051.graph_c1:386-1720(+) NR_ID: XP_023240021.1 E-value: 1.1e-146 Identity: 927/1146(80) Score: 1363 Annotation: cystathionine gamma-lyase-like	_ADGSSSS[Phospho (STY)]PHSALIEYR_.2	0	0	0	0	0	0	0	0	97926.5
1.18e-34	1.0741	m.24414	m.24414	type:complete c41051.graph_c1:386-1720(+) NR_ID: XP_023240021.1 E-value: 1.1e-146 Identity: 927/1146(80) Score: 1363 Annotation: cystathionine gamma-lyase-like	_[Acetyl (Protein N-term)]TTNADPSVATAFGAAGS[Phospho (STY)]PAEHISEYR_.3	164170	138242	123997	149269	156368	150350	96443.6	102305	109437
1.18e-34	1.0741	m.24414	m.24414	type:complete c41051.graph_c1:386-1720(+) NR_ID: XP_023240021.1 E-value: 1.1e-146 Identity: 927/1146(80) Score: 1363 Annotation: cystathionine gamma-lyase-like	_RQS[Phospho (STY)]LLTK_.2	65877.5	20393.1	69722.3	51896.3	84018.8	92229.6	96491.6	161504	172149
1.81e-45	1.09897	m.24466	m.24466	type:5prime_partial c41075.graph_c0:2125-293(-) NR_ID: XP_002434051.1 E-value: 8.9e-120 Identity: 987/1728(57) Score: 1132 Annotation: transcription intermediary factor 1-alpha, putative	_S[Phospho (STY)]PGDAQVSC[Carbamidomethyl (C)]TGGDPSPGLR_.2	299783	248541	233831	211777	175798	188622	162302	150142	159120
1.81e-45	1.09897	m.24466	m.24466	type:5prime_partial c41075.graph_c0:2125-293(-) NR_ID: XP_002434051.1 E-value: 8.9e-120 Identity: 987/1728(57) Score: 1132 Annotation: transcription intermediary factor 1-alpha, putative	_TAS[Phospho (STY)]PHVSVVR_.2	51503.9	51253.9	53065.4	44849.3	50270.5	46020.3	22815.2	19951.2	18462.3
9.26e-32	1.06672	m.24532	m.24532	type:complete c41095.graph_c1:2356-461(-) NR_ID: XP_002435771.1 E-value: 3.2e-112 Identity: 1158/1743(66) Score: 1067 Annotation: cleavage and polyadenylation specificity factor, putative	_LGPPRGPS[Phospho (STY)]PQGR_.2	108405	125984	118301	86351.8	95402	95656	87826.4	51436.5	83991.8
3.28e-42	1.09186	m.24576	m.24576	type:complete c41107.graph_c0:1686-1243(-) NR_ID: DAA34587.1 E-value: 1.4e-71 Identity: 429/441(97) Score: 711 Annotation: TPA_exp: actin depolymerizing factor	_[Acetyl (Protein N-term)]SS[Phospho (STY)]GVTVSNEAK_.2	0	0	0	0	0	0	0	0	2.17027e+06
3.28e-42	1.09186	m.24576	m.24576	type:complete c41107.graph_c0:1686-1243(-) NR_ID: DAA34587.1 E-value: 1.4e-71 Identity: 429/441(97) Score: 711 Annotation: TPA_exp: actin depolymerizing factor	_[Acetyl (Protein N-term)]SS[Phospho (STY)]GVTVSNEAK_.1	431167	0	0	514450	413357	0	0	0	418297
3.28e-42	1.09186	m.24576	m.24576	type:complete c41107.graph_c0:1686-1243(-) NR_ID: DAA34587.1 E-value: 1.4e-71 Identity: 429/441(97) Score: 711 Annotation: TPA_exp: actin depolymerizing factor	_[Acetyl (Protein N-term)]S[Phospho (STY)]SGVTVSNEAK_.1	0	0	348722	0	0	0	0	0	0
3.28e-42	1.09186	m.24576	m.24576	type:complete c41107.graph_c0:1686-1243(-) NR_ID: DAA34587.1 E-value: 1.4e-71 Identity: 429/441(97) Score: 711 Annotation: TPA_exp: actin depolymerizing factor	_[Acetyl (Protein N-term)]SSGVT[Phospho (STY)]VSNEAK_.1	0	167714	0	0	228036	263008	0	0	0
4.72e-23	1.04177	m.24588	m.24588	type:complete c41114.graph_c0:281-1915(+) NR_ID: XP_002412475.1 E-value: 3.2e-20 Identity: 249/474(52) Score: 273 Annotation: fyn-binding protein, putative	_GNSSGS[Phospho (STY)]LNSLELR_.2	41960.7	44116.1	53046.8	35644.4	31871.5	34357	0	0	4962.22
4.72e-23	1.04177	m.24588	m.24588	type:complete c41114.graph_c0:281-1915(+) NR_ID: XP_002412475.1 E-value: 3.2e-20 Identity: 249/474(52) Score: 273 Annotation: fyn-binding protein, putative	_RAS[Phospho (STY)]PVPPPTSPPEDPK_.2	13716.1	15083.9	15962	17853.3	18873.5	20013.9	25286.1	21720.1	20233.6
1.2e-14	1.01124	m.24610	m.24610	type:complete c41121.graph_c0:285-1523(+) NR_ID: XP_002403746.1 E-value: 3.8e-74 Identity: 726/1257(57) Score: 737 Annotation: nuclear pore complex component NPAP60L/NUP50, putative	_S[Phospho (STY)]LSNSPAASPFTNFGFGTASSTK_.2	0	0	0	0	0	0	0	0	26099.2
1.2e-14	1.01124	m.24610	m.24610	type:complete c41121.graph_c0:285-1523(+) NR_ID: XP_002403746.1 E-value: 3.8e-74 Identity: 726/1257(57) Score: 737 Annotation: nuclear pore complex component NPAP60L/NUP50, putative	_SLS[Phospho (STY)]NSPAASPFTNFGFGTASSTK_.3	0	0	0	0	0	0	15609.4	0	0
1.38e-28	1.05816	m.24645	m.24645	type:3prime_partial c41135.graph_c0:1243-2(-) NR_ID: XP_002401914.1 E-value: 1.8e-60 Identity: 468/609(76) Score: 619 Annotation: phosphofurin acidic cluster sorting protein, putative	_VQLEQQLS[Phospho (STY)]R_.2	0	0	0	0	0	319.93	41753	38349.6	40478.3
1.56e-45	1.09911	m.24702	m.24702	type:3prime_partial c41156.graph_c0:887-3(-) NR_ID: XP_002412306.1 E-value: 5.1e-97 Identity: 663/855(77) Score: 933 Annotation: oxysterol-binding protein 1, putative	_AAQEASGPTGAGGGGHS[Phospho (STY)]DDEEFFDAPEHSPLGPPASGVAGGK_.4	1.16915e+06	1.32635e+06	1.33631e+06	1.2544e+06	1.26718e+06	1.25991e+06	393985	0	0
1.56e-45	1.09911	m.24702	m.24702	type:3prime_partial c41156.graph_c0:887-3(-) NR_ID: XP_002412306.1 E-value: 5.1e-97 Identity: 663/855(77) Score: 933 Annotation: oxysterol-binding protein 1, putative	_AAQEAS[Phospho (STY)]GPTGAGGGGHSDDEEFFDAPEHSPLGPPASGVAGGK_.4	0	0	0	0	0	0	0	0	1.00762e+06
1.56e-45	1.09911	m.24702	m.24702	type:3prime_partial c41156.graph_c0:887-3(-) NR_ID: XP_002412306.1 E-value: 5.1e-97 Identity: 663/855(77) Score: 933 Annotation: oxysterol-binding protein 1, putative	_AAQEAS[Phospho (STY)]GPT[Phospho (STY)]GAGGGGHSDDEEFFDAPEHSPLGPPASGVAGGK_.4	0	0	0	0	0	0	0	0	76899.4
1.56e-45	1.09911	m.24702	m.24702	type:3prime_partial c41156.graph_c0:887-3(-) NR_ID: XP_002412306.1 E-value: 5.1e-97 Identity: 663/855(77) Score: 933 Annotation: oxysterol-binding protein 1, putative	_AAQEASGPTGAGGGGHSDDEEFFDAPEHS[Phospho (STY)]PLGPPASGVAGGK_.5	0	0	52793.8	0	0	0	0	0	0
1.56e-45	1.09911	m.24702	m.24702	type:3prime_partial c41156.graph_c0:887-3(-) NR_ID: XP_002412306.1 E-value: 5.1e-97 Identity: 663/855(77) Score: 933 Annotation: oxysterol-binding protein 1, putative	_MMES[Phospho (STY)]EEDDELDMPSQLDK_.2	170627	100222	152919	169673	63981.5	246485	492820	410474	36917.2
1.56e-45	1.09911	m.24702	m.24702	type:3prime_partial c41156.graph_c0:887-3(-) NR_ID: XP_002412306.1 E-value: 5.1e-97 Identity: 663/855(77) Score: 933 Annotation: oxysterol-binding protein 1, putative	_HFLVALPSSET[Phospho (STY)]PPTGK_.2	0	0	0	77541.3	77968.7	0	38924	0	0
1.56e-45	1.09911	m.24702	m.24702	type:3prime_partial c41156.graph_c0:887-3(-) NR_ID: XP_002412306.1 E-value: 5.1e-97 Identity: 663/855(77) Score: 933 Annotation: oxysterol-binding protein 1, putative	_HFLVALPS[Phospho (STY)]SETPPTGK_.2	0	0	0	0	0	0	98547	71798.9	78319.9
1.56e-45	1.09911	m.24702	m.24702	type:3prime_partial c41156.graph_c0:887-3(-) NR_ID: XP_002412306.1 E-value: 5.1e-97 Identity: 663/855(77) Score: 933 Annotation: oxysterol-binding protein 1, putative	_HFLVALPS[Phospho (STY)]S[Phospho (STY)]ETPPTGK_.2	0	0	0	29265.9	0	45924.8	0	17218.4	0
1.56e-45	1.09911	m.24702	m.24702	type:3prime_partial c41156.graph_c0:887-3(-) NR_ID: XP_002412306.1 E-value: 5.1e-97 Identity: 663/855(77) Score: 933 Annotation: oxysterol-binding protein 1, putative	_MMES[Phospho (STY)]EEDDELDMPSQLDKC[Carbamidomethyl (C)]ELLTVLR_.3	19682.2	22589	21210.3	11742.8	0	11431.9	3138.77	0	0
1.86e-09	0.985457	m.24846	m.24846	type:complete c41205.graph_c1:267-2006(+) NR_ID: XP_002408942.1 E-value: 3.5e-166 Identity: 1038/1209(85) Score: 1532 Annotation: RIO kinase, putative	_GGSLC[Carbamidomethyl (C)]HS[Phospho (STY)]PGGAGNHPNAQC[Carbamidomethyl (C)]GVR_.3	0	0	0	3880.71	3515.56	3063	15370.9	0	6217.09
1.1e-43	1.09512	m.24865	m.24865	type:internal c41210.graph_c0:3683-3(-) NR_ID: XP_002435178.1 E-value: 8.9e-212 Identity: 1575/2364(66) Score: 1928 Annotation: RAB GTPase-activating protein, putative	_SVAGGGSLLAPPPHTLITHTHS[Phospho (STY)]LDAQSR_.3	0	0	0	0	0	0	0	0	266677
1.1e-43	1.09512	m.24865	m.24865	type:internal c41210.graph_c0:3683-3(-) NR_ID: XP_002435178.1 E-value: 8.9e-212 Identity: 1575/2364(66) Score: 1928 Annotation: RAB GTPase-activating protein, putative	_SVAGGGSLLAPPPHTLITHTHS[Phospho (STY)]LDAQSR_.4	60726	0	67779.4	110752	95156.8	0	0	164300	128207
1.1e-43	1.09512	m.24865	m.24865	type:internal c41210.graph_c0:3683-3(-) NR_ID: XP_002435178.1 E-value: 8.9e-212 Identity: 1575/2364(66) Score: 1928 Annotation: RAB GTPase-activating protein, putative	_VTGS[Phospho (STY)]PQPVPGSAAPAASR_.2	271406	276588	274273	330876	316947	306858	352462	312111	0
1.1e-43	1.09512	m.24865	m.24865	type:internal c41210.graph_c0:3683-3(-) NR_ID: XP_002435178.1 E-value: 8.9e-212 Identity: 1575/2364(66) Score: 1928 Annotation: RAB GTPase-activating protein, putative	_QAS[Phospho (STY)]LPAAFRPR_.2	190230	185905	175965	180088	173632	160807	121912	119219	166793
1.1e-43	1.09512	m.24865	m.24865	type:internal c41210.graph_c0:3683-3(-) NR_ID: XP_002435178.1 E-value: 8.9e-212 Identity: 1575/2364(66) Score: 1928 Annotation: RAB GTPase-activating protein, putative	_LTLSDAS[Phospho (STY)]PTGSR_.2	0	0	0	157854	0	0	167841	0	0
1.1e-43	1.09512	m.24865	m.24865	type:internal c41210.graph_c0:3683-3(-) NR_ID: XP_002435178.1 E-value: 8.9e-212 Identity: 1575/2364(66) Score: 1928 Annotation: RAB GTPase-activating protein, putative	_ELS[Phospho (STY)]LHQAPLVR_.2	15471.2	13870.5	14507.1	30997	29894.6	31353.3	101679	82281.1	133955
1.1e-43	1.09512	m.24865	m.24865	type:internal c41210.graph_c0:3683-3(-) NR_ID: XP_002435178.1 E-value: 8.9e-212 Identity: 1575/2364(66) Score: 1928 Annotation: RAB GTPase-activating protein, putative	_QAS[Phospho (STY)]LPAAFR_.2	14961.6	15471	13598.8	33339.2	37992.7	23697.1	60054.1	68641.7	72223.5
1.1e-43	1.09512	m.24865	m.24865	type:internal c41210.graph_c0:3683-3(-) NR_ID: XP_002435178.1 E-value: 8.9e-212 Identity: 1575/2364(66) Score: 1928 Annotation: RAB GTPase-activating protein, putative	_VRS[Phospho (STY)]VSGDQPRPTK_.3	22096.9	929.433	3800.53	9904.81	7160.37	0	7590.83	37495.6	37351.8
1.1e-43	1.09512	m.24865	m.24865	type:internal c41210.graph_c0:3683-3(-) NR_ID: XP_002435178.1 E-value: 8.9e-212 Identity: 1575/2364(66) Score: 1928 Annotation: RAB GTPase-activating protein, putative	_VRS[Phospho (STY)]VS[Phospho (STY)]GDQPRPTK_.2	11162.4	5911.33	5601.3	0	0	0	268.544	7338.84	7759.97
5.24e-42	1.09141	m.24885	m.24885	type:complete c41215.graph_c0:986-51(-) NR_ID: XP_002406762.1 E-value: 6.2e-45 Identity: 267/276(96) Score: 484 Annotation: RNA binding protein, putative	_RPS[Phospho (STY)]PPMPPR_.2	2.52134e+06	2.78579e+06	2.80731e+06	2.56126e+06	2.76901e+06	2.73954e+06	4907873	4.31488e+06	4352925
5.24e-42	1.09141	m.24885	m.24885	type:complete c41215.graph_c0:986-51(-) NR_ID: XP_002406762.1 E-value: 6.2e-45 Identity: 267/276(96) Score: 484 Annotation: RNA binding protein, putative	_RPS[Phospho (STY)]PPMPPR_.3	158285	60319.6	118102	147349	89394.7	125808	68187.2	303818	359022
5.24e-42	1.09141	m.24885	m.24885	type:complete c41215.graph_c0:986-51(-) NR_ID: XP_002406762.1 E-value: 6.2e-45 Identity: 267/276(96) Score: 484 Annotation: RNA binding protein, putative	_RPS[Phospho (STY)]PPM[Oxidation (M)]PPR_.2	85543.8	109499	117783	28052.3	84434	83719.5	345620	226775	230374
5.24e-42	1.09141	m.24885	m.24885	type:complete c41215.graph_c0:986-51(-) NR_ID: XP_002406762.1 E-value: 6.2e-45 Identity: 267/276(96) Score: 484 Annotation: RNA binding protein, putative	_T[Phospho (STY)]PS[Phospho (STY)]PPRPC[Carbamidomethyl (C)]K_.2	99496.5	97883.9	102105	38568.7	25096.6	16044.5	70238.8	81251.1	69633.1
5.24e-42	1.09141	m.24885	m.24885	type:complete c41215.graph_c0:986-51(-) NR_ID: XP_002406762.1 E-value: 6.2e-45 Identity: 267/276(96) Score: 484 Annotation: RNA binding protein, putative	_TPS[Phospho (STY)]PPRPC[Carbamidomethyl (C)]K_.2	0	0	0	0	0	21433.6	0	0	0
5.24e-42	1.09141	m.24885	m.24885	type:complete c41215.graph_c0:986-51(-) NR_ID: XP_002406762.1 E-value: 6.2e-45 Identity: 267/276(96) Score: 484 Annotation: RNA binding protein, putative	_S[Phospho (STY)]RS[Phospho (STY)]PAGGGPR_.2	10526.1	0	12005.9	3347.72	5464.51	10163.5	16666.7	14402.9	12261.3
8.03e-14	1.00766	m.24915	m.24915	type:complete c41228.graph_c0:1727-378(-) NR_ID: XP_013782965.1 E-value: 2.6e-108 Identity: 876/1404(62) Score: 1032 Annotation: target of EGR1 protein 1-like	_VKPC[Carbamidomethyl (C)]PGGDAVNTASEDS[Phospho (STY)]EHSTR_.3	0	0	0	5172.15	4953.16	5930.02	5440.74	5977.03	0
8.03e-14	1.00766	m.24915	m.24915	type:complete c41228.graph_c0:1727-378(-) NR_ID: XP_013782965.1 E-value: 2.6e-108 Identity: 876/1404(62) Score: 1032 Annotation: target of EGR1 protein 1-like	_VKPC[Carbamidomethyl (C)]PGGDAVNTASEDS[Phospho (STY)]EHS[Phospho (STY)]TR_.3	0	0	5036.8	0	0	0	0	0	0
8.03e-14	1.00766	m.24915	m.24915	type:complete c41228.graph_c0:1727-378(-) NR_ID: XP_013782965.1 E-value: 2.6e-108 Identity: 876/1404(62) Score: 1032 Annotation: target of EGR1 protein 1-like	_VKPC[Carbamidomethyl (C)]PGGDAVNTAS[Phospho (STY)]EDS[Phospho (STY)]EHSTR_.3	13726.1	0	0	0	5884.12	5083.29	0	0	0
1.81e-27	1.05501	m.24968	m.24968	type:complete c41244.graph_c1:393-3686(+) NR_ID: XP_023242845.1 E-value: 2.2e-278 Identity: 2292/3780(60) Score: 2502 Annotation: serine/threonine-protein kinase SIK3-like isoform X1	_RAS[Phospho (STY)]DGC[Carbamidomethyl (C)]PSVSPHR_.3	11165.2	2301.75	5293.81	23276.9	11144.9	16855.1	2068.65	17576.2	13694
1.81e-27	1.05501	m.24968	m.24968	type:complete c41244.graph_c1:393-3686(+) NR_ID: XP_023242845.1 E-value: 2.2e-278 Identity: 2292/3780(60) Score: 2502 Annotation: serine/threonine-protein kinase SIK3-like isoform X1	_RAS[Phospho (STY)]DGC[Carbamidomethyl (C)]PSVSPHR_.2	4756	8873.91	7515.46	4587.32	15683.7	6538.41	27623.6	6403.4	4832.67
2.72e-29	1.06011	m.25012	m.25012	type:5prime_partial c41258.graph_c1:1628-21(-) NR_ID: XP_002433599.1 E-value: 2.2e-146 Identity: 993/1254(79) Score: 1361 Annotation: dihydrolipoamide transacylase, putative	_VGSPLVDIEVDDESLSS[Phospho (STY)]S[Phospho (STY)]DDDEVHDQDIGSSQR_.3	403874	0	0	0	0	0	476480	279480	0
2.72e-29	1.06011	m.25012	m.25012	type:5prime_partial c41258.graph_c1:1628-21(-) NR_ID: XP_002433599.1 E-value: 2.2e-146 Identity: 993/1254(79) Score: 1361 Annotation: dihydrolipoamide transacylase, putative	_VGSPLVDIEVDDES[Phospho (STY)]LSSSDDDEVHDQDIGSSQR_.3	0	0	0	0	181460	0	0	0	0
5.23e-25	1.04781	m.25027	m.25027	type:3prime_partial c41264.graph_c0:132-3209(+) NR_ID: XP_002412375.1 E-value: 0.0e+00 Identity: 2508/3051(82) Score: 3726 Annotation: protein kinase, putative	_SLAHVNS[Phospho (STY)]IVK_.2	0	0	2910.73	4572.12	0	0	13325.6	11405.5	0
5.23e-25	1.04781	m.25027	m.25027	type:3prime_partial c41264.graph_c0:132-3209(+) NR_ID: XP_002412375.1 E-value: 0.0e+00 Identity: 2508/3051(82) Score: 3726 Annotation: protein kinase, putative	_SLAHVNS[Phospho (STY)]IVKK_.2	0	0	0	0	0	0	791.492	0	0
1.28e-45	1.09929	m.25031	m.25031	type:complete c41265.graph_c0:2328-478(-) NR_ID: XP_002411018.1 E-value: 3.4e-18 Identity: 447/738(60) Score: 256 Annotation: Scaffold attachment factor B1, putative	_S[Phospho (STY)]HPSRPDYDSSASSTSKPVSQR_.3	0	0	19155.6	83654.4	117505	79888.6	632024	241894	223723
1.28e-45	1.09929	m.25031	m.25031	type:complete c41265.graph_c0:2328-478(-) NR_ID: XP_002411018.1 E-value: 3.4e-18 Identity: 447/738(60) Score: 256 Annotation: Scaffold attachment factor B1, putative	_S[Phospho (STY)]HPSRPDYDSSASSTSKPVSQR_.2	0	0	0	0	0	0	140426	0	0
1.28e-45	1.09929	m.25031	m.25031	type:complete c41265.graph_c0:2328-478(-) NR_ID: XP_002411018.1 E-value: 3.4e-18 Identity: 447/738(60) Score: 256 Annotation: Scaffold attachment factor B1, putative	_S[Phospho (STY)]HPSRPDYDSSASSTSKPVSQR_.4	0	0	0	54131.8	23674.5	41683	0	144165	0
1.28e-45	1.09929	m.25031	m.25031	type:complete c41265.graph_c0:2328-478(-) NR_ID: XP_002411018.1 E-value: 3.4e-18 Identity: 447/738(60) Score: 256 Annotation: Scaffold attachment factor B1, putative	_S[Phospho (STY)]HPSRPDYDSSASSTSK_.2	0	0	0	776.339	0	0	18601.9	0	3714.47
1.28e-45	1.09929	m.25031	m.25031	type:complete c41265.graph_c0:2328-478(-) NR_ID: XP_002411018.1 E-value: 3.4e-18 Identity: 447/738(60) Score: 256 Annotation: Scaffold attachment factor B1, putative	_S[Phospho (STY)]HPSRPDYDSSASSTSK_.3	0	0	0	0	0	0	8588.21	18494.9	18367.8
1.28e-45	1.09929	m.25031	m.25031	type:complete c41265.graph_c0:2328-478(-) NR_ID: XP_002411018.1 E-value: 3.4e-18 Identity: 447/738(60) Score: 256 Annotation: Scaffold attachment factor B1, putative	_REHS[Phospho (STY)]SSYDAGAGTGR_.2	0	0	0	0	0	0	11295.7	0	0
6.03e-26	1.0506	m.25033	m.25033	type:5prime_partial c41265.graph_c0:4705-3734(-) NR_ID: XP_013782598.1 E-value: 3.2e-12 Identity: 153/195(78) Score: 202 Annotation: SAFB-like transcription modulator isoform X1	_SKDEASS[Phospho (STY)]QQEDGHSAAPAAEPASK_.3	0	0	18959.7	0	0	0	77058.4	0	37790.6
6.03e-26	1.0506	m.25033	m.25033	type:5prime_partial c41265.graph_c0:4705-3734(-) NR_ID: XP_013782598.1 E-value: 3.2e-12 Identity: 153/195(78) Score: 202 Annotation: SAFB-like transcription modulator isoform X1	_APEAEAEPEPDPET[Phospho (STY)]S[Phospho (STY)]DDADGQGEK_.3	3108.14	923.203	0	10397.8	2229.08	684.956	18221.5	30206	30593.8
1.9e-35	1.07607	m.25045	m.25045	type:complete c41269.graph_c0:2756-1251(-) NR_ID: XP_002412394.1 E-value: 2.5e-184 Identity: 1086/1170(92) Score: 1688 Annotation: sorting nexin, putative	_RFS[Phospho (STY)]DFLGLHEK_.3	231252	226163	260756	369135	369301	363145	55491	174102	177547
1.9e-35	1.07607	m.25045	m.25045	type:complete c41269.graph_c0:2756-1251(-) NR_ID: XP_002412394.1 E-value: 2.5e-184 Identity: 1086/1170(92) Score: 1688 Annotation: sorting nexin, putative	_RFS[Phospho (STY)]DFLGLHEK_.2	53615.2	40149.3	40564.7	78206.9	70168.1	66204.9	71310.7	20143.9	42360.1
1.9e-35	1.07607	m.25045	m.25045	type:complete c41269.graph_c0:2756-1251(-) NR_ID: XP_002412394.1 E-value: 2.5e-184 Identity: 1086/1170(92) Score: 1688 Annotation: sorting nexin, putative	_LEFRGS[Phospho (STY)]EDEVQR_.2	30012.5	136508	148562	101383	71342.4	49271.4	106988	91688.4	50357.2
1.9e-35	1.07607	m.25045	m.25045	type:complete c41269.graph_c0:2756-1251(-) NR_ID: XP_002412394.1 E-value: 2.5e-184 Identity: 1086/1170(92) Score: 1688 Annotation: sorting nexin, putative	_FS[Phospho (STY)]DFLGLHEK_.2	12178.2	10342.3	4380.78	10600.8	10411.8	9441.22	6044.74	2903.08	2269.21
1.9e-35	1.07607	m.25045	m.25045	type:complete c41269.graph_c0:2756-1251(-) NR_ID: XP_002412394.1 E-value: 2.5e-184 Identity: 1086/1170(92) Score: 1688 Annotation: sorting nexin, putative	_QATTLFS[Phospho (STY)]PDVSTLK_.2	0	0	0	0	0	0	19778.4	16760.3	17924.1
7.82e-46	1.09974	m.25084	m.25084	type:complete c41286.graph_c0:61-1317(+) NR_ID: XP_023242970.1 E-value: 1.9e-36 Identity: 318/450(70) Score: 412 Annotation: protein DEK-like isoform X1	_HEDGDDGAEES[Phospho (STY)]S[Phospho (STY)]EEEEERKPGLLDLPVELSGSR_.4	187726	315340	392575	109761	116714	124898	58150.2	83168.6	89583.2
7.82e-46	1.09974	m.25084	m.25084	type:complete c41286.graph_c0:61-1317(+) NR_ID: XP_023242970.1 E-value: 1.9e-36 Identity: 318/450(70) Score: 412 Annotation: protein DEK-like isoform X1	_KAPPEDKHEDGDDGAEES[Phospho (STY)]S[Phospho (STY)]EEEEER_.3	38901.6	18180.4	17337.3	76692.1	52221.4	49392.4	167408	154557	157437
7.82e-46	1.09974	m.25084	m.25084	type:complete c41286.graph_c0:61-1317(+) NR_ID: XP_023242970.1 E-value: 1.9e-36 Identity: 318/450(70) Score: 412 Annotation: protein DEK-like isoform X1	_KAPPEDKHEDGDDGAEES[Phospho (STY)]S[Phospho (STY)]EEEEER_.4	2048.53	0	0	7383.13	240.659	682.524	4426.25	13545.8	10776.8
7.82e-46	1.09974	m.25084	m.25084	type:complete c41286.graph_c0:61-1317(+) NR_ID: XP_023242970.1 E-value: 1.9e-36 Identity: 318/450(70) Score: 412 Annotation: protein DEK-like isoform X1	_DGGGS[Phospho (STY)]DGEKEEESNEK_.2	2954.85	0	2141.42	569.162	1406.12	5734.1	6388.78	12282.6	7209.91
7.82e-46	1.09974	m.25084	m.25084	type:complete c41286.graph_c0:61-1317(+) NR_ID: XP_023242970.1 E-value: 1.9e-36 Identity: 318/450(70) Score: 412 Annotation: protein DEK-like isoform X1	_APPEDKHEDGDDGAEES[Phospho (STY)]S[Phospho (STY)]EEEEER_.3	587.825	0	0	1913.58	0	0	1885.45	2381.14	5135.89
2.56e-29	1.06018	m.25086	m.25086	type:complete c41286.graph_c0:806-1675(+) NR_ID: XP_002400977.1 E-value: 5.6e-16 Identity: 162/177(91) Score: 234 Annotation: DEK domain-containing protein, putative	_KQES[Phospho (STY)]EDEEEEEDEKASTDGK_.2	15641.9	34754.7	25359.2	12677.9	27393.5	19273.6	93733	21331.9	16678.6
2.56e-29	1.06018	m.25086	m.25086	type:complete c41286.graph_c0:806-1675(+) NR_ID: XP_002400977.1 E-value: 5.6e-16 Identity: 162/177(91) Score: 234 Annotation: DEK domain-containing protein, putative	_KQES[Phospho (STY)]EDEEEEEDEKASTDGK_.3	24909.3	10731.1	12527.1	47390.5	22755.5	32177.4	18403.9	41136.1	39192.4
2.56e-29	1.06018	m.25086	m.25086	type:complete c41286.graph_c0:806-1675(+) NR_ID: XP_002400977.1 E-value: 5.6e-16 Identity: 162/177(91) Score: 234 Annotation: DEK domain-containing protein, putative	_KQES[Phospho (STY)]EDEEEEEDEKAS[Phospho (STY)]TDGK_.2	4814.61	0	8790.17	0	22492.5	17400.8	64103.2	13661.7	11410.4
2.56e-29	1.06018	m.25086	m.25086	type:complete c41286.graph_c0:806-1675(+) NR_ID: XP_002400977.1 E-value: 5.6e-16 Identity: 162/177(91) Score: 234 Annotation: DEK domain-containing protein, putative	_KQES[Phospho (STY)]EDEEEEEDEKAS[Phospho (STY)]TDGK_.3	6287.25	0	0	7677.44	7931.91	0	0	17133.1	14370.3
2.56e-29	1.06018	m.25086	m.25086	type:complete c41286.graph_c0:806-1675(+) NR_ID: XP_002400977.1 E-value: 5.6e-16 Identity: 162/177(91) Score: 234 Annotation: DEK domain-containing protein, putative	_KQES[Phospho (STY)]EDEEEEEDEK_.2	0	1089.95	0	2470.8	1438.8	246.3	7209.5	3180.2	6220.6
2.56e-29	1.06018	m.25086	m.25086	type:complete c41286.graph_c0:806-1675(+) NR_ID: XP_002400977.1 E-value: 5.6e-16 Identity: 162/177(91) Score: 234 Annotation: DEK domain-containing protein, putative	_RKQES[Phospho (STY)]EDEEEEEDEK_.2	1673.79	562.356	0	0	653.025	3192.13	12662.2	8581.18	5753.28
2.56e-29	1.06018	m.25086	m.25086	type:complete c41286.graph_c0:806-1675(+) NR_ID: XP_002400977.1 E-value: 5.6e-16 Identity: 162/177(91) Score: 234 Annotation: DEK domain-containing protein, putative	_RKQES[Phospho (STY)]EDEEEEEDEK_.3	0	0	0	2319.3	1008.07	0	1068.55	3838.67	6256.13
2.14e-36	1.07838	m.25176	m.25176	type:complete c41316.graph_c0:1453-2280(+) NR_ID: ABR23354.1 E-value: 3.3e-122 Identity: 669/693(96) Score: 1150 Annotation: 40S ribosomal protein S2/30S	_S[Phospho (STY)]LEDIYPFSYPIK_.2	31741.7	26858.7	32145.3	38785.4	0	30470.4	21963.6	35221.9	32847.5
2.14e-36	1.07838	m.25176	m.25176	type:complete c41316.graph_c0:1453-2280(+) NR_ID: ABR23354.1 E-value: 3.3e-122 Identity: 669/693(96) Score: 1150 Annotation: 40S ribosomal protein S2/30S	_IKS[Phospho (STY)]LEDIYPFSYPIK_.2	33027.7	29181.7	32435.3	59151.2	61159.1	57090.6	41915	38695.7	34372.6
2.14e-36	1.07838	m.25176	m.25176	type:complete c41316.graph_c0:1453-2280(+) NR_ID: ABR23354.1 E-value: 3.3e-122 Identity: 669/693(96) Score: 1150 Annotation: 40S ribosomal protein S2/30S	_IKS[Phospho (STY)]LEDIYPFSYPIK_.3	0	5243.78	0	6626.19	8143.37	0	3160.11	0	0
4.55e-45	1.09811	m.25195	m.25195	type:complete c41323.graph_c0:111-1622(+) NR_ID: XP_021915764.1 E-value: 3.7e-79 Identity: 855/1566(54) Score: 781 Annotation: stromal membrane-associated protein 1 isoform X1	_TGS[Phospho (STY)]GEISAPAAAAK_.2	379756	259687	202157	157883	121134	111545	0	0	0
1.53e-12	1.00179	m.25215	m.25215	type:complete c41330.graph_c0:2019-925(-) NR_ID: KFM57362.1 E-value: 2.9e-134 Identity: 834/1008(82) Score: 1255 Annotation: Peptidyl-prolyl cis-trans isomerase D, partial	_SMANLQQALSLS[Phospho (STY)]PNNK_.2	15371.5	8660.1	7175.57	0	1849.97	954.144	0	1	0
2.14e-06	0.966045	m.25229	m.25229	type:complete c41337.graph_c0:454-1731(+) NR_ID: XP_002411492.1 E-value: 2.6e-09 Identity: 129/159(81) Score: 178 Annotation: hypothetical protein IscW_ISCW011282	_SNAS[Phospho (STY)]PTRPS[Phospho (STY)]PPK_.2	25266.8	28147.9	25540.7	0	0	0	0	0	0
2.14e-06	0.966045	m.25229	m.25229	type:complete c41337.graph_c0:454-1731(+) NR_ID: XP_002411492.1 E-value: 2.6e-09 Identity: 129/159(81) Score: 178 Annotation: hypothetical protein IscW_ISCW011282	_LPVS[Phospho (STY)]PTNMLPK_.2	0	0	0	0	398.999	0	5428.09	3637.93	3919.1
9.49e-64	1.13443	m.25292	m.25292	type:complete c41355.graph_c0:1526-336(-) NR_ID: XP_002436278.1 E-value: 2.4e-190 Identity: 1068/1185(90) Score: 1739 Annotation: pyruvate dehydrogenase, putative	_YYGHS[Phospho (STY)]MSDPGTS[Phospho (STY)]YR_.2	17314984	17914270	16740536	21421432	16381658	15156471	9977497	8779545	9076920
9.49e-64	1.13443	m.25292	m.25292	type:complete c41355.graph_c0:1526-336(-) NR_ID: XP_002436278.1 E-value: 2.4e-190 Identity: 1068/1185(90) Score: 1739 Annotation: pyruvate dehydrogenase, putative	_YYGHS[Phospho (STY)]MSDPGTSYR_.2	2.17981e+06	2.71114e+06	2.66687e+06	4.87128e+06	4180916	4.03722e+06	2640186	2.11437e+06	2.17452e+06
9.49e-64	1.13443	m.25292	m.25292	type:complete c41355.graph_c0:1526-336(-) NR_ID: XP_002436278.1 E-value: 2.4e-190 Identity: 1068/1185(90) Score: 1739 Annotation: pyruvate dehydrogenase, putative	_YYGHS[Phospho (STY)]M[Oxidation (M)]SDPGTS[Phospho (STY)]YR_.2	0	0	0	1.04029e+06	1.19848e+06	1.20705e+06	0	1.29861e+06	0
9.49e-64	1.13443	m.25292	m.25292	type:complete c41355.graph_c0:1526-336(-) NR_ID: XP_002436278.1 E-value: 2.4e-190 Identity: 1068/1185(90) Score: 1739 Annotation: pyruvate dehydrogenase, putative	_YYGHS[Phospho (STY)]M[Oxidation (M)]SDPGT[Phospho (STY)]SYR_.2	0	1.26045e+06	0	0	0	0	0	0	0
9.49e-64	1.13443	m.25292	m.25292	type:complete c41355.graph_c0:1526-336(-) NR_ID: XP_002436278.1 E-value: 2.4e-190 Identity: 1068/1185(90) Score: 1739 Annotation: pyruvate dehydrogenase, putative	_Y[Phospho (STY)]Y[Phospho (STY)]GHSM[Oxidation (M)]SDPGTSYR_.2	509892	0	0	0	0	0	0	0	0
9.49e-64	1.13443	m.25292	m.25292	type:complete c41355.graph_c0:1526-336(-) NR_ID: XP_002436278.1 E-value: 2.4e-190 Identity: 1068/1185(90) Score: 1739 Annotation: pyruvate dehydrogenase, putative	_YYGHSMSDPGTS[Phospho (STY)]YR_.2	0	0	0	0	0	0	279985	0	0
9.49e-64	1.13443	m.25292	m.25292	type:complete c41355.graph_c0:1526-336(-) NR_ID: XP_002436278.1 E-value: 2.4e-190 Identity: 1068/1185(90) Score: 1739 Annotation: pyruvate dehydrogenase, putative	_YYGHS[Phospho (STY)]M[Oxidation (M)]SDPGTSYR_.2	0	256369	265934	0	358513	363666	401306	312758	0
9.49e-64	1.13443	m.25292	m.25292	type:complete c41355.graph_c0:1526-336(-) NR_ID: XP_002436278.1 E-value: 2.4e-190 Identity: 1068/1185(90) Score: 1739 Annotation: pyruvate dehydrogenase, putative	_YYGHS[Phospho (STY)]MSDPGTSYR_.3	0	112543	0	0	168440	0	0	0	0
9.49e-64	1.13443	m.25292	m.25292	type:complete c41355.graph_c0:1526-336(-) NR_ID: XP_002436278.1 E-value: 2.4e-190 Identity: 1068/1185(90) Score: 1739 Annotation: pyruvate dehydrogenase, putative	_YYGHS[Phospho (STY)]MSDPGTS[Phospho (STY)]YR_.3	0	0	0	0	133505	0	0	0	0
3.13e-52	1.11286	m.25309	m.25309	type:complete c41362.graph_c0:571-3225(+) NR_ID: XP_013774604.1 E-value: 3.7e-50 Identity: 660/1047(63) Score: 533 Annotation: zinc finger CCCH domain-containing protein 18-like isoform X1	_KPYNPS[Phospho (STY)]PPPVTTPAS[Phospho (STY)]PPRK_.3	2.98609e+06	3039542	2865185	1.72119e+06	1959362	2.03682e+06	1.34925e+06	1.32204e+06	1330570
3.13e-52	1.11286	m.25309	m.25309	type:complete c41362.graph_c0:571-3225(+) NR_ID: XP_013774604.1 E-value: 3.7e-50 Identity: 660/1047(63) Score: 533 Annotation: zinc finger CCCH domain-containing protein 18-like isoform X1	_KPYNPS[Phospho (STY)]PPPVTTPAS[Phospho (STY)]PPRK_.2	0	0	734706	975680	0	515116	0	0	0
3.13e-52	1.11286	m.25309	m.25309	type:complete c41362.graph_c0:571-3225(+) NR_ID: XP_013774604.1 E-value: 3.7e-50 Identity: 660/1047(63) Score: 533 Annotation: zinc finger CCCH domain-containing protein 18-like isoform X1	_KPYNPS[Phospho (STY)]PPPVTTPAS[Phospho (STY)]PPRK_.4	30923.4	0	30120.1	0	0	23563.2	0	0	0
3.13e-52	1.11286	m.25309	m.25309	type:complete c41362.graph_c0:571-3225(+) NR_ID: XP_013774604.1 E-value: 3.7e-50 Identity: 660/1047(63) Score: 533 Annotation: zinc finger CCCH domain-containing protein 18-like isoform X1	_KPYNPS[Phospho (STY)]PPPVTTPAS[Phospho (STY)]PPR_.2	243141	362450	0	475114	0	0	0	0	301843
3.13e-52	1.11286	m.25309	m.25309	type:complete c41362.graph_c0:571-3225(+) NR_ID: XP_013774604.1 E-value: 3.7e-50 Identity: 660/1047(63) Score: 533 Annotation: zinc finger CCCH domain-containing protein 18-like isoform X1	_KPYNPS[Phospho (STY)]PPPVTTPAS[Phospho (STY)]PPR_.3	359054	352861	289247	142087	302971	268297	278153	253924	264030
3.13e-52	1.11286	m.25309	m.25309	type:complete c41362.graph_c0:571-3225(+) NR_ID: XP_013774604.1 E-value: 3.7e-50 Identity: 660/1047(63) Score: 533 Annotation: zinc finger CCCH domain-containing protein 18-like isoform X1	_GMS[Phospho (STY)]PPYVRPPVPPPAPPHPSR_.3	154088	167175	155883	240819	231236	228355	327168	260691	269395
3.13e-52	1.11286	m.25309	m.25309	type:complete c41362.graph_c0:571-3225(+) NR_ID: XP_013774604.1 E-value: 3.7e-50 Identity: 660/1047(63) Score: 533 Annotation: zinc finger CCCH domain-containing protein 18-like isoform X1	_GM[Oxidation (M)]S[Phospho (STY)]PPYVRPPVPPPAPPHPSR_.3	15678.7	0	0	0	0	0	0	0	47215.2
3.13e-52	1.11286	m.25309	m.25309	type:complete c41362.graph_c0:571-3225(+) NR_ID: XP_013774604.1 E-value: 3.7e-50 Identity: 660/1047(63) Score: 533 Annotation: zinc finger CCCH domain-containing protein 18-like isoform X1	_RKPYNPS[Phospho (STY)]PPPVTTPAS[Phospho (STY)]PPR_.3	124225	138213	130858	0	0	0	0	0	0
3.13e-52	1.11286	m.25309	m.25309	type:complete c41362.graph_c0:571-3225(+) NR_ID: XP_013774604.1 E-value: 3.7e-50 Identity: 660/1047(63) Score: 533 Annotation: zinc finger CCCH domain-containing protein 18-like isoform X1	_MPAS[Phospho (STY)]PS[Phospho (STY)]PPPSGR_.2	12989.7	21136.4	21600.9	11320.6	10926.5	10766.8	17852.9	23974.5	27816.7
3.13e-52	1.11286	m.25309	m.25309	type:complete c41362.graph_c0:571-3225(+) NR_ID: XP_013774604.1 E-value: 3.7e-50 Identity: 660/1047(63) Score: 533 Annotation: zinc finger CCCH domain-containing protein 18-like isoform X1	_MPAS[Phospho (STY)]PSPPPSGR_.2	2181.77	1746.62	1412.8	0	0	4462.05	15154.7	15386	14794.3
3.13e-52	1.11286	m.25309	m.25309	type:complete c41362.graph_c0:571-3225(+) NR_ID: XP_013774604.1 E-value: 3.7e-50 Identity: 660/1047(63) Score: 533 Annotation: zinc finger CCCH domain-containing protein 18-like isoform X1	_SMEPLEGELDFEDDAPPES[Phospho (STY)]PSSTSIVDK_.3	8447.72	10452.4	0	0	0	0	0	0	0
3.13e-52	1.11286	m.25309	m.25309	type:complete c41362.graph_c0:571-3225(+) NR_ID: XP_013774604.1 E-value: 3.7e-50 Identity: 660/1047(63) Score: 533 Annotation: zinc finger CCCH domain-containing protein 18-like isoform X1	_S[Phospho (STY)]RS[Phospho (STY)]PAPNAAAGRPR_.3	8194.05	5636.64	3733.55	3349.64	721.274	1652.18	0	2302.37	4203.01
3.13e-52	1.11286	m.25309	m.25309	type:complete c41362.graph_c0:571-3225(+) NR_ID: XP_013774604.1 E-value: 3.7e-50 Identity: 660/1047(63) Score: 533 Annotation: zinc finger CCCH domain-containing protein 18-like isoform X1	_S[Phospho (STY)]RS[Phospho (STY)]PAPNAAAGRPR_.2	4620.27	6473.86	25450.8	0	0	0	0	540.129	1934.35
4.43e-20	1.03195	m.25324	m.25324	type:complete c41368.graph_c0:1158-364(-) NR_ID: XP_023237663.1 E-value: 2.3e-48 Identity: 351/459(76) Score: 513 Annotation: cold shock domain-containing protein E1-like	_QVRPENAAPS[Phospho (STY)]PGAGGR_.2	11041.2	14949.5	16139.1	11994.1	16244.8	14323.4	9805.49	1398.45	2435.71
4.43e-20	1.03195	m.25324	m.25324	type:complete c41368.graph_c0:1158-364(-) NR_ID: XP_023237663.1 E-value: 2.3e-48 Identity: 351/459(76) Score: 513 Annotation: cold shock domain-containing protein E1-like	_QVRPENAAPS[Phospho (STY)]PGAGGR_.3	2091.29	0	0	1900.35	0	1896.06	0	0	726.558
2.81e-11	0.995532	m.25364	m.25364	type:5prime_partial c41386.graph_c0:2959-1205(-) NR_ID: XP_002401878.1 E-value: 1.9e-58 Identity: 747/1356(55) Score: 603 Annotation: hypothetical protein IscW_ISCW009231	_GLSPT[Phospho (STY)]MAAFTPTSVMR_.2	0	0	0	5283.17	4429.35	0	1487.6	0	0
2.81e-11	0.995532	m.25364	m.25364	type:5prime_partial c41386.graph_c0:2959-1205(-) NR_ID: XP_002401878.1 E-value: 1.9e-58 Identity: 747/1356(55) Score: 603 Annotation: hypothetical protein IscW_ISCW009231	_GLS[Phospho (STY)]PTMAAFTPTSVMR_.2	0	8765.03	0	0	0	0	0	0	0
2.81e-11	0.995532	m.25364	m.25364	type:5prime_partial c41386.graph_c0:2959-1205(-) NR_ID: XP_002401878.1 E-value: 1.9e-58 Identity: 747/1356(55) Score: 603 Annotation: hypothetical protein IscW_ISCW009231	_ARS[Phospho (STY)]PTTTQGGPAATR_.2	3433.1	25571.1	49964.2	1594.06	0	0	0	0	925.126
2.33e-60	1.12831	m.25409	m.25409	type:3prime_partial c41401.graph_c1:158-649(+) NR_ID: XP_023243491.1 E-value: 2.2e-41 Identity: 291/339(85) Score: 451 Annotation: heterogeneous nuclear ribonucleoprotein M-like isoform X3	_S[Phospho (STY)]RSPADYDRER_.3	0	0	163228	648903	392489	392400	0	0	77675.9
2.33e-60	1.12831	m.25409	m.25409	type:3prime_partial c41401.graph_c1:158-649(+) NR_ID: XP_023243491.1 E-value: 2.2e-41 Identity: 291/339(85) Score: 451 Annotation: heterogeneous nuclear ribonucleoprotein M-like isoform X3	_SRS[Phospho (STY)]PADYDRER_.3	0	0	0	0	0	0	0	96248.4	0
2.33e-60	1.12831	m.25409	m.25409	type:3prime_partial c41401.graph_c1:158-649(+) NR_ID: XP_023243491.1 E-value: 2.2e-41 Identity: 291/339(85) Score: 451 Annotation: heterogeneous nuclear ribonucleoprotein M-like isoform X3	_S[Phospho (STY)]RS[Phospho (STY)]PADYDRER_.2	332053	329312	274246	225498	312551	181980	126258	66117.2	69754.8
2.33e-60	1.12831	m.25409	m.25409	type:3prime_partial c41401.graph_c1:158-649(+) NR_ID: XP_023243491.1 E-value: 2.2e-41 Identity: 291/339(85) Score: 451 Annotation: heterogeneous nuclear ribonucleoprotein M-like isoform X3	_S[Phospho (STY)]RS[Phospho (STY)]PADYDRER_.3	97481.9	6726.02	13810.4	102831	0	27436.4	0	24507	26364.1
2.33e-60	1.12831	m.25409	m.25409	type:3prime_partial c41401.graph_c1:158-649(+) NR_ID: XP_023243491.1 E-value: 2.2e-41 Identity: 291/339(85) Score: 451 Annotation: heterogeneous nuclear ribonucleoprotein M-like isoform X3	_S[Phospho (STY)]RSPADYDRER_.2	0	0	87370	0	137794	126307	0	0	0
2.33e-60	1.12831	m.25409	m.25409	type:3prime_partial c41401.graph_c1:158-649(+) NR_ID: XP_023243491.1 E-value: 2.2e-41 Identity: 291/339(85) Score: 451 Annotation: heterogeneous nuclear ribonucleoprotein M-like isoform X3	_SRS[Phospho (STY)]PADYDRER_.2	55235.4	113609	0	68035.5	0	0	82369.9	0	10276.1
2.33e-60	1.12831	m.25409	m.25409	type:3prime_partial c41401.graph_c1:158-649(+) NR_ID: XP_023243491.1 E-value: 2.2e-41 Identity: 291/339(85) Score: 451 Annotation: heterogeneous nuclear ribonucleoprotein M-like isoform X3	_S[Phospho (STY)]RSRS[Phospho (STY)]PADYDR_.2	0	608752	192603	673776	0	299141	148555	0	0
2.33e-60	1.12831	m.25409	m.25409	type:3prime_partial c41401.graph_c1:158-649(+) NR_ID: XP_023243491.1 E-value: 2.2e-41 Identity: 291/339(85) Score: 451 Annotation: heterogeneous nuclear ribonucleoprotein M-like isoform X3	_SRS[Phospho (STY)]RS[Phospho (STY)]PADYDR_.2	0	0	0	0	258848	0	0	231370	182177
2.33e-60	1.12831	m.25409	m.25409	type:3prime_partial c41401.graph_c1:158-649(+) NR_ID: XP_023243491.1 E-value: 2.2e-41 Identity: 291/339(85) Score: 451 Annotation: heterogeneous nuclear ribonucleoprotein M-like isoform X3	_SRS[Phospho (STY)]RS[Phospho (STY)]PADYDR_.3	86684.6	0	0	41579.4	0	0	0	57390.6	66806.7
2.33e-60	1.12831	m.25409	m.25409	type:3prime_partial c41401.graph_c1:158-649(+) NR_ID: XP_023243491.1 E-value: 2.2e-41 Identity: 291/339(85) Score: 451 Annotation: heterogeneous nuclear ribonucleoprotein M-like isoform X3	_S[Phospho (STY)]RS[Phospho (STY)]RS[Phospho (STY)]PADYDR_.2	9604.1	20472.6	21719.6	15711.8	16372.2	15247.3	39532.8	33165.9	31684.1
2.33e-60	1.12831	m.25409	m.25409	type:3prime_partial c41401.graph_c1:158-649(+) NR_ID: XP_023243491.1 E-value: 2.2e-41 Identity: 291/339(85) Score: 451 Annotation: heterogeneous nuclear ribonucleoprotein M-like isoform X3	_SRSRS[Phospho (STY)]PADYDR_.2	0	0	0	0	56996	0	0	0	0
2.33e-60	1.12831	m.25409	m.25409	type:3prime_partial c41401.graph_c1:158-649(+) NR_ID: XP_023243491.1 E-value: 2.2e-41 Identity: 291/339(85) Score: 451 Annotation: heterogeneous nuclear ribonucleoprotein M-like isoform X3	_SRS[Phospho (STY)]RSPADYDR_.2	7277.82	0	0	14976.2	0	27437.5	31199	4455.68	4296.27
2.33e-60	1.12831	m.25409	m.25409	type:3prime_partial c41401.graph_c1:158-649(+) NR_ID: XP_023243491.1 E-value: 2.2e-41 Identity: 291/339(85) Score: 451 Annotation: heterogeneous nuclear ribonucleoprotein M-like isoform X3	_SRS[Phospho (STY)]RSPADYDR_.3	0	0	0	22512.5	0	22636.4	0	0	0
[truncated: 2,881 more rows]

## Sheet: Midgut
PG.Pvalue	PG.Cscore	PG.ProteinGroups	PG.ProteinAccessions	PG.ProteinDescriptions	EG.PrecursorId	[1].26-Midgut-p-1.raw.EG.TotalQuantity	[2].26-Midgut-p-2.raw.EG.TotalQuantity	[3].26-Midgut-p-3.raw.EG.TotalQuantity	[4].36-Midgut-p-1.raw.EG.TotalQuantity	[5].36-Midgut-p-2.raw.EG.TotalQuantity	[6].36-Midgut-p-3.raw.EG.TotalQuantity	[7].45-Midgut-p-1.raw.EG.TotalQuantity	[8].45-Midgut-p-2.raw.EG.TotalQuantity	[9].45-Midgut-p-3.raw.EG.TotalQuantity
[truncated: 1,491 more rows]

[truncated: 2 more sheets: Ovary, Malpighian]
