# Supplementary material for: Deciphering the phosphorylation-based regulatory strategies of Haemaphysalis longicornis in heat stress
Source: Parasit Vectors. 2025 Sep 24;18:390. doi: 10.1186/s13071-025-07025-1 (PMC12461959; doi:10.1186/s13071-025-07025-1)
Supplement: Supplementary file 7 — Additional file7. Table S2 The number of differentially expressed phosphopeptides. [file 13071_2025_7025_MOESM7_ESM.xlsx]

## Sheet: Salivary36°C|26°C
Table S2. The number of differentially expressed phosphopeptides. (Red and blue are used to show upregulated and downregulated proteins.)
Peptides	26℃_1	26℃_2	26℃_3	36℃_1	36℃_2	36℃_3	p.normal.distribution	p.variance.homo	p.t.test	p.adjust.BH	Fold.Change
_LGIHEDS[Phospho (STY)]QNR_.2	46104.3	45225.5	34221.3	32833.7	26638.8	23350.2	0.435028	0.689473	0.0443137	0.105215	0.659673
_PGT[Phospho (STY)]PGGRRGGS[Phospho (STY)]R_.2	333395	215807	219787	242354	222454	224340	0.00225665	0.0563265	0.562871	0.657254	0.896176
_PGTPGGRRGGS[Phospho (STY)]R_.2	262801	268055	271103	257609	239285	230837	0.329925	0.173747	0.0777623	0.151055	0.907441
_IYQY[Phospho (STY)]IQSR_.2	363291	384584	388309	209573	216068	212928	0.0175792	0.112395	0.00135431	0.0139561	0.562029
_DVLDIEQFS[Phospho (STY)]TVK_.2	36413.6	42422.2	30404.9	51252.8	57629.8	44875.8	0.98933	0.940031	0.0428526	0.103008	1.40752
_DVLDIEQFS[Phospho (STY)]T[Phospho (STY)]VK_.2	19634	10416.7	6097.83	32048	23142	30063	0.628919	0.624981	0.0334554	0.0879639	2.35841
_VLTQMGSPHNPISSVS[Phospho (STY)]_.2	4679.9	4616.83	3687.91	10882.1	8073.38	9788.09	0.286352	0.266578	0.0138505	0.049966	2.21366
_YFLGQS[Phospho (STY)]VLR_.2	12268.9	11978.4	10835.6	20027.3	24348.2	19294.9	0.263498	0.145216	0.0200917	0.0639484	1.81486
_S[Phospho (STY)]RLDTDYR_.2	74348.4	74507.4	59745.9	35059	31540.3	30242	0.0768349	0.161036	0.011614	0.0446089	0.46424
_MS[Phospho (STY)]LPGVR_.2	19111	20815	5501.7	36428.8	40918.8	42917	0.425181	0.270784	0.0236024	0.0707148	2.64738
_S[Phospho (STY)]VVGTPAYLAPEVLR_.2	18917.1	17402.8	17920	16335.4	17452.8	16303.6	0.533075	0.837763	0.0784673	0.151783	0.923524
_APES[Phospho (STY)]PAPTPPT[Phospho (STY)]PR_.2	1.50633e+06	1.37871e+06	1.46701e+06	1.38412e+06	1.30868e+06	1.28741e+06	0.643958	0.75158	0.0641615	0.134406	0.91456
_GDKEMLIS[Phospho (STY)]NER_.2	49279.3	52113.7	45081.3	18910.5	19663.1	13383.8	0.102524	0.968341	0.000379976	0.00759291	0.35472
_GGNETVQES[Phospho (STY)]NAFRS[Phospho (STY)]K_.2	70503.7	420799	4293525	107445	65956.9	3.23653e+06	0.0149499	0.74968	0.80302	0.849213	0.712655
_VLS[Phospho (STY)]PADKTNIK_.2	26820.7	29634.9	26573.4	24406.4	25516	26919.2	0.583345	0.705946	0.172715	0.270182	0.92548
_S[Phospho (STY)]PPPASGYSWGAGYGSSDR_.2	4570858	4602182	4.46189e+06	3136062	3.95758e+06	3.79144e+06	0.279588	0.0594868	0.0635758	0.133422	0.798323
_RS[Phospho (STY)]PPPASGYSWGAGYGSSDR_.3	668846	736562	826112	487588	1014672	1.10778e+06	0.92931	0.108392	0.5841	0.675182	1.16962
_KDAEEQTHPPPS[Phospho (STY)]PSAS[Phospho (STY)]PPPQQPDR_.3	5607636	4828950	4284153	3.03192e+06	3.01747e+06	3.00303e+06	0.138223	0.00153291	0.038861	0.0967524	0.614943
_KDAEEQTHPPPS[Phospho (STY)]PSASPPPQQPDR_.3	861660	980369	874599	868370	954258	915039	0.282019	0.604565	0.884939	0.912333	1.00774
_DAEEQTHPPPS[Phospho (STY)]PSAS[Phospho (STY)]PPPQQPDR_.3	2.68766e+06	2.49905e+06	2.35156e+06	2.54578e+06	2254801	2180658	0.873414	0.863716	0.278828	0.385082	0.926106
_DAEEQTHPPPS[Phospho (STY)]PSASPPPQQPDR_.3	1.5688e+06	1258297	1.13676e+06	1.58176e+06	1.25615e+06	1.31431e+06	0.214948	0.753809	0.720941	0.788165	1.04752
_RWS[Phospho (STY)]GSSSKGEEEEEATEEPAQEDPQLK_.3	168180	223296	195738	196581	165390	180986	0.5613	0.482685	0.47596	0.578095	0.924632
_S[Phospho (STY)]MPNVNWHLSTDPPK_.2	725644	786151	792927	687304	600053	584708	0.352256	0.616316	0.0253842	0.0728936	0.812274
_S[Phospho (STY)]PHMNNEEPIELAHFPGARPPKPTEIPK_.4	84873.9	149109	141378	164406	279114	276711	0.240925	0.442857	0.0736084	0.145821	1.91877
_S[Phospho (STY)]PHMNNEEPIELAHFPGARPPKPTEIPK_.5	23546.5	29908.6	33513	57114.4	71651.1	75235.3	0.262819	0.431109	0.0081091	0.0367401	2.3457
_SDVS[Phospho (STY)]GVSDHDVAALSGALR_.2	35760.5	38964.8	32556.2	56732.5	50091	46341.2	0.802607	0.538365	0.0189893	0.0613746	1.42769
_SDVS[Phospho (STY)]GVS[Phospho (STY)]DHDVAALSGALR_.2	16192	24495.2	8207.43	9525.89	8910.83	26932.6	0.13061	0.773814	0.884216	0.912333	0.927898
_YASYS[Phospho (STY)]PHLR_.2	69277.7	74389.8	77010.1	165027	150448	82941.2	0.0262483	0.0187965	0.142771	0.235358	1.80542
_S[Phospho (STY)]PQFHRPPDGNR_.3	39291	24598	41018.4	59000.7	56971.7	60771.8	0.294337	0.0883703	0.0392445	0.0973907	1.68476
_S[Phospho (STY)]PQFHRPPDGNR_.2	17891.7	43436.1	33876	25166.4	42465.4	36464.4	0.53545	0.630557	0.760851	0.817873	1.0934
_SAT[Phospho (STY)]LPVGGR_.2	96225.2	96113.7	103971	87254.2	101320	97040.9	0.519073	0.558781	0.515095	0.612358	0.963909
_LEKTHS[Phospho (STY)]SEFSC[Carbamidomethyl (C)]GK_.2	6442.23	12513	9661.64	2578.45	2216.96	2397.71	0.165047	0.00900207	0.0548637	0.122049	0.251359
_IKS[Phospho (STY)]LNDNFIQSFQNK_.2	12834.2	12138.2	12629.3	9694.24	9662.17	8516.55	0.203374	0.440369	0.00483569	0.0270375	0.741269
_IKS[Phospho (STY)]LNDNFIQSFQNK_.3	5971.58	6427.1	8320.79	4837.38	3788.03	4214.52	0.687697	0.303501	0.0511463	0.116486	0.619703
_S[Phospho (STY)]LNDNFIQSFQNK_.2	10595.7	10497.5	15584.3	18474.9	18452.6	18497.2	0.0289016	0.000255651	0.0652332	0.136031	1.51114
_LLVLPKPPT[Phospho (STY)]PPKPPT[Phospho (STY)]PR_.3	65642.4	69359.8	76934.8	74422.5	63168.3	72129.7	0.8916	0.966839	0.884612	0.912333	0.989542
_LLVLPKPPT[Phospho (STY)]PPKPPT[Phospho (STY)]PR_.2	18764.7	19178.6	18391.7	17293.4	26734.9	16171.7	0.0318556	0.0113714	0.737837	0.801299	1.06861
_ESS[Phospho (STY)]PPPPVPPPPPSVVR_.2	382037	364627	399447	387775	351373	389374	0.583887	0.790579	0.732867	0.798165	0.984653
_ESS[Phospho (STY)]PPPPVPPPPPSVVR_.3	81298.8	84646.4	77951.2	79184.2	83141.5	71888.8	0.654383	0.509258	0.456256	0.560682	0.960303
_RRDS[Phospho (STY)]DT[Phospho (STY)]SSVNSDPGALGHAGSR_.3	61498.5	56529.6	59014	45409.3	42896.6	44153	0.142129	0.405332	0.00282503	0.0202736	0.748177
_NIYAHLQPEDGGEVS[Phospho (STY)]D_.2	1.433e+06	8589056	10939558	633565	4.28457e+06	6.7052e+06	0.75606	0.54919	0.416287	0.521039	0.554506
_QY[Phospho (STY)]SNESDKHSQSSR_.3	12726.7	4562.91	8644.81	5361.4	3897.1	2432.79	0.37975	0.228546	0.172043	0.269588	0.450802
_VSLAEEHDNES[Phospho (STY)]R_.2	5492.21	5040.12	5245.85	9012.81	7598.99	6949.37	0.372404	0.091285	0.0455531	0.107457	1.49328
_RSS[Phospho (STY)]VGSGSGR_.2	501.242	479.666	490.454	720.827	942.232	1163.64	0.154528	0.00631397	0.0712301	0.142603	1.92114
_SEPTPIVTS[Phospho (STY)]PPAT[Phospho (STY)]PK_.2	241807	220226	193528	252306	183271	177164	0.423837	0.500284	0.641491	0.719447	0.934681
_KWSS[Phospho (STY)]LDNVNNISVR_.2	127019	130831	105964	117849	110839	105487	0.345733	0.351532	0.334962	0.440608	0.918533
_WSS[Phospho (STY)]LDNVNNISVR_.2	94415.7	59428.8	71027.1	43449.3	31381.9	21238.5	0.915317	0.557778	0.0320805	0.0852384	0.42722
_SKLEDS[Phospho (STY)]DS[Phospho (STY)]DS[Phospho (STY)]GPEDRNPPAK_.2	2068123	3.34638e+06	3.14422e+06	2595097	2.93385e+06	2.98266e+06	0.577659	0.174095	0.972756	0.979147	0.994494
_SKLEDS[Phospho (STY)]DS[Phospho (STY)]DS[Phospho (STY)]GPEDRNPPAK_.3	1.20587e+06	626925	726805	1.55165e+06	1.02582e+06	1079992	0.835632	0.931775	0.209205	0.309764	1.42892
_SKLEDSDS[Phospho (STY)]DS[Phospho (STY)]GPEDRNPPAK_.2	926988	1.59551e+06	1.48392e+06	858958	1.04583e+06	871048	0.0737015	0.159082	0.178426	0.275738	0.692848
_SKLEDSDS[Phospho (STY)]DS[Phospho (STY)]GPEDRNPPAK_.3	171971	146149	197793	601631	285090	362878	0.196964	0.0514513	0.120759	0.20818	2.42211
_SKLEDS[Phospho (STY)]DS[Phospho (STY)]DS[Phospho (STY)]GPEDRNPPAK_.4	13373	5728.7	5536.92	9711.83	3479.93	6595.88	0.468461	0.651569	0.637382	0.716913	0.803115
_LEDS[Phospho (STY)]DS[Phospho (STY)]DS[Phospho (STY)]GPEDRNPPAK_.2	89192.9	112464	112688	113155	124777	82148	0.225278	0.54319	0.905437	0.929297	1.01824
_SKLEDS[Phospho (STY)]DS[Phospho (STY)]DS[Phospho (STY)]GPEDR_.2	10535.1	17227.7	13583.8	7711.92	13414.2	11785.9	0.96331	0.867872	0.33683	0.442812	0.796002
_SKLEDSDS[Phospho (STY)]DS[Phospho (STY)]GPEDR_.2	2122.18	2194.92	1743.51	7518	8304.63	7825.43	0.0254219	0.541553	0.000107262	0.00383126	3.90192
_LEDS[Phospho (STY)]DS[Phospho (STY)]DS[Phospho (STY)]GPEDRNPPAKK_.2	76564.4	110764	103581	71712.6	80573.3	72775.1	0.0873047	0.136723	0.162451	0.258885	0.773644
_LEDS[Phospho (STY)]DS[Phospho (STY)]DS[Phospho (STY)]GPEDRNPPAKK_.3	3082.75	1210.78	1493.54	3739.39	1324.27	1838.91	0.139043	0.77054	0.71288	0.78121	1.19276
_TGPGWQSDDKRPS[Phospho (STY)]PR_.3	30784.6	23008.2	29364.8	32789.2	31777.9	34512.5	0.305368	0.201644	0.146418	0.23914	1.19147
_TGPGWQSDDKRPS[Phospho (STY)]PR_.2	3726.01	7227.5	3752.93	6859.31	10360.8	7331.17	0.335014	0.941374	0.109567	0.194879	1.66942
_[Acetyl (Protein N-term)]S[Phospho (STY)]GVALSPDAPAIR_.2	144615	141791	140709	72963.6	70332.9	67702.2	0.0126112	0.738139	5.69084e-06	0.00115356	0.494009
_KNS[Phospho (STY)]GASVGSDSSSQQVAAK_.2	27768.7	22733.5	17698.3	20555.2	26670.2	14440.1	0.816593	0.806452	0.659576	0.736137	0.904181
_KNS[Phospho (STY)]GASVGSDSSSQQVAAK_.3	3865.98	3377.07	3621.52	6098.72	3892.99	1687.27	0.406064	0.0274816	0.851417	0.886924	1.07496
_NSGASVGS[Phospho (STY)]DSSSQQVAAK_.2	11586.8	15519.2	16942.7	9012.82	8806.86	7680.32	0.279308	0.127937	0.0531784	0.119223	0.578905
_AGS[Phospho (STY)]PEMEFNDYGIPLEIVPR_.2	60889.2	73418	48360.4	41124.2	40734.6	41513.9	0.0879802	0.00286633	0.11176	0.197468	0.675394
_AGSPEMEFNDY[Phospho (STY)]GIPLEIVPR_.3	9201.52	12678	8208.11	5666.06	4528.51	4401.69	0.401947	0.163619	0.0526229	0.118209	0.485124
_EKAAEDDS[Phospho (STY)]ES[Phospho (STY)]EDDDPELPAHQAQK_.3	125841	103889	106630	100624	81532.4	100373	0.534951	0.911113	0.128345	0.217184	0.839958
_QHPPFVVAT[Phospho (STY)]PPDAFVAS[Phospho (STY)]PVSAAVPASSSR_.3	24488.6	35648.8	34849.9	17936.6	19548.3	19688.3	0.0824139	0.0513438	0.0692615	0.140852	0.601904
_AVVPQLS[Phospho (STY)]PS[Phospho (STY)]PPLASC[Carbamidomethyl (C)]EPLTVK_.3	15660	13258.8	12355.8	10454.1	5613.91	6870.15	0.755781	0.62975	0.0309299	0.0833258	0.555745
_KEES[Phospho (STY)]EEEDDDM[Oxidation (M)]GFGLFD_.2	473693	476669	463177	414901	430807	229835	0.0097247	0.01009	0.222428	0.324946	0.760887
_KEES[Phospho (STY)]EEEDDDMGFGLFD_.2	79700.5	14745.4	10973.5	20395	6734.11	16312.9	0.00247399	0.0673463	0.453206	0.557531	0.412087
_EAGLLDREDDLLS[Phospho (STY)]L_.2	5785.51	5822.25	3335.45	9790.79	10417.8	6059.26	0.31194	0.533111	0.0904667	0.168744	1.75785
_SNKEDGYDS[Phospho (STY)]DDFM_.2	233578	265075	264845	296360	247183	235031	0.401798	0.472395	0.829388	0.867517	1.01975
_DRHDS[Phospho (STY)]EGDNDLR_.2	19660.9	27127.4	14621.4	2831.77	7479.28	4477.37	0.579304	0.246201	0.0375265	0.0950783	0.240815
_SAES[Phospho (STY)]GDVSAASR_.2	83491.9	45147.9	15624	108750	71095.4	69038.9	0.929197	0.600381	0.222873	0.3253	1.7252
_SAES[Phospho (STY)]GDVSAASR_.1	40929	38691.4	43166.5	27233.6	26418.8	28048.4	0.10011	0.234563	0.00434115	0.0259116	0.665387
_TPS[Phospho (STY)]FLKK_.2	15920	13667.3	16092.8	31723.5	24633.3	23491.8	0.429268	0.170321	0.0381052	0.0959098	1.74799
_GLRT[Phospho (STY)]PS[Phospho (STY)]FLK_.2	44470.4	44294.9	49382.5	55035.9	58676.8	54037.6	0.452522	0.832274	0.0113577	0.0442497	1.21428
_NPFDNITDS[Phospho (STY)]ELEEYKR_.3	13320.9	12515.5	14126.3	14895.8	15049.9	16008.9	0.944056	0.716311	0.0297061	0.0811481	1.14994
_GLRT[Phospho (STY)]PS[Phospho (STY)]FLKK_.2	28292	23322.6	25018.8	44332.7	37449.7	37048.9	0.509418	0.548748	0.011497	0.0444783	1.55065
_[Acetyl (Protein N-term)]SENNPDS[Phospho (STY)]EMEEPTAQETK_.2	1.04226e+06	1.0124e+06	851430	1.37225e+06	974459	880486	0.138335	0.267609	0.562402	0.657041	1.11049
_RLS[Phospho (STY)]SLEAAAK_.2	509011	510034	498328	942823	866462	866395	0.028572	0.0458774	0.00369861	0.0236753	1.76336
_RLS[Phospho (STY)]S[Phospho (STY)]LEAAAK_.2	214087	137836	222564	303511	244797	243898	0.64909	0.695531	0.101654	0.183245	1.37898
_GGS[Phospho (STY)]DVPMLTAAR_.2	225569	218182	212579	91211.5	98875.6	101160	0.0211613	0.77836	2.17246e-05	0.00217057	0.443751
_ALEPLEES[Phospho (STY)]S[Phospho (STY)]EEEEEDPSTSDGTTHEK_.3	237189	190169	159674	250295	258734	241917	0.173469	0.0918972	0.130642	0.219616	1.27922
_QVGAHS[Phospho (STY)]PTAVESR_.2	66806.8	96482.6	90098.8	61628.5	78816.4	70222.4	0.650905	0.462371	0.257501	0.363475	0.831401
_EALS[Phospho (STY)]PSLNR_.2	473842	313022	283877	68571.6	164112	149219	0.781115	0.401204	0.0413229	0.100275	0.356671
_LEQPPS[Phospho (STY)]APPS[Phospho (STY)]PR_.2	1.3027e+06	1.56236e+06	1.58997e+06	1.57557e+06	1.58808e+06	1.52673e+06	0.00293483	0.0837071	0.483406	0.584359	1.05283
_LEQPPSAPPS[Phospho (STY)]PR_.2	550164	599441	578912	573960	610558	574159	0.745616	0.838992	0.62128	0.704718	1.01745
_LEQPPS[Phospho (STY)]APPS[Phospho (STY)]PREPGR_.2	267320	309766	293940	38515.3	36042.9	27560.3	0.0220719	0.136321	0.00129183	0.0136175	0.117239
_LEQPPS[Phospho (STY)]APPS[Phospho (STY)]PREPGR_.3	183530	126408	172980	13005.7	20151.2	21380.6	0.0669034	0.0469046	0.0132798	0.0485052	0.112933
_PLS[Phospho (STY)]PGIPASGGPGVGILAR_.2	26578.2	29834.2	27302.4	45743.2	56330.9	53466.2	0.129498	0.179114	0.0112643	0.0440229	1.85798
_SFHQDQKPPES[Phospho (STY)]PKPER_.3	314759	438618	458553	442979	561044	545629	0.465537	0.80693	0.128162	0.21705	1.27867
_SFHQDQKPPES[Phospho (STY)]PKPER_.2	92311.1	301029	211706	134469	253866	226106	0.81763	0.522485	0.967103	0.974348	1.01553
_SFHQDQKPPES[Phospho (STY)]PKPER_.4	188316	40809	103168	224581	130974	211262	0.607559	0.634766	0.214769	0.316229	1.70578
_[Acetyl (Protein N-term)]ASDYDEPIS[Phospho (STY)]DEEKVR_.2	178545	173614	157820	194940	164873	161643	0.56162	0.513359	0.774856	0.829352	1.0225
_S[Phospho (STY)]LPVYPTSPTIK_.2	412053	392073	398632	626153	600157	597284	0.0300648	0.57907	0.000142103	0.00466503	1.51618
_IVINDASQLPHDY[Phospho (STY)]SSTPGGTIFSTT[Phospho (STY)]PGGSR_.3	24701450	20462090	26120718	14708437	13368259	13207594	0.164788	0.1475	0.0212266	0.066417	0.57915
_IVINDASQLPHDY[Phospho (STY)]SSTPGGTIFSTT[Phospho (STY)]PGGSR_.4	3.19236e+06	2.96292e+06	3.42179e+06	1.13915e+06	1.19816e+06	1.08014e+06	0.0369717	0.126717	0.00258743	0.0196885	0.356838
_NLPVIPGVTLSSS[Phospho (STY)]PDASK_.2	4658374	4655174	4512643	2.90587e+06	2.81065e+06	2.71134e+06	0.0187059	0.843992	2.05903e-05	0.00215075	0.609558
_NLPVIPGVTLSSS[Phospho (STY)]PDASK_.3	47719.7	43335	60763.8	19670.7	22771	24912.7	0.365328	0.157829	0.0253701	0.0728936	0.443651
_T[Phospho (STY)]PPKNLPVIPGVTLSSS[Phospho (STY)]PDASK_.3	858204	855508	847752	164368	179352	167875	0.00557585	0.645504	1.33201e-07	0.000306097	0.199728
_T[Phospho (STY)]PPKNLPVIPGVTLSSSPDASK_.3	121466	130442	127301	81804.6	81455	76101.4	0.0503644	0.657558	0.000258725	0.00656516	0.631211
_NSPVART[Phospho (STY)]PPK_.2	26970.1	49518.1	63655.9	7696.33	12076.6	12541.1	0.207689	0.0444604	0.0752367	0.147646	0.230577
_NS[Phospho (STY)]PVART[Phospho (STY)]PPK_.2	15624.6	22449	21674.7	11244.3	9723.63	10403.7	0.13797	0.0831952	0.0434437	0.103885	0.525062
_NS[Phospho (STY)]PVART[Phospho (STY)]PPKNLPVIPGVTLSSSPDASK_.3	1.30236e+06	1.33925e+06	881998	192680	190171	194624	0.0414066	0.000323016	0.0215756	0.0668681	0.163887
_NS[Phospho (STY)]PVART[Phospho (STY)]PPKNLPVIPGVTLSSSPDASK_.4	311897	342505	320763	42025.3	39158.1	40719	0.0115527	0.0193089	0.000938115	0.0120458	0.125007
_AT[Phospho (STY)]S[Phospho (STY)]NVFAM[Oxidation (M)]FTQHQVQEFK_.2	194175	202157	184250	168805	163602	153925	0.784875	0.827848	0.0104186	0.0419874	0.837664
_AT[Phospho (STY)]S[Phospho (STY)]NVFAM[Oxidation (M)]FTQHQVQEFK_.3	20172.6	26487.3	26400.2	20468.8	19954.8	19335.7	0.0140056	0.0515406	0.165148	0.261551	0.817949
_SMGGLGDDDTPDLEQT[Phospho (STY)]GDSDDEEIPDLETNNKE_.3	25064633	25562732	24566534	20960084	21126654	21043369	0.037562	0.0580072	0.00418937	0.0252682	0.839564
_SM[Oxidation (M)]GGLGDDDTPDLEQTGDS[Phospho (STY)]DDEEIPDLETNNKE_.3	6727563	7.14275e+06	7557930	3.9412e+06	4.23352e+06	4.16515e+06	0.068716	0.239173	0.00276291	0.0202011	0.57587
_SM[Oxidation (M)]GGLGDDDTPDLEQT[Phospho (STY)]GDS[Phospho (STY)]DDEEIPDLETNNKE_.3	2.44733e+06	2.51465e+06	2.67503e+06	1.56809e+06	1.57247e+06	1.47869e+06	0.0558674	0.338549	0.00125509	0.0133855	0.604851
_SM[Oxidation (M)]GGLGDDDTPDLEQTGDS[Phospho (STY)]DDEEIPDLETNNK_.3	1.47126e+06	1668090	578772	1.00001e+06	1.01386e+06	966918	0.568521	0.00476597	0.539751	0.635425	0.801693
_WVDEDDS[Phospho (STY)]GDELGAGGGDFEEMMR_.3	734367	707686	703119	356584	314964	288971	0.0315265	0.391584	0.000437033	0.00830002	0.447759
_VGT[Phospho (STY)]PDS[Phospho (STY)]ISSLDSAAATQQK_.2	979506	1.14554e+06	1.23206e+06	833940	1.21384e+06	889306	0.332359	0.559673	0.38306	0.488226	0.874884
_VGTPDS[Phospho (STY)]ISSLDSAAATQQK_.2	792956	1.07158e+06	1.11896e+06	927823	874961	847171	0.47545	0.105688	0.389085	0.493988	0.888204
_HFVSSESKSEENT[Phospho (STY)]GAPPLKPANPVAPK_.3	74709.2	81890.7	67998.8	120417	95613.8	70810.8	0.205785	0.147685	0.281881	0.387881	1.27713
_DNEKT[Phospho (STY)]QAALDAITEAAK_.3	458219	477346	497010	574023	632764	685895	0.475422	0.215284	0.0307617	0.0830675	1.32117
_PKPQPEKVGT[Phospho (STY)]PDAHPR_.3	11703.5	13835.6	10697.3	4454.02	10241.8	6515.96	0.700606	0.457302	0.0781664	0.15142	0.585373
_VAQPAVS[Phospho (STY)]PVKR_.2	6320.18	8257.87	8154.5	6547.79	8848.24	8017.18	0.217352	0.93314	0.817606	0.859103	1.02994
_LGPPAVGLPHS[Phospho (STY)]GS[Phospho (STY)]S[Phospho (STY)]S[Phospho (STY)]AER_.2	481808	280731	421280	219790	153582	231009	0.47854	0.282105	0.0675114	0.138782	0.510535
_LGPPAVGLPHS[Phospho (STY)]GS[Phospho (STY)]S[Phospho (STY)]S[Phospho (STY)]AER_.3	1631.21	1061.89	1346.55	3314.68	681.034	1525.15	0.137321	0.0890808	0.592721	0.682059	1.36667
_HQTPIVPSGGSLVSIEGS[Phospho (STY)]PPEPPGGLR_.3	89986.2	83632.8	86809.5	92173.7	91738	91302.3	0.180834	0.0404542	0.112463	0.198342	1.05677
_S[Phospho (STY)]GLIPSNYVAENATEVLHPLHEAAK_.3	59426.3	56409.1	53391.9	75562.9	74205	74524.2	0.0758878	0.10795	0.00650064	0.0322645	1.32539
_RWS[Phospho (STY)]APDQVAPVQER_.2	30981.1	27485.7	29309.5	27335.4	19297.2	19871.9	0.158551	0.263764	0.0968577	0.177213	0.757659
_EPS[Phospho (STY)]DDGLGDGEAPNKRPR_.3	3.51713e+06	2.18176e+06	2.74131e+06	1.62414e+06	1.29486e+06	1.50327e+06	0.464749	0.119004	0.0667324	0.137782	0.523953
_EPS[Phospho (STY)]DDGLGDGEAPNKRPR_.2	743015	1.61623e+06	1.16431e+06	426361	610221	514733	0.264212	0.0882384	0.11531	0.201185	0.440271
_REPS[Phospho (STY)]DDGLGDGEAPNKR_.3	135787	51320.1	73791.9	217712	133641	160923	0.824174	0.980015	0.0769364	0.150212	1.9635
_REPS[Phospho (STY)]DDGLGDGEAPNKR_.2	22949.3	42000	28200.7	55528.1	71533.9	57143	0.74319	0.889116	0.0167903	0.0565039	1.97751
_EPS[Phospho (STY)]DDGLGDGEAPNK_.2	25235.6	35199.6	35925.5	73356.9	69781.5	79258.3	0.153099	0.78006	0.000852706	0.0115948	2.30796
_REPS[Phospho (STY)]DDGLGDGEAPNK_.2	747825	819447	777029	1.8294e+06	1.59173e+06	1.51667e+06	0.098319	0.0960101	0.00909312	0.0391311	2.1063
_REPS[Phospho (STY)]DDGLGDGEAPNK_.3	37560	23753.6	9947.08	78197.3	12707.3	37969.9	0.243286	0.296818	0.428711	0.533385	1.80849
_VPLT[Phospho (STY)]PGAVINVPLGAR_.2	1324.68	1378.87	1229.92	7113.52	7104.03	4536.32	0.0451395	0.00678803	0.0285649	0.0789918	4.76776
_DRS[Phospho (STY)]PYEIIDESR_.2	3.45588e+06	4.39469e+06	4.57012e+06	4111963	3.89296e+06	4036831	0.9154	0.0702445	0.75196	0.810509	0.969492
_DRS[Phospho (STY)]PYEIIDESR_.3	74702.1	100219	134301	90119.7	69829.6	110410	0.802404	0.627982	0.572574	0.664936	0.87432
_S[Phospho (STY)]RDRS[Phospho (STY)]PYEIIDESR_.3	23121.6	23595	23358.3	20921.6	17185.2	24658.1	0.134762	0.0100632	0.375901	0.480167	0.895684
_RKS[Phospho (STY)]DEQLENSTAK_.2	3378.15	3274.17	2598.44	1485.74	1128.4	1307.07	0.165642	0.301634	0.00948296	0.0399468	0.42388
_ATTHLINPFTGHLEPMPS[Phospho (STY)]DEEDDEPAVR_.4	4411.73	4792.25	5172.78	4966.8	2852.28	3801.46	0.395168	0.229166	0.268754	0.374528	0.808286
_ALDVEAS[Phospho (STY)]PPPS[Phospho (STY)]PQGEPPRVPPLHISLR_.4	30784.6	18317.4	28787.6	10936.5	12884.4	12026.1	0.116146	0.0451988	0.0655183	0.136254	0.460229
_VPDSTYEMVGGLDK_.2	5833.31	3992.48	4652.69	15227.2	11676.5	15030.6	0.126529	0.356994	0.00667199	0.0327612	2.89632
_KES[Phospho (STY)]PPMMHR_.2	28102.1	42060.7	45358.7	48053.2	66034	57144.5	0.968393	0.98109	0.066369	0.137402	1.48225
_EQSPSTPKS[Phospho (STY)]PLK_.2	13928.2	19204.1	16504.5	18103.8	21288.8	19366.9	0.846419	0.537076	0.178176	0.275723	1.18379
_S[Phospho (STY)]ESESAPLVHR_.2	23053.5	22857.5	22318	11441.7	11265.4	11089	0.00911069	0.351679	3.53715e-05	0.00303726	0.495332
_LQEDLLS[Phospho (STY)]DD_.1	1.13736e+06	940723	1.39876e+06	1.0206e+06	1.11325e+06	1.33012e+06	0.677497	0.644294	0.980199	0.984111	0.996298
_LQEDLLS[Phospho (STY)]DD_.2	1.0601e+06	774598	1.02752e+06	1.35481e+06	1.23787e+06	995216	0.871933	0.839807	0.158884	0.254081	1.25354
_S[Phospho (STY)]APC[Carbamidomethyl (C)]PAQEPVGK_.2	36545.9	50853.5	43027.3	32755.1	33809.1	29818.8	0.441584	0.155816	0.101436	0.183219	0.738983
_TLS[Phospho (STY)]PPPSVVLPTLK_.2	32492.6	31496.4	30500.2	36862.8	37735.7	37299.2	0.131833	0.320989	0.00382625	0.0241513	1.18424
_VGAQVVGADNVS[Phospho (STY)]EES[Phospho (STY)]IETVIPDQHISLHRPGFR_.4	43356.3	41424	45288.7	53925.3	30817.6	41451.2	0.621275	0.0579214	0.865477	0.897502	0.970209
_RAS[Phospho (STY)]LAFVGPDVAQLVK_.2	3117.92	3399.32	2570.57	7903.94	5180.16	4483.2	0.33023	0.106129	0.106743	0.190509	1.93306
_HTSAELSPQPAPPGT[Phospho (STY)]AS[Phospho (STY)]PQSSPTPALR_.3	46379.2	47970	46877	19674.8	21073.3	18276.2	0.0163662	0.503303	5.1389e-05	0.00324724	0.417941
_RYS[Phospho (STY)]FSNESMTK_.2	42799.6	43942.4	42956.2	55971.2	57207.3	60072.9	0.0618209	0.161459	0.00412323	0.0251221	1.3358
_KEES[Phospho (STY)]EEDDDM[Oxidation (M)]GFGLFD_.2	344560	307127	324785	281732	292007	272356	0.825761	0.429805	0.0373575	0.0948592	0.866481
_KEES[Phospho (STY)]EEDDDMGFGLFD_.2	134878	75411.8	134569	134360	58381.4	92068	0.101268	0.893516	0.535885	0.63152	0.825871
_SSLSSQDSKPPS[Phospho (STY)]PR_.2	6545.22	6991.83	6098.61	3469.9	6800.41	5891.86	0.0432446	0.128696	0.364607	0.470188	0.823103
_SASAPDQS[Phospho (STY)]PVVVR_.2	882308	556541	482117	671933	561876	539859	0.116361	0.200122	0.735131	0.800252	0.923321
_VGS[Phospho (STY)]DPLLS[Phospho (STY)]PTLER_.2	220601	235330	255844	233528	234188	234848	0.131906	0.00393708	0.792268	0.842106	0.98706
_VGS[Phospho (STY)]DPLLSPTLER_.2	192860	178778	193318	189611	186196	176214	0.316583	0.828541	0.528571	0.625466	0.977104
_VGSDPLLS[Phospho (STY)]PTLER_.2	24261.2	21855.9	23058.6	31528	30966.2	30404.4	0.104908	0.356804	0.00247879	0.0191669	1.34294
_SMPLSYY[Phospho (STY)]AQR_.2	157404	147323	155054	91448.5	69618.9	71947.4	0.0650451	0.323296	0.00307321	0.0212319	0.506795
_LLLLSSS[Phospho (STY)]PK_.2	384192	401828	405591	342392	340343	342332	0.0533699	0.023675	0.0131266	0.0482971	0.860236
_LLLLSSS[Phospho (STY)]PK_.1	87196.8	105660	101857	58099.9	74312.1	77362.3	0.782665	0.939391	0.0262433	0.0744752	0.711788
_ASS[Phospho (STY)]PEVITEEPKPK_.2	760422	778728	742115	909644	938845	880442	0.265493	0.561636	0.00327939	0.0221648	1.19624
_GKAS[Phospho (STY)]S[Phospho (STY)]PEVITEEPKPK_.2	233000	275840	229441	157402	169386	150627	0.323772	0.238724	0.0184087	0.0601752	0.646658
_GKAS[Phospho (STY)]S[Phospho (STY)]PEVITEEPKPK_.3	62274	33622.6	55598.9	56287.4	33671.3	31103	0.0765625	0.920874	0.43823	0.542593	0.79911
_HQTTNAAGGKLS[Phospho (STY)]PPC[Carbamidomethyl (C)]EAGEAK_.3	25117.8	19434.6	13751.3	32720.7	31623.1	18001	0.535341	0.646462	0.244746	0.350859	1.41234
_RRS[Phospho (STY)]FDEPAR_.2	281337	532148	496267	191759	295417	267134	0.192593	0.269736	0.128606	0.217321	0.575918
_RRS[Phospho (STY)]FDEPAR_.3	97042.1	13489.7	38227.7	59709.6	27766.9	43500.7	0.652157	0.243521	0.839378	0.87637	0.880463
_AALS[Phospho (STY)]DGPS[Phospho (STY)]PPAPPPPPPAAGGGGR_.3	187058	176769	190224	134118	134014	120261	0.139998	0.874646	0.000906792	0.0119858	0.701004
_EQVVSAPS[Phospho (STY)]PDEDAPK_.2	267578	254528	262803	520052	429070	407941	0.173136	0.027486	0.0297331	0.0811481	1.72894
_GRYS[Phospho (STY)]VDPDNATK_.2	68739.3	88013	82713.4	47749.5	53459.3	48814.5	0.231976	0.171825	0.0268789	0.0756958	0.626492
_SS[Phospho (STY)]AAS[Phospho (STY)]LNEALEMR_.2	3.87132e+06	2590126	5406779	6875142	6852950	6.45052e+06	0.226118	0.059451	0.072715	0.144675	1.70022
_S[Phospho (STY)]SAASLNEALEM[Oxidation (M)]R_.2	813684	768804	858565	1.01625e+06	680742	837633	0.780338	0.135857	0.781997	0.83505	1.03833
_S[Phospho (STY)]SAAS[Phospho (STY)]LNEALEM[Oxidation (M)]R_.2	175371	337220	256296	406471	371547	336624	0.533205	0.313089	0.117523	0.204316	1.44968
_RSS[Phospho (STY)]AAS[Phospho (STY)]LNEALEMR_.2	2599070	3.58261e+06	3886601	5290372	5973248	5631810	0.533481	0.407433	0.0140476	0.0504396	1.67809
_RSS[Phospho (STY)]AASLNEALEMR_.2	3863848	3996287	4128726	9659993	8.7681e+06	7.87621e+06	0.0783151	0.0467369	0.010184	0.0418224	2.19406
_RSS[Phospho (STY)]AAS[Phospho (STY)]LNEALEM[Oxidation (M)]R_.2	632964	618553	605971	914881	836969	646135	0.0393391	0.0218775	0.151385	0.245333	1.29098
_RSS[Phospho (STY)]AASLNEALEMR_.3	1338908	1.54286e+06	2027366	1.87883e+06	2678994	3.55319e+06	0.484526	0.301902	0.145282	0.237791	1.65223
_RSS[Phospho (STY)]AASLNEALEM[Oxidation (M)]R_.2	373826	378076	369575	625232	513095	520331	0.140754	0.0113374	0.0380519	0.0959098	1.47899
_RSS[Phospho (STY)]AAS[Phospho (STY)]LNEALEMR_.3	332745	280593	294554	455139	407333	372336	0.786807	0.590757	0.0250612	0.0726817	1.36008
_S[Phospho (STY)]S[Phospho (STY)]LTASAHNAVPSLAGQK_.2	113063	109636	112232	166537	164912	156591	0.0296268	0.202897	0.00162835	0.0156567	1.45713
_RSS[Phospho (STY)]LTASAHNAVPSLAGQK_.3	1.34682e+06	1.43863e+06	1.10719e+06	2708870	4788940	5672505	0.147012	0.0282226	0.0703093	0.142156	3.38338
_RS[Phospho (STY)]S[Phospho (STY)]LTASAHNAVPSLAGQK_.2	1.43307e+06	1.38546e+06	1.31034e+06	2.30947e+06	2342694	2.27625e+06	0.022854	0.445312	0.00015559	0.00483171	1.67804
_RS[Phospho (STY)]S[Phospho (STY)]LTASAHNAVPSLAGQK_.3	771314	816526	776308	661877	1.32978e+06	1.50294e+06	0.0686002	0.00803222	0.279263	0.385434	1.47817
_SDS[Phospho (STY)]YTQEDRIETDFGTMVVAVQGDR_.3	2.42796e+06	596291	1.54574e+06	2.9276e+06	2.61549e+06	2.30338e+06	0.34407	0.208926	0.165518	0.261837	1.71695
_SDS[Phospho (STY)]YTQEDRIETDFGTM[Oxidation (M)]VVAVQGDR_.3	3.77854e+06	1.60593e+06	358358	2.51366e+06	5.34292e+06	1.62054e+06	0.783503	0.883675	0.454546	0.55888	1.65025
_SDSY[Phospho (STY)]TQEDRIETDFGTM[Oxidation (M)]VVAVQGDR_.3	68336	116782	91149.8	23982.6	25179	26375.4	0.156172	0.0064609	0.0407657	0.0995792	0.273419
_SLS[Phospho (STY)]RSDSYTQEDR_.2	862008	710588	618710	873941	820819	768847	0.564312	0.308455	0.332378	0.43771	1.12426
_SLSRSDSY[Phospho (STY)]TQEDRIETDFGT[Phospho (STY)]MVVAVQGDR_.4	363510	115083	355237	509038	491812	526265	0.139821	0.0327481	0.102939	0.185098	1.83145
_QTS[Phospho (STY)]LEEEANAK_.2	1.74303e+06	1160847	1.36002e+06	1.68469e+06	1.55267e+06	2.05492e+06	0.987069	0.871653	0.207546	0.3083	1.24118
_SSGM[Oxidation (M)]TASTLDY[Phospho (STY)]LM[Oxidation (M)]WHHFGK_.3	4203.17	5259.52	6315.87	3124.8	9757.45	8383.52	0.844704	0.168646	0.4653	0.569045	1.34776
_SDS[Phospho (STY)]YTQEDR_.2	100901	145437	114383	193158	249065	204597	0.72392	0.746331	0.013161	0.048313	1.79313
_SDS[Phospho (STY)]YTQEDR_.1	13011.5	12485.1	13538	18967.7	21465.9	20216.8	0.130201	0.300897	0.00415463	0.0251246	1.55376
_SSLTASAHNAVPSLAGQKLS[Phospho (STY)]AVR_.3	4450.69	2634.5	2594.86	28925.7	26096.1	25886.1	0.0229359	0.558587	0.000120434	0.00413072	8.35822
_RRS[Phospho (STY)]S[Phospho (STY)]LTASAHNAVPSLAGQK_.3	5272833	5797974	5484306	15619932	19352244	19563520	0.0361046	0.0313125	0.00931348	0.0395483	3.29419
_RRS[Phospho (STY)]S[Phospho (STY)]LTASAHNAVPSLAGQK_.4	423398	427165	380593	241338	1.06994e+06	1.50927e+06	0.0777141	0.00449248	0.290065	0.396295	2.29098
_RRS[Phospho (STY)]S[Phospho (STY)]LT[Phospho (STY)]ASAHNAVPSLAGQK_.3	21503.4	46193	25308.8	66696.1	119159	78690.3	0.624565	0.377338	0.0503943	0.11569	2.84442
_TTPLPSPAAAHSS[Phospho (STY)]PGGQAQQQGPR_.3	1.62791e+06	1.59855e+06	1.54725e+06	855690	910677	930184	0.0267372	0.944302	2.92211e-05	0.00268601	0.564876
_TTPLPSPAAAHSS[Phospho (STY)]PGGQAQQQGPR_.2	334025	378764	343964	295740	212264	220843	0.401692	0.412859	0.0353883	0.0911684	0.689705
_TTPLPS[Phospho (STY)]PAAAHSS[Phospho (STY)]PGGQAQQQGPR_.3	317080	311078	287960	129203	129580	128827	0.0145632	0.00188611	0.00251678	0.0192785	0.423101
_IIDGS[Phospho (STY)]DEDS[Phospho (STY)]GEEQPKKPK_.2	16611.5	29158.5	23641.6	3622.41	5506.33	4757.17	0.212285	0.0480833	0.0339078	0.0885456	0.200052
_GAGGDS[Phospho (STY)]DFEMWVDKR_.2	13000.2	15055.6	15724.3	22278.4	7587.83	16280.2	0.762358	0.0747511	0.871579	0.902202	1.05405
_SITALAVS[Phospho (STY)]PNR_.2	266666	250106	285259	268740	252684	248540	0.311926	0.535473	0.428936	0.533385	0.960016
_S[Phospho (STY)]ITALAVSPNR_.2	72587.7	77403.5	84465.4	65350.7	61086.9	61949.7	0.50348	0.249404	0.0341275	0.0890182	0.803507
_DLLS[Phospho (STY)]S[Phospho (STY)]DDEDLTSVDAALPR_.2	2143232	2.09565e+06	1.92499e+06	1.56607e+06	1.58245e+06	1.37423e+06	0.392562	0.991072	0.00436163	0.0259548	0.73375
_DLLS[Phospho (STY)]S[Phospho (STY)]DDEDLTSVDAALPR_.3	392856	373090	391844	179616	199495	230757	0.0633617	0.313343	0.00232003	0.018559	0.526752
_S[Phospho (STY)]FGEPGPER_.2	39293.2	42657.1	39761.4	34528	26681.8	24822.4	0.320447	0.22303	0.0447107	0.105705	0.706853
_KLGS[Phospho (STY)]DVLS[Phospho (STY)]DEDDVSPSADEALRR_.3	29340.3	37070.6	35054.7	17186.8	19257.6	19369.4	0.176989	0.173408	0.015765	0.0543148	0.550077
_YEIS[Phospho (STY)]S[Phospho (STY)]DEEDLPFK_.2	258834	189472	224153	91335.1	192501	141918	0.906221	0.636993	0.0894698	0.167156	0.633131
_GTVLIQS[Phospho (STY)]ADELR_.2	243609	249290	260424	244552	250542	241233	0.402001	0.464189	0.386706	0.491875	0.97744
_RPAAPC[Carbamidomethyl (C)]QPPAAAPGPPS[Phospho (STY)]PPPS[Phospho (STY)]PEEPATVAR_.3	355958	410127	396935	320887	287223	316765	0.60961	0.591465	0.020454	0.0646539	0.795235
_RPAAPC[Carbamidomethyl (C)]QPPAAAPGPPS[Phospho (STY)]PPPS[Phospho (STY)]PEEPATVAR_.4	45130.1	48786.6	44033.3	33612.8	48298.3	37736.8	0.362354	0.196073	0.296011	0.401415	0.867329
_GRLS[Phospho (STY)]KEEIER_.3	7887.97	6670.18	9105.75	21237.9	9456.3	12553.7	0.0725432	0.0799131	0.201719	0.301595	1.82759
_NIVHGSDS[Phospho (STY)]VASAEK_.2	37044.2	52442.3	49798.8	46103.6	52783.2	49443.4	0.107034	0.282128	0.603143	0.689563	1.06494
_NIVHGS[Phospho (STY)]DSVASAEK_.2	110773	109683	111863	89604	99375.6	98937.9	0.257649	0.0785283	0.0389744	0.0969298	0.866389
_GLSS[Phospho (STY)]GQRT[Phospho (STY)]PDSLDTPR_.2	402745	392298	381850	271878	246246	220614	0.130035	0.28447	0.00449218	0.0262672	0.627702
_RES[Phospho (STY)]PS[Phospho (STY)]PSPTPPLPEK_.2	545785	451485	375727	376513	296133	336323	0.613681	0.36251	0.116621	0.203026	0.734866
_RES[Phospho (STY)]PSPS[Phospho (STY)]PTPPLPEK_.2	446245	386099	325953	297914	301181	294647	0.0849002	0.00765253	0.125918	0.214818	0.7716
_RES[Phospho (STY)]PSPSPTPPLPEK_.2	208927	219353	206369	288916	245469	248247	0.346525	0.150224	0.0629466	0.132586	1.23317
_RDS[Phospho (STY)]VDS[Phospho (STY)]IDGHIAAEEEERPTEK_.3	46036.7	28263	49418	48025.5	34908.9	39971.5	0.490638	0.503615	0.973668	0.979636	0.993439
_VEVLAHS[Phospho (STY)]GDESSGSK_.2	26835.8	35834.9	28479	36145.7	34021	32625.7	0.335088	0.240973	0.294573	0.400312	1.12773
_S[Phospho (STY)]LDEIPIK_.2	16723.8	21601.1	27594.2	5540.55	8611.33	13095.4	0.929684	0.652454	0.033516	0.0880225	0.413344
_AGVGVS[Phospho (STY)]PPR_.2	1.01889e+06	829027	1.01301e+06	870313	966106	892438	0.436626	0.353575	0.569969	0.663185	0.953836
_RAGVGVS[Phospho (STY)]PPR_.2	160230	190416	181088	160511	167178	187201	0.220514	0.892704	0.664437	0.740483	0.968324
_HALS[Phospho (STY)]PPR_.2	88720.5	102477	111941	74344.8	94976.6	97870.4	0.9484	0.905245	0.298151	0.403267	0.88142
_KHALS[Phospho (STY)]PPR_.2	30340.2	43636	39563.1	63205.1	90516	79664	0.596454	0.392253	0.0214966	0.0667557	2.05554
_HALS[Phospho (STY)]PPRR_.2	4995.26	20512.2	16864.3	9051.32	16624.9	15456.6	0.450013	0.401346	0.942251	0.955465	0.970761
_EAAPS[Phospho (STY)]PGSS[Phospho (STY)]PPVPAPISTQTMTR_.3	684009	795443	572575	630242	625555	627899	0.206414	0.00144982	0.475108	0.577671	0.917968
_SLS[Phospho (STY)]PPC[Carbamidomethyl (C)]KAEENSK_.2	183374	242844	207012	157159	181554	156797	0.380913	0.365237	0.100274	0.181726	0.782512
_S[Phospho (STY)]LPNLSR_.2	480257	483140	500480	242900	269408	266651	0.0256018	0.718472	4.792e-05	0.00324724	0.53212
_AKAPAAS[Phospho (STY)]EEEHDEEPPKR_.3	33069.8	50191.7	52732.4	22288.9	40477.5	24813.8	0.502167	0.917536	0.127431	0.216755	0.644001
_AKAPAAS[Phospho (STY)]EEEHDEEPPKR_.2	12262	15890.5	8633.48	14128.1	7669.63	6339.92	0.590028	0.861493	0.418121	0.522196	0.764903
_AKAPAAS[Phospho (STY)]EEEHDEEPPKR_.4	8068.16	5275.47	2482.78	6217.8	3928.6	4953.65	0.993212	0.288006	0.899372	0.925551	0.954105
_SGS[Phospho (STY)]ET[Phospho (STY)]PPHWR_.2	48453.5	54743.8	53829.8	40478.3	36280.7	35629.2	0.226765	0.747657	0.00471747	0.0265704	0.715724
_LS[Phospho (STY)]EDVANHHAEPPR_.3	6524.71	4121.99	4044.68	14777.9	14373.3	20084.8	0.259396	0.326286	0.013319	0.0485056	3.35135
_LS[Phospho (STY)]EDVANHHAEPPR_.2	13437.9	9351.66	5265.46	3809.2	11117.1	11763.2	0.490192	0.921471	0.902133	0.927562	0.95133
_KES[Phospho (STY)]VGNNLPTPGK_.2	198546	202538	199746	141700	155516	144533	0.0452688	0.148228	0.00383054	0.0241513	0.73523
_RLS[Phospho (STY)]DLFDDER_.2	44943.9	45979.2	43122.4	49884.1	54815.4	53051	0.593468	0.499414	0.0153116	0.0533931	1.17684
_LADLEDIES[Phospho (STY)]C[Carbamidomethyl (C)]DEDEVAQVQSDVNALR_.3	338222	386759	408392	279960	288156	340609	0.559734	0.911378	0.0567307	0.123688	0.801788
_S[Phospho (STY)]LPS[Phospho (STY)]PTVPIVAPIPVK_.2	262759	258323	260672	108402	114160	118582	0.00981933	0.316987	5.10477e-05	0.00324724	0.436383
_GLKPSGDGQAAAPKS[Phospho (STY)]PE_.2	866565	1.26118e+06	962049	725187	1.04625e+06	927366	0.910289	0.764709	0.440228	0.544486	0.873455
_GLKPSGDGQAAAPKS[Phospho (STY)]PE_.3	26048.7	2686.54	6845.59	22658.2	20231.9	17805.6	0.406816	0.0765222	0.364565	0.470188	1.70585
_SSMGNLS[Phospho (STY)]DEILSIFPENSR_.2	327849	331636	217672	251652	203099	211768	0.0825703	0.275571	0.192408	0.291467	0.759862
_YGLPVKPMT[Phospho (STY)]PR_.2	256606	255460	241262	288406	273977	260029	0.773339	0.529891	0.0877913	0.165094	1.0917
_YGLPVKPM[Oxidation (M)]T[Phospho (STY)]PR_.2	8797.63	11894.4	10346	3559.09	4434.1	8127.78	0.610838	0.576612	0.0494786	0.114273	0.519395
_KYGLPVKPMT[Phospho (STY)]PR_.3	43029.1	35387.9	43154.5	35741.8	53905.2	58906.4	0.337095	0.23542	0.330437	0.435904	1.22194
_KYGLPVKPMT[Phospho (STY)]PR_.2	28841.1	10067.6	11404.4	63781.8	44964.3	30390.7	0.565735	0.560056	0.0718485	0.143447	2.76541
_RSS[Phospho (STY)]MGNLSDEILSIFPENSR_.3	17171.1	21696.7	21386.7	16119.8	16021.1	18683.9	0.191563	0.523149	0.154076	0.24812	0.843503
_[Acetyl (Protein N-term)]STT[Phospho (STY)]PDLLPAEAPAPR_.2	1.22672e+06	1.33167e+06	1.43661e+06	1.74314e+06	1.74263e+06	1.78199e+06	0.162011	0.091736	0.0163361	0.0556978	1.31858
_KVQETVNQVASGSNS[Phospho (STY)]PC[Carbamidomethyl (C)]FGLPASVAVAGSGGR_.3	1.69217e+06	1.98888e+06	1.84052e+06	870995	850976	1.88387e+06	0.0406101	0.121426	0.19668	0.295986	0.653047
_SPGPHS[Phospho (STY)]PASTPTTPK_.2	211221	324581	288791	165555	245692	226236	0.974962	0.682058	0.211976	0.313262	0.773089
_S[Phospho (STY)]PGPHS[Phospho (STY)]PASTPTTPK_.2	179035	214503	173188	52328.8	37592.3	33670.1	0.0858852	0.323377	0.00270964	0.0200863	0.218079
_S[Phospho (STY)]PGPHSPASTPTTPK_.2	50776.4	74433	63675.1	28172.2	37938.8	34948.7	0.645221	0.302166	0.0353485	0.0911683	0.535034
_EAGGDDDDVDLFGS[Phospho (STY)]DDDEEANQAR_.3	12739590	10978607	8523025	14800752	14261860	3.98307e+06	0.45045	0.216147	0.948031	0.95888	1.02495
_KEAGGDDDDVDLFGS[Phospho (STY)]DDDEEANQAR_.3	2.56042e+06	2268060	2008246	2098526	2.05426e+06	1.96311e+06	0.169303	0.120367	0.268106	0.374079	0.894565
_EAGGDDDDVDLFGS[Phospho (STY)]DDDEEANQAREER_.3	1.22356e+06	1.14559e+06	1128556	64473.4	76179.3	70067.4	0.00990253	0.0296556	0.000615805	0.0101807	0.0602453
_QSGDGEENPVS[Phospho (STY)]PQAQATR_.2	8855.68	12637.8	22527.4	22864.9	12961.5	22994.3	0.072305	0.796833	0.403303	0.508109	1.3362
_KAEGSAASGDGDES[Phospho (STY)]RDYDAETQK_.3	417113	349021	280929	480844	263394	304207	0.50777	0.512751	0.995602	0.995602	1.00132
_KAEGSAASGDGDES[Phospho (STY)]RDYDAETQK_.2	221825	422114	279839	208791	297467	250124	0.220599	0.311882	0.458334	0.562936	0.818792
_AEGSAASGDGDES[Phospho (STY)]RDYDAETQK_.2	61000.2	119381	42185.6	43153.4	34055.1	62790.9	0.0654266	0.235351	0.360573	0.466815	0.629021
_KAEGSAAS[Phospho (STY)]GDGDESR_.2	10697.1	10949.3	10823.2	3997.65	14370	9183.81	0.318274	0.00186585	0.639003	0.717707	0.848532
_KAEGS[Phospho (STY)]AAS[Phospho (STY)]GDGDESR_.2	800.629	2498.4	1231.5	370.751	1086.95	728.851	0.197672	0.282297	0.261962	0.368269	0.482625
_AEGSAAS[Phospho (STY)]GDGDESR_.2	2270.95	5109.6	6958.82	5131.45	5325.7	4937.21	0.175219	0.0160575	0.82086	0.860948	1.07357
_LIASGDAS[Phospho (STY)]PVLPAATR_.2	2.29926e+06	2191759	2.32996e+06	1.81586e+06	1.93333e+06	1.9733e+06	0.436889	0.879326	0.00459589	0.026536	0.838955
_LIAS[Phospho (STY)]GDAS[Phospho (STY)]PVLPAATR_.2	876066	880824	360418	437627	431598	438659	0.0134083	0.000611303	0.258583	0.364779	0.617711
_LIAS[Phospho (STY)]GDASPVLPAATR_.2	20503.2	22027.9	12536.6	19524.8	17215.7	20272.4	0.234469	0.179572	0.850047	0.886301	1.03533
_EHEAPLLIVEDGES[Phospho (STY)]VAS[Phospho (STY)]AEMDSDAK_.3	229170	220791	213157	202212	204152	246719	0.617702	0.185486	0.843568	0.880345	0.984867
_RFVS[Phospho (STY)]EGDGGR_.2	21341.9	24504.4	21958.2	17634.7	12104.1	14750.8	0.785436	0.534695	0.0209789	0.06586	0.656146
_FVS[Phospho (STY)]EGDGGR_.2	3296.21	2046.26	796.317	2623.74	1068.05	1152.06	0.458019	0.655202	0.652612	0.729782	0.789056
_NFS[Phospho (STY)]IGQDIQPK_.2	62054.1	67063.7	74965.2	20986.5	26011.2	27221.8	0.11455	0.408192	0.00206324	0.0173536	0.363672
_TC[Carbamidomethyl (C)]NMVNADS[Phospho (STY)]MDFDTFK_.2	9638.02	11318.9	11177.9	67504.4	61849.2	54722.1	0.0359423	0.0450785	0.00457842	0.0265018	5.72823
_LGS[Phospho (STY)]PPAVPPTGGLNSGGGSSSGGSAASGGGDQLSK_.3	3438947	3.23605e+06	3.03315e+06	2.92509e+06	2599886	2.57679e+06	0.635464	0.958748	0.0300772	0.081838	0.834534
_AIVGAS[Phospho (STY)]LNDIMAR_.2	7070.25	3410.18	8221.92	13106.6	11644.7	11688.4	0.530271	0.198636	0.0439891	0.104753	1.9484
_ETLSDLNRS[Phospho (STY)]PK_.2	2.55606e+06	2.60808e+06	2703576	1.61824e+06	1620032	1.51124e+06	0.0345002	0.817357	6.3704e-05	0.0034139	0.603672
_GEGVDAGS[Phospho (STY)]LEPDWIVAR_.2	133770	136339	128292	210865	242042	216694	0.0994463	0.118628	0.00800473	0.0364978	1.68072
_GEGVDAGS[Phospho (STY)]LEPDWIVAR_.3	3583.55	3341.97	2205.33	3946.22	3062.66	4164.21	0.744901	0.769764	0.280907	0.387004	1.22366
_EQQIS[Phospho (STY)]PGDFPDLR_.2	27921.7	25207.3	30156.1	22847.3	15616.3	20600	0.956426	0.61662	0.0419802	0.101441	0.709173
_GGAFDGLEQS[Phospho (STY)]PFGFGR_.2	29621.9	27592.4	26832.2	31727.3	32381.8	28586.8	0.61655	0.66899	0.12287	0.210869	1.10291
_S[Phospho (STY)]PGSPVTSSPPQWDVLNR_.2	145271	212849	219706	135102	141075	147049	0.0199652	0.0448719	0.159697	0.255205	0.732446
_AS[Phospho (STY)]IDGYLPVVER_.2	22596.6	21143.4	24744.8	16300	19348.5	13251.4	0.919537	0.519458	0.0444078	0.105314	0.714025
_VDFDKLQTEDDDDDDLS[Phospho (STY)]EDDNHLR_.3	1.42592e+06	1.42163e+06	1.42715e+06	977555	1.05e+06	1.05192e+06	0.0223642	0.0115285	0.00362196	0.0233145	0.720395
_VDFDKLQTEDDDDDDLS[Phospho (STY)]EDDNHLR_.4	31378.2	30397.1	35544.9	4363.28	23464.3	23244.2	0.19031	0.11977	0.127992	0.21705	0.524781
_AAS[Phospho (STY)]GDAAAAEGAEVAADGAAAGGAK_.2	1.10581e+06	1.40623e+06	767677	1.25432e+06	587448	1.03744e+06	0.881973	0.936722	0.646329	0.72346	0.877886
_AAS[Phospho (STY)]GDAAAAEGAEVAADGAAAGGAK_.3	168910	167662	136829	100963	133799	108756	0.380509	0.94202	0.0400903	0.0985322	0.725639
_RAAS[Phospho (STY)]GDAAAAEGAEVAADGAAAGGAK_.3	2805.36	2517.85	3397.48	575.214	1127.55	2141.29	0.784174	0.481093	0.0503162	0.115627	0.440797
_AEAFS[Phospho (STY)]MENIR_.2	923697	927048	948695	1.26738e+06	1.29207e+06	1.23778e+06	0.0269063	0.397016	0.000363421	0.00753374	1.35642
_AEAFS[Phospho (STY)]M[Oxidation (M)]ENIR_.2	27988.5	24358.6	26420.3	35812.3	35358.9	33584.3	0.274902	0.587221	0.00398053	0.0247223	1.32994
_HSKS[Phospho (STY)]EPLLLLLPSR_.3	197892	234747	223301	400596	471812	462635	0.0988637	0.381558	0.00321568	0.0218628	2.03531
_HSKS[Phospho (STY)]EPLLLLLPSR_.2	104470	92926.3	72524.8	185075	190200	195325	0.091256	0.183864	0.00492926	0.0272294	2.11395
_S[Phospho (STY)]EPLLLLLPSR_.2	287416	320893	299089	291483	237033	208171	0.396343	0.277469	0.131987	0.221391	0.811869
_S[Phospho (STY)]EPLLLLLPSRK_.2	56078.6	53227.2	57166.2	37190.7	35480.7	36276.3	0.0381848	0.299947	0.00113677	0.0128929	0.65445
_HSKS[Phospho (STY)]EPLLLLLPSRK_.3	18059.1	16330.2	17194.6	53817.2	47529.5	46554.4	0.0401086	0.0949957	0.00359486	0.0233145	2.86719
_HRAEAFS[Phospho (STY)]MENIR_.3	96595.2	113034	84184.8	53412.4	102932	123560	0.719449	0.277174	0.851187	0.886924	0.95266
_HRAEAFS[Phospho (STY)]MENIR_.2	13907.3	2136.88	17793.1	58161.4	15900.8	3336.25	0.0324596	0.15123	0.477478	0.579326	2.28737
_LEAQEVKEEDC[Carbamidomethyl (C)]NES[Phospho (STY)]PVPS[Phospho (STY)]PK_.2	140193	332303	298316	334185	169176	289387	0.0934916	0.816888	0.929065	0.947972	1.02846
_LEAQEVKEEDC[Carbamidomethyl (C)]NES[Phospho (STY)]PVPS[Phospho (STY)]PK_.3	83712.9	67148.4	77081.7	57918	77261.7	83012.2	0.296129	0.570992	0.739033	0.801841	0.957221
_EQAIVIS[Phospho (STY)]DDEGPEER_.2	191760	197171	180870	189371	97520.1	133589	0.0712107	0.065947	0.200449	0.300086	0.737942
_VNWATS[Phospho (STY)]PGNTPK_.2	141205	143879	139374	127673	108459	103124	0.170115	0.0633141	0.058526	0.126522	0.799267
_QLS[Phospho (STY)]RPGGGGVAELR_.2	170060	130346	119959	113134	86599.1	76174.4	0.801364	0.681231	0.0688388	0.140365	0.656351
_QLS[Phospho (STY)]RPGGGGVAELR_.3	35702.5	27926.8	36032.2	14301.2	9839.37	18763.1	0.400841	0.971997	0.00689733	0.0335807	0.430494
_AFS[Phospho (STY)]DVLPETPR_.2	7188.96	5215.51	6202.24	22940.6	15080.7	19780.5	0.24462	0.119958	0.0236979	0.0709086	3.1065
_EAGPPTLDDAEGNC[Carbamidomethyl (C)]DVAGS[Phospho (STY)]DDDTPNDK_.3	391299	355598	310131	501209	463914	400948	0.923341	0.781977	0.0542661	0.120954	1.29237
_LKS[Phospho (STY)]DNEGQVSDAIR_.2	55483.3	65921.9	62019.9	41750.4	42148	41441.7	0.100771	0.011157	0.0234337	0.0704852	0.683331
_RGS[Phospho (STY)]LALDR_.2	19171.8	19256.1	22446.3	17016.4	14561.1	15046.8	0.650949	0.650856	0.0271877	0.0761518	0.765911
_GS[Phospho (STY)]PSVQMDTSNTGR_.2	69508.2	44137.4	41466.8	38518.9	28239.9	34304.8	0.178846	0.201637	0.172469	0.269982	0.65155
_LHLAAS[Phospho (STY)]AR_.2	163037	158800	168131	226024	246992	235564	0.0892077	0.329475	0.00232593	0.018559	1.44617
_IC[Carbamidomethyl (C)]HTVVLHDPFDDPPNLELPDAS[Phospho (STY)]PEPTLEMLQSDR_.4	47589.6	47562.2	46180	82340.4	75916.3	81853	0.0233302	0.0998069	0.0027022	0.0200863	1.69891
_GGTSLQMPGS[Phospho (STY)]PLVPK_.2	28105.7	26344.8	26529.7	19687.8	21579.9	21362.1	0.27898	0.931956	0.00174233	0.0161447	0.773396
_RYS[Phospho (STY)]DFEWLR_.2	11721.6	11520.4	11922.8	5352.54	5554.76	5756.97	0.0127315	0.994926	3.03853e-06	0.00112809	0.47389
_IAS[Phospho (STY)]INMGPAR_.2	20281.3	16456.6	18139.8	32868.4	34410.4	34834.2	0.0619636	0.448862	0.000973931	0.0120978	1.86074
_LGTS[Phospho (STY)]PQINK_.2	291403	254058	281978	185777	165160	145747	0.301694	0.969456	0.00238939	0.0188014	0.600267
_RAS[Phospho (STY)]PS[Phospho (STY)]PPVC[Carbamidomethyl (C)]WAHDSVR_.2	124038	132889	144211	190354	115243	111638	0.140735	0.101543	0.855708	0.889531	1.04013
_RAS[Phospho (STY)]PS[Phospho (STY)]PPVC[Carbamidomethyl (C)]WAHDSVR_.3	104662	121703	136674	50628.3	102069	116080	0.24829	0.353827	0.252842	0.358883	0.740352
_SAS[Phospho (STY)]PDLEVSGHTSK_.2	26939.5	33553.2	30669.6	45349.4	46543.6	48357.7	0.214763	0.343993	0.00563241	0.0297546	1.53847
_MRNS[Phospho (STY)]VEGLNQEIER_.2	19321.6	15739.4	17115.7	19513.1	18263.7	17014.4	0.613766	0.64432	0.534179	0.630245	1.05011
_ANNIS[Phospho (STY)]PGAPDVK_.2	109324	114545	83951.4	47144.3	30487.7	21434.6	0.333468	0.774855	0.00522627	0.0283254	0.321833
_S[Phospho (STY)]PC[Carbamidomethyl (C)]AAATSSAGPAGGGR_.2	216680	225678	184747	202869	126348	127534	0.164627	0.386236	0.140259	0.232383	0.728348
_HMGS[Phospho (STY)]KEDIASK_.2	1359.74	1463.92	1411.83	2323.01	2163.64	2243.32	0.0503576	0.596075	0.000284408	0.00695286	1.58895
_GLRPSLGS[Phospho (STY)]PK_.2	119937	122865	124187	99277.2	99641.8	100572	0.0270227	0.173998	0.00152502	0.0150408	0.816078
_FPEAPSQITHHHDT[Phospho (STY)]DDDDEEAER_.3	1.0912e+06	1098980	1.01349e+06	2.43279e+06	1.78294e+06	1.61217e+06	0.2224	0.0267414	0.0711916	0.142603	1.81913
_FPEAPSQITHHHDT[Phospho (STY)]DDDDEEAER_.4	814937	778351	796644	347851	984029	665940	0.347534	0.00847098	0.550635	0.646251	0.835932
_SEQVPHRFPEAPSQITHHHDT[Phospho (STY)]DDDDEEAER_.5	295821	201151	248486	175160	184518	165801	0.257384	0.0786891	0.11025	0.195489	0.704909
_SEQVPHRFPEAPSQITHHHDT[Phospho (STY)]DDDDEEAER_.4	259728	154789	155589	119966	157144	145115	0.0187564	0.181296	0.290707	0.396701	0.740607
_KFS[Phospho (STY)]KSEQVPHR_.3	21451.2	20900.4	20349.7	134233	164478	163889	0.0189872	0.00298739	0.00552585	0.0293266	7.37785
_RENERHS[Phospho (STY)]QSEPESTDR_.3	268815	155896	123288	231487	60241.1	129873	0.771378	0.879323	0.560984	0.656035	0.769346
_RENERHS[Phospho (STY)]QSEPESTDR_.4	186757	101342	15927.8	41272	48648.6	44960.3	0.112403	0.00510063	0.371285	0.476124	0.443648
_RENERHS[Phospho (STY)]QS[Phospho (STY)]EPESTDR_.3	82678.5	46432.9	29820.9	13124.5	32922.8	39978	0.466136	0.417254	0.260474	0.36722	0.54127
_RENERHS[Phospho (STY)]QS[Phospho (STY)]EPESTDR_.4	4013.62	2601.53	2905.59	4870.44	3119.85	3995.14	0.618448	0.83644	0.284641	0.391446	1.25888
_SEAVDVTPPTSVDRPAS[Phospho (STY)]PES[Phospho (STY)]PKAEDVIPVR_.3	399973	443120	420079	313635	305624	325978	0.210741	0.366511	0.00542395	0.0289866	0.748304
_SEAVDVTPPTSVDRPAS[Phospho (STY)]PESPKAEDVIPVR_.3	106452	111526	92929.5	94377.9	94444.7	92498.5	0.0323492	0.0293533	0.216304	0.317209	0.904837
_SEAVDVTPPTSVDRPAS[Phospho (STY)]PES[Phospho (STY)]PKAEDVIPVR_.4	62118.3	59506.9	60559.3	45119.9	44033.9	47289.1	0.0749026	0.769931	0.000317012	0.00707276	0.748926
_SEAVDVTPPTSVDRPAS[Phospho (STY)]PESPKAEDVIPVR_.4	8181.15	15123.9	22066.6	17869	14077.8	15973.4	0.880406	0.141081	0.854714	0.88915	1.05617
_LQQGSAS[Phospho (STY)]PPRVEK_.2	853272	1.02331e+06	962151	768817	918688	863378	0.982218	0.871635	0.222135	0.324724	0.898598
_LQQGSAS[Phospho (STY)]PPRVEK_.3	43624.8	1317.91	22471.4	39162.5	12137.6	21784.1	0.75797	0.588103	0.903898	0.928547	1.08411
_SEAVDVTPPTSVDRPAS[Phospho (STY)]PESPK_.2	57168	48291.2	52729.6	113997	65786.7	89892	0.236384	0.069134	0.111796	0.197468	1.70477
_AAPS[Phospho (STY)]PPPAAER_.2	37168	44340.2	38487.4	40340	38980.2	35568.3	0.72556	0.583627	0.557133	0.652247	0.957439
_AS[Phospho (STY)]PEALPR_.2	9453.2	14097	8940.65	37608.9	29099.6	30666.9	0.231085	0.562075	0.00406875	0.0250051	2.99701
_DSSLVVSPGRPAS[Phospho (STY)]PR_.2	970587	982784	881806	1.25124e+06	1.07795e+06	1.06492e+06	0.718914	0.436258	0.0701882	0.142108	1.19714
_DSSLVVSPGRPAS[Phospho (STY)]PR_.3	59206.3	38850.3	58292	60665.7	50481.7	70849.6	0.747597	0.87817	0.390327	0.494834	1.16405
_KEPVPENVEQKAS[Phospho (STY)]PEALPR_.3	178967	192584	196743	101980	121864	122399	0.155692	0.777406	0.00123536	0.0133855	0.609269
_KEPVPENVEQKAS[Phospho (STY)]PEALPR_.2	5154.5	5277.7	5400.9	14139.8	8266.3	2392.75	0.202217	0.00144336	0.471126	0.574045	1.56627
_SPQPQQPGAGVDPGT[Phospho (STY)]PR_.2	83272	97423.1	111271	78756.8	89471.3	74661.5	0.69705	0.45732	0.170926	0.268365	0.831911
_KTEDAS[Phospho (STY)]DEDTPVVAAASSR_.2	93955.5	102334	86398.9	107734	87419.9	97576.9	0.726633	0.760292	0.677875	0.749492	1.03553
_AYSTDTDTPSS[Phospho (STY)]PGKDDR_.2	13434.6	14911.2	9698.33	25492.6	19132.5	15296.2	0.689835	0.425781	0.117555	0.204316	1.57505
_S[Phospho (STY)]LPDLSPSR_.2	53279.4	62450.8	62931.4	26126.8	25781.8	27098.8	0.0325432	0.0344516	0.00804485	0.0366081	0.442218
_DADSKS[Phospho (STY)]PAQS[Phospho (STY)]PTHPPASATPATR_.3	1.15404e+06	928803	704671	1.62947e+06	1215613	1.07834e+06	0.873045	0.758337	0.150396	0.24442	1.4075
_S[Phospho (STY)]PAQS[Phospho (STY)]PTHPPASATPATR_.2	104567	146913	140226	153134	177052	143936	0.550007	0.718895	0.175476	0.27297	1.21041
_S[Phospho (STY)]PAQSPTHPPASATPATR_.2	35831.4	58364.9	46277.8	56450	75634	53858.9	0.877096	0.94621	0.184696	0.282389	1.32368
_KRS[Phospho (STY)]PVTEDHEER_.2	1147.81	1287.71	1402.92	4596.3	6629.58	2420.81	0.1035	0.00932396	0.114305	0.200208	3.55526
_NTS[Phospho (STY)]PLPSPPAR_.2	81712.3	83530.3	70723.4	73718.9	69844.7	72201.1	0.133853	0.149231	0.229583	0.333701	0.914389
_NTS[Phospho (STY)]PLPS[Phospho (STY)]PPAR_.2	694392	578439	624314	23904.1	260506	278249	0.441921	0.288758	0.0202477	0.0641234	0.296582
_NPS[Phospho (STY)]APPPGPPPPPEDK_.2	36247.7	33070.2	22705.7	33169.5	31905.3	30816.9	0.156147	0.0574106	0.783798	0.836196	1.04203
_VPS[Phospho (STY)]PQPPMPWFGMDIGGTLVK_.3	3964.48	4046.06	3092.64	4323.35	7074.02	6513.8	0.228404	0.233903	0.100523	0.182035	1.61316
_[Acetyl (Protein N-term)]S[Phospho (STY)]AQNQPDPLFDIR_.2	54097.5	56231.2	48068.8	25639.5	27050.9	25601.6	0.0460501	0.0768273	0.00661981	0.0326175	0.494275
_NPS[Phospho (STY)]PPPELVEAEK_.2	182504	178002	205200	232693	207255	199985	0.639326	0.836129	0.131763	0.221338	1.13121
_RES[Phospho (STY)]IDDTFHLLR_.3	31207.1	35003.6	23622.7	52076.7	45184.2	52257.8	0.460055	0.650101	0.0108436	0.0433367	1.6644
_YRS[Phospho (STY)]RS[Phospho (STY)]PLGAQSGYN_.2	289017	296296	340673	209383	229914	209209	0.305339	0.306095	0.0172271	0.0575405	0.700341
_YGGC[Carbamidomethyl (C)]DEGGQDYGSGS[Phospho (STY)]SPR_.2	247441	317839	282640	266251	273721	258780	0.544416	0.0895148	0.506868	0.605396	0.942015
_ERS[Phospho (STY)]PEVILDDR_.2	13884	18582.1	15462.1	16680.7	15515.9	13483.4	0.700265	0.625749	0.6793	0.750496	0.953091
_RKS[Phospho (STY)]PDGNS[Phospho (STY)]S[Phospho (STY)]GS[Phospho (STY)]EEFTVEK_.2	1638977	1.7708e+06	1.68632e+06	2.07478e+06	1.51514e+06	1.55604e+06	0.28096	0.0908995	0.935701	0.952698	1.00979
_KSPDGNS[Phospho (STY)]S[Phospho (STY)]GS[Phospho (STY)]EEFTVEK_.2	355844	665508	634939	917788	705692	717148	0.459643	0.653981	0.13896	0.23073	1.41317
_KSPDGNS[Phospho (STY)]S[Phospho (STY)]GSEEFTVEK_.2	639709	708766	679978	532359	440687	423471	0.329874	0.517243	0.0103028	0.0419041	0.688464
_IVFADS[Phospho (STY)]EDEEPGPAGTR_.2	48043.7	55723.2	49372.8	79307.8	69391.7	66893.3	0.552247	0.559238	0.0145171	0.051482	1.40782
_EIINVPETLPAC[Carbamidomethyl (C)]PPPS[Phospho (STY)]PGPAFR_.3	136416	154310	149612	169192	168596	201373	0.663702	0.391346	0.0742109	0.14616	1.22443
_DGT[Phospho (STY)]PAEPEEFIVER_.2	119417	124705	124998	75226.6	105284	96855.3	0.29733	0.0822394	0.0706556	0.142302	0.751426
_TLSTLSSS[Phospho (STY)]PR_.2	196740	215548	214107	124744	138014	131474	0.0725693	0.570683	0.000966359	0.0120978	0.629366
_GS[Phospho (STY)]PNTLAYR_.2	53895.9	60336.5	65420.9	67107.2	67867.7	64086.2	0.270506	0.214957	0.183411	0.280985	1.10803
_[Acetyl (Protein N-term)]METAGDDKS[Phospho (STY)]AGGPLEPSLK_.2	1.20611e+06	1.16865e+06	1.13843e+06	1.31822e+06	1221301	1.31963e+06	0.335128	0.528718	0.0499041	0.11491	1.09848
_[Acetyl (Protein N-term)]METAGDDKS[Phospho (STY)]AGGPLEPSLK_.3	43394.5	41732.6	40070.8	65836.3	65489.1	37322.5	0.0289573	0.0234697	0.264283	0.370545	1.34705
_S[Phospho (STY)]AGGPLEPSLK_.2	268330	257685	257442	260934	209168	202247	0.0355032	0.0759141	0.179589	0.276978	0.858184
_SRS[Phospho (STY)]DSVLC[Carbamidomethyl (C)]SK_.2	117467	153703	150561	68876.8	73885.3	74733.2	0.0872926	0.0521138	0.0254081	0.0728936	0.51572
_GEEHGGNIVYSTYEELEEDFK_.3	11058.3	15986.2	14410.9	17295.6	12046.7	9209.61	0.865528	0.544266	0.74856	0.809812	0.929961
_EAELALGS[Phospho (STY)]PERR_.2	35356	31243.7	33826.7	45986.3	38295.2	43612.1	0.679058	0.43355	0.0371098	0.0944389	1.27351
_EAELALGS[Phospho (STY)]PER_.2	12974.6	17881.5	22788.4	10533.7	12235.8	26063	0.425502	0.495899	0.794778	0.844114	0.910297
_APSHTTAEIGS[Phospho (STY)]PSTDGRPQSK_.3	7503.62	6869.37	7775.82	6771.39	6538.17	6943.64	0.446632	0.320321	0.128615	0.217321	0.914415
_TEDLGIPFNPEERS[Phospho (STY)]PS[Phospho (STY)]PEPIYNSAGK_.3	3.62655e+06	3.62925e+06	3417422	2.96699e+06	3.01577e+06	2.92206e+06	0.0908477	0.258878	0.00723892	0.0343699	0.834314
_TEDLGIPFNPEERS[Phospho (STY)]PS[Phospho (STY)]PEPIYNSAGK_.4	12029	12613.3	14491.3	9716.91	9337.73	10096.1	0.462051	0.161729	0.0374928	0.0950783	0.744903
_LRTEDLGIPFNPEERS[Phospho (STY)]PS[Phospho (STY)]PEPIYNSAGK_.4	362226	428285	419151	169375	125609	189614	0.154373	0.909457	0.00102627	0.0123773	0.400607
_S[Phospho (STY)]PS[Phospho (STY)]PEPIYNSAGK_.2	67112.7	70970.1	77092.3	61066.2	55935.4	50804.7	0.963992	0.980482	0.0190288	0.0614159	0.779859
_TQS[Phospho (STY)]PMTTATSVLGIK_.2	61021	59122.8	58926.1	58679.5	63301	54988.5	0.747127	0.145494	0.80222	0.849149	0.988268
_LLKPGEEPTDYS[Phospho (STY)]DEEESGAEPASK_.3	2.8751e+06	2.91253e+06	2931736	1.37777e+06	2.98057e+06	2.86384e+06	0.000155809	0.00305109	0.435445	0.540309	0.828291
_LLKPGEEPTDY[Phospho (STY)]S[Phospho (STY)]DEEESGAEPASK_.3	747465	788398	706532	176792	322754	468715	0.368298	0.148007	0.0296835	0.0811481	0.431797
_EVVS[Phospho (STY)]PTEEPQVAPR_.2	243223	230632	227960	384485	297437	286512	0.174332	0.0486579	0.0999711	0.181464	1.3799
_FVEWLQNAEEES[Phospho (STY)]EGED_.2	4310.19	43776.8	40639.3	37680.8	31290.9	36361.8	0.0288538	0.0498131	0.706163	0.775699	1.18717
_S[Phospho (STY)]PS[Phospho (STY)]PHSPSPVPAAPR_.2	195225	201213	194134	184846	163633	158409	0.233203	0.14033	0.0658022	0.136474	0.858303
_SPS[Phospho (STY)]PHSPSPVPAAPR_.2	30479.5	32237.8	28721.2	42473.3	45548.5	41420.2	0.260802	0.802028	0.00161442	0.015588	1.41562
_SPRS[Phospho (STY)]PS[Phospho (STY)]PHSPSPVPAAPR_.3	29525.7	26988.1	28256.9	21818.6	22799.7	23780.8	0.506397	0.746301	0.00501667	0.0275797	0.806873
_AVADEHS[Phospho (STY)]ISDVDSLVR_.2	11338.6	11062	8907.63	20229.1	22106.5	15195.8	0.401083	0.243854	0.0384547	0.09629	1.83758
_SPEEVTGVKS[Phospho (STY)]PDPETWTVPLDTGR_.3	87938.5	90633.8	75691	97203.4	100162	103121	0.630299	0.2428	0.0645041	0.134878	1.18179
_GLEWTDGQS[Phospho (STY)]PAGDWPGR_.2	155867	150870	112102	142495	136124	135880	0.495186	0.0514653	0.926749	0.946519	0.98964
_AVS[Phospho (STY)]PIKAEANQR_.2	28933.1	36073.1	36426.1	22032.5	27822.5	27344.3	0.39183	0.730264	0.0621723	0.131437	0.761091
_MAAQADKNS[Phospho (STY)]PPSATK_.2	18923.4	35025.8	30612.2	23921.2	26969.9	23961.5	0.920229	0.0879328	0.572632	0.664936	0.885186
_KES[Phospho (STY)]IVDLSK_.2	19247.5	19580.1	21141.5	8223.91	8880.69	8988.88	0.0313385	0.286543	0.000768247	0.0110339	0.435116
_VEPTDEEC[Carbamidomethyl (C)]DFAT[Phospho (STY)]DS[Phospho (STY)]EKEEDEITEGVK_.3	1668431	1.28927e+06	1.27261e+06	5.77592e+06	4866159	1.00887e+06	0.0270646	0.0182958	0.231878	0.336399	2.75416
_VEPTDEEC[Carbamidomethyl (C)]DFATDS[Phospho (STY)]EKEEDEITEGVK_.3	271203	382957	437301	374600	356259	407586	0.546833	0.174022	0.784273	0.836315	1.04305
_VEPTDEEC[Carbamidomethyl (C)]DFAT[Phospho (STY)]DSEKEEDEITEGVK_.3	180457	215161	210218	255748	241002	241078	0.649049	0.338454	0.0388536	0.0967524	1.21787
_VEPTDEEC[Carbamidomethyl (C)]DFATDS[Phospho (STY)]EKEEDEITEGVKK_.3	3.95779e+06	4363222	4.39884e+06	1.28169e+06	3054123	3.03199e+06	0.216481	0.112622	0.0860285	0.162376	0.579237
_VEPTDEEC[Carbamidomethyl (C)]DFAT[Phospho (STY)]DS[Phospho (STY)]EKEEDEITEGVKK_.3	3.32065e+06	3.64878e+06	3.69316e+06	2.6143e+06	2583531	2554477	0.0577918	0.0459016	0.0129178	0.0478021	0.727057
_VEPTDEEC[Carbamidomethyl (C)]DFAT[Phospho (STY)]DS[Phospho (STY)]EKEEDEITEGVKK_.4	198911	231092	243370	30488.6	180847	154769	0.191913	0.153067	0.149704	0.243639	0.543689
_VEPT[Phospho (STY)]DEEC[Carbamidomethyl (C)]DFAT[Phospho (STY)]DS[Phospho (STY)]EKEEDEITEGVKK_.3	83928.5	302483	309405	25259.1	83313.6	80815.1	0.0321062	0.12562	0.142989	0.235426	0.272181
_LGAIVGAPSTYIESLPAC[Carbamidomethyl (C)]VK_.2	8182.49	6954.83	7686.11	14452.1	15136	12550.7	0.174709	0.349175	0.00597648	0.0305879	1.84629
_EDS[Phospho (STY)]LTTPPLEQR_.2	211772	214819	234825	166019	158416	143224	0.417345	0.923396	0.00286283	0.0202736	0.707057
_YYPFHAS[Phospho (STY)]P_.2	26081.1	24191.4	27951.8	22765.1	19733.8	18352.4	0.866334	0.817702	0.0283087	0.0784721	0.777908
_IAVDT[Phospho (STY)]DDEDGEAPR_.2	4777.27	5036.99	4517.54	23100.4	15702.7	19615.4	0.102505	0.01208	0.0200694	0.0639484	4.07615
_DKIAVDT[Phospho (STY)]DDEDGEAPR_.2	7542.11	10341.3	4742.91	736.396	912.175	560.618	0.173786	0.0099062	0.0515093	0.117081	0.097638
_RANS[Phospho (STY)]LVQDVESFEPMVESLTIK_.3	6645.14	5558.99	4521.2	9584.54	8449.44	6597.21	0.838609	0.660681	0.0757373	0.148375	1.47269
_VVPVS[Phospho (STY)]PPAGGGPVWR_.2	829206	855701	839029	757128	762311	743297	0.18376	0.697711	0.00120879	0.0133855	0.896511
_S[Phospho (STY)]LAEFQEALK_.2	23282.8	14076.6	24768.5	11192.1	15754.5	14583.6	0.245162	0.286243	0.165557	0.261837	0.668462
_SFDGSSFLDLSTLS[Phospho (STY)]PK_.2	24337.9	23026.7	16938.9	16488.2	15119	17004.6	0.0787985	0.117644	0.141873	0.23438	0.755976
_FSVS[Phospho (STY)]PVVR_.2	69583.5	66305.2	69157.1	67460.2	77893.7	71584.1	0.259864	0.207304	0.321177	0.425643	1.058
_GLKDS[Phospho (STY)]LPDLDQYFDKL_.2	19166.9	14514.8	12734.2	14436.7	17534.1	11067	0.814435	0.973234	0.695616	0.766679	0.92722
_SQS[Phospho (STY)]DDGEC[Carbamidomethyl (C)]QLC[Carbamidomethyl (C)]DTISR_.2	126590	113500	106644	264933	207024	214274	0.264011	0.188382	0.0174033	0.0576891	1.97913
_SPTT[Phospho (STY)]PVAGKET[Phospho (STY)]PGILGNK_.2	4222.59	6982.74	5602.66	4966.43	8687.59	6827.01	0.879065	0.707557	0.415803	0.520716	1.21853
_AAPDEDDDS[Phospho (STY)]DLDYFDKK_.2	59368.4	78570.1	40166.7	93127.5	63592	84752	0.863644	0.769917	0.213313	0.31463	1.35578
_AAPDEDDDS[Phospho (STY)]DLDYFDKK_.3	10330.5	5979.1	8154.78	3343.49	7515.27	15460	0.806403	0.222748	0.882108	0.91064	1.0758
_AAPDEDDDS[Phospho (STY)]DLDYFDK_.2	61138.2	48540.7	27519.8	74853.7	51569.7	39889	0.997254	0.952665	0.532079	0.62897	1.2122
_RTT[Phospho (STY)]PETERAPEAPR_.3	40632.7	39587.2	44067.1	21480.5	21416	21545	0.0264452	0.00231609	0.00454484	0.0264424	0.518489
_DGS[Phospho (STY)]AGHVEEAGSNAR_.2	1213.8	5382.81	2515.64	1692.95	1605.17	1517.39	0.0106613	0.00468603	0.364785	0.470188	0.528466
_QEGETISTPTAAKS[Phospho (STY)]PTSAASR_.2	6813.52	10696.4	14579.2	51564.2	51636	51492.3	0.0190484	0.00116121	0.00298721	0.021057	4.82073
_PVIESAS[Phospho (STY)]PEVVWK_.2	13673.7	10233.5	11953.6	24651.5	23684.1	26915.9	0.165571	0.96334	0.000684826	0.0105642	2.09843
_DLEEYMS[Phospho (STY)]DDEDPSR_.2	447300	414267	430783	532766	541125	494411	0.393006	0.608133	0.00879194	0.0384993	1.21353
_KDLEEYMS[Phospho (STY)]DDEDPSR_.2	268899	111904	286507	345748	287168	281252	0.0385251	0.242093	0.273786	0.380157	1.36993
_AGDQS[Phospho (STY)]DEAFVVPMR_.2	195188	196933	191622	112871	115540	115757	0.0100795	0.518562	1.25907e-05	0.0019289	0.589589
_SGLS[Phospho (STY)]S[Phospho (STY)]PENEEQQLAQHDDSLVLR_.3	158490	171656	184822	157883	153473	182605	0.243904	0.824105	0.586671	0.677133	0.959207
_KLS[Phospho (STY)]GKPEPSEEQK_.2	9180.56	10962.3	14956.7	2114.87	4035.91	7050.27	0.965575	0.827129	0.0320882	0.0852384	0.376103
_LQDLDLS[Phospho (STY)]DDEGS[Phospho (STY)]DGEGYEDSKPVR_.3	4.85555e+06	5213752	4907419	6456588	6581199	6070854	0.17959	0.689878	0.00270247	0.0200863	1.27589
_LQDLDLSDDEGS[Phospho (STY)]DGEGYEDSKPVR_.3	748643	761887	712201	943383	1.06495e+06	1.07968e+06	0.149781	0.212426	0.0140334	0.0504396	1.38929
_LQDLDLS[Phospho (STY)]DDEGS[Phospho (STY)]DGEGYEDSKPVRR_.3	7.61547e+06	8884917	8578933	2.04545e+06	2.16055e+06	2.18523e+06	0.0221607	0.0282889	0.00340769	0.0228305	0.254841
_LQDLDLS[Phospho (STY)]DDEGS[Phospho (STY)]DGEGYEDSKPVRR_.4	217915	255847	249071	23602.4	77947.4	71009.6	0.142654	0.634852	0.0015441	0.0151639	0.238727
_FQTLGSDDDAEDS[Phospho (STY)]EGS[Phospho (STY)]EKDGK_.2	292648	631844	458541	443017	589733	634984	0.312245	0.516026	0.461167	0.565507	1.20585
_FQTLGS[Phospho (STY)]DDDAEDS[Phospho (STY)]EGS[Phospho (STY)]EKDGK_.2	228169	168934	259956	626157	555174	333354	0.30148	0.169345	0.072802	0.144722	2.30525
_FQTLGS[Phospho (STY)]DDDAEDSEGSEKDGK_.2	25476.7	29355.9	21597.5	36592.9	35212	33831	0.550131	0.225521	0.0370439	0.0943758	1.38212
_KLQDLDLS[Phospho (STY)]DDEGS[Phospho (STY)]DGEGYEDSKPVR_.3	465416	438212	464171	478466	460343	483172	0.574473	0.760287	0.188357	0.286461	1.03961
_QSTGDQEDS[Phospho (STY)]EGAELAGEDEGETNRQPR_.3	1.83649e+06	1.83596e+06	1.63861e+06	574679	569766	572457	0.0132333	0.00151442	0.00299837	0.0210711	0.323269
_RGQRPGSQTQDDDGAGSPGS[Phospho (STY)]GGGGGGGGQSR_.4	134306	71752.7	103029	58605.2	26853.7	38420.3	0.771324	0.415644	0.0561368	0.123094	0.400789
_RGQRPGSQTQDDDGAGS[Phospho (STY)]PGS[Phospho (STY)]GGGGGGGGQSR_.3	72364	120078	45689.3	66373.9	46320.2	59270	0.0944086	0.138097	0.419555	0.523703	0.722141
_RGQRPGSQTQDDDGAGS[Phospho (STY)]PGS[Phospho (STY)]GGGGGGGGQSR_.4	12606.6	8627	5407.94	15583.7	13832.5	12577.6	0.489441	0.297641	0.118709	0.205465	1.57626
_QSTGDQEDS[Phospho (STY)]EGAELAGEDEGETNR_.3	290698	128162	209430	410638	446076	375201	0.675062	0.318548	0.0346489	0.0899698	1.96074
_RPRS[Phospho (STY)]DTEGSQSGLDGEAK_.3	15281.8	10762.9	6243.9	9462.08	4235.25	6848.67	0.779919	0.498747	0.279631	0.38571	0.636324
_AVS[Phospho (STY)]VDLTDFVTTPTSR_.2	8014.4	2360.63	5197.52	8690.72	9934.32	12695.8	0.962137	0.686883	0.0656261	0.136355	2.01129
_EGSTYIEPEGLEDEHLPK_.3	561.442	234.491	492.123	6670.54	7039.07	8651.08	0.0531585	0.0557226	0.00629251	0.031723	17.36
_QAS[Phospho (STY)]PTATSVVFDFR_.2	36.9402	122.284	79.612	257.011	225.041	193.072	0.744351	0.71678	0.0109889	0.0436894	2.82673
_PGS[Phospho (STY)]VPETNLTEGQTR_.2	294477	269023	247784	163198	154036	143775	0.186369	0.293969	0.00615905	0.0312439	0.568245
_STQNTS[Phospho (STY)]IEDLQK_.2	132624	156486	133051	243994	232620	207691	0.20873	0.69966	0.00373008	0.0238103	1.62096
_YNMFPSSVAS[Phospho (STY)]PAK_.2	11842.8	9508.29	5720.57	13648.6	11202.2	14295.8	0.582819	0.433952	0.13892	0.23073	1.44603
_DRVPPPS[Phospho (STY)]PVK_.2	82389.4	98816.2	91265.2	31581.5	39701.1	37168.4	0.109459	0.404792	0.00208424	0.0173536	0.398028
_SQNAAPLAVGS[Phospho (STY)]AER_.2	146852	108341	133649	116261	94618.9	92966.5	0.571753	0.609613	0.115388	0.201185	0.781413
_S[Phospho (STY)]QS[Phospho (STY)]PITLRPSQFPVK_.2	46409.5	52936.4	53076.1	47066.5	42837.5	46485.5	0.227172	0.529141	0.120948	0.208349	0.894815
_SQS[Phospho (STY)]PITLRPSQFPVK_.2	11993	10420.2	7470.41	24742.4	25868.7	24314.7	0.0877761	0.218554	0.00388014	0.0243391	2.50725
_EALS[Phospho (STY)]PLLLSIPR_.2	4556.75	5451.38	5998.87	3424.66	2994.63	2239.51	0.772249	0.807306	0.0117731	0.0449412	0.540938
_S[Phospho (STY)]QS[Phospho (STY)]PITLRPSQFPVKR_.3	51220.6	54855	60224	14554.3	22489.1	25954.6	0.253606	0.748467	0.00164999	0.015732	0.378823
_ESPSEES[Phospho (STY)]PPHHPLPS[Phospho (STY)]PPR_.3	552697	548104	550111	136759	303223	324801	0.119722	0.00161467	0.038097	0.0959098	0.463249
_EALRESPSEES[Phospho (STY)]PPHHPLPS[Phospho (STY)]PPR_.3	108656	96312.9	96225.6	119536	87493.3	102691	0.875811	0.330907	0.798784	0.847072	1.02831
_NLAS[Phospho (STY)]PASWNTNK_.2	14191.7	16898.3	14472	21112.8	20917.5	11648.6	0.415993	0.143077	0.481266	0.582385	1.17815
_KNSVNASENDVGS[Phospho (STY)]PPPPHEASDLGPLSNVR_.3	31996.4	168035	214984	17842	28964	40086.1	0.0276384	0.0303274	0.182876	0.280539	0.20937
_HPS[Phospho (STY)]EDFMLR_.2	61050.1	60513.6	39770.9	10980.4	11619.8	7551.09	0.0768584	0.0665569	0.0218549	0.0675035	0.186887
_IYT[Phospho (STY)]HQVVTR_.2	53280.9	62606.8	61479.2	70014.7	75270.7	82604.2	0.956135	0.784585	0.0246828	0.0725335	1.28485
_RVTDEDESLLDSHEVSSVAS[Phospho (STY)]LDR_.3	25413.8	36277.4	31125.8	42048.7	42498.1	42947.5	0.199439	0.0162121	0.0654631	0.136254	1.37361
_HAS[Phospho (STY)]GPVLPQR_.2	17290.8	17900.9	17836.7	4736.75	4592.13	5689.96	0.0118092	0.477702	4.55888e-05	0.00324724	0.283223
_DHFS[Phospho (STY)]PQQLR_.2	51799.6	59572.6	55174.5	88484.3	83854.2	85388.9	0.0884598	0.533421	0.000891234	0.011927	1.54748
_S[Phospho (STY)]RS[Phospho (STY)]RT[Phospho (STY)]PVK_.2	914.139	5489.05	3494.93	3306.6	4924.65	2117.06	0.864891	0.545445	0.92862	0.947972	1.04548
_APVLANDS[Phospho (STY)]NHS[Phospho (STY)]MEVV_.2	125913	112843	119910	59438.5	53253.9	49675.3	0.0592873	0.723859	0.000246808	0.00647905	0.452699
_APVLANDS[Phospho (STY)]NHSMEVV_.2	38547	38279.7	36813.1	17010.1	15544.4	20353.5	0.042839	0.250984	0.00196626	0.0172023	0.465577
_ADSS[Phospho (STY)]PPTSSTPSPVLLEDR_.2	346453	339231	322013	309568	297605	321530	0.849041	0.951134	0.058339	0.126355	0.92161
_SNS[Phospho (STY)]APATIPSR_.2	31992.1	32527.6	28169.1	24234.3	24832.4	29390.5	0.439188	0.829163	0.0917629	0.170884	0.846459
_ERS[Phospho (STY)]PQGDLPK_.2	22704.5	21111.4	14903.8	23419.1	16833.6	14250.2	0.256418	0.862412	0.718016	0.785341	0.928187
_LRPKEEES[Phospho (STY)]EGS[Phospho (STY)]DEAGPDADR_.2	163654	211433	196802	127779	133742	123243	0.242637	0.0917151	0.0424003	0.102241	0.672796
_LRPKEEES[Phospho (STY)]EGS[Phospho (STY)]DEAGPDADR_.3	166536	50275.8	58769.9	140976	72874.7	76788.4	0.152226	0.513875	0.914821	0.937253	1.05464
_LRPKEEESEGS[Phospho (STY)]DEAGPDADR_.3	55990.4	45425.7	34861	57506.6	28797.8	39090.6	0.615709	0.688396	0.745932	0.8078	0.920147
_APS[Phospho (STY)]DVVEPTKPK_.2	5074.6	5590	5167.99	4509.72	4006.76	4258.24	0.770742	0.911456	0.00920006	0.0393326	0.806862
_AARPEQNFDLPSNTEEGSGDDPAPSS[Phospho (STY)]PGSSK_.3	991951	2.52901e+06	2.55659e+06	890375	698452	1.82179e+06	0.158409	0.618327	0.236203	0.341166	0.561183
_VLLKPSDFVS[Phospho (STY)]PSNQSSR_.3	30134.5	32527.6	38155.4	16008.4	21955.5	26064.1	0.995976	0.795873	0.0330301	0.0869451	0.635087
_KKS[Phospho (STY)]VS[Phospho (STY)]PAR_.2	1327.84	3871.37	1538.02	503.16	2308.3	376.446	0.454543	0.736789	0.317294	0.421957	0.473177
_ESVEYVEREDS[Phospho (STY)]DGEYDDFGR_.2	549599	441815	334032	205326	489115	418872	0.798369	0.691995	0.543029	0.638956	0.839953
_ESVEYVEREDS[Phospho (STY)]DGEYDDFGR_.3	120551	266578	283370	203703	262349	65406.6	0.243091	0.878002	0.584726	0.675566	0.79263
_S[Phospho (STY)]RANSFDAGPER_.2	25980.7	14055.9	37905.5	35229.9	30397.2	25564.5	0.686043	0.281707	0.59922	0.687473	1.16999
_S[Phospho (STY)]RANS[Phospho (STY)]FDAGPER_.2	25569.1	26108.1	27043.7	27335.4	19360.2	22922.8	0.175682	0.0709484	0.317989	0.422444	0.88437
_S[Phospho (STY)]RANS[Phospho (STY)]FDAGPERK_.2	36294.7	41874	31429.4	10482.9	11307.8	9658.04	0.094354	0.0522241	0.0116086	0.0446089	0.286947
_ANS[Phospho (STY)]FDAGPERK_.2	8369.87	6851.38	5491.37	2384.69	2087.73	1737.34	0.25129	0.0995423	0.023768	0.0709701	0.299806
_EHAVDS[Phospho (STY)]DDEKLPEENQVDNLTR_.3	18568	11129.5	20669.3	45696.3	25146.8	41060	0.478889	0.354205	0.0627238	0.132238	2.22176
_[Acetyl (Protein N-term)]SDEHNNHDDS[Phospho (STY)]NEIQDIPEIELIIK_.3	461793	569624	450916	490683	401792	378810	0.814722	0.894479	0.240458	0.346497	0.857625
_AGT[Phospho (STY)]GVDNIDC[Carbamidomethyl (C)]DAATR_.2	39876.7	41838.2	38874.3	31154.2	78665.6	70673.1	0.104752	0.00893533	0.306812	0.412554	1.49676
_RVFS[Phospho (STY)]PS[Phospho (STY)]PR_.2	267673	283924	289324	161533	180507	178692	0.0749125	0.925884	0.000283436	0.00695286	0.61924
_LC[Carbamidomethyl (C)]DFGSASHVAENDITPY[Phospho (STY)]LVSR_.3	118693	111822	114747	124876	100286	108493	0.999023	0.143307	0.651169	0.728523	0.966381
_TLQEPSSPT[Phospho (STY)]QK_.2	5355.49	5538.21	5720.93	9121.51	7447.41	5773.31	0.0453219	0.0267315	0.185573	0.283115	1.34473
_VFS[Phospho (STY)]PSPR_.2	76222.4	72663.9	78792.9	69339.2	66775.9	65773.1	0.640732	0.523653	0.0214602	0.0667475	0.886722
_VFSPS[Phospho (STY)]PR_.2	34051.6	19416.6	26926.9	22059.6	21577	23154.2	0.226719	0.0273003	0.39552	0.500222	0.830782
_RRS[Phospho (STY)]PSPR_.2	10386.8	5501.51	15272.1	8365.31	8828.61	9291.91	0.480767	0.0207394	0.636689	0.716799	0.849983
_HVPKS[Phospho (STY)]PS[Phospho (STY)]PR_.2	9241.73	18862.8	35709.7	2464.2	4391.67	5016.89	0.0887422	0.0225401	0.153325	0.247257	0.186052
_TLQEPSS[Phospho (STY)]PTQKR_.2	124799	140717	138070	66834.5	73321.5	67732.7	0.0442893	0.289761	0.00205248	0.0173536	0.515103
_STS[Phospho (STY)]PPITVPAK_.2	128579	144086	147519	134161	128061	124655	0.326445	0.369503	0.188204	0.286419	0.920732
_STS[Phospho (STY)]PPITVPAKR_.2	65152.9	67642.4	62663.4	47124.3	40083.3	39703.9	0.124294	0.521278	0.00283874	0.0202736	0.649301
_DRAS[Phospho (STY)]PIKAPSNER_.2	389663	760778	654862	440377	680846	502226	0.582494	0.5955	0.673152	0.746575	0.899267
_DRAS[Phospho (STY)]PIKAPS[Phospho (STY)]NER_.2	755712	932342	672064	315995	355486	311604	0.187936	0.0676069	0.0237802	0.0709701	0.416541
_DRAS[Phospho (STY)]PIKAPSNER_.3	446233	128276	254475	456358	288716	418493	0.337809	0.461046	0.365476	0.470775	1.40361
_DRAS[Phospho (STY)]PIKAPS[Phospho (STY)]NER_.3	339183	53242.7	84758.1	164198	64870.5	93740.2	0.03387	0.193238	0.634538	0.715139	0.676487
_LRQET[Phospho (STY)]PPPAPAERPAAPPR_.3	355372	378590	374592	299488	306911	311337	0.138965	0.375819	0.00471273	0.0265704	0.827868
_LRQET[Phospho (STY)]PPPAPAERPAAPPR_.4	28786.3	12282.9	21742.2	23776.3	13036.2	21732.1	0.402978	0.640869	0.819964	0.860793	0.932071
_LAAVEEEPIS[Phospho (STY)]EDAPAEDDS[Phospho (STY)]AENDGEKNEVK_.3	61006.7	9270.64	35138.7	58636.2	24232	14786.9	0.358103	0.885347	0.903472	0.928524	0.926378
_KLS[Phospho (STY)]PPKNPK_.2	155137	286027	259904	297487	439860	386819	0.889433	0.961676	0.0708618	0.142493	1.6035
_LRQET[Phospho (STY)]PPPAPAER_.2	33155.3	56464.6	43812.9	50759.1	53218.7	67602.4	0.98123	0.754127	0.214948	0.316229	1.28589
_AS[Phospho (STY)]PIKAPSNER_.2	2440.12	3934.64	4057.13	3748.75	3794.31	3703.18	0.00752372	0.00675328	0.653749	0.730698	1.07806
_EEGQALS[Phospho (STY)]PVREEEEEQPTNK_.3	3865.41	1374.08	2821.09	393.866	3989.31	6387.24	0.899547	0.292914	0.668366	0.742945	1.33618
_AAAATATADS[Phospho (STY)]DDEADRENSLKPR_.3	13941.8	11765.4	9464.17	18176.7	17485.8	16680.4	0.508241	0.202242	0.0365481	0.0934248	1.48823
_KQQPSPDS[Phospho (STY)]DDE_.2	2354.09	4930.52	3005.95	1475.71	1775.12	1845.22	0.119869	0.0456058	0.151885	0.245796	0.495216
_ENAQGS[Phospho (STY)]PTPPSEDDHGASATHGHR_.3	185406	325441	218645	201318	330839	298586	0.164858	0.917723	0.588614	0.678583	1.1388
_ENAQGS[Phospho (STY)]PT[Phospho (STY)]PPS[Phospho (STY)]EDDHGASATHGHR_.3	74646.3	71964.2	48650.9	104443	95501.3	65103.7	0.837236	0.646756	0.192263	0.291439	1.3574
_RENAQGS[Phospho (STY)]PT[Phospho (STY)]PPS[Phospho (STY)]EDDHGASATHGHR_.3	63490.1	146706	56992	62350.8	78796.2	100492	0.111737	0.255191	0.803607	0.849443	0.90438
_RENAQGS[Phospho (STY)]PT[Phospho (STY)]PPS[Phospho (STY)]EDDHGASATHGHR_.4	15262.9	9994.55	4726.23	21017.4	11335.1	5100.81	0.615187	0.600233	0.67985	0.750743	1.24912
_KMS[Phospho (STY)]APDDAAAEDEEAPR_.2	98623.6	114867	107924	164170	170214	168780	0.0643514	0.260954	0.0024441	0.0190056	1.56546
_KMS[Phospho (STY)]APDDAAAEDEEAPR_.3	385.289	983.167	1581.05	4717.53	2950.41	1183.3	0.324321	0.20638	0.185424	0.283115	3.00093
_TPSSQPAKPVAQQQIPLS[Phospho (STY)]PQTSVTSQVGR_.3	121246	116516	125975	139029	141291	146586	0.517168	0.802454	0.00447407	0.0262281	1.17367
_TPSS[Phospho (STY)]QPAKPVAQQQIPLS[Phospho (STY)]PQTSVTSQVGR_.3	120424	116814	124033	139010	142791	146572	0.306487	0.953141	0.00178383	0.0164628	1.18574
_GLLGS[Phospho (STY)]PPHPPPEQGGGYGGAPSQQFSK_.3	139799	135518	135022	128198	130314	59840.8	0.000930243	0.0106842	0.316202	0.421776	0.77583
_GPS[Phospho (STY)]PTFGGR_.2	3181.71	14276.9	15514.5	26838.8	27399.1	28437.9	0.211841	0.0314884	0.0498803	0.11491	2.50737
_SLSVRS[Phospho (STY)]PS[Phospho (STY)]PC[Carbamidomethyl (C)]R_.2	64486.9	68690.3	67039.5	34752.1	47627.3	45021.5	0.281215	0.178042	0.0179916	0.0589797	0.636315
_DVAPPAS[Phospho (STY)]PGMQVALQDKPSGPTR_.3	36269.1	34780	32552.4	30427.3	27741.9	28242	0.609726	0.73436	0.0155539	0.0539689	0.834074
_GLPARDS[Phospho (STY)]PQPQQQQQQQK_.2	109931	239857	178688	134765	192845	152040	0.964683	0.346472	0.72148	0.788378	0.907611
_GLPARDS[Phospho (STY)]PQPQQQQQQQK_.3	75196.4	51919.9	48373.6	119783	99344.5	97410.6	0.541623	0.838335	0.0138151	0.0499168	1.80374
_SKDVDEAVNRPES[Phospho (STY)]EDDVDSK_.3	559626	322003	395272	484602	359491	404993	0.687674	0.424091	0.914181	0.937015	0.978216
_SKDVDEAVNRPES[Phospho (STY)]EDDVDSK_.2	97662.7	105050	112438	102295	149980	125441	0.251871	0.176722	0.265669	0.372034	1.19853
_DVDEAVNRPES[Phospho (STY)]EDDVDSK_.2	332444	344590	338517	538258	543669	535484	0.0100568	0.636715	4.39558e-06	0.00112809	1.59265
_RLS[Phospho (STY)]GDLGIVSDLAAAKPR_.3	5798.19	5145.63	6070.18	7481.18	8221.61	7871.86	0.450983	0.753989	0.00396059	0.0246651	1.3856
_EPPS[Phospho (STY)]PPPPPPPQAALPTK_.2	314555	339285	340486	333620	296602	301795	0.224784	0.693343	0.227085	0.330488	0.937335
_EPPS[Phospho (STY)]PPPPPPPQAALPTK_.3	76343.1	86901.6	81173.3	64128	84300.4	75810.6	0.549974	0.425976	0.382589	0.487897	0.917441
_FLS[Phospho (STY)]PPDSK_.2	33167.7	30158	33588.6	20597.3	31426.7	20218.3	0.0480693	0.160996	0.145937	0.238693	0.745424
_KVVLPGMEPSPDS[Phospho (STY)]DAEEEDGATER_.3	29086.6	28367.9	24941.7	31422.8	34873.7	34221.4	0.753562	0.811502	0.0233227	0.0702431	1.21993
_S[Phospho (STY)]LVGTPYWMAPEVISR_.2	225639	234850	206386	148583	154714	139722	0.184476	0.422215	0.0042081	0.0253147	0.664321
_VKPDFEES[Phospho (STY)]DNDQNPENK_.2	252348	307867	281899	342841	368011	386905	0.858075	0.773588	0.0156901	0.0541381	1.30357
_VKPDFEES[Phospho (STY)]DNDQNPENK_.3	18675.6	6060.49	10429.4	25526.8	11456.9	18879.5	0.775657	0.905274	0.27816	0.384604	1.58858
_NVDS[Phospho (STY)]PAAAGSGEAEVAK_.2	720378	711948	786869	867652	846020	869263	0.149119	0.18328	0.0272065	0.0761518	1.16391
_LGAT[Phospho (STY)]PPLS[Phospho (STY)]PIDMR_.2	831710	801335	850797	1.08458e+06	1.22833e+06	1.16322e+06	0.181777	0.215204	0.00919648	0.0393326	1.39949
_LGAT[Phospho (STY)]PPLS[Phospho (STY)]PIDM[Oxidation (M)]R_.2	14848.8	14672.5	12445.7	24788.6	24897.6	25673	0.048235	0.229951	0.00206641	0.0173536	1.79568
_LGAT[Phospho (STY)]PPLSPIDMR_.2	3467.96	3429.91	5451.71	11030.6	14331.5	15103.6	0.154027	0.442248	0.00662853	0.0326175	3.27669
_GANLPTS[Phospho (STY)]PTQAAPK_.2	171464	163432	163744	177460	144981	147672	0.509487	0.122531	0.459912	0.56427	0.942791
_IVSPVVPQGS[Phospho (STY)]PAK_.2	49499.8	53868.1	51281.5	36897.4	35696.5	38461.4	0.140901	0.567159	0.00140419	0.0143414	0.71811
_KVS[Phospho (STY)]AAGADMNIR_.2	105960	109251	108134	105113	108928	103545	0.499828	0.532598	0.373539	0.478213	0.982187
_VAPEPQS[Phospho (STY)]PRS[Phospho (STY)]PVAKPGATC[Carbamidomethyl (C)]TEPGAR_.3	146628	158770	155113	177186	182960	186357	0.4024	0.710744	0.00400765	0.0248236	1.18673
_VAPEPQS[Phospho (STY)]PRS[Phospho (STY)]PVAKPGATC[Carbamidomethyl (C)]TEPGAR_.4	13395.4	7955.29	10551.2	10048	11264.1	11906.5	0.982006	0.215599	0.812213	0.855785	1.04128
_S[Phospho (STY)]PVAKPGATC[Carbamidomethyl (C)]TEPGAR_.2	33995.7	46531.7	41780.5	56655.8	66198.8	62996.1	0.730521	0.73915	0.0116889	0.0447686	1.51953
_VAPEPQS[Phospho (STY)]PRS[Phospho (STY)]PVAK_.2	2614.41	273.414	1443.91	3041.17	2248.66	2112.26	0.608884	0.309432	0.267145	0.372965	1.7088
_APS[Phospho (STY)]PPPQPPK_.2	2.0537e+06	2.15848e+06	2068706	1.27653e+06	1130669	912921	0.121336	0.176573	0.00696964	0.0337184	0.528607
_APS[Phospho (STY)]PPPQPPK_.1	203664	254646	240079	222082	221078	181445	0.949263	0.874678	0.291703	0.397589	0.89435
_APFAIPDDDS[Phospho (STY)]FGQPR_.2	171603	170686	183861	159046	152267	153272	0.470364	0.394716	0.0238449	0.0710708	0.882988
_SSS[Phospho (STY)]FENESESHSR_.2	2600.86	2276.11	2438.49	3004.72	2215.15	1425.58	0.676783	0.0845308	0.675388	0.747611	0.908413
_RVS[Phospho (STY)]LPNMES[Phospho (STY)]PVPLAEVAPVKR_.3	3296.13	3185.78	3542.35	2488.82	2471.34	2435.77	0.102339	0.0465097	0.0127258	0.0474526	0.737803
_MKAPT[Phospho (STY)]PVSSSTGGTGDR_.2	11447.2	8738.99	5561.38	11378.5	11574.6	11138.5	0.0171563	0.0133251	0.243179	0.349047	1.32407
_GGIMSPLS[Phospho (STY)]PR_.2	26378.9	28089	29056.1	30090.5	34544.3	32813.3	0.856978	0.53175	0.0485669	0.112848	1.16671
_LYGTSPLMDHPES[Phospho (STY)]PMGS[Phospho (STY)]PESK_.2	1.21968e+06	1.17038e+06	1157069	861178	806066	809223	0.0510284	0.935758	0.00017023	0.00508038	0.69816
_LYGTSPLMDHPES[Phospho (STY)]PMGS[Phospho (STY)]PESK_.3	466999	512410	535816	319857	362571	371204	0.426819	0.761515	0.00464304	0.0265703	0.695364
_AIS[Phospho (STY)]SDQFFHGSR_.2	17743.2	17600.4	19159.5	18444.8	17562.7	20361.2	0.182329	0.529993	0.561256	0.656035	1.03423
_VS[Phospho (STY)]ANFQDIER_.2	20474.9	4628.97	366.022	1183.41	27988	13146.1	0.405494	0.765512	0.601543	0.688419	1.66147
_LYGTSPLMDHPES[Phospho (STY)]PMGS[Phospho (STY)]PESKEEHDFFR_.3	480410	464955	472682	238438	216234	225675	0.0150451	0.646928	1.75207e-05	0.00201313	0.479777
_LYGTSPLMDHPESPMGS[Phospho (STY)]PESKEEHDFFR_.4	8189.04	4223.3	6206.17	4618.34	3439.14	5797.53	0.792621	0.519942	0.312773	0.418778	0.744152
_DDS[Phospho (STY)]EEEIYDGTSFGR_.2	39580.3	19749.3	43017.4	50609.7	42888.6	20647.3	0.151763	0.787432	0.751194	0.810062	1.11528
_KEGGLGS[Phospho (STY)]M[Oxidation (M)]NIPLLADKDMR_.3	2918.6	2963.6	4354.18	3312.95	3749.88	3531.41	0.607388	0.136156	0.827051	0.865466	1.03496
_KEGGLGS[Phospho (STY)]MNIPLLADKDMR_.3	2961.31	3605.87	3854.11	2524.48	2083.23	1146.69	0.859704	0.5978	0.0404421	0.0990787	0.552177
_RES[Phospho (STY)]QS[Phospho (STY)]DDDVDFFK_.2	876016	508926	908270	540016	576635	552797	0.0253618	0.0165935	0.245424	0.351611	0.727996
_RPS[Phospho (STY)]DVGLPVYLTPR_.2	52527	53595.3	52968.7	58363.2	66229	62501.7	0.242094	0.0400633	0.0520479	0.117607	1.17602
_RPS[Phospho (STY)]DVGLPVYLTPR_.3	14481	19493.6	22199.3	20168.9	18071.1	19800.8	0.518006	0.153305	0.812962	0.855837	1.03323
_RRPS[Phospho (STY)]DVGLPVYLTPR_.3	16837.8	14299	18786.5	22211.5	26079.8	26831.7	0.624639	0.902558	0.0124507	0.0466747	1.50477
_RES[Phospho (STY)]QS[Phospho (STY)]DDDVDFFKDMTPTNIR_.3	422712	382682	402452	51604.2	49082	53619.7	0.0120071	0.0287343	0.000950227	0.0120738	0.127753
_RES[Phospho (STY)]QS[Phospho (STY)]DDDVDFFKDM[Oxidation (M)]TPTNIR_.3	29684.6	21672.4	11114	607.309	580.148	176.261	0.124565	0.00208503	0.063075	0.132735	0.0218296
_VGSSSSGYNS[Phospho (STY)]DGELR_.2	161825	178698	163954	171829	144564	143063	0.486134	0.484746	0.252522	0.358796	0.910756
_KVS[Phospho (STY)]ADHAAAGEPK_.2	59208.1	59013.7	106372	15183	31054.7	32682.6	0.433686	0.223671	0.0777415	0.151055	0.351391
_KVS[Phospho (STY)]ADHAAAGEPK_.3	25996	22765.1	9956.62	15480.6	15367.9	26647.8	0.395668	0.734895	0.950709	0.961166	0.979199
_SDTSGPGNALANPSEQS[Phospho (STY)]PK_.2	100594	191644	169505	164058	155847	148465	0.474866	0.0561616	0.94354	0.9556	1.01435
_[Acetyl (Protein N-term)]SC[Carbamidomethyl (C)]AQDTVSENDATS[Phospho (STY)]PPAK_.2	968751	1.19093e+06	1.15733e+06	1.4703e+06	1.38032e+06	1.40298e+06	0.574598	0.264816	0.0324507	0.085834	1.28236
_SLPAFDS[Phospho (STY)]EDEDNAKPMSYDEK_.2	191775	198274	185276	366590	317904	342247	0.0786675	0.135509	0.00576258	0.0300964	1.78463
_AAAAAAASAGSGAGS[Phospho (STY)]GGAKPGGGQQK_.3	13911.2	13088.4	14734.1	5347.56	9273.32	4807.56	0.209111	0.20558	0.0244621	0.0721615	0.465533
_SLPAFDS[Phospho (STY)]EDEDNAKPMSYDEKR_.3	123867	189590	112395	13302.2	18547	19219	0.154775	0.0145193	0.0344353	0.0897193	0.11992
_AAVVLS[Phospho (STY)]DDDEDLEGPALK_.2	21377.5	28926.3	30924.5	17729.7	12947.7	18546.9	0.599954	0.527696	0.0455921	0.107457	0.605999
_T[Phospho (STY)]EQEVIAGKGQFS[Phospho (STY)]C[Carbamidomethyl (C)]GDR_.2	276749	273127	263906	176353	151926	142664	0.0682733	0.252955	0.00343885	0.0229058	0.57871
_ENHQFLWDES[Phospho (STY)]DDEEPPTWEK_.3	72391.7	86474.6	89332.5	84595.6	98584.4	88274.1	0.609565	0.778159	0.314798	0.420584	1.0937
_DQINFPGLGGDS[Phospho (STY)]PLK_.2	67325.9	63388.1	57732.4	95944.2	105192	93007	0.284885	0.728041	0.00207728	0.0173536	1.56089
_KPFVLQS[Phospho (STY)]PPAASSAGGPK_.2	145192	168462	163850	211900	187452	186365	0.935815	0.841315	0.0312855	0.0837159	1.22662
_KPFVLQS[Phospho (STY)]PPAASSAGGPK_.3	49306.7	50753.3	61495.8	30522.8	48034.8	55261	0.38099	0.428059	0.34553	0.451665	0.828312
_IAS[Phospho (STY)]S[Phospho (STY)]PEKDLPSR_.2	38430.1	35852.1	34422.4	56740.9	44307.6	45680.2	0.42443	0.164902	0.0740096	0.145986	1.34979
_IGVFPSNFVVLEEPAPSS[Phospho (STY)]PR_.3	117628	152114	145780	136695	142712	158260	0.665687	0.534835	0.589912	0.679508	1.05329
_EDSAVLLRS[Phospho (STY)]PVAK_.2	17760.9	14899.9	16872.2	24685.3	18553.4	19700.8	0.524453	0.334577	0.126164	0.215078	1.27065
_S[Phospho (STY)]PPSVHKPMAGSVR_.2	5756.48	50658.9	37777	9125.97	13449.2	14293.1	0.125971	0.031686	0.287889	0.394966	0.391415
_LC[Carbamidomethyl (C)]AFS[Phospho (STY)]DDEGGDEEEEDDDDEEPKDDDDQEAGDAPTR_.4	139739	153396	151543	27436.2	160955	174045	0.00614139	0.0193708	0.618116	0.702488	0.815054
_ALGGIVLT[Phospho (STY)]ASHNPGGIDADFGIK_.2	200814	148516	96219	189269	179332	199205	0.110372	0.0732023	0.308442	0.41426	1.2744
_NPS[Phospho (STY)]VPLFASHLGLLEPQR_.3	11511.8	13720.6	15038.4	11435.6	9031.4	12586.5	0.943463	0.982001	0.176644	0.273905	0.820782
_RPTTETEDDS[Phospho (STY)]DGLPEEK_.2	462646	517489	477913	721020	657354	688356	0.200014	0.88192	0.00124865	0.0133855	1.41746
_RPTTETEDDS[Phospho (STY)]DGLPEEKK_.2	10447.7	15688.7	13068.2	7605.1	11603.6	28042	0.12663	0.11349	0.713469	0.781483	1.20524
_RPTTETEDDS[Phospho (STY)]DGLPEEKK_.3	50358.8	26583.3	34908.5	35360.5	32533.2	29705.9	0.176046	0.107132	0.569028	0.662424	0.872589
_MPS[Phospho (STY)]PTTSEISVASSSK_.2	1.56509e+06	1.67342e+06	1.62317e+06	2009200	1777520	1.74084e+06	0.491087	0.243982	0.10476	0.187931	1.13697
_MPS[Phospho (STY)]PT[Phospho (STY)]TSEISVASSSK_.2	112846	121899	130951	112063	107727	103390	0.679258	0.371611	0.0958563	0.176017	0.883739
_M[Oxidation (M)]PS[Phospho (STY)]PTTSEISVASSSK_.2	78429.7	89118.4	83774	87699.4	77328	73488.4	0.636043	0.689176	0.465622	0.569045	0.949044
_AGS[Phospho (STY)]LEILDQLR_.2	45349.1	50528.7	53455.7	40486.7	40557.4	39029.3	0.272973	0.0878999	0.0489774	0.113572	0.804063
_LKPQLS[Phospho (STY)]PR_.2	138817	156379	165616	154359	174638	183777	0.971552	0.898633	0.214182	0.315709	1.11276
_GQS[Phospho (STY)]VVVEWAR_.2	64693.7	66914	64605.1	49986	15034.4	51682.8	0.0385042	0.0100316	0.156175	0.250797	0.594779
_SWTRS[Phospho (STY)]PS[Phospho (STY)]PR_.2	1.75726e+06	2.17339e+06	2.04863e+06	3.65578e+06	2.9149e+06	3.2424e+06	0.605049	0.494705	0.0120314	0.0455488	1.64118
_SWTRS[Phospho (STY)]PS[Phospho (STY)]PR_.3	19603.3	856.665	10230	10491.7	7034.82	13948.6	0.968869	0.239761	0.96714	0.974348	1.02558
_LDDMS[Phospho (STY)]PQEAFR_.2	21334.9	20990.2	22214.7	11832.1	14513.8	17928.4	0.334287	0.0852866	0.0565832	0.123688	0.685999
_VSALEDDLDDVES[Phospho (STY)]AEEDVEEPAPPK_.3	205563	200320	192788	353313	284332	279223	0.23328	0.0506383	0.0442644	0.105215	1.53151
_RDS[Phospho (STY)]GVGSSLTR_.2	3334.97	5264.29	5448.91	6770.62	6030.33	4111.5	0.89221	0.841087	0.412368	0.516979	1.20389
_QLALVNQQTPS[Phospho (STY)]PGR_.2	56882	54488	54666.2	60817.9	48527.5	50271.9	0.866175	0.0807731	0.635968	0.716399	0.96134
_DLLNLS[Phospho (STY)]GFSPAK_.2	8142.12	8256.35	8199.24	10381.1	10335.5	10426.7	0.00935451	0.776212	1.43597e-06	0.00109996	1.2661
_DLLNLSGFS[Phospho (STY)]PAK_.2	4769.43	4194.56	3619.7	9063.01	3900.27	6481.64	0.123385	0.0976795	0.262019	0.368269	1.54525
_SDLIRIS[Phospho (STY)]NDDVPSSATSTLTR_.3	17203	17910.3	19989.6	11508.3	14028.5	16548.7	0.858491	0.494133	0.0764478	0.149512	0.763762
_NRS[Phospho (STY)]PESNLSTASRPSK_.3	81316.7	50592.2	66953.7	59847.5	52739.3	55579.6	0.307419	0.105804	0.368367	0.473174	0.845641
_NRS[Phospho (STY)]PESNLSTASRPSK_.2	10598.6	29713.8	20209.1	8703.14	14958.1	12392.8	0.336948	0.196474	0.274578	0.381004	0.595723
_RT[Phospho (STY)]PT[Phospho (STY)]PPAKPPR_.2	43740.3	83721.7	72875.7	55209.4	86387.7	73863.2	0.43811	0.728632	0.754642	0.812637	1.07549
_FISS[Phospho (STY)]PAPLADTDIISNTK_.2	22869.2	22121.6	21367.5	24054.9	27486.2	29526.4	0.349809	0.139718	0.0826865	0.157688	1.22166
_VKS[Phospho (STY)]PDLRPVQR_.2	22784.3	31023.3	30219.3	26487	34331.3	29515	0.885209	0.861392	0.578733	0.670327	1.07505
_NRS[Phospho (STY)]PESNLSTASR_.2	10935.9	15313	15489.6	15485	18862.1	17441.6	0.394108	0.600797	0.144482	0.237158	1.24079
_EAAAGSTSNEEGDGDGEDGAGDAKRS[Phospho (STY)]PR_.3	14549	8095.36	11574.7	3471.97	1084.44	5719.19	0.931262	0.677339	0.0297287	0.0811481	0.300289
_SLDVTPFGS[Phospho (STY)]GEHLNR_.2	49968.9	58180.1	50547.8	45457.6	54683.2	46884.3	0.75853	0.919124	0.375437	0.479841	0.926453
_S[Phospho (STY)]LDVTPFGS[Phospho (STY)]GEHLNR_.2	74960.8	16779.4	73882.5	41864.4	33148.4	34187.5	0.262132	0.0436575	0.431368	0.535829	0.659331
_AHALDS[Phospho (STY)]EDEEEPGR_.2	28993.6	36606.1	31642.4	35057.1	33275	28167.3	0.758025	0.921913	0.939037	0.953982	0.992363
_REEDFEQC[Carbamidomethyl (C)]HS[Phospho (STY)]R_.2	130.899	103.06	75.2209	462.138	763.326	818.014	0.110339	0.0449076	0.032464	0.085834	6.60935
_GAAQNIIPAST[Phospho (STY)]GAAK_.2	159952	82574.5	143096	40916.1	31722.6	50109.5	0.212527	0.10027	0.0586281	0.126623	0.318312
_VIHDNFGIVEGLMSTVHATTAT[Phospho (STY)]QK_.3	20226.6	42219.5	17608	60783.5	74644	26890.9	0.398594	0.462412	0.185653	0.283115	2.02761
_KAENKEDAAPSS[Phospho (STY)]PPHS[Phospho (STY)]PPAK_.3	89306.2	89733	89519.6	49230.4	54945.3	52087.9	0.0157572	0.0135039	0.00184331	0.0166769	0.58186
_AENKEDAAPSS[Phospho (STY)]PPHS[Phospho (STY)]PPAK_.3	25036.7	7674.99	10282.5	6164.24	5540.62	6787.87	0.00445633	0.0110047	0.269615	0.375045	0.430121
_AENKEDAAPSS[Phospho (STY)]PPHS[Phospho (STY)]PPAKK_.3	16406.2	12136.3	14831.8	9651.06	7352.65	9281.55	0.70638	0.490001	0.0256824	0.0733144	0.606009
_ILLRT[Phospho (STY)]PS[Phospho (STY)]PLPPK_.2	2.00256e+06	2.00011e+06	2.03803e+06	844868	869445	577179	0.0357361	0.0371672	0.00495643	0.0273139	0.379343
_LAQQPPS[Phospho (STY)]PSSR_.2	34865.2	45912.8	45046.2	21290.2	19014.4	16831	0.154257	0.23322	0.0145985	0.0516113	0.454091
_RGS[Phospho (STY)]GAPVTTLR_.2	6224.43	6412.56	6100.13	5512.16	5941.71	5362.43	0.621528	0.427571	0.0464405	0.109121	0.897486
_KGS[Phospho (STY)]LSSLASR_.2	77228.3	79371.9	80206.1	52416.9	56804.7	52170.5	0.0359404	0.512776	0.000479342	0.00888962	0.681536
_SNES[Phospho (STY)]DDEGPPELSDYAK_.2	1.31786e+06	1.32858e+06	1.36238e+06	1.28946e+06	1.15189e+06	1.10987e+06	0.181277	0.118115	0.098963	0.1802	0.885855
_RGGPEELADPEQQNDAGS[Phospho (STY)]DSEDATAKK_.3	790136	831065	749206	543022	540331	545713	0.0498306	0.0107534	0.0087965	0.0384993	0.687252
_S[Phospho (STY)]PPLEPPPPAPVS[Phospho (STY)]PR_.2	10541.3	3795.28	10516.4	23013.6	20179.6	16909.3	0.776782	0.761485	0.0163776	0.0557567	2.41832
_SPPLEPPPPAPVS[Phospho (STY)]PR_.2	3044.2	5008.03	3214.04	16733.6	14797	16895.8	0.0404384	0.928833	0.000182683	0.00538212	4.29835
_SGSSTSPAPPSIPMPGS[Phospho (STY)]PSR_.2	28666.5	21642.9	30517.7	29388.6	31186.6	30338	0.0119753	0.0746868	0.339021	0.445183	1.12479
_MASDMVKS[Phospho (STY)]PPLEPPPPAPVS[Phospho (STY)]PR_.3	28723.6	32837.3	17400.8	42587.9	40359	45039	0.536337	0.159886	0.0614134	0.130312	1.62086
_SRS[Phospho (STY)]PGFS[Phospho (STY)]PR_.2	1.27133e+06	1.29021e+06	1.25244e+06	1.63299e+06	1.76276e+06	1.50323e+06	0.234666	0.0450509	0.0379051	0.095826	1.28448
_S[Phospho (STY)]RS[Phospho (STY)]PGFSPR_.2	768181	761526	682356	478852	377956	352440	0.165109	0.67322	0.00308327	0.0212319	0.546661
_S[Phospho (STY)]RS[Phospho (STY)]PGFS[Phospho (STY)]PR_.2	138085	201792	203472	85269.5	99118.3	96800.6	0.101308	0.0796256	0.0507843	0.116353	0.51751
_SRS[Phospho (STY)]PGFSPR_.2	36765.6	34253.2	39278.1	106121	132314	104900	0.0834219	0.0549023	0.0113802	0.0442497	3.11282
_SRS[Phospho (STY)]PGFS[Phospho (STY)]PR_.1	7447.84	9111.5	10775.2	28609.7	24821.4	19398.6	0.352728	0.229227	0.0199686	0.0638216	2.66439
_S[Phospho (STY)]PPGFAFVEFEDSR_.2	419650	431162	406505	338045	332040	317222	0.160174	0.858931	0.000740463	0.0107695	0.78525
_SPGFS[Phospho (STY)]PR_.2	226557	187841	209171	615738	421342	396336	0.269898	0.0544241	0.0567199	0.123688	2.29873
_SPGFS[Phospho (STY)]PR_.1	89557	97288.6	100076	214796	177100	171957	0.178611	0.106013	0.016665	0.056401	1.96518
_S[Phospho (STY)]PGFSPR_.2	65924.5	42188.6	50220.2	48878.5	17495.3	15479.2	0.407155	0.584493	0.130549	0.219616	0.516967
_S[Phospho (STY)]RS[Phospho (STY)]RS[Phospho (STY)]PGFSPR_.2	53659.3	53093	46189.8	52850.2	45530	38569.1	0.188558	0.503947	0.3403	0.446353	0.895432
_S[Phospho (STY)]RS[Phospho (STY)]RS[Phospho (STY)]PGFSPR_.3	37582.7	4657.8	9856.02	29914.7	14667.8	17060.2	0.658437	0.351958	0.796987	0.845947	1.18324
_S[Phospho (STY)]RS[Phospho (STY)]RS[Phospho (STY)]PGFS[Phospho (STY)]PR_.2	8772.89	5461.65	12084.1	1833.25	6991.09	12148.9	0.629178	0.581078	0.645362	0.722796	0.796896
_GGGRS[Phospho (STY)]PS[Phospho (STY)]RS[Phospho (STY)]PR_.2	215.548	690.8	1166.05	346.585	1068.45	1790.32	0.766064	0.602144	0.497387	0.596242	1.54669
_SGS[Phospho (STY)]LEGATVPAK_.2	528820	509146	354584	611757	439604	412114	0.962861	0.873835	0.790835	0.841002	1.05093
_SDYFKPDLS[Phospho (STY)]PR_.2	96149.3	97967.9	95628.9	80991.9	70216.8	79132.7	0.224545	0.090261	0.0230122	0.0697652	0.794977
_RVS[Phospho (STY)]FADDR_.2	5052.55	5361.69	5207.12	5549.26	2165.78	2814.69	0.0382494	0.0174201	0.242663	0.348525	0.67406
_ARGS[Phospho (STY)]PTYSPAR_.2	44442.5	60012.7	25006.5	21040	39374.9	46317.1	0.74947	0.711112	0.583254	0.674544	0.824429
_ARGS[Phospho (STY)]PTYS[Phospho (STY)]PARR_.2	788188	2.44621e+06	1.6172e+06	295863	308216	320569	0.0773126	0.000799251	0.111701	0.197468	0.190586
_GSPTYS[Phospho (STY)]PARR_.2	62543.9	63532.8	70825.5	24357.3	22599.1	20840.8	0.0401426	0.262444	0.00129159	0.0136175	0.344319
_S[Phospho (STY)]MPLLTADTR_.2	421.91	292.099	357.004	672.204	571.026	773.383	0.738773	0.580452	0.0151125	0.0529397	1.8829
_SQQEPPS[Phospho (STY)]S[Phospho (STY)]PEEEEDEPGPPPPIATRPDK_.3	3554105	3.26372e+06	3.09876e+06	3229294	2.54635e+06	2.57965e+06	0.351687	0.525168	0.13057	0.219616	0.842558
_SQQEPPS[Phospho (STY)]S[Phospho (STY)]PEEEEDEPGPPPPIATRPDK_.4	200370	210702	201138	192310	203257	153752	0.025306	0.096616	0.295735	0.401415	0.897273
_GAS[Phospho (STY)]KYMTINR_.2	34717.4	42793.5	42528.2	43101	33912.5	37749.8	0.101859	0.9941	0.664104	0.740471	0.956049
_PGLPPGLTAVLTPPT[Phospho (STY)]S[Phospho (STY)]PC[Carbamidomethyl (C)]EPGYLHGAVGVR_.4	116283	121941	117885	115864	112915	114389	0.696019	0.405196	0.107498	0.191644	0.963657
_DEPRPS[Phospho (STY)]PAPGAS[Phospho (STY)]PAPPSAGGGADAAK_.3	50537.7	30604.3	40571	41458.5	34162	32637.8	0.506719	0.364143	0.534255	0.630245	0.889455
_IS[Phospho (STY)]PTTSQSVEAPR_.2	235722	251224	240596	371045	360794	341732	0.0685779	0.44008	0.00119152	0.0132918	1.47561
_NAILPSNENS[Phospho (STY)]GEQEQC[Carbamidomethyl (C)]RSPSADQR_.3	76059.1	73462.5	74760.8	62301.6	65869.7	57653.5	0.387068	0.182125	0.0242785	0.071997	0.828531
_RVDDSEDWVNT[Phospho (STY)]DDENDEAAYEAWK_.3	344776	379330	449635	308009	301548	282535	0.441332	0.118517	0.0854192	0.161691	0.760042
_DGDEDS[Phospho (STY)]DVEELDDEEIER_.2	17702.2	7535.96	5018.27	31295	24748.8	7640.06	0.317022	0.461874	0.257227	0.363475	2.1048
_LPS[Phospho (STY)]PLLSPLRPESVAER_.3	16045	15290.9	17221.9	30987.8	31152.7	29683.5	0.0257962	0.810769	5.0046e-05	0.00324724	1.89103
_LPS[Phospho (STY)]PLLSPLRPESVAER_.2	14563.8	12559.4	10554.9	26078.9	28537.5	28674.6	0.087087	0.691288	0.00070423	0.0105642	2.21059
_LPS[Phospho (STY)]PLLS[Phospho (STY)]PLRPESVAER_.3	3448.49	4009.39	3728.94	2138.87	2359.48	1339.29	0.561848	0.426746	0.014392	0.0511173	0.521831
_AIAPLAAYLS[Phospho (STY)]PQR_.2	23479	18797.6	23355.4	7676.73	9927.14	9726.14	0.11405	0.356346	0.00594969	0.030587	0.416413
_EAINRS[Phospho (STY)]PVSTATQC[Carbamidomethyl (C)]ASK_.2	44305.1	54506.3	52479.8	39559.9	41568.9	38503.6	0.228585	0.155526	0.067519	0.138782	0.790742
_S[Phospho (STY)]PVSTATQC[Carbamidomethyl (C)]ASK_.2	19803.7	25345.6	21144.1	15908.9	13006.5	11233.6	0.862816	0.798063	0.0168184	0.0565039	0.605628
_LVEIPQLLT[Phospho (STY)]PLTGR_.2	12051.2	13771.4	13584.3	9767.91	8273.95	5379.11	0.540178	0.302739	0.0383254	0.096195	0.594338
_ILHEDDNS[Phospho (STY)]EDDSPAPK_.2	73367.9	91389.6	79584.7	107492	98979.7	91399.1	0.878803	0.871128	0.0653176	0.136083	1.21907
_FQS[Phospho (STY)]PGNTVR_.2	29619.7	35384.7	33794.1	8496.73	8860.29	8929.42	0.026397	0.0146181	0.00481106	0.0269654	0.266061
_SMSS[Phospho (STY)]DDEVPKPSR_.2	119431	104377	90029.5	72724.3	71069.7	74378.8	0.232153	0.0282541	0.0623917	0.131779	0.695179
_SMS[Phospho (STY)]S[Phospho (STY)]DDEVPKPSR_.2	77532.5	79459.9	85360.6	67447.9	66355.5	57874.2	0.806749	0.752436	0.0132577	0.0485052	0.790903
_APGVPPGPPPELS[Phospho (STY)]DDEEMEENEPPATNTEK_.3	1.93651e+06	1979457	1.88249e+06	1.27056e+06	1.25259e+06	1.28015e+06	0.0193069	0.155208	0.000863802	0.0116766	0.655914
_LDPETGADGAAPVDGVADAGGS[Phospho (STY)]PQQQR_.3	361182	353634	290447	324305	352264	406402	0.841918	0.927584	0.475574	0.577932	1.0773
_KLDPETGADGAAPVDGVADAGGS[Phospho (STY)]PQQQR_.3	1.90871e+06	1.77929e+06	1.65925e+06	1.21613e+06	1.23864e+06	1262283	0.132797	0.0697215	0.0146909	0.0518584	0.695133
_KLDPETGADGAAPVDGVADAGGS[Phospho (STY)]PQQQR_.4	14761.9	11170.5	10095	10170.6	11186.4	9154.89	0.126763	0.293982	0.32462	0.429463	0.846907
_VGS[Phospho (STY)]VADTVDVDSIK_.2	213471	195634	201334	236361	221963	222215	0.817568	0.89916	0.0305314	0.0827372	1.11484
_[Acetyl (Protein N-term)]TTNADPSVATAFGAAGS[Phospho (STY)]PAEHISEYR_.3	164170	138242	123997	149269	156368	150350	0.798684	0.0716575	0.491579	0.591749	1.06937
_RQS[Phospho (STY)]LLTK_.2	65877.5	20393.1	69722.3	51896.3	84018.8	92229.6	0.659712	0.750703	0.300446	0.405812	1.46253
_S[Phospho (STY)]PGDAQVSC[Carbamidomethyl (C)]TGGDPSPGLR_.2	299783	248541	233831	211777	175798	188622	0.798612	0.432164	0.0551935	0.122383	0.736679
_TAS[Phospho (STY)]PHVSVVR_.2	51503.9	51253.9	53065.4	44849.3	50270.5	46020.3	0.277066	0.212602	0.0842393	0.160117	0.905771
_LGPPRGPS[Phospho (STY)]PQGR_.2	108405	125984	118301	86351.8	95402	95656	0.691978	0.528637	0.0202583	0.0641234	0.786552
_GNSSGS[Phospho (STY)]LNSLELR_.2	41960.7	44116.1	53046.8	35644.4	31871.5	34357	0.575863	0.193654	0.0556722	0.12266	0.732247
_RAS[Phospho (STY)]PVPPPTSPPEDPK_.2	13716.1	15083.9	15962	17853.3	18873.5	20013.9	0.875604	0.953522	0.0115739	0.0446089	1.26761
_AAQEASGPTGAGGGGHS[Phospho (STY)]DDEEFFDAPEHSPLGPPASGVAGGK_.4	1.16915e+06	1.32635e+06	1.33631e+06	1.2544e+06	1.26718e+06	1.25991e+06	0.437936	0.0115163	0.786261	0.83727	0.98687
_MMES[Phospho (STY)]EEDDELDMPSQLDK_.2	170627	100222	152919	169673	63981.5	246485	0.820352	0.275148	0.766087	0.821113	1.13302
_MMES[Phospho (STY)]EEDDELDMPSQLDKC[Carbamidomethyl (C)]ELLTVLR_.3	19682.2	22589	21210.3	11742.8	11587.3	11431.9	0.0467443	0.0257499	0.00708728	0.0341438	0.547591
_SVAGGGSLLAPPPHTLITHTHS[Phospho (STY)]LDAQSR_.4	60726	64252.7	67779.4	110752	95156.8	102954	0.199617	0.338402	0.00561885	0.0297514	1.60233
_VTGS[Phospho (STY)]PQPVPGSAAPAASR_.2	271406	276588	274273	330876	316947	306858	0.214155	0.0918504	0.0201336	0.0639932	1.16103
_QAS[Phospho (STY)]LPAAFRPR_.2	190230	185905	175965	180088	173632	160807	0.861706	0.71193	0.156859	0.25172	0.931944
_ELS[Phospho (STY)]LHQAPLVR_.2	15471.2	13870.5	14507.1	30997	29894.6	31353.3	0.0190912	0.941507	1.51157e-05	0.0020095	2.1037
_QAS[Phospho (STY)]LPAAFR_.2	14961.6	15471	13598.8	33339.2	37992.7	23697.1	0.185445	0.0381246	0.0539148	0.120405	2.15821
_VRS[Phospho (STY)]VSGDQPRPTK_.3	22096.9	929.433	3800.53	9904.81	7160.37	8532.59	0.323744	0.0315036	0.956513	0.966183	0.954185
_RPS[Phospho (STY)]PPMPPR_.2	2.52134e+06	2.78579e+06	2.80731e+06	2.56126e+06	2.76901e+06	2.73954e+06	0.0807596	0.662579	0.901866	0.927562	0.994498
_RPS[Phospho (STY)]PPMPPR_.3	158285	60319.6	118102	147349	89394.7	125808	0.795618	0.520146	0.810144	0.85478	1.07676
_RPS[Phospho (STY)]PPM[Oxidation (M)]PPR_.2	85543.8	109499	117783	28052.3	84434	83719.5	0.187425	0.420486	0.161665	0.257811	0.627204
_T[Phospho (STY)]PS[Phospho (STY)]PPRPC[Carbamidomethyl (C)]K_.2	99496.5	97883.9	102105	38568.7	25096.6	16044.5	0.0561659	0.0717678	0.00638645	0.0319441	0.266156
_S[Phospho (STY)]RS[Phospho (STY)]PAGGGPR_.2	10526.1	11266	12005.9	3347.72	5464.51	10163.5	0.135037	0.0894155	0.128099	0.21705	0.561446
_RAS[Phospho (STY)]DGC[Carbamidomethyl (C)]PSVSPHR_.3	11165.2	2301.75	5293.81	23276.9	11144.9	16855.1	0.847877	0.708988	0.0732279	0.145443	2.73321
_RAS[Phospho (STY)]DGC[Carbamidomethyl (C)]PSVSPHR_.2	4756	8873.91	7515.46	4587.32	15683.7	6538.41	0.111692	0.223551	0.645421	0.722796	1.26786
_APEAEAEPEPDPET[Phospho (STY)]S[Phospho (STY)]DDADGQGEK_.3	3108.14	923.203	2015.67	10397.8	2229.08	684.956	0.0100325	0.0872848	0.50813	0.606274	2.20139
_RFS[Phospho (STY)]DFLGLHEK_.3	231252	226163	260756	369135	369301	363145	0.0342951	0.0716525	0.00566319	0.0297745	1.53387
_RFS[Phospho (STY)]DFLGLHEK_.2	53615.2	40149.3	40564.7	78206.9	70168.1	66204.9	0.421316	0.776957	0.0102401	0.0418224	1.59742
_LEFRGS[Phospho (STY)]EDEVQR_.2	30012.5	136508	148562	101383	71342.4	49271.4	0.685973	0.276601	0.5073	0.605598	0.704567
_FS[Phospho (STY)]DFLGLHEK_.2	12178.2	10342.3	4380.78	10600.8	10411.8	9441.22	0.0488318	0.0491226	0.666284	0.741737	1.13206
_HEDGDDGAEES[Phospho (STY)]S[Phospho (STY)]EEEEERKPGLLDLPVELSGSR_.4	187726	315340	392575	109761	116714	124898	0.116038	0.0130396	0.0926606	0.17186	0.392314
_KAPPEDKHEDGDDGAEES[Phospho (STY)]S[Phospho (STY)]EEEEER_.3	38901.6	18180.4	17337.3	76692.1	52221.4	49392.4	0.570685	0.794898	0.0382805	0.096195	2.39596
_DGGGS[Phospho (STY)]DGEKEEESNEK_.2	2954.85	2548.13	2141.42	569.162	1406.12	5734.1	0.474236	0.0457248	0.990488	0.991783	1.0085
_KQES[Phospho (STY)]EDEEEEEDEKASTDGK_.2	15641.9	34754.7	25359.2	12677.9	27393.5	19273.6	0.871391	0.7439	0.478961	0.580819	0.783373
_KQES[Phospho (STY)]EDEEEEEDEKASTDGK_.3	24909.3	10731.1	12527.1	47390.5	22755.5	32177.4	0.616852	0.554042	0.112919	0.19869	2.12432
_KQES[Phospho (STY)]EDEEEEEDEKAS[Phospho (STY)]TDGK_.2	4814.61	6802.39	8790.17	19946.7	22492.5	17400.8	0.335897	0.75548	0.00263926	0.0199386	2.9323
_RKQES[Phospho (STY)]EDEEEEEDEK_.2	1673.79	562.356	1118.07	1922.58	653.025	3192.13	0.457937	0.320574	0.395057	0.500092	1.71955
_S[Phospho (STY)]LEDIYPFSYPIK_.2	31741.7	26858.7	32145.3	38785.4	34627.9	30470.4	0.928472	0.665065	0.218267	0.319666	1.14478
_IKS[Phospho (STY)]LEDIYPFSYPIK_.2	33027.7	29181.7	32435.3	59151.2	61159.1	57090.6	0.044333	0.982051	7.99527e-05	0.00382773	1.87439
_TGS[Phospho (STY)]GEISAPAAAAK_.2	379756	259687	202157	157883	121134	111545	0.369504	0.138212	0.0939211	0.173243	0.464072
_SMANLQQALSLS[Phospho (STY)]PNNK_.2	15371.5	8660.1	7175.57	1402.06	1849.97	954.144	0.213147	0.0238913	0.0688284	0.140365	0.134782
_YYGHS[Phospho (STY)]MSDPGTS[Phospho (STY)]YR_.2	17314984	17914270	16740536	21421432	16381658	15156471	0.306698	0.0641824	0.880197	0.909076	1.01905
_YYGHS[Phospho (STY)]MSDPGTSYR_.2	2.17981e+06	2.71114e+06	2.66687e+06	4.87128e+06	4180916	4.03722e+06	0.440821	0.60576	0.00613813	0.0312067	1.7319
_YYGHS[Phospho (STY)]M[Oxidation (M)]SDPGTSYR_.2	261151	256369	265934	361089	358513	363666	0.0144815	0.447702	5.66903e-05	0.00333868	1.38268
_KPYNPS[Phospho (STY)]PPPVTTPAS[Phospho (STY)]PPRK_.3	2.98609e+06	3039542	2865185	1.72119e+06	1959362	2.03682e+06	0.120566	0.453171	0.00201284	0.0173536	0.643065
_KPYNPS[Phospho (STY)]PPPVTTPAS[Phospho (STY)]PPR_.3	359054	352861	289247	142087	302971	268297	0.221367	0.343406	0.178765	0.276076	0.712527
_GMS[Phospho (STY)]PPYVRPPVPPPAPPHPSR_.3	154088	167175	155883	240819	231236	228355	0.0561379	0.915769	0.000188637	0.00543999	1.46792
_MPAS[Phospho (STY)]PS[Phospho (STY)]PPPSGR_.2	12989.7	21136.4	21600.9	11320.6	10926.5	10766.8	0.0192426	0.00882669	0.113122	0.198742	0.592423
_S[Phospho (STY)]RS[Phospho (STY)]PAPNAAAGRPR_.3	8194.05	5636.64	3733.55	3349.64	721.274	1652.18	0.824934	0.520883	0.0722079	0.143915	0.325838
_QVRPENAAPS[Phospho (STY)]PGAGGR_.2	11041.2	14949.5	16139.1	11994.1	16244.8	14323.4	0.336831	0.776396	0.945349	0.95701	1.01026
_S[Phospho (STY)]RS[Phospho (STY)]PADYDRER_.2	332053	329312	274246	225498	312551	181980	0.315389	0.386115	0.19421	0.29323	0.769582
_S[Phospho (STY)]RS[Phospho (STY)]PADYDRER_.3	97481.9	6726.02	13810.4	102831	65133.5	27436.4	0.262679	0.713839	0.520329	0.616454	1.65568
_S[Phospho (STY)]RSRS[Phospho (STY)]PADYDR_.2	400678	608752	192603	673776	486459	299141	0.905594	0.894345	0.624022	0.705016	1.21409
_S[Phospho (STY)]RS[Phospho (STY)]RS[Phospho (STY)]PADYDR_.2	9604.1	20472.6	21719.6	15711.8	16372.2	15247.3	0.620676	0.0169676	0.73658	0.800312	0.913798
_S[Phospho (STY)]RS[Phospho (STY)]PADYDR_.2	18380.4	21877.1	22355.3	16039.5	19593.5	20578.4	0.753125	0.90391	0.316408	0.421776	0.897762
_S[Phospho (STY)]PADYDRER_.2	16010.7	11045.4	12057.7	2849.85	4041.89	4330.05	0.285238	0.166018	0.0186694	0.060768	0.286902
_KRS[Phospho (STY)]DPNIPR_.2	30600.8	87230.7	78129.3	60374.7	87125.9	82431.6	0.0600524	0.359977	0.602465	0.689131	1.17336
_KRS[Phospho (STY)]DPNIPR_.3	25121.8	18797.5	14473.7	30607.1	15714.6	22401.6	0.768165	0.677852	0.554804	0.650148	1.17691
_KVEAGLSAS[Phospho (STY)]QQHLAEGNSIGAR_.3	2.29699e+06	1.71602e+06	2.80595e+06	3.59865e+06	3.40716e+06	3291204	0.512372	0.152045	0.0571211	0.124186	1.51006
_VEAGLS[Phospho (STY)]ASQQHLAEGNSIGAR_.3	99772.6	101177	94902.7	58433.3	66036.7	73640	0.233225	0.314923	0.00873771	0.0383924	0.669625
_DLVSVQT[Phospho (STY)]LQR_.2	10068.7	9521	9923.3	15398	12984.9	15471.8	0.0911658	0.0807281	0.0242852	0.071997	1.48594
_RLDS[Phospho (STY)]ELGAHEPAIQAVQEAGHK_.4	1389.6	1352.32	1426.89	5392.17	4406.53	3048.33	0.129947	0.00296058	0.0508544	0.116394	3.0817
_AQQLGS[Phospho (STY)]AHEVQR_.2	8781.14	12630.1	10716.5	11234.8	14672	12103.8	0.989824	0.925473	0.265924	0.372164	1.18311
_DLGSGGANC[Carbamidomethyl (C)]S[Phospho (STY)]PPQTHIK_.2	54958.1	71803.5	62188.4	56088.9	57814.2	55331.3	0.0479157	0.0479366	0.309505	0.415203	0.895657
_DAS[Phospho (STY)]PQGVHSWIK_.2	35559.1	30750	24471.5	49713.5	46280.1	40194.9	0.927934	0.856979	0.0243253	0.071997	1.50019
_GNKS[Phospho (STY)]PSATTQSLK_.2	33169	49041.4	41105.2	32666	44439.7	41735.3	0.508203	0.75096	0.810562	0.854829	0.963715
_DRGNKS[Phospho (STY)]PSATTQSLK_.3	30341	11780.7	11519.5	26010.2	25200.8	26819.5	0.0668269	0.0136029	0.321699	0.426089	1.45468
_MNQGPIPGS[Phospho (STY)]PPLK_.2	32054.2	28350	22285.4	32351	33070.2	34455.5	0.131996	0.0931176	0.177111	0.274259	1.20785
_T[Phospho (STY)]PPSPRPPS[Phospho (STY)]PAR_.2	482222	498268	478736	357400	397082	418865	0.428777	0.202064	0.0244609	0.0721615	0.804088
_TPPS[Phospho (STY)]PRPPS[Phospho (STY)]PAR_.2	333413	601360	627506	211801	234910	239115	0.0471223	0.0190082	0.0885799	0.165763	0.438991
_TPPSPRPPS[Phospho (STY)]PAR_.2	71952.2	95783.9	100750	72732.8	91281.5	84189.6	0.463205	0.537168	0.558138	0.653056	0.924458
_LGGGGNTPASPDS[Phospho (STY)]GSPR_.2	54871.3	59072.8	50669.8	50799.9	43570.1	41311.1	0.758992	0.834759	0.0635567	0.133422	0.824239
_TSSGKPYDRS[Phospho (STY)]PPSR_.2	51038.1	146395	87340.2	51804.4	113136	86602.9	0.510393	0.577347	0.756632	0.814017	0.88331
_DRS[Phospho (STY)]PLHR_.2	2923.3	13540.6	35873.9	5794.47	9087.37	6779.71	0.0262906	0.0230238	0.402838	0.507992	0.41388
_PYDRS[Phospho (STY)]PPSR_.2	37961.1	37966	38948.6	31061.9	29518.1	30290	0.0541206	0.701485	0.00022518	0.00616028	0.791028
_QAS[Phospho (STY)]LEDVEHETC[Carbamidomethyl (C)]K_.2	60112.2	59241.2	56493.9	82140.2	83721.2	81390	0.0345952	0.565818	0.000165936	0.00507702	1.40606
_NDFPALLEDAPS[Phospho (STY)]PEPQEDEGEFPSLFR_.3	34245.2	26879.1	25226.3	17129.6	21669.7	27441.5	0.935847	0.925888	0.17553	0.27297	0.767116
_LLS[Phospho (STY)]EDSPLR_.2	15598.8	15340.1	11556.7	28565.4	31809.6	29273.2	0.14406	0.722567	0.000929686	0.0120458	2.10959
_NRWS[Phospho (STY)]PEGSK_.2	105621	125980	123164	64181.5	78973.7	81888.5	0.443725	0.849724	0.00717624	0.0343003	0.634345
_DEMAS[Phospho (STY)]DIEDEEDGLPDVK_.2	160110	128106	192394	123202	131686	105869	0.468122	0.286548	0.152294	0.246285	0.750625
_ELYS[Phospho (STY)]PPGGK_.2	86143.1	88702.4	83583.9	74308.1	56872.6	55271.6	0.150848	0.11386	0.0519419	0.117578	0.721482
_ELS[Phospho (STY)]DDEETFHDAR_.2	230973	235880	231166	428586	343726	338893	0.126685	0.00784802	0.0415565	0.100595	1.59194
_EGS[Phospho (STY)]DDDESFHDALRPIC[Carbamidomethyl (C)]MEDFTNALAK_.3	23078.3	15571	8063.66	35892.8	30081.1	24552.5	0.963167	0.724388	0.059098	0.126764	1.93793
_QS[Phospho (STY)]PFQHGGALR_.2	10082.7	15611	8972.72	14272.1	17840.4	17814.3	0.270272	0.497383	0.11553	0.201279	1.4402
_DVVTES[Phospho (STY)]DVDER_.2	12673.1	15664.1	15659.7	19907.2	17994.7	21819.7	0.908853	0.896608	0.0247733	0.0726567	1.35741
_SHDISLKS[Phospho (STY)]PEIAK_.2	14855.5	9780.73	12318.1	38792.1	17260.6	28026.3	0.274406	0.108244	0.120579	0.208026	2.27521
_EREKEVS[Phospho (STY)]DDEEEEEK_.2	27345.8	23638.7	35455.6	60168.2	72864.5	19980.4	0.210009	0.0946891	0.296819	0.402176	1.77016
_EREKEVS[Phospho (STY)]DDEEEEEK_.3	15675.4	1666.35	3568.27	15971	5512.64	29485.5	0.335673	0.568516	0.300562	0.405812	2.43755
_EVS[Phospho (STY)]DDEEEEEK_.2	3790.47	7692.64	4550.27	9435.88	13415.9	11664.9	0.714861	0.963277	0.0206438	0.0650747	2.1528
_EVS[Phospho (STY)]DDEEEEEKEADKPEADAEK_.3	4.9194e+06	3.07105e+06	3.05608e+06	15721181	11140606	11707736	0.252719	0.31013	0.0131165	0.0482971	3.49155
_EKYS[Phospho (STY)]EDEELNK_.2	15230.3	33496.5	30832.2	34681	33901.4	36458.2	0.00816552	0.038154	0.273429	0.379891	1.32029
_IEDVEDDDES[Phospho (STY)]ADKDK_.2	1925.16	2829.96	2045.38	6035.43	6130.89	5746.4	0.0456472	0.284254	0.00217314	0.0178992	2.63403
_IEDVEDDDES[Phospho (STY)]ADKDKK_.2	1238.96	2538.74	1888.85	2129.05	4415.24	3742.85	0.681567	0.46616	0.137617	0.229163	1.81541
_EKEVS[Phospho (STY)]DDEEEEEK_.2	108930	144698	171778	126803	78760.1	184634	0.925032	0.519894	0.761796	0.818041	0.917239
_LSM[Oxidation (M)]HS[Phospho (STY)]DEDEDSLFR_.2	1662.98	1039.16	2286.8	9207.25	2362.44	5784.85	0.104081	0.0678742	0.168585	0.265894	3.4786
_FGSRPS[Phospho (STY)]QEVTKPPR_.3	130530	125565	134215	248646	239514	302539	0.129218	0.0354063	0.0196541	0.0629041	2.02582
_S[Phospho (STY)]IPMLFVR_.2	21263.7	25179.1	28298.1	21413.8	19609.9	21524.1	0.199946	0.171803	0.176074	0.27356	0.836861
_AYS[Phospho (STY)]VGSQVAPTAFR_.2	471397	475499	492071	527473	542770	537270	0.204372	0.665142	0.00284037	0.0202736	1.11713
_AYS[Phospho (STY)]IGSR_.2	50539.7	16020.5	28144.9	51487.2	24001.2	29892.2	0.267245	0.809915	0.800032	0.847614	1.11272
_AAPFVAAQS[Phospho (STY)]DDDEAAPARPPVLLAPR_.3	49515.1	55736.9	45442	45861.8	49144.8	54303.9	0.381915	0.803386	0.911154	0.934329	0.990819
_QLAPVQTS[Phospho (STY)]PSVSPSK_.2	63769	67478.3	60059.7	92992.3	88507	84021.6	0.305815	0.810654	0.00207417	0.0173536	1.38793
_LAVHANS[Phospho (STY)]EGELTR_.2	25002.9	26081.3	22465.6	34486.1	40717	22969.7	0.130643	0.0849154	0.252526	0.358796	1.33478
_EDDKDS[Phospho (STY)]IGS[Phospho (STY)]ASDLQAR_.2	50118.6	66376.4	41507.8	58567.4	63081.1	90146.7	0.726305	0.704679	0.223388	0.325521	1.34045
_ALPDSPGSPAS[Phospho (STY)]S[Phospho (STY)]DEEGSLR_.2	102424	100724	101310	67012.6	63969.1	55017	0.0568697	0.041143	0.00732514	0.0346361	0.610919
_PTQQQQQQGGQQS[Phospho (STY)]QEEEEEEKPNPLTLLLEK_.3	178302	232278	213354	118972	114638	116004	0.114365	0.0155852	0.0279549	0.0776653	0.560338
_PTQQQQQQGGQQS[Phospho (STY)]QEEEEEEKPNPLTLLLEK_.4	50885	50910.9	44386	18748.3	14066.7	13813.6	0.0416451	0.704295	0.000401039	0.00794472	0.318977
_LGS[Phospho (STY)]DGAEASTDAMK_.2	95117.7	102407	106685	193937	166312	160465	0.236711	0.194555	0.0130864	0.0482971	1.71169
_S[Phospho (STY)]SPADLDTVKPSR_.2	668493	684025	693792	543313	562894	536431	0.0686495	0.926097	0.00024811	0.00647905	0.802732
_MRS[Phospho (STY)]SPADLDTVKPSR_.3	432559	366744	407141	283288	324944	360394	0.948269	0.848945	0.0555416	0.12264	0.802878
_S[Phospho (STY)]LGDFAATSAAGAGLTGDQLSALSDATPEMEAR_.3	84674.2	78199	81503.6	66830.1	68979.7	71815.3	0.622116	0.745112	0.00777521	0.036023	0.849611
_DSLGSSLQS[Phospho (STY)]PPAS[Phospho (STY)]PTK_.2	1.32761e+06	839366	756599	739623	562099	540873	0.123664	0.223	0.17103	0.268365	0.630254
_DSLGSSLQS[Phospho (STY)]PPASPTK_.2	63846.3	102225	109000	66783.5	57036.6	65316.8	0.0523173	0.0922776	0.173694	0.271161	0.687593
_DSLGSSLQSPPAS[Phospho (STY)]PTK_.2	91254.6	75246.4	79674.1	73030.3	59963.1	59472.8	0.583543	0.927194	0.0518498	0.117506	0.781827
_RDS[Phospho (STY)]PPLSSDPQLAPPLDSGLLAALSGGGGEDGHR_.4	6169.79	8719.78	8476.55	3546.24	2032	2789.12	0.276114	0.446672	0.0116278	0.0446089	0.358097
_LLREES[Phospho (STY)]ADDLR_.2	375155	344381	348924	448269	409544	397320	0.709513	0.558575	0.0347793	0.0902063	1.17471
_S[Phospho (STY)]APNLPR_.2	152031	144406	154075	90276.9	71810.9	67965.3	0.0720151	0.307861	0.00342271	0.0228645	0.510648
_QWQTAFGHQPPS[Phospho (STY)]PQK_.2	39202.7	34921.5	22883.7	54973.3	35477.3	28638.3	0.6212	0.551645	0.480214	0.581418	1.22762
_DALS[Phospho (STY)]PPRPDGPAGK_.2	36296.3	39273.6	38465.6	25249.8	18374.7	23134.2	0.23121	0.319992	0.00771503	0.0358889	0.58542
_EVAAKEEPEEQEES[Phospho (STY)]EDEGADEEGK_.3	4182.51	3057.17	1931.83	12573.5	6750.54	11075.9	0.407361	0.243544	0.0425047	0.102385	3.31461
_S[Phospho (STY)]VPDFFPQDGGAK_.2	20764.6	17408.2	15356.2	9017.73	20995.6	22310.5	0.306528	0.244213	0.935594	0.952698	0.977484
_S[Phospho (STY)]SEELESRPTSPGSR_.2	33685.9	33640.8	28994.5	18500.1	16998.2	16226.2	0.0747858	0.30996	0.00456103	0.0264678	0.537001
_IIPAFKPIPASTC[Carbamidomethyl (C)]DS[Phospho (STY)]REDS[Phospho (STY)]PER_.3	152408	158846	152941	120710	121694	117832	0.050098	0.47704	0.000531781	0.00932849	0.776044
_VALS[Phospho (STY)]DDDDS[Phospho (STY)]PPLTPPMTLLK_.2	1.80457e+06	1.92748e+06	1.81936e+06	1.92424e+06	2.01137e+06	1.93912e+06	0.403583	0.64833	0.0924337	0.171577	1.05824
_VALS[Phospho (STY)]DDDDSPPLTPPMTLLK_.2	653294	643797	684463	660378	662990	525148	0.010488	0.138135	0.435212	0.540309	0.932862
_VALS[Phospho (STY)]DDDDSPPLT[Phospho (STY)]PPMTLLK_.2	950281	977111	904989	614169	586353	584363	0.0364575	0.344378	0.000910899	0.0119858	0.630171
_VALSDDDDS[Phospho (STY)]PPLTPPMTLLK_.2	138716	160150	117282	274400	262991	237910	0.277679	0.861422	0.00201699	0.0173536	1.86304
_VALS[Phospho (STY)]DDDDS[Phospho (STY)]PPLTPPMTLLK_.3	50531.5	58626.9	62501.8	40870.5	37692.4	46186.1	0.743949	0.658519	0.0267191	0.0755235	0.726721
_PGT[Phospho (STY)]PPLDVER_.2	34208.7	36830.2	34863.3	39714.5	55778.1	49247.6	0.173426	0.0590761	0.105109	0.188297	1.36674
_VRDEELDS[Phospho (STY)]DDDLEPFDMSHDVPAGAK_.3	144214	76401.2	201412	229406	225544	238157	0.127341	0.0241851	0.128065	0.21705	1.64233
_VRDEELDS[Phospho (STY)]DDDLEPFDMSHDVPAGAK_.4	15641.6	17208.1	17979.8	16003.8	15437.5	17456.4	0.371111	0.865054	0.520418	0.616454	0.961993
_ALKHS[Phospho (STY)]DS[Phospho (STY)]EIEDDVSSSEPSATAR_.3	179629	180580	174685	39532.1	124915	123381	0.0904797	0.0104702	0.0994157	0.180599	0.538103
_APSSNEDEEMAPES[Phospho (STY)]EEDDNLAVLR_.3	43391.1	43463.2	40545.4	63590.3	55666.9	50105.4	0.429798	0.116574	0.0626981	0.132238	1.32938
_VITLSSS[Phospho (STY)]LNQDVK_.2	121467	23469.5	169129	206435	211517	262565	0.662668	0.296815	0.0882673	0.165404	2.1668
_KVITLSSS[Phospho (STY)]LNQDVK_.2	23623.6	56300.1	39961.8	248676	218897	114118	0.22057	0.104514	0.0570811	0.124186	4.85206
_GGS[Phospho (STY)]QQQSPMPSMGAR_.2	171535	160218	147156	205973	174446	170719	0.469387	0.565508	0.155803	0.250374	1.15082
_GGSQQQS[Phospho (STY)]PMPSMGAR_.2	83105.4	81154.6	81695.6	79129.9	80757.6	77803.6	0.922367	0.630754	0.0639858	0.13416	0.966398
_STTSFFTWLAEVERES[Phospho (STY)]GDDN_.2	12285.3	64773.6	117262	82760.6	19220.4	19994.7	0.276933	0.648512	0.553131	0.648518	0.627703
_DGS[Phospho (STY)]GELKEDLIK_.2	22100.8	19284.9	20612.7	16207.8	12357.6	14326.9	0.772554	0.695043	0.0121088	0.0456914	0.691829
_ELKPLEGDC[Carbamidomethyl (C)]AAAATQS[Phospho (STY)]PQGH_.2	127665	134539	141413	133447	134940	131955	0.725611	0.0932563	0.811396	0.855315	0.991889
_ELKPLEGDC[Carbamidomethyl (C)]AAAATQS[Phospho (STY)]PQGH_.3	102365	89903	94666.9	23067.8	76033.1	83872.3	0.0492826	0.0732785	0.208018	0.308603	0.637683
_LC[Carbamidomethyl (C)]GGAGS[Phospho (STY)]PISNLGVTGGR_.2	51504.1	50022.8	49874.9	55705.4	53811.3	51122.6	0.306789	0.265321	0.133766	0.223559	1.06101
_LVSS[Phospho (STY)]PTASSSVNK_.2	3953.35	3886.48	3819.62	5569.36	6665.76	5845.25	0.143067	0.0304333	0.0216339	0.0669106	1.5507
_TGLSS[Phospho (STY)]PTLPGK_.2	167019	181747	184414	146928	138653	132087	0.370795	0.771181	0.00587713	0.0302817	0.783353
_SSS[Phospho (STY)]WPDLAALR_.2	109630	270088	268115	298356	325107	299557	0.0189622	0.0560641	0.224326	0.326681	1.42478
_QLS[Phospho (STY)]LEEKPQVR_.2	15870.9	16136	15168.3	10498.9	8747.61	10204	0.118491	0.440685	0.00221057	0.0180138	0.62428
_GDENS[Phospho (STY)]PPRPPR_.2	590481	612096	492440	391471	317411	262306	0.565755	0.983555	0.0100656	0.0415209	0.572966
_SSTPLMTPS[Phospho (STY)]PQST[Phospho (STY)]PPR_.2	5421702	5.48883e+06	4.47953e+06	6807844	6158482	5509120	0.728902	0.859339	0.108516	0.193161	1.20048
_SSTPLMTPS[Phospho (STY)]PQS[Phospho (STY)]T[Phospho (STY)]PPR_.2	40268.9	37608.9	42928.9	11460.9	33032.1	52213.2	0.409499	0.0369417	0.56633	0.660287	0.800503
_TDAGS[Phospho (STY)]ASYDVQK_.2	5725.28	6771.57	4678.99	13995.5	12856.2	11278.2	0.317877	0.738382	0.00273542	0.0202011	2.21997
_VLC[Carbamidomethyl (C)]AGSQALANTISQNLDHIQLES[Phospho (STY)]D_.3	33007.1	34890.6	36721.9	42078.2	42520.3	49111.6	0.65735	0.362243	0.0337877	0.0884613	1.27806
_DGDLALGT[Phospho (STY)]DDQDT[Phospho (STY)]DQDVAPAAEGGGGGSHGGAEEK_.3	41113.1	115989	90848.9	29445.2	93454.1	82775.3	0.429711	0.893974	0.659076	0.735937	0.829498
_AS[Phospho (STY)]PNPPSLTK_.2	106213	120136	122878	118599	126980	121992	0.195663	0.362614	0.36606	0.471	1.05253
_GDLSPYDDS[Phospho (STY)]QEERPR_.2	329656	342338	274454	402328	371224	355720	0.902558	0.601163	0.080932	0.155503	1.19317
_LASGRTS[Phospho (STY)]S[Phospho (STY)]EESVAAR_.2	30378.1	31779.3	33180.5	25415.3	25071.5	25759.2	0.144409	0.116439	0.0120174	0.0455488	0.799745
_TIEVS[Phospho (STY)]DDEDETHPNIDTPSLFR_.3	4264447	4685375	5087140	6081192	4800510	5.74669e+06	0.743511	0.551836	0.142028	0.234468	1.18461
_RGS[Phospho (STY)]FVNSPNTIPISADNLPTAFVK_.3	4864.69	4854.5	4874.88	11060.9	4114.58	10004.6	0.0193439	4.42022e-05	0.244093	0.350141	1.72536
_ETHLSFEKEPENES[Phospho (STY)]ANEK_.3	1654.14	4213.14	936.3	18760.6	23787.3	26079.3	0.117316	0.34806	0.00414329	0.0251221	10.0869
_AWLVGS[Phospho (STY)]PSTAR_.2	207802	200033	215572	181454	180106	182803	0.200293	0.0620788	0.0249457	0.0726567	0.873206
_LETSSAC[Carbamidomethyl (C)]AS[Phospho (STY)]PAKQESAAASK_.2	2184.12	6016.41	6038.86	4015.97	5551.02	4783.49	0.249975	0.214485	0.980257	0.984111	1.0078
_T[Phospho (STY)]PPLPAPK_.1	86178.4	98493.8	95660.2	93806.1	80868.6	79658.8	0.371153	0.80534	0.215967	0.316917	0.907257
_T[Phospho (STY)]PPLPAPK_.2	53232.3	41778.9	49827.9	29845.1	40965.6	42218.2	0.60415	0.853055	0.112321	0.198243	0.780375
_GPQT[Phospho (STY)]PPPPSVGLK_.2	62781.3	58748.2	58618.8	65740.8	57111.1	60297.5	0.541415	0.452297	0.749552	0.809812	1.01666
_AQVST[Phospho (STY)]PPPPAPK_.2	28769.2	29591.6	36015.8	15174.5	14978.9	19454	0.342042	0.575182	0.00851472	0.0376285	0.525633
_LQQSGSGSTGS[Phospho (STY)]PPR_.2	4634.17	2953.78	6314.55	4937.87	4966.27	4994.67	0.278366	0.000993198	0.764756	0.820452	1.07166
_MQPPDS[Phospho (STY)]PRPAPPS[Phospho (STY)]PGGPR_.2	913482	1.00529e+06	926903	1.82061e+06	1.31519e+06	1.32071e+06	0.183793	0.0603417	0.0811468	0.155656	1.56606
_MQPPDSPRPAPPS[Phospho (STY)]PGGPR_.3	1.01257e+06	873988	940693	677437	1.11911e+06	1.17032e+06	0.837312	0.125444	0.79753	0.846133	1.04938
_MQPPDS[Phospho (STY)]PRPAPPS[Phospho (STY)]PGGPR_.3	612105	513368	564305	409429	790151	811943	0.592724	0.0940778	0.500417	0.599249	1.19041
_MQPPDSPRPAPPS[Phospho (STY)]PGGPR_.2	508949	577324	537054	951676	642569	636182	0.0499714	0.0736041	0.187758	0.28593	1.37398
_M[Oxidation (M)]QPPDSPRPAPPS[Phospho (STY)]PGGPR_.3	150210	133922	163085	133022	123314	128168	0.357883	0.199792	0.120258	0.207628	0.859768
_M[Oxidation (M)]QPPDSPRPAPPS[Phospho (STY)]PGGPR_.2	57028.3	87080.7	80487.9	47217.1	61197.7	62480	0.585798	0.444092	0.180211	0.277564	0.760895
_M[Oxidation (M)]QPPDS[Phospho (STY)]PRPAPPS[Phospho (STY)]PGGPR_.2	48171.8	59316.1	55908.1	43177.4	53031.6	52014.3	0.96934	0.947269	0.328366	0.433918	0.907142
_M[Oxidation (M)]QPPDS[Phospho (STY)]PRPAPPS[Phospho (STY)]PGGPR_.3	48056.6	39315.7	51097.6	52910.3	46135.3	47916.8	0.528624	0.493419	0.534208	0.630245	1.06133
_PAPPS[Phospho (STY)]PGGPR_.2	205683	204467	232380	352525	183162	159295	0.0964546	0.0474613	0.801903	0.849149	1.08163
_PAPPS[Phospho (STY)]PGGPR_.1	988.673	2800.29	1231.76	8699.12	3437.03	2810.35	0.0498412	0.170925	0.21241	0.313499	2.97697
_PAPPS[Phospho (STY)]PGGPRR_.2	38921.6	77762.8	22355.9	16403.8	22411.7	17650.2	0.0173493	0.0277789	0.234626	0.339742	0.406111
_MQPPDS[Phospho (STY)]PRPAPPS[Phospho (STY)]PGGPRR_.3	79316.5	77767.3	73572	7663.42	7989.23	10219.1	0.010978	0.357903	7.31205e-05	0.00363548	0.112166
_EATSEDRPVS[Phospho (STY)]PGASAK_.2	17534	25291.6	18427.7	25075.8	24339.8	20004	0.136525	0.585831	0.411784	0.516811	1.13332
_VVAS[Phospho (STY)]PPAAPVAPQPQK_.2	21287	22410.8	21044.3	31236.5	30760.6	29025	0.0682704	0.560891	0.000932796	0.0120458	1.40592
_S[Phospho (STY)]PPGFAFVEFEDPR_.2	30971.9	98141.3	84460	67320.3	70156.4	65576.3	0.594867	0.01057	0.880014	0.909076	0.950742
_GSS[Phospho (STY)]RPFQPTDR_.2	11711.5	13516.7	13035	40160.5	41387.9	43121.6	0.0174638	0.563439	3.97677e-05	0.00324724	3.25823
_RPAPQES[Phospho (STY)]PGGGSATAPPPK_.2	12850.4	19735	15417.2	23054.1	22538	23570.3	0.215973	0.0466618	0.0694088	0.141027	1.44081
_GES[Phospho (STY)]LPTAVMGVPFDVR_.2	346828	372350	358817	341675	322563	194676	0.0154881	0.0533906	0.252625	0.358796	0.79677
_GES[Phospho (STY)]LPTAVMGVPFDVR_.3	3482.8	3547.8	2878.65	2853.69	2926.8	2721.79	0.0759083	0.149072	0.150633	0.244633	0.858013
_VYS[Phospho (STY)]FDAATSLK_.2	10651.7	7931.14	4320.65	4748.76	5678.4	5213.58	0.163836	0.0455206	0.316889	0.421907	0.682897
_LLAPYLQSHPTALPTGSAS[Phospho (STY)]PSTR_.3	216552	225979	247227	185064	188568	192072	0.364715	0.0979415	0.0393835	0.0975251	0.820148
_EANHS[Phospho (STY)]PPHS[Phospho (STY)]PPPSQPPAK_.2	4.26675e+06	9166057	7.29697e+06	4.09978e+06	5679854	5.24587e+06	0.408823	0.197726	0.313605	0.419479	0.724827
_EANHS[Phospho (STY)]PPHS[Phospho (STY)]PPPSQPPAK_.3	3.79493e+06	3.10544e+06	2.82509e+06	3.55356e+06	3.2565e+06	3.69579e+06	0.739049	0.334487	0.475006	0.577671	1.08024
_EANHS[Phospho (STY)]PPHSPPPSQPPAK_.3	757321	855723	719241	1.22376e+06	1316361	1.46457e+06	0.289217	0.500653	0.00505935	0.027748	1.71707
_EANHS[Phospho (STY)]PPHSPPPSQPPAK_.2	122477	325260	304849	335256	596053	504360	0.727171	0.830453	0.0868426	0.163712	1.90765
_EANHS[Phospho (STY)]PPHS[Phospho (STY)]PPPSQPPAK_.4	32124.3	23806.7	27965.5	16462.3	13436.3	19488.3	0.901011	0.689963	0.021243	0.066417	0.588664
_TPS[Phospho (STY)]PPVKGS[Phospho (STY)]PLR_.2	502923	515247	507280	255054	225527	208488	0.0223027	0.133954	0.00133507	0.0138198	0.451715
_TPSPPVKGS[Phospho (STY)]PLR_.2	362581	374365	373572	259578	270714	259871	0.0200045	0.9625	3.56858e-05	0.00303726	0.711526
_TPSPPVKGS[Phospho (STY)]PLR_.3	15736.8	7969.45	16556.7	5444.79	7220.62	8610.72	0.121046	0.20268	0.136093	0.226953	0.52843
_STKT[Phospho (STY)]PS[Phospho (STY)]PPVK_.2	999855	1.14555e+06	997196	313188	305159	256249	0.0412697	0.233291	0.00171735	0.0160425	0.278303
_TPS[Phospho (STY)]PPVK_.1	332166	415820	387404	203840	180979	161169	0.224743	0.40063	0.00597136	0.0305879	0.480882
_VLS[Phospho (STY)]ETEEMLQTLQR_.2	3037.18	1510.39	1557.23	4124.38	3605.31	3697.07	0.162761	0.186148	0.0600886	0.128246	1.87177
_STKT[Phospho (STY)]PS[Phospho (STY)]PPVKGS[Phospho (STY)]PLR_.2	294898	324668	302338	181072	154026	142014	0.118415	0.747785	0.000718321	0.0105642	0.517529
_STKT[Phospho (STY)]PS[Phospho (STY)]PPVKGSPLR_.2	63048.9	69695.6	67157.3	17200.5	12970	15085.3	0.0231618	0.566452	8.51617e-05	0.00383126	0.22639
_STKT[Phospho (STY)]PS[Phospho (STY)]PPVKGS[Phospho (STY)]PLR_.3	34430.1	24131.2	32194.6	7748.31	4720.09	10776.5	0.271923	0.473739	0.00711743	0.0342173	0.256126
_RAS[Phospho (STY)]DASARDS[Phospho (STY)]PPPPLPPR_.3	2.40045e+06	2206476	2274552	1.14586e+06	1.26026e+06	1.37467e+06	0.0942511	0.849216	0.000327383	0.00716502	0.549416
_RAS[Phospho (STY)]DAS[Phospho (STY)]ARDS[Phospho (STY)]PPPPLPPR_.3	309884	177620	198609	42537.5	112018	92491	0.825618	0.40332	0.0509806	0.116394	0.360068
_S[Phospho (STY)]VPEIVFSHF_.2	5606.86	5246.96	6414.4	5849.17	4672.56	4955.17	0.95969	0.972775	0.294111	0.399921	0.896265
_GIFDS[Phospho (STY)]S[Phospho (STY)]DDEPLSELLNR_.2	262050	201058	202387	124535	102337	109560	0.296195	0.192338	0.0232484	0.0701376	0.505537
_RHS[Phospho (STY)]LPETK_.2	12021	28422.3	24297	9795.31	21147.3	28592.7	0.244018	0.895482	0.825273	0.864017	0.919601
_AVTSPSEGPKT[Phospho (STY)]PTR_.2	7834.77	10689.7	11641.2	7510.13	10539	9674.39	0.441896	0.763735	0.607423	0.693077	0.919042
_T[Phospho (STY)]PDPGDFVQSR_.2	67003.4	59663.8	55713.6	15673.7	42248.5	36409.5	0.729299	0.287551	0.0521195	0.117653	0.517224
_RPGDS[Phospho (STY)]PTDGNLTR_.2	6166.75	6928.62	5404.88	15538.8	14105.5	11341.6	0.280825	0.226753	0.0170045	0.0569625	2.21542
_LYPLPDC[Carbamidomethyl (C)]DS[Phospho (STY)]DEDEEYKEQVK_.3	244953	274799	293188	301748	353415	334581	0.957559	0.927957	0.0463323	0.108978	1.21749
_GS[Phospho (STY)]GQVLTSYC[Carbamidomethyl (C)]PANAR_.2	23072.9	19912.5	18331.8	31656.6	25363.6	25477.5	0.740845	0.617576	0.0558467	0.122927	1.34542
_QQS[Phospho (STY)]YDLVDDLPPGWEMAK_.2	118496	119390	117893	83764.9	87452.1	91139.3	0.0374601	0.0835034	0.00346841	0.0230358	0.737416
_AHS[Phospho (STY)]SPASLQQSYNAPSPQHLR_.3	205651	219711	233771	150417	165637	174798	0.686629	0.867102	0.0068383	0.0334349	0.744694
_LAAEGPPTDGDAKPTAVPVAS[Phospho (STY)]PVMR_.3	75486.1	73124.8	72994.8	125495	126276	135808	0.0279332	0.115423	0.00229542	0.0184436	1.74896
_VVDSGSVGGGGPLPPSEEEGGSATVEPMDQS[Phospho (STY)]PPQGK_.3	718180	549272	887089	675859	634056	633857	0.444991	0.0437668	0.547182	0.643513	0.902174
_SIS[Phospho (STY)]PPPAFASPSAR_.2	111009	118334	119711	158298	164686	171075	0.117358	0.695691	0.000706276	0.0105642	1.41542
_S[Phospho (STY)]IS[Phospho (STY)]PPPAFASPSAR_.2	219169	191823	208830	107538	98626.4	100285	0.0509973	0.211627	0.00278471	0.0202509	0.494413
_S[Phospho (STY)]PTANSYMR_.2	35385.2	46893.7	43943.5	52098.1	53750.9	48343	0.593177	0.352379	0.0969949	0.177322	1.22159
_RS[Phospho (STY)]PTANSYMR_.2	35707.8	47660.7	46339.8	101754	131816	124334	0.144943	0.297659	0.00654877	0.0323636	2.75929
_S[Phospho (STY)]KS[Phospho (STY)]PPVFR_.2	231299	249192	231435	175282	158785	139404	0.320842	0.491927	0.00572597	0.0299733	0.665057
_SKS[Phospho (STY)]PPVFR_.2	200957	215690	223445	186928	237199	228377	0.812101	0.305868	0.823404	0.862828	1.01939
_GRS[Phospho (STY)]KS[Phospho (STY)]PPVFR_.2	256606	323771	307511	355003	384375	408090	0.958114	0.728818	0.0302211	0.0819931	1.29236
_GRS[Phospho (STY)]KS[Phospho (STY)]PPVFR_.3	95609.3	34361.3	67150.7	114753	62750.4	79589.6	0.98784	0.855522	0.442104	0.545919	1.30424
_PLLLGS[Phospho (STY)]PEKR_.2	9466.34	12108	11742.2	42897.2	36562.3	42731.8	0.036339	0.271341	0.00182704	0.016595	3.66759
_DSSPARLS[Phospho (STY)]PR_.2	23845.3	30770.8	27308	21082.8	19809.9	18823.1	0.543481	0.194566	0.0542409	0.120954	0.728915
_KS[Phospho (STY)]PQPIPAEC[Carbamidomethyl (C)]K_.2	10825.1	13407.6	14044	30520	29422.8	29442	0.0355404	0.239319	0.00125513	0.0133855	2.33524
_FPHPVTT[Phospho (STY)]PS[Phospho (STY)]PPMTR_.2	4725145	4.75073e+06	4.63294e+06	3951223	3814396	3.31477e+06	0.234383	0.0696928	0.0312528	0.0837159	0.785353
_FPHPVTTPS[Phospho (STY)]PPMTR_.2	1.03137e+06	990618	940477	1.4546e+06	1.2687e+06	1.24386e+06	0.493042	0.270068	0.0249014	0.0726567	1.33914
_FPHPVTT[Phospho (STY)]PS[Phospho (STY)]PPMTR_.3	399866	466487	433177	203124	317839	408167	0.302683	0.191425	0.163915	0.260136	0.714974
_FPHPVTT[Phospho (STY)]PS[Phospho (STY)]PPM[Oxidation (M)]TR_.2	319973	283187	301580	229033	172334	200683	0.609565	0.589849	0.00999504	0.04148	0.665441
_FPHPVTTPS[Phospho (STY)]PPMTR_.3	113238	118625	132824	99952.8	143455	132436	0.848046	0.33237	0.813008	0.855837	1.03059
_AFLDGPAS[Phospho (STY)]PPTPR_.2	4.40289e+06	4258046	4588835	3.50299e+06	3.43037e+06	3455097	0.0821235	0.0976325	0.00757353	0.0353739	0.784048
_AFLDGPAS[Phospho (STY)]PPT[Phospho (STY)]PR_.2	1.99563e+06	1.8512e+06	1.97145e+06	1.85438e+06	1.76041e+06	1.72694e+06	0.51652	0.842204	0.0552513	0.122383	0.918093
_SLS[Phospho (STY)]PSSPVR_.2	1.53236e+06	1.42328e+06	1.60324e+06	1.22773e+06	1.28155e+06	1.24726e+06	0.32262	0.167473	0.0279592	0.0776653	0.824005
_SLSPSS[Phospho (STY)]PVR_.2	341914	353346	359995	268344	262174	275596	0.0705709	0.698624	0.000365355	0.00753374	0.763904
_SLS[Phospho (STY)]PSSPVR_.1	218209	235367	252525	220520	206562	210156	0.464078	0.302068	0.132771	0.22222	0.902475
_SLSPSS[Phospho (STY)]PVR_.1	40357.7	36870.8	33384	29248.9	28009.4	27262.2	0.429591	0.155013	0.0408428	0.0996356	0.764113
_YRPPSS[Phospho (STY)]PR_.2	45459.7	122153	96535.1	123085	141155	155071	0.444156	0.288192	0.135539	0.226194	1.58741
_YRPPS[Phospho (STY)]S[Phospho (STY)]PR_.2	119502	154343	129346	79371.4	68071.1	55342.7	0.609501	0.616165	0.00854799	0.037703	0.502951
_RS[Phospho (STY)]PISNNLSELDNLLEDLNTAK_.3	87423.3	100116	97430.4	142658	151467	155748	0.127025	0.997764	0.000545889	0.00950343	1.57867
_EKPNYNDDELIDS[Phospho (STY)]DAEDAPDAYLAR_.3	2.15817e+06	2.1752e+06	2.30506e+06	2.00529e+06	1.97183e+06	1.9669e+06	0.273787	0.129214	0.0312025	0.0837159	0.895396
_ATTT[Phospho (STY)]PS[Phospho (STY)]PLKGNVK_.2	310428	331971	321065	117654	129170	120612	0.0164242	0.468837	7.43549e-05	0.00363548	0.38137
_MS[Phospho (STY)]RPIS[Phospho (STY)]PDLSPLHEPNSAK_.3	320936	323774	326299	370279	379752	388190	0.082571	0.166355	0.00515918	0.028161	1.1722
_MS[Phospho (STY)]RPIS[Phospho (STY)]PDLSPLHEPNSAK_.2	120906	120753	121060	180574	155379	130185	0.0428069	0.000172648	0.141267	0.233716	1.28512
_M[Oxidation (M)]S[Phospho (STY)]RPIS[Phospho (STY)]PDLSPLHEPNSAK_.3	29929.7	27977.4	32668.7	23574.7	27050.9	28213.2	0.923689	0.975941	0.114991	0.201104	0.870418
_MSRPIS[Phospho (STY)]PDLSPLHEPNSAK_.3	19359.6	15495.4	17427.5	33182.1	34773.9	38723.5	0.172982	0.626229	0.00143957	0.014446	2.04044
_PIS[Phospho (STY)]PDLSPLHEPNSAK_.2	6364.46	3596.53	3349.91	11992.6	9311.23	10657.6	0.40776	0.779811	0.00833409	0.0370033	2.40115
_KPIQQQS[Phospho (STY)]QPQPDQAAGDSTK_.2	1332.43	1808.8	2035.71	3656.71	3791.91	3927.12	0.123476	0.24866	0.00484839	0.0270427	2.19739
_AAPNANAYAFS[Phospho (STY)]DDEEEAKR_.2	4.60752e+06	5.2688e+06	4.74985e+06	4898456	3.13047e+06	3.0847e+06	0.0970305	0.20447	0.180479	0.277604	0.759845
_AAPNANAYAFS[Phospho (STY)]DDEEEAKR_.3	2.79568e+06	2.82958e+06	2.84354e+06	408200	1.68505e+06	1.87056e+06	0.114632	0.00283589	0.0821584	0.156941	0.468049
_AAPNANAYAFS[Phospho (STY)]DDEEEAK_.2	2146476	1.915e+06	1.94875e+06	1.55998e+06	1.36698e+06	1.33909e+06	0.363109	0.960902	0.0044047	0.0259925	0.709799
_KES[Phospho (STY)]IVEEDEESQMR_.2	40362.2	31641.5	43087.5	62680.4	58389.5	56287.5	0.562861	0.455632	0.0122772	0.0460997	1.54102
_GDS[Phospho (STY)]EENHRFDK_.2	5727.68	7428.87	6578.27	6625.52	10270.4	2423.97	0.702545	0.0929041	0.957461	0.966716	0.978976
_RHS[Phospho (STY)]EGEES[Phospho (STY)]DEVATPATVVPSTK_.3	48773.1	50784.5	43234	8467.07	37918.3	38006.6	0.0591504	0.103247	0.181159	0.278277	0.591014
_RHS[Phospho (STY)]EGEESDEVATPATVVPSTK_.3	14782.3	17318	12246.6	9324.18	20405.8	14865	0.976008	0.344996	0.982815	0.985883	1.0056
_SNS[Phospho (STY)]AIDLGAAR_.2	494874	343681	313040	399107	351336	331585	0.132695	0.226212	0.728231	0.794246	0.939591
_RKS[Phospho (STY)]GIPT[Phospho (STY)]PVGTSR_.2	3963.37	5460.37	6957.38	7634.68	8676.31	7948.53	0.596623	0.226573	0.0799108	0.154056	1.48094
_RADSVSSSMAS[Phospho (STY)]PER_.2	36333.3	46019.1	40992.9	36223.8	40605	40464.8	0.302871	0.415959	0.567016	0.660417	0.950937
_GTGAS[Phospho (STY)]LPRPGTK_.2	29666.7	35371.1	34551.2	40606.6	45862.7	50320.3	0.847982	0.571162	0.0272547	0.0761939	1.37354
_MAS[Phospho (STY)]WEYDGETGLHR_.2	7122.39	8219.93	17867	10905.5	8150.35	15000.2	0.254876	0.504789	0.947262	0.958524	1.0255
_LAGS[Phospho (STY)]REAS[Phospho (STY)]PIKR_.2	4524.17	7068.21	7758.06	3892.03	4454.36	5365.87	0.311807	0.31931	0.186931	0.284859	0.708627
_ALS[Phospho (STY)]VT[Phospho (STY)]PPPGKPSTNAMSTR_.2	164395	235396	233621	239516	146423	156044	0.0432379	0.767675	0.46628	0.569045	0.855655
_ALS[Phospho (STY)]VT[Phospho (STY)]PPPGKPSTNAMSTR_.3	135221	125689	92639.4	27208.8	75216.5	71453.6	0.75893	0.822439	0.042361	0.102241	0.491809
_DKYKT[Phospho (STY)]LR_.2	1439.9	1393.79	1416.84	9009.41	10599.5	7125.05	0.0720512	0.000653548	0.01747	0.0577641	6.28956
_SAS[Phospho (STY)]PPVSFK_.2	183352	181321	185384	136083	130465	122695	0.0512762	0.169082	0.00286724	0.0202736	0.707642
_SAPILC[Carbamidomethyl (C)]HS[Phospho (STY)]PPRPEPVVPDLPARAS[Phospho (STY)]PALSLSAK_.4	20993.7	20677.2	16541.1	11090	12011.4	13251.7	0.251407	0.319244	0.0228579	0.069504	0.624494
_KHS[Phospho (STY)]DEDEPAGEES[Phospho (STY)]EHS[Phospho (STY)]DDDVIGPLPSEAAKPK_.3	510001	544215	502257	171594	134017	256006	0.114173	0.227057	0.00629491	0.031723	0.360827
_KHS[Phospho (STY)]DEDEPAGEES[Phospho (STY)]EHS[Phospho (STY)]DDDVIGPLPSEAAKPK_.4	221681	274692	266212	100529	161104	174647	0.686688	0.68229	0.0214633	0.0667475	0.572107
_KHSDEDEPAGEES[Phospho (STY)]EHS[Phospho (STY)]DDDVIGPLPSEAAKPK_.4	123609	142161	108310	54341	69586.4	76028.5	0.691902	0.600427	0.0111946	0.0438248	0.534525
_YSS[Phospho (STY)]DSHLPR_.2	38312.7	47948.7	46708.6	57052.6	71067.8	62234.9	0.932304	0.705079	0.0229454	0.0696546	1.43157
_LEQQLQQQPQPPEAAQGS[Phospho (STY)]PR_.3	43370.3	34949.7	37573.9	20320.9	32994	29679.3	0.920636	0.598569	0.0831989	0.158533	0.716122
_LKS[Phospho (STY)]AS[Phospho (STY)]LPR_.2	111105	117957	123874	75860.8	79735.2	78161.5	0.0838106	0.171816	0.00507812	0.0277846	0.662324
_S[Phospho (STY)]PTGLKEEDDESSMEVTQGTSAGPSR_.3	358372	408037	439096	380976	402542	359410	0.571601	0.435951	0.489495	0.590654	0.94809
_GLS[Phospho (STY)]FGKDDFLLEQLDPLGSKP_.3	5271.83	5362.5	5196.59	4263.7	4109.93	3956.16	0.0865208	0.449579	0.0012341	0.0133855	0.778842
_LLDTEGVDIPES[Phospho (STY)]PPPIPK_.2	454333	485358	492418	541997	540971	531920	0.282261	0.14171	0.0279268	0.0776653	1.12763
_GEVLS[Phospho (STY)]DDDVPLSAR_.2	2.90446e+06	2.82714e+06	2.86214e+06	4417686	4.37215e+06	4.55353e+06	0.0170669	0.287658	0.000260601	0.00656516	1.55269
_GKHALDS[Phospho (STY)]DS[Phospho (STY)]EEDEPLSVR_.2	1.31054e+06	1.49532e+06	1.44348e+06	1.29093e+06	887029	915253	0.171433	0.302389	0.0812692	0.15576	0.727929
_GKHALDS[Phospho (STY)]DS[Phospho (STY)]EEDEPLSVR_.3	903407	836698	846059	38525.7	447446	516746	0.246297	0.0418576	0.0687777	0.140365	0.387724
_LEVSS[Phospho (STY)]PPHPPAPR_.2	396481	421690	436528	493792	402704	403476	0.0824423	0.25999	0.677901	0.749492	1.03608
_LEVSS[Phospho (STY)]PPHPPAPR_.3	30301.9	28887.6	24796.6	31907.5	27605.9	36209.1	0.97378	0.610203	0.269431	0.375045	1.13974
_SGDS[Phospho (STY)]DYEDDIKPAKK_.2	349734	455024	414417	367724	408467	388096	0.945014	0.256579	0.622096	0.705016	0.95498
_SGDS[Phospho (STY)]DYEDDIKPAK_.2	276777	296377	288215	258195	437405	289999	0.00536407	0.0240597	0.531941	0.62897	1.14422
_VKLEVSS[Phospho (STY)]PPHPPAPR_.3	182923	187027	188254	137710	170081	153895	0.273661	0.0613954	0.0709984	0.142493	0.827092
_DAVSS[Phospho (STY)]PLSVHK_.2	140786	151084	160142	121597	125113	119759	0.331747	0.148455	0.0289155	0.0796737	0.810749
_HALDS[Phospho (STY)]DS[Phospho (STY)]EEDEPLSVR_.2	1.31205e+06	1.59091e+06	1.61635e+06	122014	98281.7	107401	0.0204456	0.0123064	0.00466301	0.0265703	0.0725103
_KLS[Phospho (STY)]EGGGDLS[Phospho (STY)]PGREQALK_.2	347476	358468	336664	222171	114079	138535	0.14282	0.0748457	0.0251444	0.0726817	0.455382
_KLS[Phospho (STY)]EGGGDLS[Phospho (STY)]PGREQALK_.3	77701.9	71006.7	77251.6	4059.76	31075.9	31673.6	0.179123	0.109546	0.0232463	0.0701376	0.295668
_KLSEGGGDLS[Phospho (STY)]PGR_.2	18782.2	20972.8	19123	39983.6	42892.1	41895.2	0.0250969	0.775676	5.19116e-05	0.00324724	2.11915
_KLS[Phospho (STY)]EGGGDLSPGR_.2	14345.8	16346.3	16262.4	15196.2	16222.8	17591.3	0.711002	0.939487	0.511968	0.609903	1.04378
_KLS[Phospho (STY)]EGGGDLS[Phospho (STY)]PGR_.2	11800	11627.2	14063.1	17228.8	15010.8	12819.1	0.553622	0.548127	0.181118	0.278277	1.20187
_LSEGGGDLS[Phospho (STY)]PGREQALK_.2	44891.5	47114.2	42668.8	68584.7	50161.7	52971.9	0.146875	0.0986727	0.158505	0.253828	1.27506
_KHS[Phospho (STY)]DSTEFK_.2	692182	983241	778108	477610	971342	973768	0.163738	0.427828	0.959464	0.967887	0.987443
_KHS[Phospho (STY)]DSTEFK_.1	29602.5	108847	106469	66756.2	134293	53111.6	0.751317	0.963287	0.936197	0.952782	1.03774
_HDDNS[Phospho (STY)]PEPTEAQKAEAER_.3	15492.4	3447.71	4920.26	905.99	894.836	883.682	0.00931084	1.99591e-05	0.203841	0.303642	0.112509
_S[Phospho (STY)]VPSLGPLSPAGK_.2	94308	95956.5	92779.1	66290.8	63812.1	60130.2	0.0464359	0.414188	0.000615328	0.0101807	0.672098
_TQIINHIGS[Phospho (STY)]K_.2	91466.4	95998.1	95940.5	133392	142795	140865	0.0448344	0.428096	0.000801991	0.0112376	1.47158
_HVDS[Phospho (STY)]DVS[Phospho (STY)]DDDNSEMSVLNK_.2	1.73314e+06	1.73059e+06	1.87869e+06	738247	625142	650736	0.0295195	0.65471	0.000109109	0.00383126	0.377006
_HVDSDVS[Phospho (STY)]DDDNSEMSVLNK_.2	209114	163703	168159	74240.9	96243.3	104361	0.569428	0.556062	0.0103962	0.0419874	0.508054
_HVDS[Phospho (STY)]DVS[Phospho (STY)]DDDNSEM[Oxidation (M)]SVLNK_.2	17742.8	103900	121407	75636	70796.1	79910.1	0.599717	0.0160258	0.878216	0.907845	0.931258
_HVDS[Phospho (STY)]DVS[Phospho (STY)]DDDNSEMSVLNK_.3	88653.2	100498	113546	22319.1	21023.8	23614.5	0.0514607	0.0245098	0.0077481	0.03597	0.221202
_LGRTS[Phospho (STY)]ES[Phospho (STY)]PVPIK_.2	1.69705e+06	1.72097e+06	1.62657e+06	1.19925e+06	1.04833e+06	1.01387e+06	0.0897238	0.39524	0.00283794	0.0202736	0.646527
_GRHDS[Phospho (STY)]DS[Phospho (STY)]DLS[Phospho (STY)]PERPAAVAEPSSK_.3	734380	462585	663784	520664	513246	479043	0.15104	0.0519738	0.289352	0.395913	0.813088
_GRAS[Phospho (STY)]PS[Phospho (STY)]DSEDPPLR_.2	275442	298287	284266	293269	249324	273615	0.62278	0.427886	0.402757	0.507992	0.951298
_GRAS[Phospho (STY)]PSDSEDPPLR_.2	276357	202435	170493	190324	158156	157695	0.0843324	0.212995	0.264065	0.370465	0.779588
_SRGS[Phospho (STY)]DS[Phospho (STY)]DLS[Phospho (STY)]PPRPGR_.2	200629	247429	245761	77896.9	188668	107313	0.293708	0.351313	0.0662627	0.137305	0.538869
_QIPLANS[Phospho (STY)]R_.2	106866	112349	116465	83635.6	83308.3	84890.6	0.0642628	0.0620107	0.00824608	0.0367951	0.75022
_S[Phospho (STY)]PQYTEVVVK_.2	29101.3	30135.3	27348.6	30869.9	28318.4	25766.8	0.949721	0.464848	0.767228	0.821954	0.981173
_GRGT[Phospho (STY)]PPSEPEPK_.2	15442.5	22023.2	16867.9	8820.53	7988.39	7156.25	0.327136	0.112149	0.0310575	0.0834738	0.441075
_VKVEPPDS[Phospho (STY)]PDNR_.2	1.01323e+06	1.10933e+06	944321	675447	711590	689926	0.179143	0.0951397	0.0167445	0.0565039	0.677225
_VKVEPPDS[Phospho (STY)]PDNR_.3	22981.1	257.003	902.602	15122.4	606.115	4086.55	0.0524943	0.508431	0.877608	0.907625	0.820816
_LRS[Phospho (STY)]PQYTEVVVK_.2	10459.2	8807.38	9258.68	13910.7	7324.88	8246.65	0.298316	0.11135	0.892784	0.920008	1.03355
_RGAAASC[Carbamidomethyl (C)]VVGDS[Phospho (STY)]DD_.2	62658.3	77319.2	71364	70256.6	63783.4	58637.3	0.839412	0.766177	0.318505	0.422833	0.911687
_NS[Phospho (STY)]LPELPLTPR_.2	24565.5	23055	24178.6	28136.3	26232.2	28489	0.501204	0.586646	0.0162766	0.0555775	1.15402
_IGHHS[Phospho (STY)]TSDDSTAYR_.2	528763	1.12433e+06	757710	755524	1.93415e+06	1.04497e+06	0.221254	0.38433	0.347479	0.453955	1.54913
_IGHHS[Phospho (STY)]TSDDSTAYR_.3	289597	155366	192045	742594	495212	566603	0.595014	0.455553	0.0175643	0.0579926	2.83263
_DTS[Phospho (STY)]ADRVPAFDDYR_.2	297743	286094	274444	280671	287708	284189	0.906817	0.16895	0.80825	0.853173	0.993343
_GFNKS[Phospho (STY)]PPEHR_.2	151861	344935	171024	61843.9	328636	290006	0.455235	0.702619	0.969564	0.976362	1.01896
_GFNKS[Phospho (STY)]PPEHR_.3	77642.4	23883.9	35656.3	106704	84908.2	101736	0.297981	0.280492	0.0699877	0.142013	2.13838
_S[Phospho (STY)]GPLPAATVGTPLR_.2	34606.3	33757.2	35512.5	23184.3	23309.1	23969.8	0.0255905	0.373989	0.000363194	0.00753374	0.67834
_SEGDAEVFGQPS[Phospho (STY)]PPAR_.2	163571	138389	155284	148843	127777	138260	0.890024	0.803263	0.217309	0.31848	0.907349
_TPVAAAAC[Carbamidomethyl (C)]KTS[Phospho (STY)]PEVR_.2	26307.5	26639.3	24433.6	19093.7	21051.6	21634.6	0.511205	0.886916	0.00749437	0.035219	0.798391
_RPLEDSMDRNDGS[Phospho (STY)]PDAK_.3	1.45847e+06	821678	1116643	672669	512045	612262	0.41203	0.124408	0.0932319	0.172289	0.529022
_RPLEDSMDRNDGS[Phospho (STY)]PDAK_.2	595632	987004	852676	340812	517651	423361	0.58898	0.329379	0.061263	0.130113	0.526349
_APLVPSLTPPS[Phospho (STY)]PK_.2	595377	575182	610353	547744	541596	550832	0.367765	0.134966	0.0366684	0.0935227	0.920973
_APLVPSLT[Phospho (STY)]PPS[Phospho (STY)]PK_.2	314426	314483	295417	241775	247545	236006	0.081323	0.429897	0.0025829	0.0196885	0.784708
_KLS[Phospho (STY)]GNVGEDDGR_.2	6657.96	6330.49	2986.4	9107.46	8423.26	6836.59	0.417995	0.492294	0.125046	0.213647	1.52535
_FQMNIPVPEPES[Phospho (STY)]PPAPAPR_.3	6739.41	4002.02	5731.83	4955.69	4255.15	5210.36	0.824798	0.22694	0.48978	0.590654	0.87543
_ASS[Phospho (STY)]FGGVSLLHR_.2	169874	173192	178776	146013	151975	152260	0.307553	0.759338	0.00239508	0.0188014	0.862805
_ASS[Phospho (STY)]FGGVS[Phospho (STY)]LLHR_.2	42035.7	41025.9	40301.9	16860.7	14783.2	13764.6	0.019048	0.464529	0.000108113	0.00383126	0.368087
_DSSTETY[Phospho (STY)]TDSTGVDLEQFIVDTLHK_.3	6449.21	11966.2	9207.71	8501.51	7674.97	8011.67	0.521245	0.047993	0.548063	0.644219	0.875649
_DGMANSQPAPAPVKPEPPS[Phospho (STY)]PK_.2	212893	229098	208001	251632	146120	157536	0.539115	0.0736938	0.445807	0.550196	0.8543
_DGMANSQPAPAPVKPEPPS[Phospho (STY)]PK_.3	110440	102819	99057.5	16219.3	75808.9	89733.2	0.0573367	0.0467442	0.191026	0.289754	0.581978
_DGM[Oxidation (M)]ANSQPAPAPVKPEPPS[Phospho (STY)]PK_.2	14617.5	7774.2	6673.62	10644.7	12108.2	9181.17	0.925594	0.208197	0.744652	0.807174	1.0987
_DGM[Oxidation (M)]ANSQPAPAPVKPEPPS[Phospho (STY)]PK_.3	6900.22	5060.53	4926.11	1160.46	2744.65	3741.16	0.97506	0.834597	0.0365801	0.0934248	0.452794
_QAQQS[Phospho (STY)]PQQSAAQLNHQQQPPK_.3	68096.8	73986.3	77500.7	70448.9	78146.5	79221.2	0.409649	0.993007	0.519764	0.616314	1.03749
_KDGMANSQPAPAPVKPEPPS[Phospho (STY)]PK_.3	4147.47	4767.34	3527.59	4544.36	4505.01	3054.5	0.387707	0.693049	0.862346	0.89466	0.972792
_LAS[Phospho (STY)]PPPQVPAK_.2	125771	125691	145987	152959	148982	142451	0.161146	0.340115	0.132103	0.221425	1.11811
_LAS[Phospho (STY)]PPPQVPAKK_.2	61414.1	71105.9	58493.2	48432.1	56553.9	59074.1	0.716393	0.828589	0.14785	0.240965	0.858894
_SPS[Phospho (STY)]APVISAPAPC[Carbamidomethyl (C)]R_.2	253207	257194	249219	226375	193484	186934	0.154486	0.0722586	0.0485314	0.112848	0.798811
_RSPS[Phospho (STY)]APVISAPAPC[Carbamidomethyl (C)]R_.2	6597.26	5760.86	7433.66	9470.31	5791.52	6249.96	0.114705	0.295857	0.682084	0.752847	1.08691
_RSS[Phospho (STY)]APLSSGPAPSSSR_.2	69293.1	90534	84382.1	61563.8	76166.8	71043.6	0.919536	0.627146	0.205742	0.306016	0.854899
_PSYLPLQANPEPKPPAQS[Phospho (STY)]PK_.3	196046	200504	207304	174253	173450	178100	0.204177	0.321387	0.00720071	0.0343003	0.870745
_PSYLPLQANPEPKPPAQS[Phospho (STY)]PK_.2	81178.5	38409.9	78849.2	60974.7	36808.6	71680	0.194182	0.708891	0.60868	0.693823	0.853988
_EPRPSYLPLQANPEPKPPAQS[Phospho (STY)]PK_.3	35984	21154.1	33070.7	19337.6	15570.7	16440.4	0.134794	0.12129	0.0960424	0.176142	0.56922
_S[Phospho (STY)]APAS[Phospho (STY)]PMIVSSR_.2	271690	295424	275065	317864	213184	199085	0.488772	0.0788089	0.424765	0.529057	0.866958
_S[Phospho (STY)]APASPMIVSSR_.2	143133	136316	112190	138027	122127	115789	0.382606	0.661115	0.674823	0.747611	0.959924
_SAPAS[Phospho (STY)]PMIVSSR_.2	40876.2	41199.7	41523.2	115266	106567	97868.6	0.0321762	0.00392116	0.00579734	0.0301409	2.5866
_LGSYNRPLT[Phospho (STY)]PEPDEDS[Phospho (STY)]GGDEADDDQGPR_.3	1477286	1.47342e+06	1.32507e+06	1215317	1.05404e+06	1.03564e+06	0.28263	0.86939	0.0135185	0.0490768	0.772959
_DAAGS[Phospho (STY)]PDDTSSLPTPHK_.2	25509.9	27563.6	27322.3	32221.7	28657.4	28518.8	0.489663	0.442549	0.115282	0.201185	1.11197
_APQRPAT[Phospho (STY)]PEAK_.2	13908.1	25948.3	15628.1	9019.71	11085.9	8080.26	0.204864	0.1086	0.129978	0.218981	0.507995
_GNTS[Phospho (STY)]VIGTATSGSTSR_.2	312074	310974	313174	253031	260821	261369	0.0225595	0.108368	0.00159557	0.015471	0.828032
_S[Phospho (STY)]VS[Phospho (STY)]PSPPHPR_.2	146921	159877	144335	81930.4	67728	56457.3	0.151999	0.594511	0.00148622	0.0148142	0.456885
_SVS[Phospho (STY)]PSPPHPR_.2	17202.8	27229.5	24522.9	29371.7	37763.5	35264.1	0.90921	0.81494	0.0475988	0.111161	1.48501
_S[Phospho (STY)]MTALPSQHSR_.2	202573	219804	227396	219490	288631	270008	0.247013	0.225029	0.164221	0.260442	1.19754
_S[Phospho (STY)]M[Oxidation (M)]TALPSQHSR_.2	11036.6	13771.1	14125.8	8146.78	7538.4	8297.74	0.149296	0.109994	0.0306341	0.0829177	0.615998
_S[Phospho (STY)]MSQLAVAPR_.2	84335.3	83243.4	85089.7	169739	139661	132644	0.130984	0.00594726	0.0307446	0.0830675	1.7495
_S[Phospho (STY)]M[Oxidation (M)]SQLAVAPR_.2	1691.48	1421.23	1961.73	3185.46	3032.31	3108.89	0.117091	0.15076	0.00798454	0.0364978	1.83796
_VAGAVDPMSQS[Phospho (STY)]MVLPGR_.2	118977	109887	116473	140042	138981	136828	0.15051	0.217588	0.00744129	0.0350412	1.20419
_TGDAQAS[Phospho (STY)]PERESSPSVSGR_.2	61825.7	86549.6	68904.5	24132	43321.7	35339.5	0.908008	0.72653	0.0166444	0.056401	0.473092
_ANS[Phospho (STY)]PAAADAPAPAPAVPSAEPSAEEGSTPSKPAPR_.4	11361.3	10997.5	8761.52	12209.2	14246.1	15961.2	0.934755	0.71715	0.0543403	0.121002	1.36298
_S[Phospho (STY)]MSQLAVAPRPTR_.2	41264.7	42280.2	41640.6	28137.5	26855.8	26444.5	0.0187818	0.502806	8.90414e-05	0.00383126	0.650537
_S[Phospho (STY)]MLNLSGGSPPSR_.2	10979.1	12546.3	13257.7	15548.8	14294.9	13213.1	0.957557	0.997319	0.0932672	0.172289	1.17056
_GAS[Phospho (STY)]GDAPEEWR_.2	234141	243392	222212	247230	179294	170658	0.152229	0.123179	0.291442	0.397468	0.853429
_MTEQAHPAAS[Phospho (STY)]PTGSTASSPTEK_.2	24360.6	43234.6	40964.9	33420.2	55256.6	44536.2	0.916446	0.941617	0.396957	0.501764	1.22709
_MTEQAHPAAS[Phospho (STY)]PTGSTASSPTEK_.3	7846.63	6241.68	4636.73	12407.4	10657.6	8907.78	0.985459	0.913018	0.0325846	0.0859694	1.70749
_VAADGVC[Carbamidomethyl (C)]APPPS[Phospho (STY)]PPC[Carbamidomethyl (C)]DGIAYVAYESER_.3	23577.9	23768.6	21236	24601.5	20036.2	29835.8	0.447501	0.154843	0.565029	0.659105	1.0859
_TSS[Phospho (STY)]DSSLSMLPR_.2	45659.9	43293	47514.5	43865.2	46619.5	41111	0.867494	0.740199	0.466269	0.569045	0.964301
_VSPAASTTTTAAS[Phospho (STY)]PILR_.2	23149.2	25270.9	26930.9	48665.5	43953.9	46605.6	0.0844584	0.781663	0.000338656	0.00727941	1.84769
_AMS[Phospho (STY)]PGLAGAPLRT_.2	13875023	13462160	14052337	23279842	23879710	13563786	0.00461902	0.00715623	0.193401	0.292409	1.46712
_AM[Oxidation (M)]S[Phospho (STY)]PGLAGAPLRT_.2	1.74779e+06	1.56172e+06	1.87738e+06	2.31109e+06	2.1287e+06	2.15175e+06	0.784747	0.560407	0.0179463	0.0589153	1.27081
_AMS[Phospho (STY)]PGLAGAPLRT_.3	10238.4	7362.47	8800.46	7904.02	8197.56	15422.5	0.0345664	0.205666	0.567016	0.660417	1.19403
_AMS[Phospho (STY)]PGLAGAPLR_.2	1.05576e+06	971700	1.04377e+06	4.37856e+06	4255941	4402005	0.00744171	0.50045	4.41809e-06	0.00112809	4.24471
_AM[Oxidation (M)]S[Phospho (STY)]PGLAGAPLR_.2	117725	120982	121023	375703	347869	353256	0.0131604	0.0357784	0.00108264	0.0126934	2.99344
_AMS[Phospho (STY)]PGLAGAPLR_.1	4283.55	2751.01	5816.09	94514.3	88134.5	103835	0.0224413	0.0760926	0.00182536	0.016595	22.2933
_SSASAGRAMS[Phospho (STY)]PGLAGAPLR_.3	437898	406645	431957	1.82077e+06	1.76125e+06	1.83036e+06	0.00758755	0.327318	2.41161e-05	0.00230912	4.24002
_VAAGGGQGDSKS[Phospho (STY)]PSPELDQAK_.3	511462	193209	221825	504012	372376	375716	0.306914	0.306734	0.405532	0.510468	1.35144
_TVLGGQPGAHS[Phospho (STY)]PTGAETVER_.2	378639	383828	360269	633039	479851	488901	0.207861	0.0442103	0.0816179	0.156298	1.42668
_TVLGGQPGAHS[Phospho (STY)]PTGAETVER_.3	238994	190947	209244	142103	258101	295332	0.997296	0.170327	0.729202	0.794928	1.08816
_VAAGGGQGDSKS[Phospho (STY)]PSPELDQAKK_.3	834912	1.11544e+06	1.07038e+06	725786	729744	716506	0.0517857	0.00550811	0.0826384	0.157688	0.719044
_VAAGGGQGDSKS[Phospho (STY)]PSPELDQAKK_.4	44189.8	15468.1	18767.4	34995.6	20961.9	24825.1	0.434174	0.349453	0.942575	0.955465	1.03006
_VAAGGGQGDS[Phospho (STY)]KSPS[Phospho (STY)]PELDQAKK_.2	60046.7	80171	70108.8	29481.8	26617.6	29681.2	0.137001	0.0600079	0.0167967	0.0565039	0.407845
_RQS[Phospho (STY)]GDDVLGGVSPSR_.2	75642.1	85029.2	76074.4	81049.9	69512.9	53225.7	0.35233	0.25137	0.3063	0.412106	0.860791
_RQS[Phospho (STY)]GDDVLGGVS[Phospho (STY)]PSR_.2	43427.2	42732.3	36634.1	11867.6	14060.4	9674.72	0.0620007	0.509591	0.00096	0.0120978	0.289939
_RQS[Phospho (STY)]GDDVLGGVSPSR_.3	13537.7	8304.03	9069.14	3897.35	4056.9	3737.8	0.161407	0.00819358	0.0587617	0.126764	0.37825
_RQS[Phospho (STY)]GDDVLGGVS[Phospho (STY)]PSRK_.2	74755.9	90999.3	102051	46721.3	39596.7	37363.7	0.270703	0.225494	0.0172055	0.0575405	0.461833
_RQS[Phospho (STY)]GDDVLGGVS[Phospho (STY)]PSRK_.3	64486.1	41827.3	59511.1	12704.7	18665.4	26446.1	0.474135	0.499153	0.0174222	0.0576891	0.348659
_RQS[Phospho (STY)]GDDVLGGVSPSRK_.3	50918.1	69531.2	73605.6	27355.1	22255.9	25463.1	0.144232	0.0901904	0.0253906	0.0728936	0.38687
_RPPS[Phospho (STY)]PPADAK_.2	35040.7	68773.7	79089.6	16855.7	18748.8	24514.8	0.126547	0.0618257	0.0872785	0.164398	0.328693
_AS[Phospho (STY)]PGAEQAAFK_.2	14593.4	14554	13180.1	21230.4	13149	12580.8	0.00931335	0.0574701	0.637672	0.716913	1.10945
_KAS[Phospho (STY)]PGAEQAAFKR_.2	2890.34	7174.97	5032.66	6772.42	9042.21	7639	0.752719	0.442386	0.139544	0.231365	1.55343
_NPS[Phospho (STY)]PPPLGNK_.2	5.74967e+06	6.28713e+06	4495120	2.9209e+06	3.20353e+06	2.90506e+06	0.169115	0.0681063	0.0384657	0.09629	0.546185
_NPS[Phospho (STY)]PPPLGNK_.1	1.19462e+06	1517559	1.55529e+06	677869	789350	836339	0.232481	0.287973	0.0177997	0.0586012	0.539795
_GSDSS[Phospho (STY)]DEELRKPS[Phospho (STY)]PPPPATAK_.3	168102	165182	171022	104955	98238.1	101822	0.0203856	0.859086	1.57402e-05	0.0020095	0.604822
_DKYSPSS[Phospho (STY)]PTSGVK_.2	159565	195940	189472	148057	167796	178347	0.90487	0.769446	0.305095	0.410966	0.906827
_NAS[Phospho (STY)]EELTAADISSSK_.2	258087	237544	225414	191809	160331	176070	0.768228	0.95137	0.00820889	0.0367401	0.732561
_YNITQANQLLIPS[Phospho (STY)]DDEDADDPEVEFLK_.3	59051.7	68754.7	73054.8	39608.3	41618.7	43629	0.208457	0.147842	0.0194688	0.0625723	0.621603
_DKYSPSS[Phospho (STY)]PTSGVKK_.2	38561.7	47316.9	56072.1	21709.2	25544.2	26195.7	0.412201	0.144666	0.0376683	0.0953325	0.517427
_NAS[Phospho (STY)]EELTAADISSSKK_.2	120833	123970	116762	32927.2	29394.5	30827.6	0.0113964	0.387459	4.90213e-05	0.00324724	0.257628
_KIPTTSQS[Phospho (STY)]PNK_.2	127494	47471.8	402754	28157.8	29998.1	38732.8	0.002909	0.00274076	0.274727	0.381004	0.167709
_NS[Phospho (STY)]PPEEVPVR_.2	33934.4	35483.8	35329.2	42007.2	39739.2	39818.8	0.360585	0.608185	0.00517849	0.0281995	1.16056
_SIS[Phospho (STY)]PSSGQEFK_.2	362384	368447	344763	317137	261039	250992	0.239811	0.213719	0.0453164	0.107027	0.770893
_LRS[Phospho (STY)]IS[Phospho (STY)]PSSGQEFK_.2	105136	109860	99204.8	133127	116607	110049	0.465837	0.334289	0.144183	0.236835	1.14507
_ELLDKMPS[Phospho (STY)]PR_.2	23985.9	23527	24469.6	21733.6	20495	20334.2	0.263898	0.546958	0.00670063	0.0328317	0.869138
_EWVC[Carbamidomethyl (C)]ERDS[Phospho (STY)]PAPK_.2	55516.6	60980	59294.1	107211	109547	106648	0.0184929	0.461444	8.95348e-05	0.00383126	1.83972
_S[Phospho (STY)]GSGMSPQC[Carbamidomethyl (C)]YLC[Carbamidomethyl (C)]GK_.2	952192	861153	879482	438000	387720	379938	0.0444974	0.597238	0.000296707	0.00707276	0.447729
_LASAPLDS[Phospho (STY)]DDDEDVQVIARPTAPVPTLK_.3	67702.4	64386.6	61070.7	31827.3	37409.6	36652	0.104353	0.908606	0.00037557	0.00758716	0.548193
_RS[Phospho (STY)]PT[Phospho (STY)]PPVAFPPR_.2	1.34198e+06	1.28607e+06	1.31586e+06	574899	528992	521158	0.0132029	0.962579	4.97006e-06	0.00114212	0.41204
_NSS[Phospho (STY)]PPPALTATPLLVDK_.2	71657.5	71359.7	84777.3	23323.6	31069.5	27196.6	0.111156	0.405045	0.00236824	0.0187663	0.358172
_KSGS[Phospho (STY)]VGS[Phospho (STY)]LPSGGGDGR_.2	31293.6	37428.9	38589.1	39581	42621.6	38366.6	0.361385	0.473888	0.182826	0.280539	1.12354
_KSGSVGS[Phospho (STY)]LPSGGGDGR_.2	5806.57	6101.97	6397.36	22451.3	26580.9	17959.5	0.111687	0.0115699	0.0223053	0.0684348	3.65957
_LAGGGVAPS[Phospho (STY)]PPPAST[Phospho (STY)]PPPAAHSPR_.3	562357	577795	524929	289804	292749	286858	0.0218212	0.0263761	0.00318349	0.0217082	0.522144
_LGPDDIIVLS[Phospho (STY)]DEENSR_.2	160243	153865	158891	125616	129991	118067	0.172548	0.471329	0.0031075	0.0213166	0.790009
_DQGSC[Carbamidomethyl (C)]ELSTS[Phospho (STY)]PLIR_.2	24032.4	6588.96	17269.5	32630.9	26091.2	44622.9	0.995284	0.933083	0.0679501	0.139419	2.15793
_MTEHDSGVTDEHHS[Phospho (STY)]S[Phospho (STY)]GS[Phospho (STY)]DDDRR_.3	3528.83	8794.39	2449.48	10963.9	7068.07	9873.75	0.480827	0.516509	0.143281	0.235639	1.889
_VADPEHDHTGFLT[Phospho (STY)]EYVAT[Phospho (STY)]R_.3	165769	110431	178212	202296	207643	196949	0.149373	0.0465666	0.131942	0.221391	1.33554
_QLS[Phospho (STY)]PQLQNR_.2	266523	282243	279132	127397	129200	119961	0.0162685	0.51168	6.38807e-05	0.0034139	0.454836
_[Acetyl (Protein N-term)]MIMENDSQPTNPAS[Phospho (STY)]PTEAAHDPGK_.3	321814	322986	309560	303381	287045	284503	0.346997	0.687781	0.0260771	0.074235	0.916771
_NVKRS[Phospho (STY)]QPS[Phospho (STY)]WK_.2	34378.1	53274.6	55630.3	59404.1	23250.6	57499.7	0.078922	0.491315	0.943176	0.9556	0.978165
_HLHAQT[Phospho (STY)]PPPPSAASATAMET_.2	100413	99336.5	76437.1	162225	84007.5	62803.1	0.188486	0.127985	0.755813	0.813517	1.11894
_HLHAQT[Phospho (STY)]PPPPSAASATAMET_.3	86992	91845.8	97028.4	9864.68	68588.2	77602.6	0.0391262	0.0400745	0.198883	0.298324	0.565692
_TSS[Phospho (STY)]REPS[Phospho (STY)]PEPVEPPKS[Phospho (STY)]PK_.2	2.9073e+06	3.02555e+06	2.78904e+06	1.5984e+06	1.77179e+06	1.66488e+06	0.0547785	0.705032	0.000221679	0.00613756	0.577291
_TSS[Phospho (STY)]REPS[Phospho (STY)]PEPVEPPKSPK_.2	1.71154e+06	2.45259e+06	2.08206e+06	843695	964217	1.08474e+06	0.401333	0.192599	0.0255915	0.0732369	0.463106
_TSS[Phospho (STY)]REPS[Phospho (STY)]PEPVEPPKSPK_.3	2.0546e+06	1.41968e+06	1.80084e+06	1.05565e+06	821778	932948	0.487776	0.236685	0.0346285	0.0899698	0.532761
_TSSREPS[Phospho (STY)]PEPVEPPKS[Phospho (STY)]PK_.2	1.4122e+06	2.10144e+06	1.77693e+06	1.18245e+06	1.38079e+06	1.25963e+06	0.293202	0.15709	0.124023	0.212216	0.722581
_TSSREPS[Phospho (STY)]PEPVEPPKS[Phospho (STY)]PK_.3	1.26592e+06	734558	954508	956362	684174	814355	0.43387	0.410689	0.406968	0.511884	0.830763
_DDS[Phospho (STY)]GTEEEGQAFYAGGSER_.2	1.7009e+06	3.09813e+06	3223512	2.69897e+06	2.0387e+06	2.12209e+06	0.513162	0.305671	0.523068	0.619274	0.85506
_TSS[Phospho (STY)]REPS[Phospho (STY)]PEPVEPPK_.2	687911	785206	744803	717345	695958	675122	0.566132	0.313531	0.263555	0.369976	0.941614
_EPS[Phospho (STY)]PEPVEPPKS[Phospho (STY)]PK_.2	959098	1.01989e+06	967521	702464	740373	726972	0.0850063	0.505629	0.000938291	0.0120458	0.736399
_EPS[Phospho (STY)]PEPVEPPKSPK_.2	149510	157622	159743	88619.3	86464	93563.6	0.0303583	0.622114	0.000152223	0.0047919	0.575416
_EPSPEPVEPPKS[Phospho (STY)]PK_.2	45368.7	48047.9	42436	51046.7	42444	33850.4	0.705752	0.193833	0.632845	0.71358	0.937347
_AGS[Phospho (STY)]PALVGELQALR_.2	23438	22136.4	22522.3	32341.8	32714.5	32917	0.018556	0.319058	0.000303442	0.00707276	1.43874
_KSS[Phospho (STY)]FPVPR_.2	752499	766738	650238	1.24798e+06	1.22846e+06	1.25747e+06	0.0393398	0.105811	0.00339805	0.0228305	1.72111
_EAVS[Phospho (STY)]S[Phospho (STY)]DEFEEDIPAK_.2	56354.3	52289.6	39318.6	83780.6	53130.1	32054.3	0.481184	0.210383	0.694933	0.766293	1.14194
_RYS[Phospho (STY)]DPPVFYPQVDGAAALK_.3	177200	127016	200478	260348	238357	243106	0.571616	0.175129	0.0570223	0.124186	1.46982
_DS[Phospho (STY)]ASLLLPPPPR_.2	63670.2	68609.7	71328.3	66638	65926.9	67725	0.992039	0.106227	0.674108	0.747275	0.983702
_RDS[Phospho (STY)]ASLLLPPPPR_.2	23415.5	22353.5	19254.9	39609.8	36468.4	37314.7	0.131485	0.720117	0.000721272	0.0105642	1.74387
_RDS[Phospho (STY)]ASLLLPPPPR_.3	23229.2	27089.1	30949.1	31551.5	41895.7	47061.8	0.563847	0.383843	0.0847132	0.160752	1.48287
_S[Phospho (STY)]IQFVDWC[Carbamidomethyl (C)]PTGFK_.2	76039.5	69305.9	67442.2	58931.8	62859.6	64772.8	0.961896	0.602227	0.0578265	0.125482	0.876763
_[Acetyl (Protein N-term)]SAAVENAGNHS[Phospho (STY)]PEKPMNHTNNIR_.3	4372576	5460246	6327892	3.08288e+06	3.2431e+06	3.61821e+06	0.404273	0.148017	0.0579395	0.125609	0.615331
_[Acetyl (Protein N-term)]SAAVENAGNHS[Phospho (STY)]PEKPMNHTNNIR_.4	1.81305e+06	1.43201e+06	1.99104e+06	982636	1.0374e+06	1.12639e+06	0.291805	0.123934	0.0444676	0.105347	0.600912
_[Acetyl (Protein N-term)]SAAVENAGNHS[Phospho (STY)]PEKPM[Oxidation (M)]NHTNNIR_.3	327352	431582	419425	172660	170270	175051	0.051683	0.00484624	0.0214649	0.0667475	0.439578
_[Acetyl (Protein N-term)]SAAVENAGNHS[Phospho (STY)]PEKPM[Oxidation (M)]NHTNNIR_.4	139570	56682.8	88106.5	64324.1	56363	68076.4	0.0311479	0.0436078	0.317286	0.421957	0.66382
_GS[Phospho (STY)]KEFALDDLK_.2	3737.18	2538.42	3435.63	5283.08	3670.73	3107.83	0.4129	0.465098	0.367392	0.472449	1.24203
_GAEENEVDGEAGEDS[Phospho (STY)]DDEEIDQSVK_.3	114227	176282	60687.3	2.05263e+06	1.56387e+06	2.4396e+06	0.105947	0.0376396	0.0159867	0.0547523	17.2442
_LRNPWGS[Phospho (STY)]GEWK_.2	11844.9	6279.53	4900.64	27511.1	26444.7	25087.5	0.0986349	0.197973	0.00756936	0.0353739	3.43292
_TGGGS[Phospho (STY)]LPDVAGPPSTDSLPSDEK_.3	50673.3	53423.9	47577.3	45981.3	55365.4	46401	0.392863	0.464452	0.732112	0.797721	0.974111
_NLQPDSVS[Phospho (STY)]NHVR_.2	4897.67	3047.09	5092.44	14932.9	15918.7	18272.4	0.127142	0.601562	0.00107964	0.0126934	3.76799
_QDFAEGAAS[Phospho (STY)]PVLDLEQK_.2	360097	350182	367060	450145	397184	387882	0.336697	0.12262	0.105367	0.188431	1.14654
_NSTYSDKFK_.2	1058.81	3279.24	2169.03	9252.51	12569.4	8254.28	0.489352	0.387283	0.0133852	0.0486695	4.62208
_DFNIS[Phospho (STY)]PALGQMR_.2	14246.9	15405.3	11308.8	12945.6	14009.5	9124.07	0.674223	0.804725	0.44612	0.550287	0.88082
_EQEAAAAS[Phospho (STY)]ES[Phospho (STY)]ENEEGEDPALESLDAAIK_.3	25886	36328.7	42960.4	13958.9	14704.2	21242	0.475607	0.354771	0.0477088	0.111304	0.474495
_S[Phospho (STY)]APLLLPLR_.2	33177.7	32040.5	32742.2	26784.1	26321.7	27058	0.0491222	0.589543	0.000299092	0.00707276	0.818327
_AFS[Phospho (STY)]DGGPQLPIR_.2	28787.1	29515.3	27360	32461	31637.7	32665.9	0.441294	0.39354	0.0143833	0.0511173	1.1296
_ILIVTQT[Phospho (STY)]PPPPAPSGLR_.2	1.23497e+06	1190444	1.28834e+06	1.70534e+06	1.70062e+06	1.76185e+06	0.0571007	0.64906	0.000297936	0.00707276	1.39153
_WPLPQAPPLHPDVPAFVPGQPY[Phospho (STY)]PPAASGDDADTEEPPPADGGWK_.4	158445	85017.2	128996	81361.1	88221	67147.2	0.217875	0.157989	0.160007	0.255522	0.635587
_WPLPQAPPLHPDVPAFVPGQPY[Phospho (STY)]PPAASGDDADTEEPPPADGGWK_.5	42458.9	39132.6	35806.2	25171.1	21257.6	23214.4	0.289729	0.51161	0.00437098	0.0259548	0.593224
_[Acetyl (Protein N-term)]SAS[Phospho (STY)]VEDISK_.2	10394.5	27974.1	34366.8	56131.5	49112.6	43716.4	0.86446	0.399981	0.0517912	0.117506	2.04798
_LEEPEDIDLS[Phospho (STY)]DVELEPEEPGKK_.3	639049	655124	616535	680901	827128	711984	0.249592	0.121817	0.139224	0.231001	1.16188
_DAKLEEPEDIDLS[Phospho (STY)]DVELEPEEPGKK_.3	112318	112219	77275.9	30618.7	30467.9	27464.5	0.0506892	0.018149	0.0251325	0.0726817	0.293396
_RHLS[Phospho (STY)]GGT[Phospho (STY)]PPR_.2	13833.5	22688.5	16774.8	5594.9	7788.56	7654.18	0.460155	0.140714	0.0456638	0.107516	0.394726
_SKFDS[Phospho (STY)]DS[Phospho (STY)]EDEKEEAVDMFSEGPR_.3	627058	304695	618095	456326	406293	400226	0.354159	0.0583226	0.462967	0.567413	0.814818
_GLGSGVQEPWELGS[Phospho (STY)]PGK_.2	6652.58	15068.3	12890.3	6887.4	6301.21	9617.36	0.19023	0.281601	0.255584	0.361657	0.658921
_VAAT[Phospho (STY)]PDLS[Phospho (STY)]PIKDIVGSVESASK_.3	3103.57	4060.06	3047.03	4016.38	2572.68	4011.77	0.111463	0.634975	0.835515	0.872733	1.03821
_VAATPDLS[Phospho (STY)]PIKDIVGSVESASK_.3	5340.66	3175.96	3408.93	6108.19	5285.63	4463.07	0.54696	0.645394	0.200035	0.299661	1.32966
_EVPAATSQS[Phospho (STY)]C[Carbamidomethyl (C)]QDLSILR_.2	91681.5	99225.5	99323.4	161116	160772	157984	0.0180336	0.265937	0.000434796	0.00830002	1.65342
_VLS[Phospho (STY)]STESLR_.2	26493.3	30871.8	32281.1	26925.6	23985.9	22290.2	0.729345	0.750982	0.0717463	0.143368	0.816561
_RSS[Phospho (STY)]DTLAPETEQK_.2	35537.8	39828.7	31288.6	24063.4	20415.5	19234	0.516211	0.5133	0.0127614	0.0474526	0.597374
_SKEVPAATSQS[Phospho (STY)]C[Carbamidomethyl (C)]QDLSILR_.3	15950.2	16513.1	18507.1	6300.26	9174.01	7687.97	0.2403	0.93213	0.00125119	0.0133855	0.454424
_RRS[Phospho (STY)]S[Phospho (STY)]DTLAPETEQK_.2	22800.3	29183.9	21895.8	19499.9	17179.7	16560.3	0.46275	0.264014	0.0804256	0.154764	0.720626
_YLS[Phospho (STY)]DEDITEAADPEKEK_.2	498556	435610	429916	394365	394135	405834	0.126808	0.0634228	0.119598	0.206685	0.875558
_RYLS[Phospho (STY)]DEDITEAADPEKEK_.3	115601	160390	166477	73464.6	102309	128956	0.790795	0.998909	0.112847	0.19869	0.688703
_VVAPETM[Oxidation (M)]HETFMS[Phospho (STY)]DS[Phospho (STY)]EDEAAEDNMLGDQSFR_.3	1.94411e+06	2.29312e+06	2.11862e+06	1.74432e+06	3.30785e+06	2.52609e+06	0.470123	0.0980911	0.463874	0.568221	1.19233
_VVAPETMHETFM[Oxidation (M)]S[Phospho (STY)]DS[Phospho (STY)]EDEAAEDNMLGDQSFR_.3	4694594	4594897	4495200	3.61288e+06	4.66396e+06	5.29081e+06	0.309229	0.0305922	0.896439	0.922947	0.984255
_VVAPETMHETFMS[Phospho (STY)]DS[Phospho (STY)]EDEAAEDNM[Oxidation (M)]LGDQSFR_.3	1.49671e+06	1.61745e+06	1.74097e+06	1848281	1.81703e+06	1.83266e+06	0.212539	0.0356462	0.0910552	0.169704	1.1324
_VVAPETM[Oxidation (M)]HETFM[Oxidation (M)]S[Phospho (STY)]DS[Phospho (STY)]EDEAAEDNM[Oxidation (M)]LGDQSFR_.3	241777	282045	278507	101307	176006	201178	0.539924	0.310351	0.0525998	0.118209	0.596378
_S[Phospho (STY)]LGDDSLPIDVTR_.2	1081744	1.14867e+06	1.3271e+06	1273707	1272998	1.20637e+06	0.747185	0.17183	0.471835	0.574307	1.05497
_SLGDDS[Phospho (STY)]LPIDVTR_.2	64936.7	58077.3	71796	150400	164964	157682	0.04701	0.939695	9.01276e-05	0.00383126	2.42824
_S[Phospho (STY)]LGDDS[Phospho (STY)]LPIDVTR_.2	47374.7	52831	65601.9	88859.7	104673	80135	0.820879	0.720358	0.018634	0.060768	1.65052
_RLS[Phospho (STY)]QEFEQDEPLPK_.2	1.4214e+06	1440357	1.53137e+06	901801	952909	961764	0.0596344	0.462886	0.000718165	0.0105642	0.64111
_RLS[Phospho (STY)]QEFEQDEPLPK_.3	131092	135009	135961	68558.8	85290.5	82302.4	0.0752809	0.156351	0.00536779	0.0288205	0.58735
_EIS[Phospho (STY)]GPETVVR_.2	304874	323299	307212	366709	330931	311796	0.137746	0.229805	0.26125	0.367863	1.07917
_ETPGGVIEVVEVTTHEVSKPAS[Phospho (STY)]PGLLSK_.3	109795	98986.3	104391	144586	134979	134432	0.286273	0.944385	0.00179703	0.0165183	1.32195
_ETPGGVIEVVEVTTHEVSKPAS[Phospho (STY)]PGLLSK_.4	13907.4	17460.8	15684.1	22315.8	21832.8	24294.8	0.554865	0.69829	0.00640828	0.0319441	1.45462
_ALS[Phospho (STY)]QDDLDAPSPTR_.2	11057411	10755429	10317173	11950238	9946044	10031140	0.467978	0.195874	0.929409	0.947972	0.993695
_ALS[Phospho (STY)]QDDLDAPS[Phospho (STY)]PTR_.2	85401.9	92690.4	93247.6	216040	216084	89656.1	0.0034158	0.00913051	0.185663	0.283115	1.92298
_ALS[Phospho (STY)]QDDLDAPSPTR_.3	46200.8	37063.9	40656	16620.9	32295.9	28654.9	0.908066	0.476482	0.061842	0.131084	0.625979
_REIS[Phospho (STY)]GPETVVR_.2	6048.74	1751.74	2198.75	8007.42	8384.6	7370.45	0.119632	0.0931742	0.0720809	0.143786	2.37643
_FTPTPPLSSSGPKS[Phospho (STY)]PKS[Phospho (STY)]PR_.3	117753	121522	127787	52500.7	105135	99393.2	0.110125	0.0633748	0.155135	0.249475	0.700234
_FTPTPPLSSSGPKS[Phospho (STY)]PK_.2	115121	115872	109117	146360	111879	110445	0.00292033	0.0677345	0.503937	0.603149	1.08401
_APVPSLAYPQS[Phospho (STY)]PR_.2	114056	103124	113524	173903	164400	172723	0.0571165	0.826243	0.000245385	0.00647905	1.54527
_DLPQQHS[Phospho (STY)]LPR_.2	40726.1	46800.3	46207.9	73571.2	74944	70322.9	0.0764536	0.666088	0.000496104	0.00912038	1.63637
_ARS[Phospho (STY)]TSDDVSLLR_.2	11809.9	4350.21	8080.06	19915.8	15953.4	15509.1	0.888313	0.592006	0.0312933	0.0837159	2.11955
_TMTDVVGS[Phospho (STY)]PEEER_.2	6733.37	8989.64	15342.1	22673.6	18486.9	20580.2	0.536859	0.359046	0.0404152	0.0990787	1.98746
_DAFC[Carbamidomethyl (C)]HDFS[Phospho (STY)]EDEDEDDGDEDR_.2	32747.1	14025.9	16334.2	41493.9	8173.95	50435.3	0.534636	0.345851	0.451494	0.555722	1.58624
_DAFC[Carbamidomethyl (C)]HDFS[Phospho (STY)]EDEDEDDGDEDR_.3	23275.6	3892.01	10830.4	48279.7	46169.3	50390	0.174313	0.0915438	0.0205379	0.0648299	3.81175
_NALS[Phospho (STY)]PGSSPSR_.2	14425.6	11900.8	14758	6008.5	3577.07	2705.67	0.188063	0.908207	0.0020641	0.0173536	0.29917
_KS[Phospho (STY)]PAEVALSDENK_.2	145274	69088.1	118168	112222	114068	80182	0.627461	0.389731	0.750487	0.81006	0.921637
_VSPSVADKDSAVPS[Phospho (STY)]PQK_.2	20385.1	25177.4	24585	29404.2	30688.4	30046.3	0.359357	0.116745	0.0409382	0.0997624	1.28499
_VGS[Phospho (STY)]LDNAAHKPGGGDKK_.3	5102.06	3901.85	2701.64	4696.82	7259.21	2497.5	0.615002	0.402696	0.59459	0.683867	1.23476
_VGS[Phospho (STY)]LDNAAHKPGGGDKK_.2	3434.61	3681.99	3187.23	480.951	523.239	2657.15	0.0687703	0.0794791	0.085862	0.162262	0.355338
_RQS[Phospho (STY)]WPLER_.2	25363.3	24092.8	20538	71569	64708.7	58654.1	0.0958165	0.260528	0.00351917	0.0232578	2.78497
_QEPLS[Phospho (STY)]PPPQPPAS[Phospho (STY)]PPPPPPLTPAPSR_.3	339509	333969	342860	63845.1	67836	70253.4	0.00672048	0.681326	3.94621e-07	0.000453419	0.198688
_AYS[Phospho (STY)]FDGVNPNLPVPFK_.2	56688.4	63322.2	66497	109028	96967.1	84906.1	0.557777	0.293189	0.0246094	0.072503	1.55973
_VLSS[Phospho (STY)]RS[Phospho (STY)]PS[Phospho (STY)]PTTHNLDITGPIK_.3	38205.4	38156.3	38180.8	31268.4	34676.5	27860.2	0.117217	0.00023001	0.0723395	0.144052	0.818954
_VLSSRS[Phospho (STY)]PS[Phospho (STY)]PTTHNLDITGPIK_.3	16346	17789.4	16691.1	17367.1	16847.1	17887.2	0.571015	0.642551	0.471842	0.574307	1.02508
_AANS[Phospho (STY)]EPTLHVLLPTK_.2	58707.7	61159.1	62681.4	95345	93255.4	98279	0.0354603	0.771962	6.94297e-05	0.00362612	1.57153
_AANS[Phospho (STY)]EPTLHVLLPTK_.3	4333.89	2629.5	276.57	10361.8	4964.02	6481.31	0.959781	0.695236	0.0771766	0.150426	3.01205
_SGS[Phospho (STY)]SSGPPSIGR_.2	114746	106992	98905.2	83866.7	52736.4	47139.8	0.337445	0.275872	0.0426025	0.102514	0.573045
_AVLVVDS[Phospho (STY)]DEEHEFSR_.2	37201.3	32147.1	35636.2	30349.6	27457.6	27320.3	0.456957	0.605743	0.0268264	0.0756404	0.810857
_S[Phospho (STY)]RS[Phospho (STY)]PIMSPLVVR_.2	692759	725836	686812	343472	333904	333846	0.0131874	0.132391	0.000564368	0.00967849	0.480298
_S[Phospho (STY)]RS[Phospho (STY)]PIMS[Phospho (STY)]PLVVR_.2	430761	403210	402702	185504	190074	172146	0.0245569	0.501224	0.000141988	0.00466503	0.442902
_S[Phospho (STY)]RS[Phospho (STY)]PIM[Oxidation (M)]SPLVVR_.2	33113.1	27246.2	28795.8	9869.87	6947.08	8983.08	0.101015	0.389108	0.00192586	0.0171722	0.289384
_S[Phospho (STY)]RS[Phospho (STY)]PIMSPLVVR_.3	21174.1	28022.4	34249.6	8186.95	8708.73	11760.2	0.330695	0.162115	0.0317702	0.0846959	0.343406
_DDS[Phospho (STY)]QDSSAMEYMK_.2	16880.1	42262	30022.2	56946.4	37752.3	24926.3	0.969455	0.763814	0.442081	0.545919	1.34162
_ISS[Phospho (STY)]PVTSEGR_.2	6770.8	5835.85	6270.1	4263.64	3116.46	2618.04	0.43479	0.467872	0.0117472	0.0449167	0.529654
_KKPEAAPAVS[Phospho (STY)]PE_.2	2841.41	2067.84	1048.54	6812.25	7589.65	7550.21	0.112381	0.381613	0.00308592	0.0212319	3.6846
_FEPGDKNHS[Phospho (STY)]LK_.2	7811.1	16126.6	9928.13	28469.8	45235.5	33401.3	0.603415	0.400052	0.0227741	0.0694097	3.16267
_FEPGDKNHS[Phospho (STY)]LKGS[Phospho (STY)]K_.2	560.427	564.067	556.787	2579.59	2780.33	620.131	0.00338897	5.35329e-05	0.173093	0.27059	3.55684
_LNS[Phospho (STY)]QTGYTSTGVK_.2	184363	212991	212054	309717	326942	315980	0.0955522	0.44418	0.00157612	0.0153471	1.56322
_LTMAPS[Phospho (STY)]PTPSHSK_.2	119229	125270	126936	170677	177429	171034	0.0500437	0.934298	0.000108184	0.00383126	1.39766
_RLNS[Phospho (STY)]QTGYTSTGVK_.2	18652.2	19355.5	16734.8	26409	23490.4	28827.4	0.620145	0.407701	0.019559	0.0627746	1.43813
_AAS[Phospho (STY)]DDEADTQLPTKK_.2	77977.2	94714.2	86877.2	60486.5	57104.9	54520.9	0.326865	0.226911	0.0173708	0.0576891	0.663071
_RAAS[Phospho (STY)]DDEADTQLPTKK_.3	47124	20058	33385.6	28971.8	21415.6	21706.1	0.16152	0.183366	0.349137	0.454828	0.716865
_RAAS[Phospho (STY)]DDEADTQLPTKK_.2	9695.88	24426.4	16143.2	6930.39	13157	10486	0.469303	0.302818	0.260871	0.367555	0.608238
_GRS[Phospho (STY)]PDIDHDLK_.3	129744	93834.8	115165	131748	107037	121437	0.697483	0.63904	0.605351	0.691108	1.06341
_GRS[Phospho (STY)]PDIDHDLK_.2	56546	86302.2	71505.1	63205.3	80677.4	69430.1	0.941798	0.520611	0.974341	0.979742	0.995146
_ESHGS[Phospho (STY)]PHSSISSNSSTPSSSK_.3	5377.74	8293.52	10763.9	12594.3	9143	19652.5	0.541946	0.402295	0.202597	0.302317	1.69386
_HRNS[Phospho (STY)]IS[Phospho (STY)]PGER_.2	14794.7	19557.5	17503.4	6073.03	10856.2	6696.44	0.50981	0.914615	0.0100821	0.0415209	0.455605
_HRNS[Phospho (STY)]IS[Phospho (STY)]PGEREK_.2	820.913	3295.13	2227.28	1148.76	2396.86	1537.04	0.845512	0.416809	0.638185	0.717139	0.801262
_HRNS[Phospho (STY)]IS[Phospho (STY)]PGEREK_.3	1687.24	4418.79	1532.7	1013.03	474.408	429.745	0.054332	0.0803284	0.174651	0.272101	0.250982
_RES[Phospho (STY)]C[Carbamidomethyl (C)]PAFSAR_.2	24485	24984.7	26545	17775.9	17895.8	20123.3	0.219768	0.793905	0.0027531	0.0202011	0.734004
_TSEVKVEDEGS[Phospho (STY)]PPAKR_.2	34386.2	95705	69312.8	34361.1	56447.7	50674.1	0.45163	0.243822	0.395199	0.500092	0.709529
_TSEVKVEDEGS[Phospho (STY)]PPAKR_.3	38331.4	22789.4	36022.2	32722	31890.1	35329	0.238825	0.0908233	0.866664	0.897923	1.0288
_VEEVSSSS[Phospho (STY)]PATSPVSPK_.2	963655	872666	918160	1.75155e+06	1.45871e+06	1.60513e+06	0.161079	0.17763	0.00960366	0.0403459	1.7482
_EDSS[Phospho (STY)]EGAADDDKGGLDS[Phospho (STY)]PPDSGISSLVITK_.3	75737.9	71726.3	73732.1	68621.6	94337.4	42905.9	0.415488	0.0145949	0.76384	0.819853	0.930689
_S[Phospho (STY)]LRES[Phospho (STY)]FR_.2	144250	138461	131581	135228	126594	109472	0.535772	0.377624	0.19034	0.289096	0.896212
_C[Carbamidomethyl (C)]TLNPNDLAAS[Phospho (STY)]GDMMSR_.2	197843	201339	192355	233170	147028	240274	0.531852	0.0178482	0.778497	0.832086	1.04891
_GGLDS[Phospho (STY)]PPDSGISSLVITK_.2	15622.8	12944.8	13339.9	28865.6	28687.6	25687.9	0.0673001	0.790184	0.000601894	0.0101702	1.98631
_S[Phospho (STY)]LRES[Phospho (STY)]FRR_.2	158407	191697	193050	217546	258524	254926	0.541228	0.854394	0.0232571	0.0701376	1.34584
_HNESAIDPGS[Phospho (STY)]PLSEAKPVER_.3	22058.5	21950.3	22972.2	22657.4	29792.2	24342	0.0135463	0.0479078	0.266772	0.37267	1.14647
_S[Phospho (STY)]VDAGLATLPR_.2	25861.3	25508.6	24074.4	17002.5	15563.2	16943.6	0.0695166	0.849637	0.000313904	0.00707276	0.656236
_RADS[Phospho (STY)]PPYASATPR_.2	318516	252510	362247	280936	313236	116742	0.264233	0.429095	0.35905	0.465171	0.761743
_ADS[Phospho (STY)]PPYASATPR_.2	84473.2	59503.1	48803.5	77324.5	43315.4	47028.7	0.253636	0.980811	0.608657	0.693823	0.869742
_ADS[Phospho (STY)]IVPSPAAEDSNPR_.2	265554	401380	393868	785359	766285	746129	0.093887	0.126516	0.00799861	0.0364978	2.16607
_NALS[Phospho (STY)]PIHENDNEC[Carbamidomethyl (C)]ESR_.2	106534	120326	110200	69935.3	54870.2	45477.9	0.304132	0.499605	0.00535881	0.0288205	0.505203
_NALS[Phospho (STY)]PIHENDNEC[Carbamidomethyl (C)]ESR_.3	8323.12	4214.39	4817.42	468.024	1590.95	2196.85	0.668788	0.270132	0.0610307	0.12986	0.245223
_EAS[Phospho (STY)]PPLC[Carbamidomethyl (C)]HVELR_.2	183249	178833	170325	275415	240925	231915	0.34706	0.153394	0.0250585	0.0726817	1.40542
_EAS[Phospho (STY)]PPLC[Carbamidomethyl (C)]HVELR_.3	16761.6	18064.5	19036.6	13062.6	23853.8	28225.1	0.822099	0.0454679	0.492747	0.592098	1.2094
_RGS[Phospho (STY)]S[Phospho (STY)]PLT[Phospho (STY)]PPR_.2	111827	117736	124080	74838.2	74622.6	99407.2	0.242309	0.311316	0.0357324	0.0917465	0.703727
_GSS[Phospho (STY)]PLT[Phospho (STY)]PPRK_.2	295735	300046	310123	74439.4	80626.1	68252.7	0.0116621	0.823385	2.9206e-06	0.00112809	0.246514
_RGS[Phospho (STY)]S[Phospho (STY)]PLT[Phospho (STY)]PPRK_.2	2.65314e+06	3071223	2.74844e+06	1.39749e+06	1.1748e+06	1.13762e+06	0.0944975	0.580321	0.00101086	0.0123537	0.437861
_RGSS[Phospho (STY)]PLT[Phospho (STY)]PPRK_.3	79015.8	9876.93	44446.4	102278	89463.9	76649.6	0.415028	0.241876	0.141044	0.233515	2.01285
_S[Phospho (STY)]PSDPLQGVSVLVANLHPQVTEGDIR_.3	451915	360612	367777	236526	305877	329807	0.94995	0.952759	0.0644802	0.134878	0.738971
_RS[Phospho (STY)]PSDPLQGVSVLVANLHPQVTEGDIR_.4	10558.6	12084	13609.4	13665	10768.3	14413.1	0.318817	0.769516	0.576513	0.66843	1.07157
_GFVTTQLS[Phospho (STY)]PR_.2	36916	48456.3	52218.4	34410.6	28729.8	32670.9	0.356892	0.235525	0.0802327	0.154547	0.69635
_KEAEDMPEDIGLS[Phospho (STY)]S[Phospho (STY)]EDDSAVVEAK_.3	145540	159744	134923	143922	133779	128014	0.661782	0.587128	0.261444	0.367911	0.921646
_EAEDMPEDIGLS[Phospho (STY)]S[Phospho (STY)]EDDSAVVEAKPSTVSR_.3	370552	415401	391519	14590.5	9334.22	19846.8	0.0142359	0.10704	0.000691309	0.0105642	0.0371742
_LMAPSSAAPPSS[Phospho (STY)]PAEK_.2	44943.5	47253.5	38936.5	74988.3	75078.1	68437.3	0.132235	0.879661	0.000985017	0.0121474	1.66627
_QEPSSAVEKS[Phospho (STY)]PLGLDR_.2	24116.8	18488.4	16144.1	33550.5	27232.4	27861	0.829464	0.836799	0.0337985	0.0884613	1.50885
_ART[Phospho (STY)]LES[Phospho (STY)]LAS[Phospho (STY)]LQEDEDLKK_.2	47827.5	33762.2	20521.3	56819.2	31209.5	33452.3	0.6422	0.961763	0.600424	0.688166	1.1897
_ART[Phospho (STY)]LES[Phospho (STY)]LAS[Phospho (STY)]LQEDEDLKK_.3	37230.6	48208.7	45734.2	47174.4	49027.4	47432	0.0130995	0.0625753	0.337382	0.443284	1.09499
_EQPPWVVPVES[Phospho (STY)]PR_.2	1197.77	1356.85	1277.31	3838.12	3559.48	4340.11	0.0601961	0.0811409	0.00581421	0.0301604	3.06313
_SNLQDLS[Phospho (STY)]PVR_.2	355075	360954	187916	308363	260501	259254	0.568811	0.152324	0.704797	0.774939	0.916116
_SSNEVLPGEGDS[Phospho (STY)]GDENNLPSPSYR_.3	112832	168772	155812	118166	119162	97916.9	0.318237	0.286616	0.171086	0.268365	0.76642
_STAAS[Phospho (STY)]PVSSSAAALR_.2	39907	46937.6	44239.2	41874.7	36462.5	34321	0.941454	0.90627	0.114112	0.200022	0.859436
_RKS[Phospho (STY)]QQESAAVAGR_.3	7585.76	2499.39	2343.44	2753.13	1876.06	5901.1	0.0650579	0.667396	0.780896	0.834263	0.847264
_RKS[Phospho (STY)]QQESAAVAGR_.2	267.863	449.933	1459.46	2519.8	4832.45	153.196	0.137879	0.142306	0.318028	0.422444	3.44721
_NWLDDGDS[Phospho (STY)]PPRGGS[Phospho (STY)]PPPR_.2	6180983	6.78917e+06	6646804	3678304	3.1718e+06	3.21646e+06	0.049284	0.873474	0.000221632	0.00613756	0.513156
_NWLDDGDS[Phospho (STY)]PPRGGS[Phospho (STY)]PPPR_.3	349612	407052	389926	115359	192297	197994	0.282528	0.577181	0.00440535	0.0259925	0.441003
_NWLDDGDS[Phospho (STY)]PPR_.2	305327	1.28937e+06	1.67538e+06	1.37954e+06	514380	1.79348e+06	0.300418	0.92028	0.814609	0.856738	1.12762
_SSLS[Phospho (STY)]PLSK_.2	423122	421813	443142	572528	577233	550394	0.0474857	0.818984	0.000262835	0.00656516	1.31992
_SSLS[Phospho (STY)]PLSK_.1	104240	69601.8	121778	190027	187075	176528	0.284131	0.135792	0.0240334	0.0715399	1.87277
_AAT[Phospho (STY)]PPPEAEAAPSAAGGMAQPGGTVSESYWK_.3	139662	165251	167043	188389	187380	191454	0.221642	0.0411716	0.0669443	0.137897	1.20186
_DEPAVGS[Phospho (STY)]PR_.2	9943.53	13752.7	16215	11084.5	15247.4	15155.9	0.344035	0.72079	0.830065	0.867829	1.0395
_DRS[Phospho (STY)]SESARPPQAEPSSSGPR_.3	3033.73	2034.75	2534.24	4871.54	3516.11	4026	0.979071	0.692444	0.0348423	0.0902679	1.63279
_SS[Phospho (STY)]LS[Phospho (STY)]PLSKK_.2	2.41177e+06	2.46992e+06	2.44084e+06	833251	739521	667485	0.0125753	0.218776	0.000235002	0.00635334	0.30594
_SSLS[Phospho (STY)]PLSKK_.2	20573	20366.6	20779.4	18334.9	22426.7	22159	0.50271	0.0189336	0.790864	0.841002	1.01947
_AAS[Phospho (STY)]SHEEGSIHS[Phospho (STY)]DSEPAKR_.3	64573.2	76268.2	52878.2	139558	107683	104226	0.773852	0.527363	0.0235911	0.0707148	1.81431
_AAS[Phospho (STY)]S[Phospho (STY)]HEEGS[Phospho (STY)]IHS[Phospho (STY)]DSEPAKR_.2	26376	79564.2	52970.1	25038	31423	21002.6	0.0873783	0.0785915	0.215803	0.316879	0.487467
_QLPHASGGDSHEEGS[Phospho (STY)]VS[Phospho (STY)]S[Phospho (STY)]VEQR_.3	71002.3	49507.6	50492.6	48806.9	36008.6	23210.2	0.714896	0.946393	0.108462	0.193161	0.63172
_NWLDDGDS[Phospho (STY)]PPRGGS[Phospho (STY)]PPPRK_.3	4596101	4.70512e+06	4.63666e+06	739471	1.49815e+06	871074	0.0234919	0.0397914	0.00365195	0.0234418	0.223039
_NWLDDGDS[Phospho (STY)]PPRGGS[Phospho (STY)]PPPRK_.2	2.17883e+06	2.45523e+06	2.50418e+06	1.52033e+06	762390	825642	0.178413	0.29579	0.0190954	0.0615446	0.435452
_NWLDDGDS[Phospho (STY)]PPRGGS[Phospho (STY)]PPPRK_.4	56298.3	54413.9	34275.9	6228.66	3769.79	8687.52	0.101934	0.0814057	0.023245	0.0701376	0.128879
_SQS[Phospho (STY)]FTAGAR_.2	1.1038e+06	1.04558e+06	1.2568e+06	585950	371347	346219	0.224475	0.811896	0.00236646	0.0187663	0.382692
_SQS[Phospho (STY)]FTAGAR_.1	29360.9	37185.6	47738.3	19751.6	13319.8	10811.4	0.680237	0.398119	0.0301654	0.0819386	0.383977
_RPS[Phospho (STY)]S[Phospho (STY)]PHLR_.2	5402.33	7520.72	4893.94	2221.26	1763.53	3562.74	0.794516	0.618556	0.0300927	0.081838	0.423614
_VTS[Phospho (STY)]PPSYAAR_.2	58352.6	63819.2	65048	74475	76810.7	82057.5	0.725897	0.913691	0.0073614	0.0347361	1.24636
_KVTS[Phospho (STY)]PPSYAAR_.2	73876.4	69312.7	78440.2	6060.11	70919.9	78205.4	0.000751227	0.0293397	0.436299	0.541077	0.700203
_KLPS[Phospho (STY)]PPRK_.2	22357.4	35649.9	33639.4	32580.9	45578.2	37102.7	0.730387	0.917024	0.234615	0.339742	1.25768
_SDYRPVPAHS[Phospho (STY)]PAAASKPMT[Phospho (STY)]PQSAK_.3	306732	372541	358287	220387	226015	220169	0.0806675	0.0210938	0.0242759	0.071997	0.64244
_APAGAVT[Phospho (STY)]PPAPLYTPPAPK_.2	160753	159182	153792	121322	113766	124470	0.117544	0.608926	0.00111324	0.0128554	0.758997
_KLADDS[Phospho (STY)]DDS[Phospho (STY)]VDVKR_.2	81121.4	92296.4	83647.5	43923.7	43585.6	49593.5	0.0926254	0.495683	0.00150314	0.0148888	0.533338
_KLADDS[Phospho (STY)]DDSVDVKR_.2	24331.6	40679.9	30488.2	8427.83	13656.6	11042.2	0.522903	0.183669	0.03864	0.096516	0.346876
_LWLDLDEEDDS[Phospho (STY)]DF_.2	424321	348566	333181	712908	564349	479571	0.568006	0.290932	0.0700457	0.142013	1.58835
_EDAHEDS[Phospho (STY)]PEIQRDPDVVQC[Carbamidomethyl (C)]SYR_.3	84396.6	85729.3	87499.8	66439.8	62274.2	71134.5	0.210736	0.220258	0.010392	0.0419874	0.775732
_FEMT[Phospho (STY)]PPRDTGKEPS[Phospho (STY)]PEFQVQR_.3	3.10437e+06	3157317	3.12588e+06	2.5897e+06	2.79796e+06	2834233	0.269627	0.0816632	0.032122	0.0852384	0.875827
_FEMT[Phospho (STY)]PPRDTGKEPS[Phospho (STY)]PEFQVQR_.4	147802	153157	174635	104118	136018	148127	0.578702	0.558721	0.146737	0.239319	0.816375
_DTGKEPS[Phospho (STY)]PEFQVQR_.2	775128	712158	691346	1.20158e+06	994438	963982	0.4298	0.205405	0.0372428	0.0946725	1.45045
_DTGKEPS[Phospho (STY)]PEFQVQR_.3	47849.3	42337.1	53361.6	79848	71991.1	87704.8	0.51075	0.657233	0.00621211	0.0314437	1.66874
_FVDDDDDDSGVVPADAAALS[Phospho (STY)]DGESDSR_.3	187966	202950	185670	368863	365102	329080	0.0441969	0.307897	0.00211621	0.017493	1.84369
_FVDDDDDDSGVVPADAAALS[Phospho (STY)]DGESDSRR_.3	462716	477681	464021	392176	410142	414124	0.261746	0.666437	0.00244807	0.0190056	0.866153
_SES[Phospho (STY)]LLQR_.2	31065.5	32947.9	29183.1	58316.8	46917	39595.9	0.359669	0.0800151	0.0819556	0.156684	1.55402
_TDDGLQNLS[Phospho (STY)]LDLGNIR_.2	30418.9	26505.6	11626.8	25254.4	29370.7	26840.1	0.0224982	0.0873514	0.532918	0.629638	1.18838
_VAS[Phospho (STY)]C[Carbamidomethyl (C)]PESQKAPEK_.2	4669.22	8168	6418.61	3672.48	3351.99	1906.37	0.853997	0.446473	0.0560073	0.123086	0.463799
_VRPES[Phospho (STY)]PAIK_.2	100083	119548	118228	108231	129861	114984	0.964546	0.982613	0.601528	0.688419	1.04504
_EAAPKS[Phospho (STY)]PPKEAPLR_.3	55575.4	35725	46628.2	47712.8	38911.4	46400.4	0.683263	0.369878	0.814508	0.856738	0.964445
_EAAPKS[Phospho (STY)]PPKEAPLR_.2	29385.4	44322.3	36028.3	19194	33991	30704.7	0.921001	0.962103	0.238876	0.34481	0.764467
_KVRPES[Phospho (STY)]PAIK_.2	19444.1	48050.1	39918.7	23716.2	40967	39599.8	0.237417	0.592129	0.923862	0.943991	0.970861
_S[Phospho (STY)]PPKEAPLR_.2	15788	15862.6	17117.7	11263	15031.9	13988.9	0.488448	0.256888	0.114565	0.20051	0.826026
_TGGS[Phospho (STY)]PVTLVDAVQK_.2	8257.54	6429.34	7343.44	7047.71	5947.03	7467.61	0.956516	0.847919	0.495193	0.594542	0.928826
_LSSLPSAVAPS[Phospho (STY)]PPR_.2	22050.7	24607.1	24927.6	17901.7	22278.3	26654.9	0.639666	0.230214	0.604252	0.690487	0.933638
_VDDTSLSIS[Phospho (STY)]PSSLR_.2	365047	269656	472952	432800	444384	430126	0.173506	0.0134453	0.374612	0.479053	1.18025
_SVEVHPDGETHS[Phospho (STY)]R_.2	6076.14	10681.5	4954.88	4359.62	7229.51	5794.57	0.2309	0.36388	0.51315	0.610677	0.800632
_SKS[Phospho (STY)]VEVHPDGETHSR_.3	7164.52	959.049	4061.78	20940.9	16348.8	4449.64	0.282869	0.235003	0.173315	0.270754	3.42538
_KSEEVSPDPHS[Phospho (STY)]PALPK_.2	14167.5	13093.2	14717.7	32811.6	36381.5	31466.5	0.0581801	0.19259	0.00285661	0.0202736	2.39789
_KSEEVS[Phospho (STY)]PDPHSPALPK_.3	5750.74	6089.38	5920.06	14739.1	19441.8	21797.9	0.0913775	0.00594944	0.0252994	0.0728936	3.15193
_KSEEVSPDPHS[Phospho (STY)]PALPK_.3	9191.65	5330.71	5040.99	18955.5	18508.7	21601.7	0.147029	0.682232	0.00196876	0.0172023	3.01921
_T[Phospho (STY)]LMMEQR_.2	9127.05	11733	12662.7	31815.5	24726.2	24124.3	0.347368	0.309396	0.0131356	0.0482971	2.40631
_AGS[Phospho (STY)]PGQQC[Carbamidomethyl (C)]AGGR_.2	957.793	985.367	4485.56	8228.06	3602.66	2319.49	0.30906	0.595018	0.305762	0.411623	2.20109
_AGS[Phospho (STY)]PGQQC[Carbamidomethyl (C)]AGGREPSSTHQGSLSGGR_.3	146718	198146	163893	61968.2	95099.7	79706.2	0.66047	0.569804	0.0110375	0.0437167	0.465397
_TNS[Phospho (STY)]LPELDR_.2	171232	166576	166625	137216	118613	119448	0.0849319	0.124308	0.0147662	0.0520439	0.743958
_SHS[Phospho (STY)]LDFAPSSDFQLSK_.2	25826.4	20600.8	25021.3	4360.45	3908.86	3966.97	0.0280922	0.0178741	0.00638599	0.0319441	0.17126
_AAADHSDTLYGSGPVSSSSAVPS[Phospho (STY)]PPQGSLS[Phospho (STY)]PLQK_.3	475153	496915	251953	238438	237991	238885	0.00436664	6.1034e-05	0.162649	0.259021	0.584396
_AAADHSDTLYGSGPVSSSSAVPSPPQGSLS[Phospho (STY)]PLQK_.3	266121	272096	132874	125207	132001	57357.1	0.169092	0.429187	0.102805	0.185001	0.468737
_C[Carbamidomethyl (C)]ARPPLPC[Carbamidomethyl (C)]PPS[Phospho (STY)]PPAS[Phospho (STY)]PHR_.3	17539.5	16904.7	14401.3	27881.1	44935.6	45473.1	0.087129	0.0571455	0.0535008	0.119713	2.42171
_C[Carbamidomethyl (C)]ARPPLPC[Carbamidomethyl (C)]PPS[Phospho (STY)]PPASPHR_.3	6855.34	6648.53	6751.93	41936	39501.4	41554.9	0.00759786	0.0149201	0.000453018	0.00853308	6.07196
_EAGELS[Phospho (STY)]C[Carbamidomethyl (C)]EDEQGQQSEGPPTDPVEIEGEAK_.3	200706	207320	183917	222755	206599	189435	0.844528	0.685518	0.49692	0.596136	1.04535
_IGHHS[Phospho (STY)]TSDDSSAYRS[Phospho (STY)]VDEVR_.3	5.58201e+06	5.60336e+06	5.62472e+06	3.14204e+06	2998313	3.28577e+06	0.0127235	0.0467861	0.000912754	0.0119858	0.560742
_IGHHSTSDDSSAY[Phospho (STY)]RS[Phospho (STY)]VDEVR_.4	22661.6	17018.1	28305.1	26532.2	13314.4	28537.4	0.277236	0.632773	0.98288	0.985883	1.00587
_IGHHS[Phospho (STY)]TSDDSSAYR_.2	372235	782334	476210	589049	1.07356e+06	1.14509e+06	0.509296	0.661242	0.148284	0.2415	1.72169
_IGHHS[Phospho (STY)]TSDDSSAYR_.3	394299	153665	243411	735802	467321	549887	0.967802	0.87655	0.0397496	0.0977993	2.21514
_LAAGLDFS[Phospho (STY)]S[Phospho (STY)]DEDEEPHAPLEDVSPEVR_.3	2.45685e+06	2366486	2.255e+06	1.38908e+06	1.49418e+06	1.45449e+06	0.0561514	0.429893	0.000780023	0.0111335	0.61282
_LAAGLDFS[Phospho (STY)]S[Phospho (STY)]DEDEEPHAPLEDVSPEVR_.4	73596.6	70689.1	79571.4	35875.9	40871.1	42044.3	0.114166	0.684589	0.000663805	0.0105642	0.530657
_DRESIS[Phospho (STY)]PARPPPSK_.2	36963	75058.3	56010.7	24259.7	23587.1	22914.4	0.109484	0.00358097	0.0981741	0.179193	0.421117
_RHPS[Phospho (STY)]NATPAEITR_.3	61019.1	21709.4	41662.4	67386.3	48591.7	56500.8	0.685077	0.372975	0.296083	0.401415	1.38659
_RHPS[Phospho (STY)]NATPAEITR_.2	11958.4	26084.1	18274.9	27612.7	40261	34693.2	0.951918	0.889495	0.0489464	0.113572	1.82123
_HPS[Phospho (STY)]NATPAEITR_.2	82613.3	90477.5	85065.2	26809.2	27758.5	25389.9	0.0182034	0.163219	0.000695738	0.0105642	0.309726
_VSVRPAKS[Phospho (STY)]PPLTPGTTAK_.3	6797.44	4337.79	4238.64	5293.08	6660.83	5677.06	0.366651	0.381248	0.479958	0.581415	1.14681
_RES[Phospho (STY)]FTDEPALFSQPDVLHK_.3	21667.7	24607.2	24479.8	43062.4	42463.5	38991.2	0.0735224	0.725078	0.000519368	0.00932849	1.75984
_KPS[Phospho (STY)]TEGVSPFGK_.2	23612.1	18888.1	21250.1	47813.3	40094.2	40671.7	0.221991	0.461281	0.00413371	0.0251221	2.01692
_AAAAAAPQAS[Phospho (STY)]PVRR_.2	3927.3	6405.5	4679.39	3796.19	5847.18	4971.83	0.625777	0.79054	0.895577	0.922473	0.973556
_VNS[Phospho (STY)]QDIIYK_.2	26903.1	27246.5	22423.5	38841.6	30665.4	28451.5	0.4487	0.387582	0.138759	0.23073	1.27928
_NAIDTPGSPT[Phospho (STY)]LPELPPQDYILDEMEER_.3	250643	235956	221270	283775	281094	286456	0.220978	0.0680588	0.0267968	0.0756404	1.20266
_PKS[Phospho (STY)]PKPVTPQR_.2	98246	73168.1	134514	58639	195555	66992.1	0.22216	0.277701	0.922779	0.943304	1.04987
_PKS[Phospho (STY)]PKPVTPQR_.3	88455.4	73813.9	83922.7	51479.9	58736.2	107907	0.913865	0.115381	0.654265	0.730919	0.885988
_TWT[Phospho (STY)]FC[Carbamidomethyl (C)]GTPEYVAPEVILNR_.3	82610.6	70877.8	94343.4	120216	130869	162912	0.813865	0.43378	0.0309936	0.0833997	1.67048
_KTWT[Phospho (STY)]FC[Carbamidomethyl (C)]GTPEYVAPEVILNR_.3	187995	206586	204551	278535	245223	260630	0.528388	0.541894	0.00920842	0.0393326	1.30921
_TPDALSEKPHLNS[Phospho (STY)]VHS[Phospho (STY)]IGEEK_.3	42701.8	34966.1	33114.6	7924.93	12582.6	12912.2	0.224058	0.460105	0.00403565	0.0249299	0.30167
_QDGEGS[Phospho (STY)]ESVS[Phospho (STY)]PVPPVIAK_.2	601635	524580	532047	476948	412918	415168	0.557854	0.843268	0.0227392	0.0693954	0.78699
_QDGEGSESVS[Phospho (STY)]PVPPVIAK_.2	124148	113358	101742	111479	105959	105978	0.501877	0.151312	0.504774	0.60381	0.95333
_QDGEGS[Phospho (STY)]ESVSPVPPVIAK_.2	82257.7	85214.4	129729	54702.5	151019	49391.9	0.436005	0.354027	0.727243	0.793544	0.858388
_QGS[Phospho (STY)]PPHDETIDITTLER_.2	207819	194497	196520	158982	160242	146213	0.299879	0.921414	0.00193196	0.0171722	0.777236
_QGS[Phospho (STY)]PPHDETIDITTLER_.3	17414.8	28536.9	40113.8	15931.6	20363	18826.6	0.102452	0.0790834	0.253719	0.359461	0.640455
_DMEEPS[Phospho (STY)]PEPSLQEVSLPR_.2	615253	834561	769769	845175	899868	793174	0.372102	0.364742	0.240961	0.346513	1.14356
_DMEEPS[Phospho (STY)]PEPSLQEVSLPR_.3	101453	113426	114330	101757	91719	107903	0.575959	0.871556	0.214927	0.316229	0.91546
_SFRDDES[Phospho (STY)]DDLTK_.2	92787.6	104885	103101	107301	106189	102300	0.086795	0.277989	0.316754	0.421907	1.04992
_S[Phospho (STY)]FRDDESDDLTK_.2	15470.3	20683.1	19151.9	12091	14470.9	16850.8	0.967686	0.88098	0.128859	0.217512	0.784967
_RS[Phospho (STY)]PS[Phospho (STY)]PPLDKR_.2	200263	315736	303224	83389.9	106540	89690.5	0.113925	0.0724182	0.0350871	0.0905956	0.341323
_VPHGNS[Phospho (STY)]PQPGGAGGVR_.2	18808.9	35200.5	29805.7	31134.2	36278.9	36921.1	0.109761	0.252091	0.290618	0.396701	1.24482
_VPHGNS[Phospho (STY)]PQPGGAGGVR_.3	5381.83	1072.68	1336.01	9457.33	4392.63	5473.96	0.485586	0.900241	0.138616	0.230659	2.48044
_KRS[Phospho (STY)]PS[Phospho (STY)]PPLDK_.2	960777	1.6646e+06	1.70871e+06	287738	551213	538188	0.205709	0.223177	0.0430465	0.103366	0.317746
_KRS[Phospho (STY)]PS[Phospho (STY)]PPLDK_.3	70996.6	41020.4	11044.2	17526.7	3319.24	17590.2	0.199233	0.142213	0.240498	0.346497	0.312333
_FEVVPVTNSGRPS[Phospho (STY)]PK_.2	92080.4	65762.5	110392	181944	161099	161407	0.495213	0.439647	0.0121438	0.0457484	1.88063
_FEVVPVTNS[Phospho (STY)]GRPS[Phospho (STY)]PK_.2	79565.8	81052.7	80751.3	99742.9	91230.5	93426.7	0.229117	0.0649196	0.0271197	0.0761518	1.17828
_KLS[Phospho (STY)]QQQPSPR_.2	220027	281106	203416	19968.5	46105	21445.6	0.12836	0.22871	0.0071545	0.0343003	0.12422
_RKLS[Phospho (STY)]QQQPSPR_.3	20930.3	4501.88	10819.2	8458.45	4991.84	5388.31	0.0553213	0.102715	0.348597	0.454421	0.519665
_RKLS[Phospho (STY)]QQQPS[Phospho (STY)]PR_.2	1237.82	925.345	2597.36	2498.51	4260.57	3379.54	0.771387	0.990943	0.068152	0.139429	2.12973
_NPPGFAFVEFEDS[Phospho (STY)]RDAEDAC[Carbamidomethyl (C)]R_.3	12051.8	14205.1	11477	16267.5	16518.6	13141.6	0.445567	0.735501	0.121269	0.208747	1.21715
_QAS[Phospho (STY)]VPSAISAQAPSSDVR_.2	317293	302878	315782	386119	335272	318026	0.0474553	0.0985481	0.230039	0.334152	1.11054
_AAPLFPTNDQHEEHGGDRPS[Phospho (STY)]PIPK_.3	115605	115400	114250	238497	151412	136400	0.012789	0.000652321	0.198366	0.297938	1.52441
_DNATGGDASKS[Phospho (STY)]PEAGKNEGAAALQK_.3	31412.7	29182	30297.4	27962.1	24594.8	26278.5	0.924909	0.607395	0.0326866	0.0861397	0.867351
_KAS[Phospho (STY)]EEALNVAQTK_.2	25280.6	28799.5	32163	31151.5	29065.1	30786.7	0.476519	0.19104	0.514632	0.612124	1.05519
_QQS[Phospho (STY)]LDDMLSAGK_.2	14164	15761.1	14976.3	10828.6	15680.4	9877.02	0.11048	0.12618	0.251492	0.357851	0.810355
_SAS[Phospho (STY)]C[Carbamidomethyl (C)]HS[Phospho (STY)]LPAIK_.2	8207.99	8795.45	6886	14317.3	13393.9	15240.7	0.245588	0.942075	0.00123213	0.0133855	1.79794
_SAPAEPQLS[Phospho (STY)]PVDEVR_.2	61823.4	59721.4	58434.2	83020.9	80322.2	81385.9	0.0395256	0.772104	9.68246e-05	0.00383126	1.35976
_KLS[Phospho (STY)]SGNLK_.2	28547.2	31455.2	36449	21127.5	19647.3	22607.8	0.548834	0.241532	0.0292884	0.0803159	0.657146
_QYSSNS[Phospho (STY)]LPR_.2	23523.7	25669.8	26381.5	30277.4	26376.1	29883.3	0.41443	0.645934	0.0804798	0.154764	1.14505
_AC[Carbamidomethyl (C)]S[Phospho (STY)]APQLAQPELVVMR_.2	6272.33	5542.61	2503.6	12630	13791.4	15147.7	0.361055	0.56616	0.00473899	0.0266264	2.90317
_MLPFLPGTSS[Phospho (STY)]NEELR_.2	631787	645107	611427	496155	498693	405457	0.316855	0.18647	0.0249777	0.0726567	0.74156
_M[Oxidation (M)]LPFLPGTSS[Phospho (STY)]NEELR_.2	91314.3	94939.6	93631.2	53229.2	54073.5	52384.8	0.0125292	0.34781	8.98394e-05	0.00383126	0.570546
_GSVS[Phospho (STY)]S[Phospho (STY)]LQSSTAGEEPK_.2	50047.3	48871.1	47694.9	30879.9	48122.1	39501	0.0517612	0.040065	0.198575	0.298057	0.808269
_NLS[Phospho (STY)]FPQEVAK_.2	37664.4	34225.8	37721	31003.1	28798.6	28121.1	0.268269	0.721215	0.00907946	0.0391311	0.802132
_GPPS[Phospho (STY)]PPAPVMHS[Phospho (STY)]PTR_.2	3.17689e+06	3.37334e+06	3.14982e+06	2.69834e+06	1.8522e+06	1.77972e+06	0.141027	0.110883	0.0556163	0.122655	0.652602
_GPPS[Phospho (STY)]PPAPVMHS[Phospho (STY)]PTR_.3	221393	211386	231722	3775.18	126725	151291	0.182366	0.0360145	0.10535	0.188431	0.424065
_GPPS[Phospho (STY)]PPAPVM[Oxidation (M)]HS[Phospho (STY)]PTR_.2	120235	138917	129576	68080.6	74281	70699	0.0871517	0.200947	0.00454515	0.0264424	0.548097
_GPPS[Phospho (STY)]PPAPVMHSPTR_.2	74189.9	80557.1	81853.4	111884	82741.7	86629.6	0.0394704	0.128532	0.24087	0.346513	1.18874
_GPPS[Phospho (STY)]PPAPVMHSPTR_.3	25789.2	22481.7	24472.9	28429.5	27786.8	29072.1	0.628571	0.259201	0.035618	0.0915551	1.17245
_GPPS[Phospho (STY)]PPAPVMHS[Phospho (STY)]PTRK_.3	476683	453924	314375	238474	283002	289247	0.17041	0.182062	0.0928356	0.171907	0.651193
_GPPS[Phospho (STY)]PPAPVMHS[Phospho (STY)]PTRK_.2	290570	353416	321993	332484	217528	204237	0.289829	0.330171	0.219097	0.320487	0.780812
_VEPTPS[Phospho (STY)]PSAVAPPLNPR_.2	118861	113927	112591	116714	114682	121926	0.741948	0.876086	0.410583	0.516149	1.023
_S[Phospho (STY)]PATTSVGVGQK_.2	60367.9	71758.6	71559.3	26309.7	23943.7	18340	0.0782494	0.562772	0.00123082	0.0133855	0.336761
_RPAGGS[Phospho (STY)]PPNPR_.2	30283.8	45936.7	100794	2464.52	2284.26	2644.78	0.0676064	0.00011815	0.118147	0.204906	0.0417682
_GYQLQERPVS[Phospho (STY)]PPPIAVAEVK_.3	18488.4	18792.3	18126.5	12884	14300.4	15716.8	0.307679	0.107948	0.030838	0.0831759	0.774289
_GKSEDDAS[Phospho (STY)]NDAPATPHGNSSSTETTSAMSPSR_.3	26766.4	29246.7	31727	13127.4	18056.9	15592.2	0.384601	0.993657	0.00249294	0.0191669	0.533126
_SQS[Phospho (STY)]TGEQHQEFR_.2	9806.84	8988.93	9397.88	7279.16	7091.68	7466.64	0.182564	0.345988	0.00491309	0.0272294	0.774554
_LPGQAPS[Phospho (STY)]PASTAAR_.2	25745.6	27417.4	28485.8	81801	81890.1	82430.3	0.00714319	0.117404	9.58572e-05	0.00383126	3.01439
_SAS[Phospho (STY)]PQPSTLITR_.2	435494	454185	469797	477912	405569	335692	0.282933	0.11312	0.373137	0.478213	0.896796
_SSS[Phospho (STY)]DLKLEAFGTK_.2	217275	188149	196119	115082	110013	115406	0.0784987	0.0810283	0.00786676	0.0361556	0.566045
_LGGGAGGDVPS[Phospho (STY)]PTAAAGGK_.2	83056.1	87300.8	78811.4	56405.8	72696.2	64551	0.822189	0.425028	0.0395361	0.0975874	0.777198
_KSS[Phospho (STY)]VPESMQANK_.2	56724.6	77564.6	71312.6	66465.2	79864.3	71173.3	0.662861	0.572881	0.621305	0.704718	1.05788
_RES[Phospho (STY)]PPPAVAVAPPPQEEPSLPEYSDEVLALK_.3	147196	125049	114112	32699.4	90712.7	111404	0.38867	0.290992	0.153279	0.247257	0.60777
_RES[Phospho (STY)]PPPAVAVAPPPQEEPS[Phospho (STY)]LPEYSDEVLALK_.3	130147	97042.8	105281	88785.5	93135.1	89287.1	0.0618798	0.0409502	0.174377	0.271858	0.815734
_RES[Phospho (STY)]PPPAVAVAPPPQEEPS[Phospho (STY)]LPEYSDEVLALK_.4	14436.1	22652.2	18544.1	10660.8	14337.3	12499.1	0.580439	0.33248	0.109734	0.194935	0.674017
_ATAAAAASPASPGPAASSSAPS[Phospho (STY)]TPPGK_.3	72309.6	91738.3	89715.7	141967	134986	148949	0.235198	0.59609	0.00264633	0.0199386	1.67834
_SRS[Phospho (STY)]KS[Phospho (STY)]PFGSWR_.2	761337	762313	704929	1481976	1.55517e+06	1.40878e+06	0.0390183	0.334163	0.000820544	0.0112911	1.99496
_SRS[Phospho (STY)]KS[Phospho (STY)]PFGSWR_.3	255997	288414	303501	23881	426512	594369	0.84883	0.0162433	0.736039	0.800312	1.23216
_SRS[Phospho (STY)]KS[Phospho (STY)]PFGS[Phospho (STY)]WR_.2	135.94	1476.53	1337.44	9134.51	5121.33	6463.79	0.488582	0.230862	0.0264724	0.0749181	7.02383
_S[Phospho (STY)]KS[Phospho (STY)]PFGSWR_.2	1.41752e+06	1.42156e+06	1.41617e+06	1.32715e+06	1.31913e+06	1.19771e+06	0.109895	0.00420349	0.0817795	0.156477	0.903356
_SKS[Phospho (STY)]PFGSWR_.2	159460	154561	148146	471346	402290	382853	0.0659015	0.0327058	0.00932338	0.0395483	2.71869
_SKSPFGS[Phospho (STY)]WR_.2	45464.2	27980.7	42381.9	74322.4	60460.2	67391.3	0.831323	0.708732	0.0151567	0.053014	1.74549
_S[Phospho (STY)]KS[Phospho (STY)]PFGS[Phospho (STY)]WR_.2	14760.9	9547.95	16869.9	19526	16605.3	6164.67	0.489331	0.444819	0.940508	0.955054	1.02713
_DAVS[Phospho (STY)]VSNLQR_.2	20521.3	20746.5	20296.1	21843	20295.9	18748.9	0.497202	0.0450877	0.82529	0.864017	0.989018
_QNALNQS[Phospho (STY)]WASLR_.2	92950.9	106891	120891	118696	121464	126094	0.181883	0.136031	0.194791	0.29372	1.14193
_LPLVRS[Phospho (STY)]PDR_.2	11499.5	15744	15502.3	59705.6	49382.8	49077.9	0.0865073	0.268586	0.00355054	0.0233118	3.70016
_LAS[Phospho (STY)]IDRR_.2	6907.15	9792.97	9287.6	5153.27	6470.14	6203.77	0.365357	0.337788	0.0747391	0.147047	0.685985
_LWVAEKLPLVRS[Phospho (STY)]PDR_.3	4930.88	3145.02	2382.84	9116.86	7999.77	7507.77	0.482913	0.566203	0.00973764	0.0408341	2.35443
_RLS[Phospho (STY)]GMER_.2	902138	1064507	975535	921846	1100238	1198023	0.683143	0.501732	0.390398	0.494834	1.09446
_RLS[Phospho (STY)]GMER_.1	76117.5	116935	110885	111585	163875	154506	0.536607	0.766681	0.113714	0.199476	1.41466
_SPFGS[Phospho (STY)]WR_.2	37721.5	45875.2	51721.8	58940.5	33765.2	74587.2	0.803432	0.209685	0.470807	0.57396	1.23629
_S[Phospho (STY)]PGVAGQQQIR_.2	26618.6	33100.4	28070	14973.6	15249.9	12813.8	0.231722	0.26638	0.00915075	0.0393054	0.490235
_RLS[Phospho (STY)]S[Phospho (STY)]EPREIEDR_.2	81599.1	122310	110237	115603	100419	86574.5	0.654472	0.648137	0.807812	0.853103	0.963239
_RLS[Phospho (STY)]S[Phospho (STY)]EPREIEDR_.3	97216.4	55059.9	103775	18445.4	30260.7	68809.7	0.633962	0.996238	0.0987194	0.180045	0.458955
_RLS[Phospho (STY)]S[Phospho (STY)]EPR_.2	1523.61	2629.01	1100.48	2190.55	3278.19	4762.45	0.789643	0.541472	0.145009	0.237513	1.94765
_SNS[Phospho (STY)]ADSLLSHSR_.2	41071	46540.3	42009.2	37609.7	40110.2	39802.7	0.497819	0.355662	0.124452	0.21279	0.906666
_RGS[Phospho (STY)]EPTLNR_.2	2540.1	3791.39	5042.69	3279.51	4802.27	4162.09	0.873651	0.541106	0.752642	0.810863	1.07646
_SHEEDLNS[Phospho (STY)]DEDDAFK_.2	116317	37995	70223.7	80473.3	72156.1	47938.4	0.700523	0.31046	0.769954	0.82449	0.893255
_LS[Phospho (STY)]PPLDSAAPK_.2	44068.4	47355.4	40953.3	80222.5	71085.2	70342.2	0.197368	0.503278	0.0030425	0.0211868	1.67438
_VASTLSSAAAKLS[Phospho (STY)]PPLDSAAPK_.3	6688.49	6073.75	8571.16	6600.53	4745.48	5673	0.733087	0.67138	0.201477	0.301429	0.797764
_S[Phospho (STY)]RT[Phospho (STY)]AT[Phospho (STY)]QELKLPDEPMVPPC[Carbamidomethyl (C)]FK_.3	49040.1	54188.2	48912	12742.9	15304.7	12468.8	0.025607	0.42317	0.000313996	0.00707276	0.26631
_[Acetyl (Protein N-term)]AASFADDLIS[Phospho (STY)]VR_.2	11956	7638.77	9618.38	19476.3	16993.1	9250.77	0.340012	0.281626	0.208516	0.308942	1.56506
_S[Phospho (STY)]LSSLSPRPK_.2	15258.4	19688.2	21307.4	14375.9	14330.3	15671.1	0.0826605	0.114482	0.153603	0.247531	0.788876
_SQSLSAADGLVS[Phospho (STY)]PSR_.2	146463	147630	149043	189486	170402	167630	0.206464	0.0264786	0.0532565	0.119282	1.19042
_SQS[Phospho (STY)]LSAADGLVSPSR_.2	1563.33	2518.38	608.276	3927.15	3403.55	4561.95	0.876291	0.536388	0.02869	0.0792422	2.53576
_LAS[Phospho (STY)]PPLAPAGGGR_.2	107434	113310	87152.2	106668	92971.2	92158	0.378612	0.51912	0.598291	0.687093	0.947715
_MLPHAPGVQMQPIPEDAMDQES[Phospho (STY)]EDEDKVNPDER_.4	723921	702831	745706	687453	712248	691459	0.707006	0.553849	0.150316	0.24442	0.962577
_M[Oxidation (M)]LPHAPGVQMQPIPEDAMDQES[Phospho (STY)]EDEDKVNPDER_.4	119255	142338	148604	93531.8	93856.4	98503.7	0.137139	0.0663128	0.0396779	0.0977277	0.696964
_MLPHAPGVQMQPIPEDAM[Oxidation (M)]DQES[Phospho (STY)]EDEDKVNPDER_.4	35656.3	34997.6	46740.5	49892.4	54831.7	43626.6	0.621829	0.838785	0.109886	0.194995	1.26369
_MLPHAPGVQMQPIPEDAMDQES[Phospho (STY)]EDEDKVNPDER_.5	38728.5	38555.9	37440.5	23357.6	29329.7	35390.1	0.11888	0.0299445	0.123042	0.211008	0.767728
_VAC[Carbamidomethyl (C)]DEEFS[Phospho (STY)]DS[Phospho (STY)]EDEGDGR_.2	23975.9	18351.6	24910.5	53697.7	32559.7	36910.1	0.493603	0.184916	0.0902266	0.168433	1.83182
_SLTPASS[Phospho (STY)]DTEEEPR_.2	288294	354652	321473	376431	317311	346871	0.948352	0.883986	0.378924	0.483759	1.079
_SLS[Phospho (STY)]PAC[Carbamidomethyl (C)]VR_.2	134059	131621	153406	179306	169148	169810	0.320885	0.368038	0.0249643	0.0726567	1.23665
_SASYSEDLPPPS[Phospho (STY)]PPR_.2	112267	127906	126719	202806	182381	171533	0.410727	0.459942	0.0082092	0.0367401	1.51739
_AGPPSPPPARS[Phospho (STY)]T[Phospho (STY)]PPGPPPVEEPQTVSVEDLLGHPGR_.4	1.33202e+06	1.41201e+06	1.25202e+06	524342	568621	546482	0.0324042	0.144539	0.00195043	0.0172023	0.410267
_AGPPS[Phospho (STY)]PPPAR_.2	441993	412611	502660	344027	212462	181054	0.536473	0.437806	0.0345086	0.0898082	0.543403
_LDT[Phospho (STY)]FC[Carbamidomethyl (C)]GSPPYAAPELFQGK_.2	470355	454197	446973	625992	636850	570044	0.122797	0.201719	0.0111731	0.0438248	1.33639
_LDT[Phospho (STY)]FC[Carbamidomethyl (C)]GSPPYAAPELFQGK_.3	11166.8	9368.43	11587	12554.1	11981.7	12607.1	0.227528	0.161313	0.123622	0.211696	1.1563
_AGS[Phospho (STY)]GGTSLANATSSPSK_.2	137727	158046	141863	161874	171184	167764	0.38439	0.321563	0.0595685	0.127457	1.14438
_[Acetyl (Protein N-term)]MNVLSDDEDAGS[Phospho (STY)]VVELSPEDELLQAAR_.3	70299.2	71883	68715.5	111460	107131	45810.4	0.309165	0.00509102	0.488801	0.590259	1.2537
_AS[Phospho (STY)]DS[Phospho (STY)]EEDEPMPVLGSVQDTLATAQAQQQLLER_.3	107217	120089	123663	81783.1	114611	115453	0.0894666	0.336186	0.367651	0.472517	0.888531
_SSS[Phospho (STY)]PTPVDGIVDSPK_.2	355495	320287	341903	317744	269655	257718	0.456599	0.473455	0.0680329	0.139429	0.830431
_SVQS[Phospho (STY)]LPPSFR_.2	305457	232143	226172	449954	425692	259307	0.144579	0.305727	0.163697	0.25997	1.48598
_S[Phospho (STY)]PDQHPVVMDPK_.2	63301	65872.5	54748	53672.5	50916.4	47102.1	0.587875	0.483448	0.0649511	0.135565	0.824759
_SAAALDS[Phospho (STY)]AEEVR_.2	25269.9	34206.6	16333.1	72678.5	52823.1	53146.3	0.79996	0.761669	0.0165154	0.0560595	2.35653
_RVPS[Phospho (STY)]PANS[Phospho (STY)]C[Carbamidomethyl (C)]HNVAVSPSPTALK_.3	41902.4	39455.1	40335.6	49345.1	51745.7	49720.9	0.152296	0.958799	0.000721748	0.0105642	1.23928
_NTWC[Carbamidomethyl (C)]S[Phospho (STY)]MESIDGSPKPMAR_.3	38900.4	43161.5	48437.7	21092.7	24722.7	22907.7	0.240164	0.252304	0.00985709	0.0411847	0.526616
_RADEVVS[Phospho (STY)]S[Phospho (STY)]ES[Phospho (STY)]EAENDIVLGR_.3	30153.2	82574.5	79643.4	6694.67	5357.6	24136.3	0.105938	0.225198	0.0787644	0.152229	0.188119
_VAS[Phospho (STY)]PPMAEAR_.2	1.45287e+06	935700	666758	844638	662317	618725	0.063213	0.166879	0.310022	0.415654	0.695728
_GMS[Phospho (STY)]PPREDR_.2	353406	339048	270953	281160	228646	179740	0.799186	0.858635	0.0794797	0.153354	0.715737
_EKVAS[Phospho (STY)]PPMAEAR_.2	41080.4	42059.1	41118	25169.9	25474.4	22636.2	0.0291519	0.225386	0.00107202	0.0126934	0.589747
_GGGRPHRS[Phospho (STY)]PS[Phospho (STY)]PR_.3	19822	13455.7	13980.7	6972.03	13117	11957.7	0.542201	0.920338	0.142427	0.234959	0.678117
_GGGRPHRS[Phospho (STY)]PS[Phospho (STY)]PR_.2	610.284	2680.7	25390	4130.47	942.322	3631.09	0.0011861	0.0340452	0.490415	0.590966	0.303472
_RMHS[Phospho (STY)]PPPDR_.2	17549.1	44664.6	41760.3	11772.7	31884.1	22857.5	0.648073	0.6255	0.303661	0.409514	0.639721
_RMHS[Phospho (STY)]PPPDR_.3	18636.5	2990.97	13026.5	11924	4789.54	10042.2	0.835566	0.35597	0.640132	0.718273	0.772082
_HRAES[Phospho (STY)]PPR_.2	8507.03	16317.3	17631.4	1812.14	3580.24	2696.19	0.13732	0.0658227	0.052571	0.118209	0.190518
_GMS[Phospho (STY)]PPREDRR_.3	19874.7	3706.75	11790.7	6759.62	4800.97	4907.34	0.077672	0.039966	0.308768	0.414456	0.465562
_S[Phospho (STY)]DPVLVTLSR_.2	28926.7	26638.6	28689.3	15244.6	15799.6	18021.1	0.0747952	0.84478	0.000524245	0.00932849	0.582345
_DLLSNIHLPSDVPNDGDVDS[Phospho (STY)]DDEHED_.3	717499	629559	629449	480848	495001	443749	0.405054	0.424848	0.0110677	0.0437167	0.718235
_S[Phospho (STY)]VTSLLEAMR_.2	6127.65	6978.08	6898.13	2977.84	2469.47	3754.37	0.171616	0.687616	0.00210707	0.0174803	0.459995
_SQS[Phospho (STY)]LPFASPTGIVR_.2	38616.6	39260.8	40352.4	46734	46702.1	48367.3	0.108481	0.917555	0.000479684	0.00888962	1.19939
_MQS[Phospho (STY)]PDRPNVDSHGR_.3	3185.82	1891.48	597.141	3031.79	2248.45	3645.65	0.654605	0.450606	0.289841	0.396225	1.573
_EGS[Phospho (STY)]PSKESTASAFSK_.2	97225.2	106741	76920.3	42958.6	38924.8	34086.2	0.214267	0.158727	0.0181746	0.0594945	0.412871
_KGQHNAPIS[Phospho (STY)]R_.2	3751.96	10874.9	7081.97	18404.8	42194	18783.1	0.203188	0.130598	0.126644	0.215577	3.65666
_SAFDS[Phospho (STY)]DS[Phospho (STY)]DSNLEPLTK_.2	364186	288075	326131	215627	222058	355256	0.278055	0.376367	0.311695	0.417653	0.810452
_SAFDS[Phospho (STY)]DS[Phospho (STY)]DS[Phospho (STY)]NLEPLTK_.2	65357	140118	220996	27886.4	138891	83388.7	0.817561	0.671678	0.352865	0.458904	0.586596
_KAAS[Phospho (STY)]S[Phospho (STY)]DDDDDDKDVAVSAAPR_.3	1.40818e+06	950050	1.08063e+06	1.21569e+06	869813	1.02207e+06	0.785686	0.698538	0.552287	0.647859	0.903664
_KAAS[Phospho (STY)]S[Phospho (STY)]DDDDDDKDVAVSAAPR_.2	485379	662470	587019	398742	418830	446749	0.375072	0.139478	0.0834431	0.158867	0.728771
_AAS[Phospho (STY)]S[Phospho (STY)]DDDDDDKDVAVSAAPR_.2	484677	548092	506781	580210	490535	503416	0.225161	0.609224	0.751063	0.810062	1.02248
_AAS[Phospho (STY)]S[Phospho (STY)]DDDDDDKDVAVSAAPR_.3	95155.3	73236.6	86008	63309.2	66699	60148.7	0.447874	0.164507	0.0676434	0.138914	0.747473
_SADS[Phospho (STY)]GS[Phospho (STY)]DS[Phospho (STY)]EPSSRPAPPKPAPK_.3	37264.4	22679.2	25842.3	26306.1	20014	20376.4	0.119056	0.34848	0.288483	0.39531	0.777476
_SADSGS[Phospho (STY)]DS[Phospho (STY)]EPSSRPAPPKPAPK_.3	52325.3	16495.9	25381.7	30655.7	28194.4	25733.1	0.14424	0.0376896	0.794892	0.844114	0.897885
_YPRPMS[Phospho (STY)]EPPS[Phospho (STY)]PTASR_.3	781327	631055	715363	46355.9	422512	505376	0.4209	0.174803	0.10192	0.183552	0.457876
_YPRPMSEPPS[Phospho (STY)]PTASR_.3	169447	132993	158011	49953.2	128980	122140	0.221485	0.306158	0.158692	0.253952	0.653865
_IES[Phospho (STY)]LAEKNPQFQLVRPPIGSPSQAPDSPPEDDDMLYDR_.4	49386.9	44096.3	38805.7	56816.9	56047.6	55103.5	0.288849	0.054885	0.0566747	0.123688	1.26971
_QNS[Phospho (STY)]S[Phospho (STY)]RFNVSHNR_.2	25653.5	42260.1	36749	30183.4	47744.4	39715.6	0.945279	0.961064	0.57227	0.664936	1.12403
_QNS[Phospho (STY)]S[Phospho (STY)]RFNVSHNR_.3	17209.3	443.84	8826.59	5409.15	5397.27	13652.2	0.836102	0.485564	0.910932	0.934329	0.92367
_RQNS[Phospho (STY)]S[Phospho (STY)]RFNVSHNR_.3	4930.02	1098.48	8761.56	20937.5	15023.8	22380.2	0.60581	0.982619	0.0100361	0.04148	3.94464
_NLS[Phospho (STY)]LDSAMR_.2	119833	115706	115732	97121.1	85910.5	92057.7	0.224856	0.302886	0.00779304	0.036033	0.783127
_VGKPPFDEVTQSS[Phospho (STY)]FDR_.2	312766	312881	312652	268400	238192	253296	0.0836886	0.000251606	0.0208261	0.0655594	0.809856
_VGKPPFDEVTQSS[Phospho (STY)]FDR_.3	36699.4	38069.5	46342.1	24506	28797.2	33088.4	0.972349	0.805449	0.0431823	0.103475	0.713326
_S[Phospho (STY)]PELTNENPLETR_.2	2600.87	5490.38	3155.24	20068.7	15167.9	16371.4	0.198004	0.527381	0.00315452	0.0215747	4.5888
_ERKS[Phospho (STY)]PVEMPEK_.2	6830.6	15599.1	11513.2	20528.1	27030.9	25361.1	0.762399	0.742001	0.0173655	0.0576891	2.14832
_ERKS[Phospho (STY)]PVEMPEK_.3	11399	1961.07	5944.84	16955.1	11743.8	22321	0.946226	0.889478	0.0621356	0.131437	2.64285
_KS[Phospho (STY)]PVEMPEK_.2	7238.36	5260.05	6021.6	7667.28	6389.2	7313.79	0.618486	0.606026	0.251093	0.357504	1.1539
_AAS[Phospho (STY)]PPPSGTEWR_.2	488552	515315	495515	547720	474245	422287	0.921086	0.0957951	0.666853	0.741737	0.963231
_NAS[Phospho (STY)]PIPTQR_.2	59123.7	62099.7	66101.8	14513.8	13460	13064	0.0173273	0.0908664	0.00113893	0.0128929	0.219073
_QHVVS[Phospho (STY)]PGPDENQPR_.2	9246.81	11175.1	11733.8	8948.64	10921.8	10902.4	0.208208	0.859029	0.668586	0.742945	0.956993
_ERS[Phospho (STY)]PS[Phospho (STY)]PFLEAEEHTPIESK_.3	161694	171043	170174	110310	113544	115208	0.0296989	0.375587	0.000607358	0.0101807	0.674198
_KERS[Phospho (STY)]PS[Phospho (STY)]PFLEAEEHTPIESK_.3	54179.4	38036.9	35395.9	29868.1	39736.4	36335.8	0.195571	0.389228	0.352352	0.458496	0.830174
_KERS[Phospho (STY)]PS[Phospho (STY)]PFLEAEEHTPIESK_.4	19239.6	21167.5	33661.3	5714.35	3110.17	8318.53	0.506613	0.200302	0.0411844	0.100046	0.231449
_S[Phospho (STY)]PS[Phospho (STY)]PFLEAEEHTPIESK_.2	85110.7	84468.5	71401.5	41387.5	32775.2	33287.9	0.0848458	0.558486	0.00225062	0.0182754	0.445888
_KLS[Phospho (STY)]SGS[Phospho (STY)]LGSGDAARPK_.2	267164	288421	309677	202995	233765	231155	0.837735	0.781805	0.0153062	0.0533931	0.771922
_LSSGS[Phospho (STY)]LGSGDAARPK_.2	48264.3	54294.4	54318.8	58531.8	60610.4	61649.5	0.55675	0.341789	0.0411854	0.100046	1.15244
_SLS[Phospho (STY)]ELSQLTHNR_.2	24196.1	21999.9	24111.5	45849	46813.3	48114.4	0.0220264	0.909152	1.86956e-05	0.00204584	2.0023
_INHPLS[Phospho (STY)]PR_.2	14787.5	17875.8	16518.5	18529.7	22927.3	21619.8	0.806693	0.636783	0.0497576	0.114802	1.28252
_APSIS[Phospho (STY)]QDDVPR_.2	356602	339320	319866	379440	329289	279137	0.959577	0.237146	0.78587	0.837241	0.972511
_APS[Phospho (STY)]ISQDDVPR_.2	134724	114548	109595	124628	98203.8	100268	0.711127	0.900391	0.357011	0.462986	0.900333
_APS[Phospho (STY)]IS[Phospho (STY)]QDDVPR_.2	3073.25	3678.39	2468.12	4379.27	2192.94	6565.61	0.375556	0.144571	0.411621	0.516811	1.42496
_S[Phospho (STY)]VSENIPSHEELMAIK_.2	368097	359552	352960	205055	199156	212014	0.0191023	0.835194	1.42159e-05	0.0020095	0.570257
_ITSEYVAHSDVGPAS[Phospho (STY)]DEESPR_.3	50607.8	56752.2	42195.8	44433.5	38976.4	49890.6	0.879748	0.713789	0.365953	0.471	0.89131
_LRPSEEEGS[Phospho (STY)]EEETLK_.2	87636.4	98842.8	102929	122299	133361	120427	0.777579	0.874905	0.00939331	0.0397337	1.29951
_S[Phospho (STY)]PAPSIAEFSMDLPSAC[Carbamidomethyl (C)]R_.2	71447.6	71003.5	61990	81894.8	82574.6	71384.8	0.292951	0.838276	0.094189	0.173574	1.15365
_GLPRS[Phospho (STY)]PAPS[Phospho (STY)]IAEFSMDLPSAC[Carbamidomethyl (C)]R_.3	24998.7	19319.1	16402.5	21620.4	21868.3	21585.5	0.672589	0.0035733	0.623411	0.705016	1.07171
_GLPRS[Phospho (STY)]PAPSIAEFSMDLPSAC[Carbamidomethyl (C)]R_.3	15451.5	15445.6	15457.4	17992	16088.7	17040.3	0.0836288	0.00017924	0.10167	0.183245	1.10282
_INPGT[Phospho (STY)]PVQPR_.2	60435.5	69099.9	52157.2	107197	120156	121346	0.155534	0.922922	0.00115369	0.012996	1.91918
_GPDLIDQIGAAQPPS[Phospho (STY)]PR_.2	6874.08	2693.85	5718.16	6015.32	7172.29	7930.19	0.269944	0.331587	0.256764	0.363103	1.3815
_KKPAEDPVLAEDS[Phospho (STY)]MEES[Phospho (STY)]GEENHVPEK_.3	632600	582456	619846	461690	474946	498380	0.224852	0.671507	0.00285831	0.0202736	0.782067
_KKPAEDPVLAEDS[Phospho (STY)]MEES[Phospho (STY)]GEENHVPEK_.4	111476	83598.1	94039.1	11120.2	61329.1	103621	0.256431	0.171045	0.292026	0.397688	0.609
_S[Phospho (STY)]PPALPDKPSPEIDGLLALDSEPKPAR_.3	169696	181583	161594	159116	149601	152134	0.675661	0.385611	0.0774302	0.150792	0.898569
_S[Phospho (STY)]PPALPDKPS[Phospho (STY)]PEIDGLLALDSEPKPAR_.3	52997.3	49981.8	51633.2	28075.2	30088.9	27491.6	0.0284888	0.896752	4.34744e-05	0.00324724	0.554003
_S[Phospho (STY)]PPALPDKPS[Phospho (STY)]PEIDGLLALDSEPKPAR_.4	6619.47	7620.06	6342.94	2428.27	2890.39	3142.35	0.155069	0.447969	0.00249387	0.0191669	0.411078
_GSGDDSEDES[Phospho (STY)]EILEESPC[Carbamidomethyl (C)]NR_.2	1.46508e+06	1.71996e+06	1.97484e+06	1.95043e+06	1.71601e+06	1.77248e+06	0.486789	0.372876	0.610258	0.695277	1.05408
_DKS[Phospho (STY)]PPEPEPVKSPAK_.2	346980	581502	490129	259186	373755	316668	0.638473	0.378644	0.134773	0.225079	0.669394
_DKS[Phospho (STY)]PPEPEPVKSPAK_.3	150613	42142.4	82169.8	96545.7	54979.1	78980.8	0.53991	0.252893	0.696214	0.76697	0.83843
_KAAQESAPAAEAPVKPES[Phospho (STY)]S[Phospho (STY)]PETEK_.3	282014	298550	292939	154510	150379	148996	0.014712	0.209448	0.000409075	0.00803466	0.519614
_APPAKEQAVDESSKS[Phospho (STY)]PAAK_.3	256475	110541	171899	8665.23	10591	6739.43	0.152812	0.00213638	0.0560262	0.123086	0.0482371
_DKS[Phospho (STY)]PPEPEPVK_.2	57789.5	72089.6	57252.1	69076.1	70101.5	62127.3	0.228252	0.41784	0.451133	0.555576	1.07574
_AAQESAPAAEAPVKPES[Phospho (STY)]S[Phospho (STY)]PETEK_.3	39186.1	31847.3	30226.7	29508.3	28082.2	14637.4	0.323566	0.503321	0.169455	0.2669	0.713292
_EQAVDESSKS[Phospho (STY)]PAAK_.2	14028.1	37461.4	9543.68	14992.5	17609.3	38084.2	0.067259	0.829825	0.790773	0.841002	1.15816
_SPPEPEPVKS[Phospho (STY)]PAKK_.2	3408.16	8208.3	5845.96	5137.57	6847.23	4973.26	0.971535	0.314076	0.919024	0.940721	0.971117
_SPPEPEPVKS[Phospho (STY)]PAKK_.3	4219.6	1967.77	2420.14	3243.86	2744.09	3502.78	0.982868	0.19103	0.71714	0.784756	1.10261
_KDKS[Phospho (STY)]PPEPEPVK_.2	25659.2	45265.8	39498	32512.2	48800.8	36547.5	0.968847	0.82803	0.761213	0.817873	1.06735
_KDKS[Phospho (STY)]PPEPEPVK_.3	6120.95	4392.85	2664.75	9676.7	4829.05	8075.48	0.906757	0.654799	0.154452	0.248551	1.71348
_RPS[Phospho (STY)]VYLPTR_.2	9260.91	9994.53	15538.1	10271.6	8511.65	8094.88	0.0376966	0.204569	0.313834	0.41954	0.772502
_KRS[Phospho (STY)]VDEDVGK_.2	1875.5	10834.4	3348.14	1436.46	2468.79	1802.31	0.0022927	0.0266457	0.339268	0.445254	0.355433
_AGIPIQGS[Phospho (STY)]PGVYR_.2	2.03609e+06	1.97271e+06	2.00321e+06	2.1864e+06	2.11366e+06	2.16569e+06	0.513212	0.832706	0.00640666	0.0319441	1.07547
_TETGDWVWS[Phospho (STY)]DGEDDEDS[Phospho (STY)]PDER_.3	117864	104412	18829.2	64143.9	97486.8	113229	0.141755	0.356081	0.76513	0.82047	1.14
_LHRTETGDWVWS[Phospho (STY)]DGEDDEDS[Phospho (STY)]PDER_.3	392316	388002	357436	3122.37	2523.96	1925.55	0.00861787	0.00292615	0.000839328	0.0114808	0.0066551
_S[Phospho (STY)]RHT[Phospho (STY)]FVGTPC[Carbamidomethyl (C)]WMAPEVMEQVTGYDFK_.3	4273.68	3854.96	3436.25	7037.36	6651.26	6437.7	0.156029	0.687811	0.00103413	0.0123773	1.7403
_AEAAS[Phospho (STY)]PLQPLIK_.2	21652.6	14895	20848.8	40121	38666.1	37952.1	0.113265	0.166364	0.00728007	0.034494	2.03391
_ALS[Phospho (STY)]VPELTQQMFDAK_.2	13012.2	14789	10725.5	18113.4	15864.2	17180.6	0.866505	0.468236	0.0492558	0.113988	1.32787
_ELEEHQVTVYQLPDC[Carbamidomethyl (C)]ES[Phospho (STY)]DEDEEIK_.3	68181.5	75156.3	71668.9	116922	114826	110596	0.047407	0.920483	0.000105854	0.00383126	1.59225
_HS[Phospho (STY)]PC[Carbamidomethyl (C)]PSEGEIGFATLPEQVHR_.3	15618.2	12289.7	13953.9	19357.3	20751.2	20867.1	0.297999	0.404276	0.0100282	0.04148	1.45659
_AGEPNPFEEDHEDWDEES[Phospho (STY)]NDALVDNGEPGVPVR_.3	3.27564e+06	3.06537e+06	3.88184e+06	3.14001e+06	4371466	4005443	0.359652	0.617544	0.389359	0.494062	1.12659
_AGEPNPFEEDHEDWDEES[Phospho (STY)]NDALVDNGEPGVPVR_.4	1173216	1.12959e+06	1.44729e+06	1132523	1317007	1.44101e+06	0.111051	0.89558	0.744366	0.807174	1.03745
_[Acetyl (Protein N-term)]S[Phospho (STY)]QHS[Phospho (STY)]DEALLVAGSDSFWEPGNYKR_.3	3.55042e+06	3319812	3288245	1.28073e+06	1.2426e+06	1.2734e+06	0.0145833	0.0427399	0.00125817	0.0133855	0.37375
_[Acetyl (Protein N-term)]SQHS[Phospho (STY)]DEALLVAGSDSFWEPGNYKR_.3	467495	484463	498287	283089	307181	305150	0.0469011	0.856268	0.000110036	0.00383126	0.617426
_[Acetyl (Protein N-term)]S[Phospho (STY)]QHS[Phospho (STY)]DEALLVAGSDSFWEPGNYK_.3	892287	1.07726e+06	1.29385e+06	1148775	1.19441e+06	408417	0.154302	0.3424	0.588158	0.678508	0.843172
_[Acetyl (Protein N-term)]SQHS[Phospho (STY)]DEALLVAGSDSFWEPGNYK_.3	181173	138279	159726	273018	246842	379016	0.531477	0.173321	0.0635437	0.133422	1.87587
_EQVSIFNAVSQGS[Phospho (STY)]PPPPSHLPPPMVR_.3	376743	363684	370214	363084	372270	357075	0.885217	0.841184	0.356261	0.462535	0.983602
_YPS[Phospho (STY)]PPPGSAR_.2	64862.3	73669.4	73113.2	122625	119383	122986	0.0305699	0.278207	0.000968851	0.0120978	1.72456
_S[Phospho (STY)]QEEVEFR_.2	18579.1	23833.2	25499.3	33243.3	24741.1	25520.8	0.356727	0.740498	0.208011	0.308603	1.22962
_RRS[Phospho (STY)]QEEVEFR_.3	33243.2	6472.84	42543.7	46054.3	36363.9	37281.2	0.0565063	0.15297	0.368601	0.47321	1.45514
_DLGDGMLS[Phospho (STY)]MR_.2	88007.5	123900	134189	127950	121052	123015	0.0283192	0.045653	0.601307	0.688419	1.07489
_RPSTQSEYS[Phospho (STY)]PR_.2	8127.67	8184.63	7263.81	11203.3	14405.4	12253.8	0.42158	0.18313	0.0279838	0.0776653	1.60597
_LS[Phospho (STY)]IAPPTSPETSSMTVDTVVK_.2	115561	30762.3	63928.4	73881.4	133552	156515	0.855445	0.998133	0.215585	0.316879	1.73102
_STGGRLS[Phospho (STY)]IAPPTSPETSSMTVDTVVK_.3	13480.4	20263	16871.7	32146.4	33527.9	30764.9	0.225837	0.284184	0.00821777	0.0367401	1.90535
_NVSSAQLSMGGS[Phospho (STY)]S[Phospho (STY)]REPS[Phospho (STY)]PPSTPHMVR_.3	6.43072e+06	5.98235e+06	6.17498e+06	6083417	5279729	5572008	0.74067	0.465892	0.128917	0.217512	0.911077
_NVSSAQLS[Phospho (STY)]MGGS[Phospho (STY)]S[Phospho (STY)]REPS[Phospho (STY)]PPSTPHMVR_.3	817470	1.3776e+06	1.63791e+06	2.68392e+06	1.6604e+06	636877	0.589627	0.28684	0.596214	0.685393	1.29956
_NVSSAQLSMGGS[Phospho (STY)]S[Phospho (STY)]REPSPPSTPHMVR_.4	292022	304499	292715	230009	255853	281697	0.355512	0.139499	0.104094	0.186881	0.863167
_NVSSAQLSMGGS[Phospho (STY)]S[Phospho (STY)]REPS[Phospho (STY)]PPST[Phospho (STY)]PHMVR_.4	182769	205839	178900	118295	301241	226690	0.845759	0.0525251	0.671786	0.745741	1.13871
_EPS[Phospho (STY)]PPSTPHMVR_.2	13828449	14155376	13789074	27515552	20227424	24225228	0.140552	0.00784961	0.0407763	0.0995792	1.72284
_EPS[Phospho (STY)]PPSTPHMVR_.3	1.29081e+06	928005	1.17541e+06	594794	1.82864e+06	2.3088e+06	0.858404	0.0875362	0.476248	0.57814	1.3942
_EPS[Phospho (STY)]PPS[Phospho (STY)]T[Phospho (STY)]PHMVR_.2	963488	961542	704689	1589730	1.23363e+06	1.22407e+06	0.807706	0.673232	0.0380397	0.0959098	1.53911
_EPS[Phospho (STY)]PPSTPHM[Oxidation (M)]VR_.2	508192	631894	616025	708639	823796	865888	0.790897	0.810477	0.0261018	0.074235	1.3657
_EPS[Phospho (STY)]PPST[Phospho (STY)]PHM[Oxidation (M)]VR_.2	698319	645588	560274	788588	703863	650194	0.885904	0.998329	0.235106	0.340223	1.12523
_EPS[Phospho (STY)]PPSTPHM[Oxidation (M)]VR_.3	38364.2	2143.11	16861	53926.1	26759.1	42409.7	0.954593	0.715996	0.176341	0.273621	2.14569
_ENS[Phospho (STY)]SGAFPR_.2	44963.8	54066.3	50125.7	172826	148731	153504	0.0491378	0.227515	0.0019634	0.0172023	3.185
_NVSSAQLSMGGS[Phospho (STY)]S[Phospho (STY)]R_.2	43418	39783.1	47052.9	22576.3	17882.2	13188	0.292086	0.74764	0.00219653	0.0180138	0.411861
_TDMLAVPGIERENS[Phospho (STY)]SGAFPR_.3	41929.1	46533.1	44231.1	34487.7	33077.2	34646.9	0.213779	0.247123	0.00940606	0.0397337	0.770285
_RS[Phospho (STY)]S[Phospho (STY)]LALQR_.2	15584.6	14431.3	13179.4	9320.78	6991.53	6361	0.353747	0.744295	0.00468275	0.0265703	0.524902
_RRS[Phospho (STY)]S[Phospho (STY)]LALQR_.2	57836.1	76443	69743.4	69102.6	80538.4	80741.6	0.363895	0.663941	0.264911	0.371199	1.1292
_RRS[Phospho (STY)]S[Phospho (STY)]LALQR_.3	12261.9	7005.54	1749.19	12575.3	5322.49	7607.59	0.600679	0.662135	0.709828	0.778608	1.21358
_DEGEDVDTFEFEVPAEAAS[Phospho (STY)]PVKPATPVSGAK_.3	455186	465135	450153	697152	706942	701710	0.00974894	0.581772	6.50833e-06	0.00115356	1.53655
_DEGEDVDTFEFEVPAEAAS[Phospho (STY)]PVKPATPVSGAK_.4	13420.1	9887.07	10982.6	18793.7	13904.5	16191.5	0.877414	0.704491	0.0551589	0.122383	1.42578
_DRVPRES[Phospho (STY)]PPVR_.3	1.31271e+06	989832	1.23163e+06	1.23246e+06	1.12893e+06	1.28598e+06	0.31184	0.367026	0.749551	0.809812	1.03203
_DRVPRES[Phospho (STY)]PPVR_.2	200395	406603	331683	224005	342636	291914	0.805932	0.488296	0.724582	0.791392	0.914639
_VPRES[Phospho (STY)]PPVR_.2	33618.4	44823.9	44268.9	31151.7	44535.8	46190.9	0.0269053	0.737215	0.965438	0.973487	0.993213
_SIS[Phospho (STY)]AEDIQKK_.2	10359.3	11192.6	9115.86	9699.98	11175.9	10387.4	0.509831	0.663672	0.802854	0.849213	1.01942
_KPDVLQEEFGS[Phospho (STY)]DVEDSPETHVENR_.3	279910	134552	262179	240035	260585	250347	0.0151382	0.0364798	0.643681	0.721551	1.10985
_ALVES[Phospho (STY)]S[Phospho (STY)]ES[Phospho (STY)]EGEMDAGEADGAGPPAHSGELEAR_.3	563718	523302	488860	237013	222397	264347	0.0866746	0.485772	0.00111265	0.0128554	0.459272
_S[Phospho (STY)]AGGDASVLWK_.2	36190.3	25775.6	16831.9	33793	32708.9	33051	0.115689	0.0083904	0.341598	0.447739	1.2634
_KTESLASSPEC[Carbamidomethyl (C)]IEDS[Phospho (STY)]GDELPTTR_.3	194021	186444	169003	180951	242155	233835	0.258007	0.259817	0.194127	0.29323	1.19559
_DHSEVAAVPS[Phospho (STY)]PK_.2	24828.2	20989.9	17628.9	30544.3	25050.6	22980.1	0.924666	0.9177	0.176183	0.27356	1.23844
_SDGGIKVPDETIQS[Phospho (STY)]PR_.2	97893.8	106015	89772.9	64995.9	56197.3	47398.7	0.498952	0.919286	0.00388706	0.0243391	0.574063
_SDGGIKVPDETIQS[Phospho (STY)]PR_.3	1279.69	1932.38	1606.04	583.605	245.736	921.475	0.950262	0.964984	0.019648	0.0629041	0.363383
_KAS[Phospho (STY)]AAEGQEDSGVVKR_.3	3504.62	2199.32	894.025	2988.32	3424.56	1977.62	0.505133	0.486203	0.537743	0.633385	1.27168
_KPFS[Phospho (STY)]LEDIDAALPDTESK_.2	8993.39	8347.69	7701.98	21423.5	22562.1	20284.9	0.0371065	0.484249	0.000305207	0.00707276	2.5664
_IPHSHS[Phospho (STY)]S[Phospho (STY)]GFFNK_.2	15013.3	15057.5	15101.7	55949.4	40053.8	48001.6	0.077013	0.000148191	0.0188513	0.0611006	3.18788
_DVS[Phospho (STY)]LDGMDADPFFAR_.2	339413	344409	347820	390193	378372	356802	0.323014	0.120185	0.0777142	0.151055	1.09085
_DVS[Phospho (STY)]LDGM[Oxidation (M)]DADPFFAR_.2	20376.5	34310.2	27974	33737	18909.1	19579.9	0.102339	0.817831	0.610778	0.695524	0.873765
_DVS[Phospho (STY)]LDGMDADPFFAR_.3	4440.63	6636.04	6429.35	4345.33	3202.12	5296.09	0.652438	0.854556	0.16983	0.267125	0.733664
_GALS[Phospho (STY)]LSDFPTAIR_.2	7302.47	6776.26	5508.35	8738.22	7901.95	7226.84	0.92817	0.803538	0.109767	0.194935	1.21851
_KKES[Phospho (STY)]VPEIAVQEPEEAPQR_.3	233109	259293	242597	287705	311248	329213	0.651912	0.574431	0.0154884	0.0538464	1.26281
_KKES[Phospho (STY)]VPEIAVQEPEEAPQR_.2	3249.07	1396.04	6836.24	17837.5	10285.3	11428.4	0.858538	0.629128	0.0363601	0.09315	3.44482
_RAS[Phospho (STY)]VSELQEK_.2	8748.56	7961.9	9647.88	24574.6	32273.6	28166.5	0.107467	0.0947472	0.00999397	0.04148	3.22534
_RRS[Phospho (STY)]S[Phospho (STY)]IDMR_.2	6814.29	7086.35	9244.73	17721.1	5318.68	5487.79	0.0191194	0.071273	0.706999	0.776246	1.23254
_KES[Phospho (STY)]VPEIAVQEPEEAPQR_.3	4185.32	7314.87	6545.55	9491.57	11315.1	14119.3	0.972105	0.654679	0.0317144	0.0846959	1.93541
_MVGGAS[Phospho (STY)]PPGR_.2	52423.9	64932	67763.4	77763.9	81461.9	81264.7	0.330837	0.124667	0.051833	0.117506	1.29911
_RLS[Phospho (STY)]GGGT[Phospho (STY)]PPHGAGGNK_.2	10332.7	8350.83	14396.9	793.478	2082.4	1437.94	0.279141	0.0871175	0.0284514	0.0787728	0.130404
_LTDIEDEEPS[Phospho (STY)]PVK_.2	26553.7	26361	26457.4	41674.9	40801.7	40410.8	0.010004	0.0469225	0.000520349	0.00932849	1.54824
_KAHS[Phospho (STY)]PKPPS[Phospho (STY)]GGK_.2	2628.87	13427.8	11126.3	1559.85	6875.41	4120.6	0.499836	0.357061	0.276115	0.382697	0.461901
_KAHS[Phospho (STY)]PKPPS[Phospho (STY)]GGK_.3	490.438	1333.84	9433.46	3168.81	1516.4	2342.61	0.0229769	0.05808	0.671661	0.745741	0.624266
_S[Phospho (STY)]ANDVELQPLPLLR_.2	3982.98	8971.35	6934.26	5093.72	5654.25	6224.67	0.913364	0.0998887	0.574365	0.666275	0.853386
_PVS[Phospho (STY)]PIFK_.1	41462.4	46589.3	49603.3	95882	77310.2	78006.5	0.317613	0.265033	0.0150081	0.0528158	1.82484
_PVS[Phospho (STY)]PIFK_.2	18690.4	23488.2	24785.5	22595.7	38490.9	39045.4	0.0962856	0.212153	0.167481	0.264516	1.49531
_ELVS[Phospho (STY)]ES[Phospho (STY)]DDDEEDPLPK_.2	664213	339918	334072	459384	442284	366566	0.101196	0.13051	0.85321	0.88839	0.947714
_VKTEEPGS[Phospho (STY)]PEAPIAR_.2	347320	365050	342703	225320	275928	199840	0.300828	0.171508	0.0258822	0.0737933	0.664493
_VKTEEPGS[Phospho (STY)]PEAPIAR_.3	47256.6	44293.1	41329.5	24164.2	29023.9	33883.6	0.699045	0.539545	0.0151104	0.0529397	0.65527
_TEEPGS[Phospho (STY)]PEAPIAR_.2	88594.2	94266	91817.9	107939	88001.5	91337.7	0.0322004	0.13498	0.570579	0.663558	1.04587
_S[Phospho (STY)]PEQRPGGSSTVYR_.2	16736.9	25065.1	26652.4	29273.3	35140.2	32618.2	0.798865	0.465466	0.0700795	0.142013	1.41746
_DAGSALSS[Phospho (STY)]PIR_.2	144937	146598	144015	144035	119536	98277.8	0.0180065	0.00837793	0.203882	0.303642	0.830786
_TAVNAWHPGS[Phospho (STY)]PTTGTRT[Phospho (STY)]PPFAR_.3	3557314	3.52175e+06	3.53953e+06	2.12122e+06	2.15009e+06	2.18691e+06	0.00774692	0.449375	6.5258e-06	0.00115356	0.6082
_MPGTPLGS[Phospho (STY)]PSVSR_.2	341400	325575	367872	395606	352035	367559	0.937358	0.966899	0.205721	0.306016	1.07765
_MPGT[Phospho (STY)]PLGS[Phospho (STY)]PSVSR_.2	100901	105943	108143	98421.6	83294.3	75071.1	0.308859	0.180408	0.093934	0.173243	0.81523
_YQPSSAVASS[Phospho (STY)]PQHQEQVGSQAQR_.3	112936	118298	115617	87937.3	82233.3	93641.2	0.219192	0.360448	0.00567503	0.0297745	0.760592
_TPPFARS[Phospho (STY)]PS[Phospho (STY)]LGR_.2	82793.5	72287.2	71129	85911.1	75463.1	65015.1	0.814127	0.546336	0.993737	0.99417	1.00079
_TGFS[Phospho (STY)]PQLTR_.2	60494.1	59681.8	66612.2	48843.1	39529.7	45535.4	0.6949	0.781558	0.00819408	0.0367401	0.7169
_TAVNAWHPGS[Phospho (STY)]PTTGTR_.2	616323	630677	623500	405825	355867	380846	0.033594	0.154556	0.00191777	0.0171722	0.610819
_TAVNAWHPGS[Phospho (STY)]PTTGTR_.3	22065.5	16596.4	19331	10707.3	8834.95	12579.6	0.767105	0.635812	0.0142316	0.0508029	0.553893
_AADDDDDVDLFGS[Phospho (STY)]DDEVDEEAEKAR_.3	1.24765e+06	1113855	1.34892e+06	58406.5	23128	35871.3	0.0239913	0.0484809	0.00268875	0.0200863	0.0316421
_AADDDDDVDLFGS[Phospho (STY)]DDEVDEEAEK_.3	4.20358e+06	11572198	10325126	3.25113e+06	6.93086e+06	8414057	0.730877	0.622174	0.420513	0.524614	0.712467
_DTPSS[Phospho (STY)]QVEEEEERPPTNQNQADIEDK_.3	199147	199764	200382	146438	134572	122707	0.0565771	0.00709296	0.0107036	0.0428517	0.673656
_GGGAS[Phospho (STY)]PTPPSEGMQSLGR_.2	319704	338455	345373	395436	347279	327800	0.160565	0.254112	0.387001	0.491885	1.06675
_SNLRPPPQS[Phospho (STY)]PK_.2	57935.1	83469.9	80891.6	70888.5	94564.4	91860.1	0.665528	0.918099	0.350329	0.456123	1.15752
_HDMS[Phospho (STY)]PPGKR_.2	55485.7	113461	73382.7	12808.1	23769.3	32456.1	0.618656	0.199296	0.0657715	0.136474	0.284874
_HDMS[Phospho (STY)]PPGKR_.3	57913.8	4567.28	12619	10236.4	6143.36	19494	0.0127053	0.110032	0.516529	0.613746	0.47768
_VGIC[Carbamidomethyl (C)]GDDDIC[Carbamidomethyl (C)]PSEESNS[Phospho (STY)]GEDDH_.2	130914	96018.3	81764.8	116144	83626	60484.3	0.897792	0.898894	0.499744	0.598755	0.843073
_HRS[Phospho (STY)]PPSEDAH_.2	66007.1	196698	301386	13380.7	10525.5	9135.3	0.0599762	0.00114544	0.121501	0.208989	0.0585748
_MGAQMLLPMAGAVPAQPS[Phospho (STY)]S[Phospho (STY)]DS[Phospho (STY)]EPEGEQPPPAPR_.3	793133	258532	557382	320062	378830	269939	0.149756	0.0828798	0.300275	0.405812	0.602114
_MGAQMLLPMAGAVPAQPS[Phospho (STY)]S[Phospho (STY)]DS[Phospho (STY)]EPEGEQPPPAPR_.4	119951	124983	142831	40836.2	51237.9	55123.9	0.137383	0.545462	0.00143362	0.014446	0.379606
_EGS[Phospho (STY)]PKPMVKPR_.2	69796.5	182353	150530	54901.1	168252	123014	0.441269	0.983104	0.708966	0.778034	0.85966
_EGS[Phospho (STY)]PKPMVKPR_.3	36774.2	26521.7	35968.6	42829.5	29920.3	33021.4	0.975384	0.832855	0.692871	0.764386	1.06555
_SST[Phospho (STY)]PVSIAAEDGDKR_.2	89690.1	93760.9	85006.3	90567.5	90202.8	86039.9	0.633422	0.49336	0.862037	0.89466	0.993865
_S[Phospho (STY)]LGNVIDPVDVIHGISLEELSAK_.3	5121.45	4902.47	4595.18	6338.97	4125.65	5436.06	0.921993	0.109794	0.578105	0.669937	1.08766
_GKT[Phospho (STY)]PEEIRK_.2	3927.27	30212.9	11276.4	1157.59	6346.44	3364.51	0.0299362	0.0746179	0.277367	0.38397	0.239308
_S[Phospho (STY)]HSPDIHFEPVVK_.3	1.57914e+06	1.59416e+06	1.72025e+06	991051	1.23816e+06	695049	0.465177	0.152336	0.0438976	0.104644	0.597575
_SRNDSVSEQEDERS[Phospho (STY)]HS[Phospho (STY)]PDIHFEPVVK_.4	297136	46714.3	245677	38688.5	52421.2	57302	0.0132243	0.0129542	0.193412	0.292409	0.251747
_AALGMQDS[Phospho (STY)]DDEDAEGDIDREIESMLAPK_.3	81116.8	73465.2	62265.7	77121.1	70430.9	73776	0.79883	0.22204	0.816705	0.858549	1.02066
_S[Phospho (STY)]PSKDSVPDINHDEAILAQEK_.3	284485	281789	303177	230987	241609	248261	0.498902	0.715281	0.00524456	0.0283576	0.829093
_SGS[Phospho (STY)]PVLNNSPGR_.2	419091	465895	262414	465908	390557	364369	0.36277	0.39133	0.745576	0.807796	1.064
_S[Phospho (STY)]PSNPAGGPLS[Phospho (STY)]PTTVVEVK_.2	376490	396736	416982	231609	229180	228713	0.0295798	0.0141889	0.00467114	0.0265703	0.579313
_S[Phospho (STY)]PSNPAGGPLSPTTVVEVK_.2	214720	197953	209960	167185	165410	163635	0.0877875	0.0843786	0.0111842	0.0438248	0.796988
_SGS[Phospho (STY)]PVLNNS[Phospho (STY)]PGRR_.2	80175	85404.6	74945.4	38385.2	28761.7	23916.2	0.134687	0.667953	0.00109012	0.0127162	0.378602
_VPS[Phospho (STY)]DHGLLDDTVFTR_.2	4832.09	5113.03	5767.73	8507.88	8756.95	9006.02	0.07751	0.422032	0.00148916	0.0148142	1.67193
_S[Phospho (STY)]KSPPRPAQPTS[Phospho (STY)]PK_.2	1.8998e+06	4603436	3.84168e+06	2.27831e+06	2.53163e+06	2.88072e+06	0.577706	0.093167	0.386779	0.491875	0.743425
_AC[Carbamidomethyl (C)]VS[Phospho (STY)]PPLSSS[Phospho (STY)]PPK_.2	2.086e+06	1.98364e+06	1.88128e+06	1.44843e+06	994189	840704	0.299685	0.191171	0.0299771	0.081717	0.551733
_AC[Carbamidomethyl (C)]VSPPLSSS[Phospho (STY)]PPK_.2	602229	631752	624638	752741	604168	571993	0.061351	0.053413	0.716325	0.784238	1.03781
_AC[Carbamidomethyl (C)]VS[Phospho (STY)]PPLSSS[Phospho (STY)]PPKK_.2	466207	510899	501266	309283	284463	288045	0.0488625	0.488461	0.000785368	0.0111406	0.59646
_SAPPKS[Phospho (STY)]PPPLSSSQAK_.2	150514	151455	131921	144575	156863	146023	0.561079	0.539278	0.582831	0.674394	1.03128
_GAPLT[Phospho (STY)]PPPS[Phospho (STY)]PPPSAAPLPANR_.3	67267.8	72791.7	56157.5	110916	103512	91006.8	0.707578	0.828076	0.00932776	0.0395483	1.55662
_RDS[Phospho (STY)]TAFFLR_.2	10859	8814.58	8388.88	14679.1	13380.4	14029.7	0.291495	0.387686	0.0127428	0.0474526	1.49984
_DYT[Phospho (STY)]PTGIPIDAK_.2	162178	156823	163754	292082	299085	292109	0.0109199	0.894378	2.04029e-06	0.00112809	1.82966
_[Acetyl (Protein N-term)]S[Phospho (STY)]APQAQQQQPQQPQPLKR_.3	51722.5	44366.8	44329.4	11778.5	13888.8	12578.1	0.0402453	0.120609	0.00340385	0.0228305	0.272367
_RLS[Phospho (STY)]FGEITR_.2	14978.1	10842.7	9948.23	19032.9	17690.9	18186.8	0.217858	0.122924	0.0468923	0.109958	1.53514
_GVDLDQLLDMSS[Phospho (STY)]TQLMELMHC[Carbamidomethyl (C)]R_.3	47843.6	56274.2	56920.8	82446.9	68888.8	70728.4	0.817367	0.640787	0.0212279	0.066417	1.37895
_KSS[Phospho (STY)]FDDAEEPSSDGKDDVSHSVVR_.4	51613.8	39240.6	45942.6	29669.4	34605.1	41236.2	0.995487	0.934517	0.10072	0.182247	0.771293
_VSINS[Phospho (STY)]S[Phospho (STY)]PGFK_.2	132150	67533.1	103263	178010	138533	117136	0.982625	0.952552	0.167002	0.263941	1.43154
_S[Phospho (STY)]KGQQDAAVAASGGGATAKPGTGK_.3	7500.04	7737.44	7618.74	18362.3	23823.7	26988.4	0.0889725	0.00226842	0.0255365	0.0731706	3.0265
_S[Phospho (STY)]QPSIELEPANSEQR_.2	246153	233725	221298	215912	157511	186712	0.634987	0.30591	0.0919683	0.171109	0.798851
_KQHAGS[Phospho (STY)]DGEERPR_.3	4381	1611.85	3230.87	4268.85	24641	6279.25	0.00271839	0.0336435	0.312899	0.418778	3.81507
_LT[Phospho (STY)]LS[Phospho (STY)]PGDPLVMR_.2	615865	583146	602557	753836	811794	734412	0.290506	0.285776	0.010223	0.0418224	1.27669
_LT[Phospho (STY)]LS[Phospho (STY)]PGDPLVM[Oxidation (M)]R_.2	33727.9	25004.6	18843.4	13075.2	26285.5	16781	0.870006	0.906312	0.288945	0.395706	0.723699
_SGENFDPAFTQAKLT[Phospho (STY)]LS[Phospho (STY)]PGDPLVMR_.3	154466	161769	143599	58166.6	58622	59077.5	0.0196239	0.00656578	0.00303499	0.0211868	0.382456
_RYS[Phospho (STY)]GEVVR_.2	11677.7	11324.8	13760.4	11660.4	12228	7827.5	0.203414	0.461961	0.361853	0.467944	0.862712
_EVPDM[Oxidation (M)]PPSNVTTANFLLPGGMKT[Phospho (STY)]PPPPS[Phospho (STY)]SPK_.3	202026	1.7567e+06	979364	118514	151893	149016	0.0142026	0.00179691	0.202237	0.301976	0.142754
_EVPDMPPSNVTTANFLLPGGMKT[Phospho (STY)]PPPPSSPK_.3	128025	135746	135682	157846	172666	167674	0.285862	0.512232	0.00579029	0.0301409	1.24717
_EVPDMPPSNVTTANFLLPGGMKT[Phospho (STY)]PPPPSSPK_.4	17965.6	29006.8	22046.4	20082.1	18738.8	27779.3	0.217547	0.864692	0.859931	0.892961	0.964958
_EVPDMPPSNVTTANFLLPGGMKT[Phospho (STY)]PPPPSS[Phospho (STY)]PKK_.4	500638	534618	541634	485233	451473	468353	0.669404	0.742177	0.0256516	0.0733144	0.891032
_QHPEPAS[Phospho (STY)]PIDGSSGGSEPWFTPGTK_.3	107581	183505	145543	207328	204002	203796	0.100757	0.00714003	0.112731	0.198662	1.40881
_DANYS[Phospho (STY)]DEEKVSKK_.2	13875.2	15739.7	13006.1	443.676	4808.2	2625.94	0.25399	0.57854	0.00282748	0.0202736	0.184834
_SEWNQS[Phospho (STY)]PSEAGHGDHEEEGLR_.3	313308	310822	312065	244484	257286	270089	0.101862	0.0216332	0.016988	0.0569625	0.824462
_SEWNQS[Phospho (STY)]PS[Phospho (STY)]EAGHGDHEEEGLR_.3	133089	124629	129028	100753	120278	122143	0.226203	0.226754	0.157374	0.252369	0.887338
_DGVPTGAAPPT[Phospho (STY)]PEGGR_.2	77088.9	51272.2	53639.4	95226.1	86006.5	85720.2	0.227565	0.251188	0.0607394	0.12936	1.46677
_LPGEPT[Phospho (STY)]PVPR_.2	58036.2	62096.5	61573	68348.1	59071.2	58025	0.117175	0.262407	0.750101	0.810025	1.02058
_ISSS[Phospho (STY)]PPPTAR_.2	102587	124116	163433	80832.2	60849.4	70840.8	0.596308	0.1911	0.0681052	0.139429	0.544739
_QLHSLVPDS[Phospho (STY)]ES[Phospho (STY)]S[Phospho (STY)]PEPEQR_.3	91692.9	115142	115400	30654.6	67875.6	68227.2	0.466537	0.56626	0.0323503	0.0857452	0.517503
_RS[Phospho (STY)]PS[Phospho (STY)]PEPPPKK_.2	1921.53	2997.06	4226.31	1854.45	2650.05	1906.82	0.118858	0.259137	0.304395	0.410264	0.701081
_RGS[Phospho (STY)]DSHTYENC[Carbamidomethyl (C)]ELPR_.3	24270.7	21017.3	27524	31763.5	28024.6	35377	0.973776	0.877259	0.0591343	0.126764	1.307
_VLRS[Phospho (STY)]PVLGGK_.2	3662.25	6289.37	4003.27	6557.88	7662.31	8563.34	0.541798	0.659188	0.0494269	0.114269	1.63266
_VIS[Phospho (STY)]PEKS[Phospho (STY)]PPRETIWLR_.3	6.15251e+06	6.98557e+06	6779601	3.36361e+06	3.309e+06	3.2433e+06	0.0317817	0.0413547	0.00492012	0.0272294	0.497845
_VIS[Phospho (STY)]PEKS[Phospho (STY)]PPRETIWLR_.2	1.74325e+06	1.66326e+06	1.42565e+06	767720	712604	682738	0.0778747	0.130095	0.00796768	0.0364978	0.44764
_VIS[Phospho (STY)]PEKS[Phospho (STY)]PPR_.2	978086	1.14084e+06	866717	1.29695e+06	1.15899e+06	1.10644e+06	0.878229	0.672513	0.128171	0.21705	1.19317
_VISPEKS[Phospho (STY)]PPR_.2	599385	732616	699931	1.03197e+06	1.27317e+06	1.11935e+06	0.499607	0.486194	0.00908467	0.0391311	1.68534
_C[Carbamidomethyl (C)]QAHVLIEGAKPKT[Phospho (STY)]PPTS[Phospho (STY)]PK_.3	354342	378184	330500	308847	262451	258179	0.590759	0.835683	0.0226057	0.0690796	0.780298
_GLYGVS[Phospho (STY)]PESVVQGR_.2	187693	170825	190752	116102	123126	116796	0.0611264	0.230709	0.00460838	0.0265415	0.648178
_GKQS[Phospho (STY)]VVMEPQLPQEFR_.2	19076.7	26754.4	30301.8	17694.6	17710.7	20995.3	0.150585	0.198933	0.176975	0.274233	0.740818
_DQGGGDLALSPDGDGGS[Phospho (STY)]PPLASSPSK_.3	158243	185151	162144	176676	153444	140076	0.928432	0.760706	0.437621	0.54213	0.93009
_GS[Phospho (STY)]PPDNNYRPK_.2	572829	645454	367351	296023	263574	298834	0.109119	0.03976	0.0979501	0.178926	0.541381
_NHAVS[Phospho (STY)]PEPPHSR_.2	1794.4	8167.67	5962.95	1830.6	2596.26	7308.58	0.153268	0.912262	0.611212	0.695674	0.736919
_AAQSHGSAPFPES[Phospho (STY)]PS[Phospho (STY)]PERPPS[Phospho (STY)]PQSSR_.3	563438	606116	582097	411269	321137	310311	0.140815	0.259297	0.00997135	0.04148	0.595277
_SRGPRT[Phospho (STY)]PS[Phospho (STY)]PGPPGDAK_.2	332365	735437	511455	220296	353010	207257	0.325148	0.274774	0.137064	0.228407	0.49426
_SRGPRT[Phospho (STY)]PS[Phospho (STY)]PGPPGDAK_.3	332864	112166	143269	190330	101717	164498	0.11965	0.254129	0.600129	0.688166	0.776043
_STVVVTRPRT[Phospho (STY)]PS[Phospho (STY)]S[Phospho (STY)]GEEEPAAK_.3	143822	124935	144933	72045.8	92458.6	103889	0.572051	0.651058	0.0165154	0.0560595	0.648779
_GPRT[Phospho (STY)]PS[Phospho (STY)]PGPPGDAK_.2	5897.52	8688.08	7639.8	7103.16	4674.01	4327.43	0.71527	0.929019	0.16294	0.259305	0.724604
_S[Phospho (STY)]RS[Phospho (STY)]PS[Phospho (STY)]PALAGLPPR_.2	819636	567055	787971	417584	388753	367458	0.129591	0.0682477	0.0482132	0.112253	0.53976
_S[Phospho (STY)]RS[Phospho (STY)]PS[Phospho (STY)]PALAGLPPR_.3	52961.7	74560.5	59711.5	329.17	2888.71	9120.8	0.150543	0.286387	0.00545016	0.0290591	0.0658999
_KVSDEDGEDAEDDDEDDS[Phospho (STY)]EEEDEYMR_.3	3.16349e+06	3297682	2.82635e+06	3.11566e+06	4.27785e+06	3.89898e+06	0.440152	0.286951	0.180349	0.277591	1.21588
_KVSDEDGEDAEDDDEDDSEEEDEY[Phospho (STY)]M[Oxidation (M)]R_.3	977474	986767	815794	909120	1283349	1.18271e+06	0.64301	0.393587	0.212389	0.313499	1.21408
_KVS[Phospho (STY)]DEDGEDAEDDDEDDS[Phospho (STY)]EEEDEYMR_.3	814011	525546	415676	546001	996234	899153	0.465611	0.858437	0.276621	0.383168	1.39092
_KVSDEDGEDAEDDDEDDS[Phospho (STY)]EEEDEYM[Oxidation (M)]R_.3	12665.4	12636.6	12694.1	68037.6	59720.1	51402.6	0.0467051	6.60988e-05	0.0102543	0.0418224	4.71523
_VSDEDGEDAEDDDEDDS[Phospho (STY)]EEEDEYMR_.3	428360	244055	196855	156682	647528	437536	0.470386	0.393957	0.492471	0.592098	1.42849
_KKVSDEDGEDAEDDDEDDS[Phospho (STY)]EEEDEYMR_.3	822355	719876	1.14493e+06	396258	397860	515436	0.38793	0.175027	0.0590469	0.126764	0.487337
_KKVS[Phospho (STY)]DEDGEDAEDDDEDDS[Phospho (STY)]EEEDEYMR_.3	460396	424152	177255	498886	438520	250485	0.162429	0.826847	0.736436	0.800312	1.11875
_VSDEDGEDAEDDDEDDS[Phospho (STY)]EEEDEYMRR_.3	165591	143875	131251	28658.6	43822.2	24013.3	0.119717	0.522194	0.00155924	0.0152474	0.218948
_VAPAQDAEEDHEAS[Phospho (STY)]S[Phospho (STY)]DEDGEAAPTKPPK_.3	3.75844e+06	2.97797e+06	2.69633e+06	2.23583e+06	2036590	2.22509e+06	0.33864	0.0830538	0.0857288	0.162144	0.688826
_VAPAQDAEEDHEAS[Phospho (STY)]S[Phospho (STY)]DEDGEAAPTKPPK_.4	377478	113243	169363	217059	150176	155656	0.0684295	0.135302	0.631564	0.712486	0.792158
_KVAPAQDAEEDHEAS[Phospho (STY)]S[Phospho (STY)]DEDGEAAPTKPPK_.3	632830	809400	728810	358196	382209	382563	0.136035	0.0523274	0.0186456	0.060768	0.517249
_KVAPAQDAEEDHEAS[Phospho (STY)]S[Phospho (STY)]DEDGEAAPTKPPK_.4	313460	107706	153468	153812	94691.5	111320	0.0210687	0.149689	0.370672	0.475602	0.626178
_SADAVGS[Phospho (STY)]PDSLQTSTAK_.2	54438.9	59321.7	56880.3	58736.1	56274.8	53813.5	0.639968	0.991827	0.777343	0.831239	0.989355
_GGS[Phospho (STY)]SSGASSSLVAK_.2	67146.1	79504.5	17819.8	81060.1	74827.1	66043.6	0.0121664	0.104508	0.417642	0.521882	1.34937
_GQLSAPAPAAATPAAS[Phospho (STY)]PS[Phospho (STY)]PLR_.2	92420.2	94994.6	89845.9	91970.8	92382.3	85666.8	0.417192	0.634839	0.41745	0.521882	0.973884
_GQLSAPAPAAATPAAS[Phospho (STY)]PS[Phospho (STY)]PLR_.3	16181.4	16473.4	16327.4	18322.1	18432.3	16359.9	0.0113956	0.0342855	0.175565	0.27297	1.08436
_RGQLSAPAPAAATPAAS[Phospho (STY)]PS[Phospho (STY)]PLR_.3	77422.9	80367.1	84931.9	75282.9	92396.6	81168.9	0.610144	0.317449	0.736177	0.800312	1.02524
_RGQLSAPAPAAAT[Phospho (STY)]PAAS[Phospho (STY)]PS[Phospho (STY)]PLR_.3	3476.2	1749.43	1726.95	4011.57	1518.93	2923.89	0.25024	0.782232	0.618494	0.702571	1.21601
_S[Phospho (STY)]GGGGGDPLEEFEK_.2	55027.7	35027.7	40439.4	26059.3	9704.67	24064.2	0.986613	0.85183	0.0415862	0.100595	0.458472
_S[Phospho (STY)]RS[Phospho (STY)]PPLS[Phospho (STY)]PPAAYQTHR_.3	957726	958435	935780	239742	569563	556175	0.132962	0.0117178	0.0436107	0.104176	0.47879
_S[Phospho (STY)]RS[Phospho (STY)]PPLS[Phospho (STY)]PPAAYQTHR_.2	331721	443298	391178	525654	225832	216395	0.671576	0.18446	0.588814	0.678583	0.829947
_SRS[Phospho (STY)]PPLS[Phospho (STY)]PPAAYQTHR_.3	173126	169758	168349	151565	291351	293452	0.0134337	0.00272048	0.250984	0.357504	1.44038
_NYS[Phospho (STY)]PNNSSSLYTSSR_.2	456160	450351	444542	184569	153400	215739	0.0354064	0.0706792	0.00356451	0.0233145	0.409834
_SSVERPAAEPS[Phospho (STY)]PTQAPPPPQR_.3	28231.2	25374.9	26061.9	37185.3	35226	39766.3	0.288132	0.597425	0.0039297	0.0245393	1.40806
_KRS[Phospho (STY)]LS[Phospho (STY)]PDHPR_.2	41701.3	136682	86098.2	85839.1	165330	204791	0.852633	0.759826	0.228291	0.332033	1.72398
_KRS[Phospho (STY)]LS[Phospho (STY)]PDHPR_.3	99984.5	28077.8	56646.1	154218	117031	53413.3	0.766527	0.668147	0.27279	0.379232	1.7577
_PAAEPS[Phospho (STY)]PTQAPPPPQR_.2	13961.1	12896.9	11863	30617.7	29921.3	30312.4	0.0158462	0.200435	0.000434157	0.00830002	2.34631
_TEQPSSTGEASSASASASS[Phospho (STY)]PPKPR_.3	10017	9730.91	14851.7	22760.4	24989.9	22585.1	0.156672	0.355269	0.00882904	0.0384993	2.03284
_KKDDDES[Phospho (STY)]S[Phospho (STY)]GDEVITAWQTR_.3	119354	101892	131141	73515	80767.8	111206	0.757246	0.700227	0.119622	0.206685	0.753401
_LPIDSSEIPMEGVEALPS[Phospho (STY)]VDDS[Phospho (STY)]EDKEIAK_.3	84066.9	96693.9	101508	37601.5	51134	50209	0.266556	0.825084	0.00240005	0.0188014	0.492241
_GAIPALQQQDS[Phospho (STY)]GFR_.2	8928.81	8253.96	8183.39	3111.62	3178.55	3722.97	0.0348979	0.796305	9.92388e-05	0.00383126	0.394744
_VVGEPVRS[Phospho (STY)]PR_.2	6501.5	7729.59	6758.91	2973.07	2048.72	2649.2	0.154809	0.685673	0.00101604	0.0123537	0.365459
_NRS[Phospho (STY)]NVEAMTAK_.2	87681	124515	120896	73731	92085.5	84788.7	0.249374	0.341967	0.129045	0.217568	0.752361
_LGSTGSRPS[Phospho (STY)]PPC[Carbamidomethyl (C)]S[Phospho (STY)]PPR_.2	1.20933e+06	1.38726e+06	1.36471e+06	1.10926e+06	1133398	1.08513e+06	0.176861	0.119639	0.0560962	0.123094	0.840074
_VEPASVGPEQLLS[Phospho (STY)]PADDR_.2	43720.6	66401.4	83206	74310.5	74300.2	80146.1	0.13261	0.0598999	0.410874	0.516232	1.18326
_IAPPPEESLT[Phospho (STY)]PS[Phospho (STY)]PPPSR_.2	2047555	2.22793e+06	2.28627e+06	2484968	2.1213e+06	2.17328e+06	0.742898	0.569142	0.622618	0.705016	1.03319
_IAPPPEESLT[Phospho (STY)]PS[Phospho (STY)]PPPSRR_.3	638303	681670	675296	203818	213067	194569	0.0121078	0.269697	0.000189382	0.00543999	0.306452
_GSARPS[Phospho (STY)]REPT[Phospho (STY)]PEPGHGAAGSLPGSDLK_.4	57898.1	55180.2	49868.9	18104.3	70149.2	94302.6	0.848505	0.0248695	0.799168	0.847088	1.12034
_ELLS[Phospho (STY)]PTGDSKR_.2	98444.6	91776.2	77927.3	67714.6	58749.6	55810.6	0.551787	0.517088	0.0228656	0.069504	0.679754
_S[Phospho (STY)]LQQASAFPSLLVPK_.2	20268.3	19336.5	19134.9	6974.86	6845.98	6910.42	0.0100971	0.0256064	0.000671418	0.0105642	0.352934
_C[Carbamidomethyl (C)]DGES[Phospho (STY)]S[Phospho (STY)]GAEDAKGEATAALVR_.2	100985	21780.4	133946	6098.37	4218.89	23114	0.0586173	0.0667144	0.150937	0.244953	0.130229
_C[Carbamidomethyl (C)]DGES[Phospho (STY)]S[Phospho (STY)]GAEDAKGEATAALVR_.3	157169	155658	293863	6600.4	10322	13271.2	0.121464	0.00488218	0.0521849	0.117685	0.0497677
_S[Phospho (STY)]PLVADLYEPTPVVK_.2	15095.3	14354.1	13586.4	12463.9	13523.1	14281.8	0.870149	0.80985	0.251086	0.357504	0.935706
_DPGALTSHPSYT[Phospho (STY)]DK_.2	16486.9	10976.5	18432.4	46115.4	42273.2	50047.7	0.1554	0.9948	0.000621511	0.0102017	3.01631
_IEPPQHVPS[Phospho (STY)]QEGR_.2	47719.1	58773.2	52503	154778	171253	166642	0.028901	0.594292	0.000132154	0.00446604	3.09866
_SVT[Phospho (STY)]PPAER_.2	27046.2	26457.6	39594.4	19380.9	17735.7	21026.1	0.235291	0.0968948	0.106499	0.190307	0.624533
_IDAPTPVPS[Phospho (STY)]KHAS[Phospho (STY)]PQETK_.3	15051.3	20017.8	24984.3	18199.6	16040.9	20358.3	0.711243	0.316843	0.605396	0.691108	0.909173
_IDAPTPVPS[Phospho (STY)]KHAS[Phospho (STY)]PQETK_.2	7667.99	7226.25	8109.73	9147.39	12008.1	10577.8	0.529358	0.175733	0.0611733	0.130043	1.37947
_S[Phospho (STY)]YGSGLATLPTTTSYK_.2	565674	543625	478623	384931	371387	343661	0.317805	0.353908	0.0129029	0.0478021	0.692716
_GNQHSDGYMS[Phospho (STY)]EPDFSR_.2	109046	108170	100621	172156	137591	142127	0.375119	0.117464	0.0471683	0.11038	1.42171
_SPASYS[Phospho (STY)]PQQGR_.2	91412.1	71042.4	84767.9	88418.2	26171.5	19044.2	0.0660421	0.140314	0.222978	0.3253	0.540541
_RES[Phospho (STY)]PLPGPLHVDSC[Carbamidomethyl (C)]EPISYR_.3	18674.7	12917.9	14546.2	34017.5	34671.2	32499	0.0778825	0.247365	0.00406958	0.0250051	2.19312
_TST[Phospho (STY)]PIAQPSGTPSR_.2	14501.5	13643.4	15410.5	13453.4	17382.9	16851.1	0.445548	0.292635	0.385737	0.491094	1.09487
_GLGLS[Phospho (STY)]MEGLEPR_.2	5281.46	3375	4152.55	9336.45	8852.03	8742.69	0.141625	0.197179	0.00821457	0.0367401	2.10252
_RGS[Phospho (STY)]SGEGVVSDSHQR_.2	7206.85	13859.6	9697.14	10048.3	12343.3	11748.8	0.941407	0.223731	0.629604	0.710973	1.10977
_YPPPPRPQGS[Phospho (STY)]PR_.2	64149.8	95670.8	89920	84312.6	124741	104527	0.986915	0.81472	0.235616	0.340746	1.25562
_KDAGLVVS[Phospho (STY)]PK_.2	314698	241948	319108	345018	380362	364943	0.514051	0.286036	0.0879912	0.16511	1.24501
_AKYDFDGS[Phospho (STY)]DSDDLPFR_.2	100785	99988.4	109351	100804	104781	98687.5	0.17162	0.521598	0.612188	0.696212	0.98113
_YDFDGS[Phospho (STY)]DSDDLPFR_.2	105392	94955.4	84519	109365	104657	107011	0.141252	0.0999786	0.178362	0.275738	1.12696
_VGHFPFTHVEFIDSENPDDDES[Phospho (STY)]_.3	15636.5	15617.9	13184.4	19157.2	20137.4	18621	0.548408	0.455954	0.0156465	0.0541381	1.30327
_ADGRES[Phospho (STY)]PPASFSQLGIPTSPPGLR_.3	107275	106122	96337.3	149260	172022	165989	0.169258	0.410342	0.00462108	0.0265481	1.57319
_RAS[Phospho (STY)]QDQSVAARPDIVQVR_.3	794338	888302	912410	532265	891721	948343	0.0299363	0.144268	0.631476	0.712486	0.914175
_S[Phospho (STY)]VEIGPAAGSTATGR_.2	302361	299510	277392	211238	188890	177581	0.160809	0.776231	0.00165673	0.015732	0.657038
_SC[Carbamidomethyl (C)]PLTPVT[Phospho (STY)]PQT[Phospho (STY)]PTTR_.2	43464.6	41940.7	47823.7	52795.6	50058.2	47320.7	0.868127	0.890259	0.0762743	0.1493	1.12719
_SAS[Phospho (STY)]HASAITAAEK_.2	3289.18	807.452	2154.72	6909.18	7779.91	7344.55	0.230495	0.219429	0.0110717	0.0437167	3.52462
_KRT[Phospho (STY)]PS[Phospho (STY)]PQPIR_.2	19808176	32651970	24265606	887803	23276656	21215484	0.191424	0.432556	0.28548	0.39213	0.591456
_KRT[Phospho (STY)]PS[Phospho (STY)]PQPIR_.3	9569386	1.59285e+06	4544136	218634	4345351	6594003	0.901573	0.780741	0.639368	0.717766	0.710412
_KRT[Phospho (STY)]PSPQPIR_.2	46813.2	53250.3	40376	64928.2	61144.8	60663.9	0.568319	0.233085	0.0407002	0.0995792	1.32966
_RT[Phospho (STY)]PS[Phospho (STY)]PQPIR_.2	42808.8	47239.2	54331.1	15216.6	14876.6	14015.4	0.0635842	0.0255831	0.00931686	0.0395483	0.305505
_ARS[Phospho (STY)]PPPTVK_.2	79451	139404	127649	58220.3	76922.5	72764.6	0.157275	0.176014	0.117718	0.204316	0.600013
_TPS[Phospho (STY)]PQPIR_.2	79927.7	85217.4	98538.8	49134.4	36683.1	35171.4	0.278011	0.777451	0.00303652	0.0211868	0.458841
_DTAAPTTASVSGS[Phospho (STY)]PPQVQR_.2	131157	120754	128926	230526	209535	200707	0.123392	0.227247	0.00538627	0.0288524	1.68252
_RVNS[Phospho (STY)]ASNINTDQR_.2	66077.8	80602.6	75158.7	17420.4	42838.8	33937.8	0.599227	0.486577	0.0137239	0.0497438	0.424619
_SYAQS[Phospho (STY)]PLLER_.2	17666.1	19226.6	22969.1	29859.5	27345.6	24831.7	0.866052	0.918705	0.0262511	0.0744752	1.37044
_DVDSGAES[Phospho (STY)]DDANLS[Phospho (STY)]DDPELVAELGNLGGVHHEEEPAPQPPPR_.4	1.56421e+06	1609913	1.55535e+06	1.08432e+06	1.16142e+06	1.13419e+06	0.0473345	0.716387	0.000149705	0.00477809	0.714654
_DVDS[Phospho (STY)]GAES[Phospho (STY)]DDANLS[Phospho (STY)]DDPELVAELGNLGGVHHEEEPAPQPPPR_.4	1.36742e+06	1.47708e+06	1.17669e+06	1.03337e+06	1.13203e+06	1.10683e+06	0.410246	0.205207	0.0922294	0.171337	0.813746
_DVDS[Phospho (STY)]GAES[Phospho (STY)]DDANLS[Phospho (STY)]DDPELVAELGNLGGVHHEEEPAPQPPPR_.5	792788	936758	779569	591202	694255	692544	0.827845	0.625758	0.0510048	0.116394	0.788326
_DVDSGAES[Phospho (STY)]DDANLS[Phospho (STY)]DDPELVAELGNLGGVHHEEEPAPQPPPR_.5	804782	853774	863424	556281	540298	595269	0.0724558	0.893266	0.00036718	0.00753374	0.670841
_QDSAPT[Phospho (STY)]AAPSPQEQVLATR_.2	550927	564763	537092	854508	758262	735027	0.206648	0.0942878	0.0200657	0.0639484	1.42051
_RPAPPVPSRQDS[Phospho (STY)]APTAAPSPQEQVLATR_.3	60271.3	73240	75714.6	42617.2	35047.3	37091.4	0.208534	0.363004	0.010984	0.0436894	0.548478
_RPAPPVPSRQDS[Phospho (STY)]APTAAPSPQEQVLATR_.4	27806.5	31404.5	28977.2	10663.7	17042.1	18704.8	0.482004	0.314047	0.0173782	0.0576891	0.526268
_PGAPQPGAAKPAGGSGS[Phospho (STY)]PK_.2	11418.8	24829.7	18124.3	8058.39	12298.7	10178.6	0.293776	0.183206	0.168014	0.265175	0.561598
_GS[Phospho (STY)]AS[Phospho (STY)]S[Phospho (STY)]DDDEHHDANDEELAR_.3	8695.55	6600.72	4505.88	8048.32	7456.79	7915.41	0.290544	0.0465425	0.424126	0.528547	1.18273
_AKS[Phospho (STY)]DGS[Phospho (STY)]LAQPDWDEGGLPGGGPLVK_.3	48560	49054.5	46993.6	43134	39966.3	37326.6	0.424198	0.241136	0.0289638	0.0797111	0.832782
_LLS[Phospho (STY)]PQPSFDAVSPQR_.2	41864.3	44605.5	44375.7	44493.9	42830.2	43269.9	0.291027	0.484001	0.938775	0.953982	0.998078
_LLS[Phospho (STY)]PQPS[Phospho (STY)]FDAVSPQR_.2	23163.9	16536.8	19850.4	15142.4	11430.3	18748.6	0.998171	0.900176	0.1721	0.269588	0.761049
_S[Phospho (STY)]LEPLTGLAMWSSEPHVVELLK_.3	12179.6	19056.3	14577.6	14883.1	16395.5	17616.4	0.972762	0.266552	0.672075	0.745741	1.06726
_SRS[Phospho (STY)]LEPLTGLAMWSSEPHVVELLK_.3	6363.44	4608.63	2853.82	7579.64	5052.65	6316.14	0.87016	0.680454	0.249856	0.356626	1.3705
_DFEHFDPQFTSEPVQLT[Phospho (STY)]PDDTR_.3	731608	715970	704845	758278	761282	702337	0.243419	0.281376	0.354269	0.460209	1.03228
_IIRS[Phospho (STY)]DDDDEDKGAEEQK_.2	1487.57	4880.39	1796.88	1521.22	772.951	2035.65	0.0323703	0.206523	0.361044	0.467161	0.5303
_LREEEAEKS[Phospho (STY)]PESPSR_.3	68061.7	50517.8	35161.6	152567	72609.8	108702	0.570932	0.288627	0.106778	0.190509	2.1717
_LREEEAEKS[Phospho (STY)]PESPSR_.2	12921.1	23453.2	13973.2	21276.1	46236	18910.5	0.0524266	0.256036	0.302303	0.407923	1.71652
_LEAGPPLVS[Phospho (STY)]PR_.2	32157.6	34620.1	36724.2	24608.7	23652	24491.6	0.135538	0.102194	0.0127873	0.0474721	0.702907
_S[Phospho (STY)]IQLPEQLAVFR_.2	741666	755414	680388	654090	667948	548255	0.492739	0.539873	0.095629	0.175804	0.85893
_S[Phospho (STY)]IQLPEQLAVFR_.3	3432.28	4625.25	5050.36	3607.99	7271.57	5884.04	0.691907	0.339911	0.380276	0.485216	1.27889
_DFDFKPNIYQS[Phospho (STY)]IEDLK_.2	20268.4	18239.7	16210.9	16993.7	21468.2	18699.8	0.890645	0.892317	0.666651	0.741737	1.04464
_PADEGDSGVDAMSLPES[Phospho (STY)]R_.2	248756	239990	260455	214302	185605	188845	0.399878	0.59563	0.0114435	0.0444209	0.78584
_LS[Phospho (STY)]NPDAPPSVAEK_.2	9822.94	6755.09	6465.01	15330.2	8783.56	16212.8	0.179706	0.345992	0.117645	0.204316	1.75006
_AAEGT[Phospho (STY)]FSEDEDMVESIENLEDMK_.3	10530.4	6598.13	14462.7	9898.54	9525.73	10271.3	0.418836	0.0207282	0.807321	0.852976	0.939994
_KNLLDT[Phospho (STY)]DS[Phospho (STY)]EADVVEKEEEEK_.3	230437	230613	236737	253905	299241	306070	0.0666142	0.0349406	0.0791507	0.152847	1.23134
_KNLLDT[Phospho (STY)]DS[Phospho (STY)]EADVVEKEEEEK_.2	53738.9	47419.5	61190.7	84291.3	45140.1	59042.3	0.240856	0.21604	0.534562	0.630283	1.16092
_NLLDT[Phospho (STY)]DS[Phospho (STY)]EADVVEKEEEEK_.2	52820.5	205482	217886	236481	232251	273099	0.0342899	0.11553	0.233287	0.33823	1.55785
_NLLDT[Phospho (STY)]DS[Phospho (STY)]EADVVEKEEEEK_.3	13338.4	26529.2	13697.1	21810.9	22370.5	28758.2	0.353548	0.415451	0.277662	0.384147	1.36171
_KNLLDT[Phospho (STY)]DS[Phospho (STY)]EADVVEK_.2	40985.7	35218.9	35995.8	33077.6	33740	36524.7	0.345217	0.506762	0.247107	0.353361	0.921052
_KLS[Phospho (STY)]MPSSVR_.2	360382	353918	340075	396950	378426	380314	0.913334	0.982222	0.0158514	0.0545306	1.09609
_KLS[Phospho (STY)]M[Oxidation (M)]PSSVR_.2	9812.65	16099	15072.3	5755.94	12852.7	10098.5	0.76872	0.940371	0.223095	0.3253	0.700447
_TAS[Phospho (STY)]MTDISAR_.2	52560.4	53657.6	49236.6	83202	72275.8	69286.1	0.37394	0.181232	0.0235897	0.0707148	1.44585
_QPS[Phospho (STY)]FTTEFVR_.2	122353	121221	125616	85951.2	88854.5	90633.3	0.0376579	0.964545	5.36968e-05	0.00324724	0.718977
_GADVKPAPVAS[Phospho (STY)]PPK_.2	222254	245790	250502	293651	307986	288807	0.558352	0.602947	0.00815236	0.0367401	1.23923
_TLQPDYPELVELSGGNTPSEPPS[Phospho (STY)]PR_.3	51717.1	51000.7	50284.3	53954.6	56084.4	54807.5	0.614387	0.614925	0.0088236	0.0384993	1.07741
_S[Phospho (STY)]ITALTDSTK_.2	13717.4	17444.4	14021	12563.1	12724.8	12886.5	0.0253515	0.0146385	0.189075	0.287365	0.844886
_FDLSQSSATATS[Phospho (STY)]PTDAIPR_.2	38542.8	40595.7	36862.2	42808.3	44409.8	38997.3	0.835542	0.620247	0.163309	0.259532	1.08806
_LVSQC[Carbamidomethyl (C)]LQPVPVS[Phospho (STY)]R_.2	131334	158874	162579	135337	142816	147274	0.662919	0.222631	0.458839	0.563255	0.939575
_ISGAGPPS[Phospho (STY)]PPSVMR_.2	31332.8	26856	29094.4	31814.8	60183	59619.6	0.0145136	0.0409155	0.146717	0.239319	1.73708
_APS[Phospho (STY)]DEDIPREPR_.2	56394.2	54365.8	55497.9	83999.6	84244.5	82485	0.0126369	0.935104	4.14206e-06	0.00112809	1.50807
_KSLHQTANS[Phospho (STY)]DSEDGR_.2	4696.66	11518.8	2946.32	1649.67	3233.42	6543.3	0.280793	0.463809	0.449278	0.553588	0.596313
_KSLHQTANS[Phospho (STY)]DSEDGR_.3	2641.98	3821.29	5000.59	8260.79	3306.15	5783.47	0.615708	0.367894	0.307345	0.413028	1.51349
_LVPLAEQTS[Phospho (STY)]PEGTYR_.2	642260	631922	612190	724123	704394	754028	0.50228	0.541502	0.00756492	0.0353739	1.15701
_GGGFSYS[Phospho (STY)]PPPMETAVSEPAAK_.2	431374	421213	420350	386686	376491	374369	0.146848	0.928039	0.000988496	0.0121474	0.893639
_GAS[Phospho (STY)]AASVLGPGR_.2	79484.1	82305.6	80894.8	79893.5	70710.1	69255.1	0.0713966	0.115731	0.143018	0.235426	0.905945
_RS[Phospho (STY)]PSAAATTPTPPAIAGK_.2	38223.9	45484.3	41854.1	95709.7	69291.6	72490.7	0.36148	0.121955	0.0394628	0.0975874	1.89143
_LMS[Phospho (STY)]PEPATKPR_.2	25339.6	27000.6	27544	56600	62420.9	65461.1	0.0438313	0.124827	0.00360433	0.0233145	2.30937
_[Acetyl (Protein N-term)]AEEKES[Phospho (STY)]PPEENGPVESSPSSK_.3	38638.7	21357.9	23254.6	41737.7	35921.6	30105.5	0.548534	0.544554	0.28492	0.391594	1.29445
_QLRPTKS[Phospho (STY)]ETR_.3	11439.6	3540.19	7646.42	39027.4	30232.4	34629.9	0.258138	0.892306	0.00143037	0.014446	4.59156
_QLRPTKS[Phospho (STY)]ETR_.2	2114.21	12861.6	4305.59	6740.1	11448.4	19078.9	0.829531	0.907355	0.285894	0.392463	1.93281
_EARPVS[Phospho (STY)]GAAELAGK_.2	16602.6	14777.3	14473.6	20794.8	17473.1	17442.1	0.45109	0.523803	0.078214	0.15142	1.21496
_KEQRLS[Phospho (STY)]QEPK_.2	7259.69	9617.71	7377.31	4209.89	7958.22	7386.56	0.261219	0.601665	0.333465	0.43889	0.806222
_RSPS[Phospho (STY)]EEGSAELSR_.2	192518	219335	246152	226082	228814	223351	0.495917	0.0235923	0.706141	0.775699	1.03076
_LSQEPKS[Phospho (STY)]PDDKSPLHGDGATAK_.3	25017.8	26415	23620.7	31478.9	36629.7	34115	0.514265	0.452386	0.0118851	0.0452933	1.36201
_LAEGGKVS[Phospho (STY)]PHGGK_.3	9726.11	29924.8	13947	27222.3	20809.2	40397.4	0.930359	0.934782	0.240807	0.346513	1.64986
_LAEGGKVS[Phospho (STY)]PHGGK_.2	24597.7	36549.7	48501.7	4801.09	12229	18692.7	0.902938	0.503002	0.0491335	0.113819	0.325792
_S[Phospho (STY)]PPAAGSHAKPGDAHPK_.3	3156.13	8295.06	13434	41848.9	74455.5	15301.1	0.105005	0.0620072	0.169723	0.267125	5.28851
_S[Phospho (STY)]PPAAGSHAKPGDAHPK_.2	3891.45	10708.5	3942.66	16009	7609.47	24408.5	0.354534	0.356396	0.169049	0.266443	2.59008
_KS[Phospho (STY)]PGVQPPGAK_.2	11000.8	29686.9	45035.4	6769.58	10462.2	14942.9	0.138233	0.111962	0.206703	0.307247	0.375332
_S[Phospho (STY)]PDDKSPLHGDGATAK_.2	3472.69	2846.38	2220.06	8272.55	7768.12	5596.47	0.329791	0.323895	0.0202533	0.0641234	2.53388
_LFGAVSSGVAS[Phospho (STY)]PQEVQSLK_.2	31907.8	33722.8	31144.5	49193.2	49407.5	54691.3	0.0996125	0.305516	0.00361755	0.0233145	1.584
_ELS[Phospho (STY)]PGSLEER_.2	14283.2	14723.1	14503.2	19190.2	15166	17178.1	0.0923512	0.0268073	0.146322	0.23914	1.18444
_LAQENNSVVEDVGT[Phospho (STY)]PVLPVR_.2	21497.7	26719.7	31941.6	117162	117856	101891	0.0390075	0.499222	0.00052837	0.00932849	4.20301
_LAQENNSVVEDVGT[Phospho (STY)]PVLPVR_.3	5134.06	9319.78	9080.36	33380.4	34390.1	46539.3	0.194797	0.188134	0.0125726	0.0469787	4.85718
_S[Phospho (STY)]PSLLDLLPAR_.2	103577	124324	119533	82839.8	72380.8	57267.9	0.658221	0.831602	0.0104767	0.0420901	0.611595
_LPDPDQES[Phospho (STY)]DEDAAVVAHEPIPR_.3	3.47218e+06	3.56952e+06	3468284	4.66145e+06	4.57687e+06	4928800	0.0654321	0.179167	0.00425776	0.02548	1.34797
_LPDPDQES[Phospho (STY)]DEDAAVVAHEPIPR_.2	936103	877053	880590	1.00164e+06	1.02548e+06	1.14294e+06	0.49628	0.320666	0.0510663	0.116419	1.17682
_LPDPDQES[Phospho (STY)]DEDAAVVAHEPIPR_.4	40623.4	59866	56216.7	83662.3	84824.1	82206.9	0.194342	0.0358375	0.0319243	0.0850083	1.59977
_RDS[Phospho (STY)]LQIYR_.2	158980	166177	166925	218940	215042	214850	0.0312206	0.431318	0.000338946	0.00727941	1.31854
_ALS[Phospho (STY)]DDC[Carbamidomethyl (C)]AIDDLLEGR_.2	132907	136355	136700	196153	199678	153074	0.0435729	0.0155551	0.085319	0.161635	1.35211
_KAPPPPPLALKPPS[Phospho (STY)]PAPK_.3	58577.2	56837.9	60236.7	103831	98431.7	100060	0.0243718	0.544459	9.58458e-05	0.00383126	1.72115
_KAPPPPPLALKPPS[Phospho (STY)]PAPK_.2	3310	6144.46	5440.21	25647.1	18069.9	21617.6	0.230835	0.263068	0.00896432	0.0388679	4.38644
_SAHAGS[Phospho (STY)]VVS[Phospho (STY)]C[Carbamidomethyl (C)]PPGATGAGPR_.2	59134.3	77049.5	79653.2	87769	96317.2	97231.6	0.508277	0.356878	0.0589773	0.126764	1.30338
_SAHAGS[Phospho (STY)]VVS[Phospho (STY)]C[Carbamidomethyl (C)]PPGATGAGPR_.3	27834.6	20278.9	25483.1	37384.7	25226	28291.5	0.444531	0.541653	0.262446	0.368644	1.23514
_S[Phospho (STY)]VGSC[Carbamidomethyl (C)]ELTEEK_.2	30183.4	34700.3	30915.3	48062.6	49570.4	41334.3	0.290431	0.465809	0.0142372	0.0508029	1.45061
_S[Phospho (STY)]LVGASSAVGQQQR_.2	57109.7	59550.9	55375.3	94820.5	87187.9	76728.4	0.244763	0.104343	0.0263651	0.0747065	1.50397
_KRPAPPPPLPAS[Phospho (STY)]PPPPTIPEQEPEESTTTLGTK_.4	35380.1	41147.3	39505.5	57376.1	53625.4	57736.7	0.173526	0.73771	0.00163882	0.0156917	1.45423
_LAEPS[Phospho (STY)]PPAADEK_.2	4524	9926.65	9645.97	18658.2	19862.4	24090.8	0.602042	0.935581	0.00602485	0.0306987	2.59835
_S[Phospho (STY)]LPPYLQSEIVR_.2	8479.37	8623.45	8767.53	11364.5	13911.6	7640.14	0.119544	0.0056332	0.326089	0.431158	1.27235
_AKPVRPLS[Phospho (STY)]LVEER_.3	6400.65	6054.55	5865.62	8960.95	9547.82	14335.7	0.130283	0.019647	0.10337	0.185727	1.79274
_LRNPPLNPATTGQQQGSEDGASGGAGGDDERHS[Phospho (STY)]R_.4	465786	406626	401799	621794	628399	697103	0.215343	0.842523	0.00229341	0.0184436	1.52824
_TPEAAPEVVDSPTAES[Phospho (STY)]PR_.2	195553	185838	176123	321515	268534	272504	0.294362	0.196735	0.0187873	0.0609793	1.54714
_LRNPPLNPATTGQQQGS[Phospho (STY)]EDGASGGAGGDDER_.3	429537	463862	414378	359129	318746	312900	0.484208	0.992803	0.00687446	0.0335403	0.757603
_KDEDEEEAAQLAPT[Phospho (STY)]PILR_.2	61933.8	55687.6	35016.8	120024	112026	108857	0.242058	0.28554	0.0084266	0.0373108	2.23343
_KDEDEEEAAQLAPT[Phospho (STY)]PILR_.3	64518.7	67835.9	69056.3	123176	143893	144070	0.0407324	0.0770804	0.00784605	0.0361327	2.0413
_NPPLNPATTGQQQGSEDGASGGAGGDDERHS[Phospho (STY)]R_.3	124607	152530	138568	199995	211479	208593	0.175555	0.308664	0.00631343	0.0317467	1.4916
_NPPLNPATTGQQQGSEDGASGGAGGDDERHS[Phospho (STY)]R_.4	19060.2	14258.2	9456.14	40334.8	22486.9	29836.5	0.876711	0.443252	0.0646619	0.135085	2.1662
_RQS[Phospho (STY)]GLEGKEDADEDESR_.3	90308.4	20753.5	57640.7	198457	140127	137600	0.927168	0.989237	0.0222336	0.0683106	2.82263
_RQS[Phospho (STY)]GLEGKEDADEDESR_.2	34632.6	63295.9	41037.7	80852.7	87396.5	77413.6	0.342513	0.205044	0.0432556	0.103543	1.76779
_EVKT[Phospho (STY)]PEAAPEVVDSPTAESPR_.3	16692.2	17195.2	16123.6	12068.9	31500.5	30599.3	0.0788959	0.00634957	0.331291	0.436779	1.48305
_[Acetyl (Protein N-term)]MEGMAASSSEGMPGS[Phospho (STY)]PPDFC[Carbamidomethyl (C)]AAGVAPALPR_.3	67312.5	68991.6	65227.4	70802.1	63982.6	57163.2	0.578113	0.144332	0.506543	0.605323	0.952446
_QDHPTEERPST[Phospho (STY)]PPT[Phospho (STY)]PPPGDK_.3	10624443	7.92942e+06	7709749	7.063e+06	6875778	7025115	0.0169012	0.0094032	0.19967	0.29931	0.798211
_QDHPTEERPST[Phospho (STY)]PPT[Phospho (STY)]PPPGDK_.2	1.78902e+06	2.47587e+06	2.06478e+06	1.63316e+06	1.9906e+06	1.8222e+06	0.568811	0.420198	0.281182	0.387152	0.860384
_EKVQTLDDADS[Phospho (STY)]DDDIWDDKEAVLSTR_.3	547879	468036	647835	610845	616526	605165	0.229778	0.00997904	0.39246	0.497174	1.10145
_VQTLDDADS[Phospho (STY)]DDDIWDDKEAVLSTR_.3	284151	294362	307571	336957	327643	344073	0.630375	0.657441	0.0103598	0.0419874	1.13835
_GC[Carbamidomethyl (C)]S[Phospho (STY)]PSQLGPK_.2	8648.49	9990.17	9839.42	7935.18	5006.29	4790.92	0.176148	0.297325	0.0553881	0.122504	0.622668
_GDS[Phospho (STY)]RPTS[Phospho (STY)]PGGTILPHAPVFK_.3	12456782	11922422	13561175	8726331	9188888	8758055	0.153704	0.17608	0.0106477	0.0427021	0.703031
_GDSRPTS[Phospho (STY)]PGGTILPHAPVFK_.3	62603.4	76080.5	69342	99190.3	100043	109938	0.400054	0.879146	0.00306283	0.0212319	1.48622
_TTSLSESTAVPVS[Phospho (STY)]PDPASASMPR_.3	24233.9	20461.3	16688.6	20104.5	24311.8	15897.2	0.329726	0.890397	0.918258	0.940355	0.982565
_DSS[Phospho (STY)]GQDVPITLR_.2	1.4847e+06	1.44451e+06	1.55751e+06	1.10923e+06	1.04601e+06	1.02844e+06	0.104944	0.707695	0.000689541	0.0105642	0.70958
_LGLPHS[Phospho (STY)]PPR_.2	148003	154681	162646	200445	169653	169244	0.331656	0.286836	0.125796	0.21477	1.15905
_EDDS[Phospho (STY)]NDEGEGEEAHLDTTLQATNLIAGR_.3	40970.8	36285.6	45443.7	33386	33889.4	43515.7	0.394307	0.781265	0.40299	0.507992	0.902942
_S[Phospho (STY)]PAVPPPQPLK_.2	44904	51445	48767.5	34550.9	30020.1	14219.9	0.524877	0.174991	0.0589762	0.126764	0.54295
_MTTEAPKPAASS[Phospho (STY)]PVVK_.2	11677.8	15615.2	13585.6	31490.6	28723.7	25956.8	0.260136	0.669892	0.00229284	0.0184436	2.10797
_RGS[Phospho (STY)]RES[Phospho (STY)]LDSVTYDGQPQDESGR_.3	495653	472264	118178	187327	316000	251664	0.575248	0.171073	0.465886	0.569045	0.695142
_LRGS[Phospho (STY)]GDLLAAPHDGDDLAAR_.3	25276.5	23532.9	27538.8	18543.7	24623.9	23161.6	0.599201	0.569341	0.211036	0.312073	0.868771
_GS[Phospho (STY)]GDLLAAPHDGDDLAAR_.2	7812.04	6859.07	5906.1	11938.1	5063.56	8621.97	0.610607	0.144952	0.489898	0.590654	1.24524
_GILAADES[Phospho (STY)]TATMGK_.2	43166.9	42760.3	43573.6	73819.8	55500.1	64660	0.157884	0.00535619	0.0552799	0.122383	1.49791
_SNFVPTHS[Phospho (STY)]Y_.2	138011	148194	152026	124242	113266	103660	0.658714	0.659473	0.0143228	0.0510291	0.778511
_FNS[Phospho (STY)]APVSLELR_.2	197598	208898	174042	189990	188315	177750	0.853509	0.24469	0.519159	0.616258	0.957827
_ARS[Phospho (STY)]ES[Phospho (STY)]PERDWVR_.2	1.27559e+06	1.44056e+06	1.29997e+06	1.06091e+06	815850	784472	0.402052	0.511694	0.0179148	0.0588958	0.662637
_ARS[Phospho (STY)]ES[Phospho (STY)]PERDWVR_.3	660388	523627	632779	72720.8	330400	443873	0.514313	0.252712	0.0840673	0.159923	0.466202
_AEPRS[Phospho (STY)]PPAPR_.2	66512.3	114389	96084.5	6801.18	8030.18	5267.27	0.103533	0.00841608	0.0252014	0.0727548	0.0725618
_LGGGGGS[Phospho (STY)]PGSQGAAGR_.2	6540.99	4095.26	6710.86	2143.04	4754.18	3019.23	0.599779	0.902908	0.0964242	0.176672	0.571648
_RNS[Phospho (STY)]PEPEREYR_.3	21123.7	9889.92	18138.9	3696.5	3935.1	2636.46	0.144812	0.0311651	0.0591955	0.126777	0.208902
_ASALAAPS[Phospho (STY)]ET[Phospho (STY)]DEEEEQPGPLGVVNTSVGEMPEGAR_.4	24136.3	16601.4	20368.8	9891.9	10206.4	10049.2	0.146976	0.00480482	0.0414571	0.100494	0.49336
_VS[Phospho (STY)]PVPSSLK_.2	30564.5	28057	28697.6	43555.2	67946.1	77699.3	0.0998299	0.013306	0.0781649	0.15142	2.16677
_SAS[Phospho (STY)]LGALHMAGR_.2	216845	197643	225647	296568	263140	271852	0.762556	0.80928	0.00870813	0.0383358	1.29904
_DTAS[Phospho (STY)]PTAAAEPHAGSR_.2	23299.8	24675.9	20983.1	21106.8	16456.3	18781.6	0.909964	0.781746	0.0739807	0.145986	0.817079
_ASAEPVALAPTNS[Phospho (STY)]PVSKPQPAAK_.3	22666.9	19750.6	19779.6	11848.9	14978	14813.8	0.621981	0.949703	0.00819697	0.0367401	0.669495
_LDEQEDLS[Phospho (STY)]EDEATLQEQELFEHK_.3	15668.1	10729.9	13199	9404.46	8155.87	10653	0.690031	0.405322	0.0991951	0.18034	0.712515
_GVLS[Phospho (STY)]DDEDGGDGSGGLSLPR_.2	587284	318625	575288	248520	477082	435787	0.568368	0.781706	0.398772	0.503782	0.784088
_RSS[Phospho (STY)]EPGLAPAPNPGPLHR_.3	37047.4	38579.9	39083.6	45122.3	49404.4	53686.4	0.380284	0.118388	0.0390202	0.0969388	1.29206
_SGGFPAVAS[Phospho (STY)]PVR_.2	143679	170916	178501	139212	136688	119563	0.520895	0.505841	0.0708958	0.142493	0.801999
_AAS[Phospho (STY)]PPVPVIMDVR_.2	139828	137501	154894	124354	131566	49140.9	0.0218109	0.0854284	0.246274	0.35261	0.705794
_ADSGVALDS[Phospho (STY)]PVYR_.2	70987.2	72745	71866.1	63370.7	56352.4	59861.6	0.257469	0.120807	0.0219594	0.0677351	0.83296
_PASMPTAPPGPAGS[Phospho (STY)]PDVIVVK_.2	15391.4	13398.2	9286.12	18664.2	19131.9	18911.8	0.197148	0.0136544	0.0737114	0.145876	1.48935
_S[Phospho (STY)]ETS[Phospho (STY)]S[Phospho (STY)]VGLPPALPQEDPDAAWGLHALR_.3	106727	122415	103367	75123.8	68323.4	61523.1	0.456382	0.615598	0.00587129	0.0302817	0.616436
_SET[Phospho (STY)]S[Phospho (STY)]S[Phospho (STY)]VGLPPALPQEDPDAAWGLHALR_.3	117027	132647	122305	80443	98122.5	99128.8	0.831425	0.725172	0.0167599	0.0565039	0.746533
_QQQPPPPSQSPPDSQPPQSGS[Phospho (STY)]PPSN_.3	8684968	10950970	8777400	5.02102e+06	5802214	5127096	0.259179	0.197983	0.021591	0.0668681	0.561368
_DSGRPEEGDENS[Phospho (STY)]AGEDSDKR_.3	4434.81	1541.46	967.317	3492.69	2259.44	3246.57	0.887904	0.220251	0.597367	0.686375	1.29597
_STQTDPWLERS[Phospho (STY)]PR_.2	281516	309575	292711	233926	225567	229501	0.168354	0.163027	0.0104329	0.0419874	0.77958
_RIEDEES[Phospho (STY)]DNEESKDSTNR_.3	7772.24	2778.73	5992.19	6308.11	3744.04	6402.9	0.467413	0.521698	0.987229	0.989381	0.994675
_DLINDEEEEVEEDS[Phospho (STY)]DEDVGGK_.2	483.291	422.557	452.924	4129.92	2511.89	893.862	0.0346105	0.0011905	0.15831	0.253693	5.54595
_IVSGS[Phospho (STY)]MYNLPMR_.2	118543	126783	122429	132875	126380	119885	0.699156	0.571619	0.449049	0.553588	1.03096
_LPS[Phospho (STY)]MDSFNQR_.2	18721.4	12994.4	7267.4	42951.2	39293.6	32750.4	0.511229	0.896725	0.00486539	0.0270718	2.94986
_RWS[Phospho (STY)]VVGDLPMSDFAK_.2	1.69313e+06	1.6215e+06	1.4636e+06	2.11014e+06	2349221	1.94564e+06	0.851216	0.499245	0.024653	0.0725335	1.34046
_RWS[Phospho (STY)]VVGDLPMSDFAK_.3	345169	341644	417508	471885	428665	427694	0.261866	0.513111	0.0742249	0.14616	1.20277
_RWS[Phospho (STY)]VVGDLPM[Oxidation (M)]SDFAK_.2	55333.8	59966.8	61647.9	48553	50895.1	56201.9	0.779375	0.819343	0.0756765	0.148375	0.879634
_RWS[Phospho (STY)]VVGDLPM[Oxidation (M)]SDFAK_.3	18199.4	24235.6	25411.5	13428.7	17124.7	18215.8	0.451134	0.589344	0.0860635	0.162376	0.718817
_KLS[Phospho (STY)]SAMSAAK_.2	525440	539376	554668	558207	584130	620001	0.685791	0.361758	0.100145	0.181636	1.08821
_KLS[Phospho (STY)]SAMSAAK_.1	83866.2	135921	117464	101803	150491	144186	0.658718	0.996703	0.412097	0.516921	1.17562
_WS[Phospho (STY)]VVGDLPMSDFAK_.2	220112	186002	165558	123504	112096	81542.1	0.909212	0.76327	0.0154477	0.0537862	0.554762
_DRRWS[Phospho (STY)]VVGDLPMSDFAK_.3	50994.7	54651.6	55678.6	5942.83	5648.35	6061.05	0.00963191	0.017511	0.000813937	0.0112676	0.10942
_SGSSGRPPAIAENDEAIY[Phospho (STY)]SDEDEPM[Oxidation (M)]PPPPPSK_.3	1.39717e+06	1.40791e+06	1.42998e+06	1464126	1.34969e+06	1476373	0.852118	0.111327	0.697077	0.767185	1.01302
_SGSSGRPPAIAENDEAIY[Phospho (STY)]SDEDEPMPPPPPSK_.4	673670	1.02712e+06	890931	1250345	1.3058e+06	1.16118e+06	0.695594	0.286423	0.0519842	0.117578	1.43431
_SGSSGRPPAIAENDEAIY[Phospho (STY)]SDEDEPM[Oxidation (M)]PPPPPSK_.4	84179.2	88373.4	57858.9	81907.1	101754	88161.2	0.312817	0.544276	0.298008	0.403267	1.17973
_SGSSGRPPAIAENDEAIY[Phospho (STY)]SDEDEPMPPPPPSK_.5	93309.7	88088.2	77340.7	68844.1	87362	99274.1	0.831945	0.437675	0.920461	0.941772	0.987407
_S[Phospho (STY)]VFAEHYDPAEDDEDEGPK_.2	2.52375e+06	2.78392e+06	2.7056e+06	4026353	3.25061e+06	3.24911e+06	0.39434	0.164675	0.0733129	0.145486	1.31358
_S[Phospho (STY)]VFAEHYDPAEDDEDEGPK_.3	248225	286014	307155	143612	341446	405708	0.940269	0.0944057	0.855854	0.889531	1.05868
_RKS[Phospho (STY)]VFAEHYDPAEDDEDEGPK_.3	997348	1.09914e+06	1.0274e+06	1.37756e+06	1.25515e+06	1156461	0.714443	0.363052	0.0555564	0.12264	1.21297
_RKS[Phospho (STY)]VFAEHYDPAEDDEDEGPK_.4	343062	363860	373309	23502.9	355540	508899	0.0536705	0.00978568	0.698583	0.768474	0.821992
_NIDQYEEQMVQAFGS[Phospho (STY)]KANVSDLR_.3	22725.5	21113.4	17841	19533	21755.5	23567.3	0.864851	0.79282	0.599168	0.687473	1.05149
_QTTGPGMGGYTPLS[Phospho (STY)]PR_.2	13119.7	10457.1	7790.36	16828.7	11802.8	15262.2	0.984268	0.96417	0.122631	0.210775	1.39936
_NSTAFKS[Phospho (STY)]VEEK_.2	790989	916358	938226	575028	671486	645290	0.455213	0.56277	0.0145943	0.0516113	0.715083
_ASDAT[Phospho (STY)]PDS[Phospho (STY)]GVHDLSGMDPEEK_.2	237903	190250	142598	433422	314917	364465	0.905598	0.779413	0.0162702	0.0555775	1.94972
_S[Phospho (STY)]PEPLSSPTR_.2	106442	114253	92933.9	70494.8	64534.4	64238.1	0.205073	0.194687	0.0177891	0.0586012	0.63536
_RPRS[Phospho (STY)]PEPLSSPTR_.3	22783.4	21011.2	19239.1	23143.5	21778.5	23759.6	0.707414	0.490721	0.203333	0.303219	1.0896
_NAS[Phospho (STY)]TPNLEALGR_.2	394730	402648	404497	305513	310983	305321	0.0147783	0.552179	5.35061e-05	0.00324724	0.766983
_ALS[Phospho (STY)]PNTPPQR_.2	70627.9	83557.1	83306	92620	88957.3	80798.7	0.717775	0.800666	0.209779	0.310414	1.10478
_SRPLPDSGRS[Phospho (STY)]T[Phospho (STY)]PSSVGLPDTR_.3	1.24769e+06	1.323e+06	1.17006e+06	344084	895643	907169	0.265514	0.109866	0.0964856	0.176672	0.573921
_AES[Phospho (STY)]PTPALPPK_.2	1.19647e+06	1.20981e+06	604448	967479	981795	648425	0.248099	0.455897	0.586338	0.677088	0.862812
_AES[Phospho (STY)]PTPALPPKK_.2	433459	477463	190661	113432	391261	175846	0.255607	0.941623	0.316409	0.421776	0.617783
_HGS[Phospho (STY)]VLS[Phospho (STY)]LDFR_.2	45101.6	38432.1	45621.8	36134.6	10717.4	27451.4	0.260792	0.177246	0.123627	0.211696	0.575301
_GPSSQAPPS[Phospho (STY)]PPVR_.2	135542	150017	124579	308125	340063	337847	0.0376433	0.674711	0.00020794	0.00589932	2.40415
_GPSSQAPPS[Phospho (STY)]PPVRR_.2	27027.2	37782.1	32193.1	52220.9	63234.9	63244.5	0.292308	0.832279	0.0052055	0.0282795	1.84223
_LAS[Phospho (STY)]RDDDDNSAPDISLEFR_.3	620887	655699	634362	588412	540068	678632	0.882362	0.120044	0.486746	0.588087	0.945662
_LAS[Phospho (STY)]RDDDDNSAPDISLEFR_.2	535056	477232	502023	497050	393298	553992	0.454312	0.225599	0.678065	0.749492	0.953793
_RPMS[Phospho (STY)]LDDSTLEAK_.2	462255	484718	472816	620436	524979	553211	0.415256	0.102882	0.0748679	0.147174	1.19639
_RPM[Oxidation (M)]S[Phospho (STY)]LDDSTLEAK_.2	14901.7	21625.2	18263.5	20678.6	18174.7	19391.2	0.719616	0.243867	0.623348	0.705016	1.06304
_EPS[Phospho (STY)]PTELAYTVK_.2	404636	410760	436685	301759	335764	336461	0.428581	0.846293	0.00383604	0.0241513	0.777892
_S[Phospho (STY)]NSAGS[Phospho (STY)]QPDESELIRPGSR_.2	2.35217e+06	2.30078e+06	2.30808e+06	1.58607e+06	1.12869e+06	1.14301e+06	0.0530187	0.0257527	0.0194582	0.0625723	0.554195
_SNSAGS[Phospho (STY)]QPDESELIRPGSR_.2	838298	1.66756e+06	1.55526e+06	1.15064e+06	844512	843030	0.0666173	0.268332	0.253296	0.359306	0.698867
_SNSAGS[Phospho (STY)]QPDESELIRPGSR_.3	1.16278e+06	1128842	1.25862e+06	116246	607210	693770	0.359091	0.0924826	0.0527195	0.11831	0.399191
_SNS[Phospho (STY)]AGS[Phospho (STY)]QPDESELIRPGSR_.3	736031	689360	712695	70554.9	387856	229205	0.212176	0.0459362	0.0317649	0.0846959	0.321604
_SNSAGS[Phospho (STY)]QPDESELIR_.2	8520.47	8911.46	11065.1	18851.4	13793.5	19832.3	0.270916	0.3026	0.0355047	0.091366	1.8415
_TWT[Phospho (STY)]LC[Carbamidomethyl (C)]GTPEYLAPEIILSK_.2	557421	341384	359400	613399	559635	735424	0.464489	0.719593	0.0713128	0.142626	1.51681
_TWT[Phospho (STY)]LC[Carbamidomethyl (C)]GTPEYLAPEIILSK_.3	53510.5	56712.1	59956.7	79597.5	91857.8	97205.2	0.247884	0.226684	0.0156729	0.0541381	1.57869
_GDS[Phospho (STY)]DS[Phospho (STY)]EDEREAGAHHR_.2	559.262	6278.27	3221.07	2676.36	4393.4	190.87	0.771351	0.703319	0.675221	0.747611	0.721832
_GDS[Phospho (STY)]DS[Phospho (STY)]EDEREAGAHHR_.3	10077.2	1440.14	3174.81	1634.73	1109.6	5855.85	0.106612	0.487306	0.548987	0.644975	0.585358
_GGRGDS[Phospho (STY)]DS[Phospho (STY)]EDEREAGAHHR_.3	472928	439148	253506	223207	336088	612744	0.761722	0.513193	0.988152	0.989875	1.00554
_GGRGDS[Phospho (STY)]DS[Phospho (STY)]EDEREAGAHHR_.4	100650	12236.1	20101.1	182735	80973.9	17440.1	0.177128	0.509817	0.437157	0.541848	2.1141
_GGRGDS[Phospho (STY)]DS[Phospho (STY)]EDEREAGAHHR_.2	19697.4	54638.9	26905.4	64616.6	22686.8	17004.9	0.0846144	0.667143	0.958655	0.967496	1.03029
_SKS[Phospho (STY)]PVVDKPASTTNSQVR_.3	37887.4	27795.5	33683.8	47855.4	48746.7	52993.4	0.599647	0.451309	0.0142044	0.0508029	1.50549
_RWS[Phospho (STY)]PS[Phospho (STY)]PPPR_.2	12986961	13625316	10511339	8582781	9401529	9465023	0.254399	0.16608	0.0664913	0.13747	0.739404
_RWS[Phospho (STY)]PSPPPR_.2	30023	38588.4	41998.3	52154.4	62037.7	61265.7	0.549242	0.883974	0.0108968	0.0434736	1.58628
_RWS[Phospho (STY)]PS[Phospho (STY)]PPPR_.3	37312.8	37684.7	54482.8	8683.93	9912.22	12430.3	0.178822	0.0765494	0.0249598	0.0726567	0.239623
_RWS[Phospho (STY)]PDS[Phospho (STY)]PPPRPR_.2	1.99815e+06	2.33303e+06	2.27114e+06	1.92295e+06	1.79606e+06	1.81811e+06	0.253961	0.253008	0.0601047	0.128246	0.838662
_RWS[Phospho (STY)]PDS[Phospho (STY)]PPPRPR_.3	600373	388165	550154	279324	414456	531017	0.698573	0.872216	0.34187	0.447739	0.795998
_GRS[Phospho (STY)]PIDSYR_.2	290831	372819	385189	281363	359832	328040	0.428257	0.741932	0.51918	0.616258	0.924102
_RRS[Phospho (STY)]PS[Phospho (STY)]PEQSPPPSAR_.3	47690.5	21725.9	21590.1	42739.4	41037.8	44441.1	0.0469054	0.028564	0.288457	0.39531	1.40889
_RRS[Phospho (STY)]PS[Phospho (STY)]PEQSPPPSAR_.2	18089.7	40132.2	24084.6	32609.6	51089.3	41413	0.904864	0.791804	0.17047	0.267948	1.52007
_RRS[Phospho (STY)]PS[Phospho (STY)]PEQS[Phospho (STY)]PPPSAR_.2	22882.7	26651	17184.2	16944.3	13489.5	9719.3	0.891271	0.727896	0.0668012	0.1378	0.601835
_RES[Phospho (STY)]PYYR_.2	25228.9	26583.5	35070.1	31693.9	37317	36066.7	0.314774	0.466697	0.179803	0.277122	1.20942
_S[Phospho (STY)]FEEKPFMEDVPR_.2	29410.7	18501.2	30419.2	13426.6	17896.5	22031.9	0.48256	0.592935	0.153107	0.247252	0.681147
_FGGGPPS[Phospho (STY)]PDASDLTIDLNLPFDRR_.3	36926.2	37096.6	27309.3	29715.4	32509	38152.4	0.324152	0.738928	0.941728	0.955465	0.990573
_ESYS[Phospho (STY)]PVHR_.2	25643.2	25113.2	33655.1	15017.4	14400.2	14708.8	0.139873	0.0103836	0.0393341	0.0975077	0.522754
_GGRS[Phospho (STY)]PS[Phospho (STY)]PVKR_.2	2160.51	2993.72	350.423	247.545	2135.94	3421.96	0.292315	0.833275	0.93793	0.9537	1.05464
_RPS[Phospho (STY)]PPPSYR_.2	543789	766709	748412	585427	736616	745890	0.030571	0.690324	0.974625	0.979742	1.00438
_RYS[Phospho (STY)]PS[Phospho (STY)]PTNSLSPSSDR_.2	264771	308732	180905	188714	190617	186812	0.0234275	0.00258179	0.236091	0.341166	0.750447
_MRS[Phospho (STY)]PSDDGSYSR_.2	4826.52	5951.16	3264.73	4103.04	7459.84	5781.44	0.961392	0.783203	0.428169	0.533008	1.23514
_MRSPS[Phospho (STY)]DDGSYSR_.2	15984.6	11873.6	7762.59	5176.84	3016.95	3678.69	0.414296	0.137533	0.0705522	0.142218	0.333303
_PALS[Phospho (STY)]PTQPTEK_.2	6062.98	2407.29	4235.13	7162.72	6620.56	6078.4	0.267227	0.163578	0.143352	0.235639	1.56325
_RES[Phospho (STY)]YS[Phospho (STY)]PVHR_.2	328296	437802	324223	232949	515665	620754	0.830842	0.188415	0.512277	0.609954	1.25593
_SAPPPPSS[Phospho (STY)]RPSS[Phospho (STY)]PPKEK_.2	1.09921e+06	1.26291e+06	935516	471034	576647	682260	0.718715	0.585196	0.0140018	0.0504328	0.5246
_ADANLPS[Phospho (STY)]PSDDIDRLELELR_.3	144028	149969	162048	203792	206573	216849	0.177761	0.716522	0.00139339	0.0142947	1.37533
_ADANLPS[Phospho (STY)]PSDDIDRLELELR_.2	106956	110788	108872	198690	188577	187079	0.0209511	0.170345	0.000892711	0.011927	1.75848
_ADANLPS[Phospho (STY)]PSDDIDR_.2	51514.4	51073.4	50632.3	100778	84781.4	79682.9	0.122167	0.00447096	0.0275986	0.0770311	1.73112
_GLS[Phospho (STY)]APTS[Phospho (STY)]PIIPSR_.2	1.99153e+06	1.92388e+06	1.95729e+06	1.15657e+06	1.10752e+06	1.08827e+06	0.0158268	0.959223	7.66812e-06	0.00125867	0.570837
_GLSAPTS[Phospho (STY)]PIIPSR_.2	200841	188851	202195	219879	220051	233092	0.735051	0.96823	0.0113734	0.0442497	1.13708
_GLS[Phospho (STY)]APTSPIIPSR_.2	168621	169742	171147	127083	131748	132519	0.0238422	0.311556	0.000420862	0.00819612	0.768089
_DAS[Phospho (STY)]LS[Phospho (STY)]PEPVVGSQSWLQK_.2	120013	130532	57525	61787.6	41973.8	22159.9	0.355568	0.400699	0.0990229	0.1802	0.408743
_SVGSAGS[Phospho (STY)]GVGMARPGTK_.2	7814.42	10194.3	9637.6	7481.12	8106.43	8022.19	0.150749	0.140671	0.1961	0.295306	0.853992
_S[Phospho (STY)]VGSAGSGVGMAR_.2	8492.67	11253.6	8450.3	12320.4	11215.8	12895.5	0.204904	0.438197	0.0781966	0.15142	1.29206
_EQAT[Phospho (STY)]SPNHPLGVNR_.2	88174.1	100022	96686.2	92323.8	97968.3	98160.8	0.312168	0.452767	0.785653	0.837241	1.01253
_GSS[Phospho (STY)]PYSSLR_.2	100769	99292.5	108767	86281.5	96489.4	89597.8	0.899955	0.978522	0.0446462	0.105661	0.881942
_GNVGVQIS[Phospho (STY)]PSPVR_.2	15106.4	11594.9	11112.5	23033.6	15473.2	18037.9	0.552434	0.484098	0.0874819	0.164647	1.49535
_HALLGS[Phospho (STY)]PDDR_.2	7973.45	5718.13	8635.23	10202.5	15253.5	12728	0.920216	0.534027	0.0470217	0.110149	1.71023
_YS[Phospho (STY)]PPTVLTSGR_.2	2442378	2.45576e+06	2460157	3.67979e+06	3.88651e+06	3.63135e+06	0.0242106	0.0115184	0.0035873	0.0233145	1.52177
_ESESDMVDGRYS[Phospho (STY)]PPTVLTSGR_.3	982274	947378	964826	1.08276e+06	1.13104e+06	1.1069e+06	0.220141	0.683762	0.0017405	0.0161447	1.14725
_EAISKS[Phospho (STY)]PTKDITSR_.2	76221.3	90720.7	105220	65705.7	66667.8	64743.6	0.140499	0.0109292	0.0954713	0.175655	0.724264
_ANS[Phospho (STY)]DLSADSMEGYQR_.2	168781	171824	177679	210264	164890	163911	0.0188782	0.0602781	0.696741	0.767183	1.0401
_ANS[Phospho (STY)]DLS[Phospho (STY)]ADSMEGYQR_.2	63235.8	17313.2	18794.5	39788.6	31855.7	17756.7	0.118393	0.308314	0.853947	0.888755	0.899919
_DVAPKS[Phospho (STY)]PTKDVAPR_.2	84110.1	154085	131194	76495.1	111716	92203.3	0.630547	0.391195	0.289441	0.395913	0.759129
_DVAPKS[Phospho (STY)]PTKDVAPR_.3	54718.7	24495.2	37163.6	33645.5	28683.2	38607.8	0.529893	0.194348	0.623992	0.705016	0.867319
_IVPDEDLS[Phospho (STY)]DGQLR_.2	75967.4	72223.7	81656.7	92408.6	93104.7	92052.3	0.144216	0.0283225	0.0271901	0.0761518	1.20761
_AMQS[Phospho (STY)]PQSSASSGFSSR_.2	20397.2	20205.3	23568.5	28028	30553.6	33079.2	0.438415	0.715112	0.00894434	0.0388585	1.42838
_GHS[Phospho (STY)]AAEPEIR_.2	4370.6	4819.51	2959.78	2670.61	1240.88	1238.63	0.378292	0.838943	0.0350339	0.09056	0.423882
_AVAPKS[Phospho (STY)]PTKEVAPK_.2	7047.3	16230.1	11201.5	6205.44	10152.9	7624.83	0.340902	0.31706	0.321043	0.425643	0.695591
_AVAPKS[Phospho (STY)]PTKEVAPK_.3	1853.34	1100.51	347.684	2002.89	1099.77	1413.63	0.690692	0.53853	0.479439	0.581092	1.36794
_QVAKPSS[Phospho (STY)]QSDFK_.2	21106.8	26271	26987.2	18942.8	21699.8	23217.4	0.688137	0.623997	0.202012	0.301836	0.858738
_RVS[Phospho (STY)]FGS[Phospho (STY)]LK_.2	347456	362354	363963	221484	203403	191696	0.0401764	0.535198	0.000376387	0.00758716	0.574221
_VGRPSLAAKS[Phospho (STY)]PS[Phospho (STY)]PSK_.2	44813.2	60849.2	54137.5	23753.5	28580.4	26166.9	0.284855	0.166606	0.0209305	0.0657979	0.491244
_RLWS[Phospho (STY)]VGDDREDGPR_.3	83221.6	63597.2	76396.3	28828.1	62997.1	79087.4	0.122468	0.261787	0.364151	0.470188	0.765686
_LWS[Phospho (STY)]VGDDR_.2	7127.41	8862.07	8422.81	3952.86	5858.42	4443.3	0.545879	0.906707	0.0120971	0.0456914	0.58391
_LRT[Phospho (STY)]LS[Phospho (STY)]TEDSGPR_.2	6603.11	8278.39	9026.47	6611.94	6353.93	6869.96	0.0852421	0.0862378	0.194587	0.293605	0.829674
_LWS[Phospho (STY)]VGDDREDGPR_.2	265346	226628	241782	389858	333279	294590	0.694441	0.283997	0.059968	0.128192	1.38701
_LWS[Phospho (STY)]VGDDREDGPR_.3	23210.2	21908.6	27867.2	29422	22623.9	36220.1	0.265554	0.348952	0.328589	0.433964	1.20936
_SLNTS[Phospho (STY)]PMLQR_.2	69946.1	76295.2	77703	81640.7	71716.9	72562.4	0.759644	0.719162	0.876969	0.907372	1.00882
_LGGSATDLAVSAGGAS[Phospho (STY)]PELR_.2	73161.6	74249.1	73705.4	110954	102462	110430	0.0263743	0.0290369	0.00585976	0.0302817	1.4646
_KAS[Phospho (STY)]LDMPVIK_.2	70573.6	67223	74206.3	73054.2	71015.8	73830.8	0.410318	0.294746	0.441695	0.545919	1.02782
_KAS[Phospho (STY)]LDM[Oxidation (M)]PVIK_.2	1159.01	457.909	1670.89	1164.04	346.262	331.043	0.19103	0.757749	0.344165	0.450394	0.560052
_TPMALPLRPS[Phospho (STY)]PR_.2	7839.75	9205.68	8748.92	12370.9	16072.1	14464.4	0.429781	0.246368	0.0225783	0.0690796	1.66344
_RS[Phospho (STY)]S[Phospho (STY)]GTGTPLSQR_.2	7819.27	7300.15	7247.89	3112.16	1856.86	1483.48	0.0744626	0.24136	0.00408889	0.0250567	0.288479
_AAS[Phospho (STY)]DEALASVHR_.2	391610	409491	439591	575131	602346	586216	0.0952727	0.480702	0.00133008	0.0138198	1.42154
_AAS[Phospho (STY)]DEALASVHRK_.2	26390.9	49476.3	43044.8	9561.23	12610.9	11086.1	0.158835	0.035676	0.0513279	0.116784	0.279688
_AAS[Phospho (STY)]DEALASVHRK_.3	15793.8	4196.08	9994.96	3836.6	2144.02	4751.34	0.131549	0.102035	0.190511	0.289165	0.357913
_SQS[Phospho (STY)]LPNLLR_.2	127628	136793	133904	95294.6	110912	79676.7	0.44455	0.166923	0.0436971	0.104274	0.717716
_SPIHEEEEPFES[Phospho (STY)]S[Phospho (STY)]GDETMKDSR_.3	25155.7	12282	21152.8	4091.82	5639.84	11401.5	0.522501	0.506945	0.0606577	0.129305	0.360693
_VTS[Phospho (STY)]PTTAPASGVASAVAK_.2	113482	117261	109703	239416	238328	240504	0.00805353	0.155103	0.000109178	0.00383126	2.10972
_S[Phospho (STY)]ALIAQWEQR_.2	9928.36	9172.68	9634.91	2823.41	2943.89	4441.01	0.0550694	0.302485	0.00262534	0.019911	0.355245
_VAAES[Phospho (STY)]DEELFDGVDNPAAAGAATPTADER_.3	43498.9	55852.5	46788.4	64550.8	74114.6	93724.4	0.663145	0.311427	0.0618913	0.131084	1.59019
_VAAES[Phospho (STY)]DEELFDGVDNPAAAGAAT[Phospho (STY)]PTADER_.3	31364.6	16745.1	45984.2	12434.2	10855.4	14013	0.0822356	0.0262223	0.152628	0.246651	0.396441
_DLDLGPSGNTEPGS[Phospho (STY)]PGSHESTR_.2	2.35884e+06	2.40477e+06	2.34958e+06	5013589	2.46579e+06	2.43479e+06	7.05393e-05	0.0013257	0.388599	0.493644	1.39377
_DLDLGPSGNTEPGS[Phospho (STY)]PGSHESTR_.3	1.09364e+06	2125181	2.05759e+06	572552	2212815	2336361	0.0730422	0.508763	0.942226	0.955465	0.970684
_EAAKES[Phospho (STY)]PPEATPPAR_.2	137731	128613	106743	119987	106962	111736	0.391478	0.291781	0.341942	0.447739	0.90779
_EAAKES[Phospho (STY)]PPEATPPAR_.3	3857.32	4526.77	3187.87	5195.76	4271.97	6119.55	0.975009	0.686287	0.118737	0.205465	1.34698
_SFS[Phospho (STY)]KESSSAADTR_.2	45304.4	51909.4	39719.4	35108	33254.9	27296.8	0.961963	0.615581	0.038344	0.096195	0.698587
_VPLLLS[Phospho (STY)]DNDDERVPLAAEK_.3	10814.5	11145.5	11825.6	14190	13246.6	10322	0.52991	0.125307	0.373912	0.478424	1.11759
_SSS[Phospho (STY)]FEKPPR_.2	279988	345896	353278	237454	262571	264010	0.200637	0.241204	0.0771744	0.150426	0.780296
[truncated: 300 more rows]

## Sheet: Salivary45°C|26°C
Peptides	26℃_1	26℃_2	26℃_3	45℃_1	45℃_2	45℃_3	p.normal.distribution	p.variance.homo	p.t.test	p.adjust.BH	Fold.Change
_LGIHEDS[Phospho (STY)]QNR_.2	46104.3	45225.5	34221.3	46432.7	53528.2	50430.6	0.348904	0.445672	0.150454	0.216392	1.19785
_PGT[Phospho (STY)]PGGRRGGS[Phospho (STY)]R_.2	333395	215807	219787	34711.7	199234	219176	0.16467	0.603665	0.21773	0.289785	0.589244
_PGTPGGRRGGS[Phospho (STY)]R_.2	262801	268055	271103	112040	91240.2	102088	0.0178605	0.279866	0.000312624	0.00435034	0.380778
_IYQY[Phospho (STY)]IQSR_.2	363291	384584	388309	241223	271560	268580	0.117981	0.787268	0.000832654	0.0070996	0.687708
_AKLPEATS[Phospho (STY)]AELAELVEK_.2	193191	167290	157316	175186	122908	113860	0.609587	0.4742	0.201526	0.272817	0.795588
_DVLDIEQFS[Phospho (STY)]TVK_.2	36413.6	42422.2	30404.9	39079.9	42367.9	41490.5	0.144145	0.150768	0.317687	0.392847	1.12539
_DVLDIEQFS[Phospho (STY)]T[Phospho (STY)]VK_.2	19634	10416.7	6097.83	43140	59846.5	56316.4	0.28072	0.760873	0.00378336	0.016267	4.40691
_YFLGQS[Phospho (STY)]VLR_.2	12268.9	11978.4	10835.6	279801	244044	241087	0.0172214	0.00355389	0.00257833	0.0127953	21.8036
_S[Phospho (STY)]RLDTDYR_.2	74348.4	74507.4	59745.9	32481.1	35484.2	29477.9	0.100424	0.223632	0.0101639	0.0304208	0.467125
_MS[Phospho (STY)]LPGVR_.2	19111	20815	5501.7	298477	284956	246670	0.0298548	0.179262	0.00172273	0.010255	18.273
_S[Phospho (STY)]VVGTPAYLAPEVLR_.2	18917.1	17402.8	17920	30034.7	31035.1	28850.3	0.0461276	0.660008	0.00020754	0.0033713	1.65782
_APES[Phospho (STY)]PAPTPPT[Phospho (STY)]PR_.2	1.50633e+06	1.37871e+06	1.46701e+06	814985	843353	829169	0.0277071	0.0932009	0.00258513	0.0127953	0.571571
_GDKEMLIS[Phospho (STY)]NER_.2	49279.3	52113.7	45081.3	11802	8453.09	5830.55	0.0508591	0.832784	0.000137339	0.00277658	0.17809
_GGNETVQES[Phospho (STY)]NAFRS[Phospho (STY)]K_.2	70503.7	420799	4293525	247760	235197	262600	0.000143693	0.000161552	0.424547	0.498796	0.155817
_VLS[Phospho (STY)]PADKTNIK_.2	26820.7	29634.9	26573.4	33186.4	30580	32762.2	0.370436	0.805186	0.0255164	0.0571248	1.16259
_S[Phospho (STY)]PPPASGYSWGAGYGSSDR_.2	4570858	4602182	4.46189e+06	2.05078e+06	2.41879e+06	3.2427e+06	0.125541	0.0320553	0.0289129	0.0615297	0.565626
_RS[Phospho (STY)]PPPASGYSWGAGYGSSDR_.3	668846	736562	826112	627438	666168	431073	0.598441	0.56024	0.133886	0.197063	0.772872
_KDAEEQTHPPPS[Phospho (STY)]PSAS[Phospho (STY)]PPPQQPDR_.3	5607636	4828950	4284153	1.64243e+06	1.70627e+06	1.5786e+06	0.0824749	0.0211872	0.0129463	0.0362667	0.334718
_KDAEEQTHPPPS[Phospho (STY)]PSASPPPQQPDR_.3	861660	980369	874599	1.0434e+06	907952	853199	0.22076	0.610801	0.691348	0.74112	1.03236
_DAEEQTHPPPS[Phospho (STY)]PSAS[Phospho (STY)]PPPQQPDR_.3	2.68766e+06	2.49905e+06	2.35156e+06	1.15813e+06	1.18203e+06	1.15626e+06	0.0319184	0.0171339	0.00491791	0.0189893	0.463824
_DAEEQTHPPPS[Phospho (STY)]PSASPPPQQPDR_.3	1.5688e+06	1258297	1.13676e+06	2.28132e+06	2.50765e+06	2.1511e+06	0.418162	0.790318	0.00445742	0.0178881	1.75084
_S[Phospho (STY)]MPNVNWHLSTDPPK_.2	725644	786151	792927	1.04354e+06	933107	929262	0.579342	0.489012	0.0165445	0.0422584	1.26085
_S[Phospho (STY)]PHMNNEEPIELAHFPGARPPKPTEIPK_.4	84873.9	149109	141378	69020	146256	147789	0.0159328	0.752794	0.907366	0.926264	0.967241
_S[Phospho (STY)]PHMNNEEPIELAHFPGARPPKPTEIPK_.5	23546.5	29908.6	33513	8337.26	22422.2	17734.4	0.887847	0.659762	0.0715142	0.122604	0.557606
_SDVS[Phospho (STY)]GVSDHDVAALSGALR_.2	35760.5	38964.8	32556.2	39255	28034.8	33644.9	0.64632	0.489487	0.608187	0.673564	0.94084
_SDVS[Phospho (STY)]GVS[Phospho (STY)]DHDVAALSGALR_.2	16192	24495.2	8207.43	32921.5	31039.3	34498.1	0.358748	0.0898066	0.0665194	0.116273	2.01369
_YASYS[Phospho (STY)]PHLR_.2	69277.7	74389.8	77010.1	167778	144322	151866	0.0776874	0.195886	0.0038393	0.0163571	2.10247
_S[Phospho (STY)]PQFHRPPDGNR_.3	39291	24598	41018.4	56954.6	84236.5	90520.6	0.466636	0.405293	0.0360083	0.0720503	2.20872
_S[Phospho (STY)]PQFHRPPDGNR_.2	17891.7	43436.1	33876	130078	33547.9	33342.9	0.00367572	0.104647	0.403748	0.478028	2.06891
_SAT[Phospho (STY)]LPVGGR_.2	96225.2	96113.7	103971	76375.7	92896.4	89659.6	0.543676	0.416575	0.116365	0.177361	0.873855
_THS[Phospho (STY)]SEFSC[Carbamidomethyl (C)]GK_.2	52175.6	45799.7	33780.6	22389.2	10783.5	33994.8	0.877722	0.784421	0.0693881	0.120015	0.509787
_IKS[Phospho (STY)]LNDNFIQSFQNK_.2	12834.2	12138.2	12629.3	23678.3	16393.7	17416.2	0.149219	0.019132	0.0993267	0.158033	1.52887
_IKS[Phospho (STY)]LNDNFIQSFQNK_.3	5971.58	6427.1	8320.79	1914.39	6802.85	5644.8	0.262169	0.382525	0.28984	0.363871	0.693166
_S[Phospho (STY)]LNDNFIQSFQNK_.2	10595.7	10497.5	15584.3	33334.8	34543.2	27897.9	0.136783	0.80455	0.00200581	0.0109375	2.6113
_LLVLPKPPT[Phospho (STY)]PPKPPT[Phospho (STY)]PR_.3	65642.4	69359.8	76934.8	21921.8	26640.7	24713.6	0.0629417	0.289982	0.00180366	0.0103349	0.345745
_LLVLPKPPT[Phospho (STY)]PPKPPT[Phospho (STY)]PR_.2	18764.7	19178.6	18391.7	15017	3651.45	6481.13	0.0737216	0.0109811	0.0924995	0.150514	0.446429
_ESS[Phospho (STY)]PPPPVPPPPPSVVR_.2	382037	364627	399447	392235	423539	673950	0.00206108	0.0283522	0.327185	0.40135	1.29981
_DTS[Phospho (STY)]PALLDTGSLSR_.2	105553	95797	95710.5	127219	129432	144817	0.331896	0.514217	0.0100669	0.0301749	1.35147
_NIYAHLQPEDGGEVS[Phospho (STY)]D_.2	1.433e+06	8589056	10939558	1.08053e+06	5.01727e+06	10528020	0.234665	0.957135	0.73363	0.777147	0.793156
_QY[Phospho (STY)]SNESDKHSQSSR_.3	12726.7	4562.91	8644.81	1388.23	6037.63	17937.5	0.87492	0.37065	0.974484	0.978136	0.977982
_VSLAEEHDNES[Phospho (STY)]R_.2	5492.21	5040.12	5245.85	27674.7	32791.8	31580.7	0.0206501	0.0169011	0.0034737	0.0152544	5.83383
_RSS[Phospho (STY)]VGSGSGR_.2	501.242	479.666	490.454	2246.13	2577.92	1914.34	0.0569356	0.00309828	0.0116305	0.0336357	4.5797
_SEPTPIVTS[Phospho (STY)]PPAT[Phospho (STY)]PK_.2	241807	220226	193528	50866.7	88166.7	48074.4	0.155355	0.922124	0.00123196	0.00868445	0.285416
_KWSS[Phospho (STY)]LDNVNNISVR_.2	127019	130831	105964	63511.7	35656	49583.9	0.31074	0.960488	0.00303114	0.0139693	0.408867
_WSS[Phospho (STY)]LDNVNNISVR_.2	94415.7	59428.8	71027.1	1808.36	2821.82	2315.09	0.0914417	0.00245061	0.0194099	0.0473752	0.0308855
_SKLEDS[Phospho (STY)]DS[Phospho (STY)]DS[Phospho (STY)]GPEDRNPPAK_.2	2068123	3.34638e+06	3.14422e+06	2.39097e+06	1.83028e+06	2.03578e+06	0.22242	0.29064	0.183314	0.253774	0.731071
_SKLEDS[Phospho (STY)]DS[Phospho (STY)]DS[Phospho (STY)]GPEDRNPPAK_.3	1.20587e+06	626925	726805	247390	1306757	1.07967e+06	0.654368	0.468417	0.950509	0.959916	1.029
_SKLEDSDS[Phospho (STY)]DS[Phospho (STY)]GPEDRNPPAK_.2	926988	1.59551e+06	1.48392e+06	330790	192953	252222	0.137897	0.0753643	0.0310996	0.0653396	0.19368
_SKLEDSDS[Phospho (STY)]DS[Phospho (STY)]GPEDRNPPAK_.3	171971	146149	197793	11908.1	79157.8	146407	0.434983	0.256973	0.126346	0.188031	0.460298
_SKLEDS[Phospho (STY)]DS[Phospho (STY)]DS[Phospho (STY)]GPEDRNPPAK_.4	13373	5728.7	5536.92	3051.66	5399.01	704.317	0.237863	0.430183	0.173988	0.243061	0.371571
_LEDS[Phospho (STY)]DS[Phospho (STY)]DS[Phospho (STY)]GPEDRNPPAK_.2	89192.9	112464	112688	109475	79093.2	98951.7	0.265799	0.866144	0.492729	0.565061	0.914665
_SKLEDS[Phospho (STY)]DS[Phospho (STY)]DS[Phospho (STY)]GPEDR_.2	10535.1	17227.7	13583.8	112623	133445	140401	0.0361311	0.105048	0.00364376	0.0158711	9.34705
_SKLEDSDS[Phospho (STY)]DS[Phospho (STY)]GPEDR_.2	2122.18	2194.92	1743.51	7862.7	8445.08	7280.32	0.0386681	0.294616	0.000984634	0.00764518	3.89203
_LEDS[Phospho (STY)]DS[Phospho (STY)]DS[Phospho (STY)]GPEDRNPPAKK_.2	76564.4	110764	103581	30627.6	20943.1	23609	0.128938	0.145164	0.0149704	0.0398034	0.258429
_LEDS[Phospho (STY)]DS[Phospho (STY)]DS[Phospho (STY)]GPEDRNPPAKK_.3	3082.75	1210.78	1493.54	2202.94	2454.71	1951.16	0.964984	0.119973	0.6886	0.739557	1.142
_TGPGWQSDDKRPS[Phospho (STY)]PR_.3	30784.6	23008.2	29364.8	13187.7	16260.7	14724.2	0.25948	0.242268	0.0216344	0.051514	0.531191
_[Acetyl (Protein N-term)]S[Phospho (STY)]GVALSPDAPAIR_.2	144615	141791	140709	79176.3	70243.8	43666.2	0.113289	0.0267443	0.0172422	0.0434145	0.452071
_KNS[Phospho (STY)]GASVGSDSSSQQVAAK_.2	27768.7	22733.5	17698.3	34081.5	25625.2	17168.8	0.694125	0.520907	0.643287	0.703349	1.1272
_[Acetyl (Protein N-term)]S[Phospho (STY)]ETDWDTVTYLR_.2	18984	20139.4	21294.8	33832	30166.6	24928.5	0.390103	0.12761	0.0586239	0.105572	1.47186
_EKAAEDDS[Phospho (STY)]ES[Phospho (STY)]EDDDPELPAHQAQK_.3	125841	103889	106630	71815.8	87227.4	90302	0.959943	0.811962	0.0334367	0.0687666	0.741303
_QHPPFVVAT[Phospho (STY)]PPDAFVAS[Phospho (STY)]PVSAAVPASSSR_.3	24488.6	35648.8	34849.9	9628	8270.55	6913.11	0.0940414	0.0940086	0.0189669	0.0465058	0.26121
_AVVPQLS[Phospho (STY)]PS[Phospho (STY)]PPLASC[Carbamidomethyl (C)]EPLTVK_.3	15660	13258.8	12355.8	3485.4	1553.79	3339.02	0.149354	0.565284	0.00155463	0.00982766	0.202987
_KEES[Phospho (STY)]EEEDDDM[Oxidation (M)]GFGLFD_.2	473693	476669	463177	557966	492831	572322	0.0958883	0.0580859	0.099999	0.158975	1.14827
_KEES[Phospho (STY)]EEEDDDMGFGLFD_.2	79700.5	14745.4	10973.5	7664.92	9936.42	31676.5	0.0100916	0.211486	0.496711	0.568921	0.467446
_EAGLLDREDDLLS[Phospho (STY)]L_.2	5785.51	5822.25	3335.45	17118.3	23360.5	20637.7	0.185375	0.342257	0.00570738	0.0205908	4.08992
_LGAS[Phospho (STY)]PPLFSSGFKPQEEEELR_.3	4984.9	4921.26	5048.55	6321.81	7518.04	6919.92	0.165704	0.0255312	0.0292276	0.0620146	1.38818
_SNKEDGYDS[Phospho (STY)]DDFM_.2	233578	265075	264845	229132	254515	293052	0.641798	0.478876	0.849133	0.879078	1.01729
_DRHDS[Phospho (STY)]EGDNDLR_.2	19660.9	27127.4	14621.4	4921.95	5985.87	5281.12	0.207801	0.0173981	0.0524935	0.0971795	0.263622
_SAES[Phospho (STY)]GDVSAASR_.2	83491.9	45147.9	15624	83777.5	146881	95274.8	0.840672	0.987467	0.0933919	0.15162	2.25929
_SAES[Phospho (STY)]GDVSAASR_.1	40929	38691.4	43166.5	108827	29152.9	25362.8	0.00726159	0.00602997	0.668708	0.723028	1.33029
_TPS[Phospho (STY)]FLKK_.2	15920	13667.3	16092.8	188240	162373	167324	0.0192679	0.0222316	0.00232994	0.0122379	11.3384
_GLRT[Phospho (STY)]PS[Phospho (STY)]FLK_.2	44470.4	44294.9	49382.5	126856	96846.2	112145	0.114522	0.0749311	0.0142664	0.0388475	2.43108
_GLRT[Phospho (STY)]PS[Phospho (STY)]FLKK_.2	28292	23322.6	25018.8	44779.1	52008.4	66768.3	0.35698	0.0998321	0.0407301	0.0789906	2.13426
_[Acetyl (Protein N-term)]SENNPDS[Phospho (STY)]EMEEPTAQETK_.2	1.04226e+06	1.0124e+06	851430	1112986	1.1354e+06	1.21049e+06	0.784888	0.394952	0.0705645	0.121657	1.19022
_RLS[Phospho (STY)]SLEAAAK_.2	509011	510034	498328	1.71271e+06	1.64052e+06	1709244	0.00723699	0.0530649	0.000292135	0.00413898	3.33634
_RLS[Phospho (STY)]S[Phospho (STY)]LEAAAK_.2	214087	137836	222564	283509	315940	326378	0.572175	0.371693	0.0319358	0.0665096	1.61157
_GGS[Phospho (STY)]DVPMLTAAR_.2	225569	218182	212579	48471.8	25179.8	30172.7	0.0200055	0.438087	0.000163179	0.00306748	0.158189
_ALEPLEES[Phospho (STY)]S[Phospho (STY)]EEEEEDPSTSDGTTHEK_.3	237189	190169	159674	375175	338253	299664	0.766072	0.966091	0.0106171	0.0312788	1.72579
_LRS[Phospho (STY)]PC[Carbamidomethyl (C)]PETGDK_.2	4488.07	862.494	2562.09	1527.72	1651.98	8102.14	0.137958	0.375858	0.67421	0.728076	1.4258
_QVGAHS[Phospho (STY)]PTAVESR_.2	66806.8	96482.6	90098.8	269987	109560	110175	0.00654947	0.0591236	0.276446	0.351379	1.93269
_EALS[Phospho (STY)]PSLNR_.2	473842	313022	283877	659751	418970	438711	0.54903	0.736598	0.205029	0.276582	1.41718
_LEQPPS[Phospho (STY)]APPS[Phospho (STY)]PR_.2	1.3027e+06	1.56236e+06	1.58997e+06	1.99661e+06	2.48394e+06	2.58183e+06	0.399988	0.40521	0.0239896	0.0552557	1.58526
_LEQPPSAPPS[Phospho (STY)]PR_.2	550164	599441	578912	614304	607619	605520	0.178525	0.0699463	0.143202	0.208056	1.05723
_LEQPPS[Phospho (STY)]APPS[Phospho (STY)]PREPGR_.2	267320	309766	293940	216.316	429.839	2.79326	0.0132895	0.000399727	0.00181554	0.01035	0.000745039
_PLS[Phospho (STY)]PGIPASGGPGVGILAR_.2	26578.2	29834.2	27302.4	214620	153335	197893	0.0500244	0.00756693	0.0125149	0.03548	6.75925
_SFHQDQKPPES[Phospho (STY)]PKPER_.3	314759	438618	458553	690565	388407	462697	0.245028	0.3915	0.359671	0.43358	1.27208
_SFHQDQKPPES[Phospho (STY)]PKPER_.2	92311.1	301029	211706	1.05711e+06	157076	169429	0.00320131	0.0824918	0.477307	0.549339	2.28679
_SFHQDQKPPES[Phospho (STY)]PKPER_.4	188316	40809	103168	47606.7	276623	334778	0.428227	0.38257	0.348008	0.422778	1.98322
_S[Phospho (STY)]LPVYPTSPTIK_.2	412053	392073	398632	408991	364495	433445	0.920375	0.158445	0.952463	0.961152	1.00347
_IVINDASQLPHDY[Phospho (STY)]SSTPGGTIFSTT[Phospho (STY)]PGGSR_.3	24701450	20462090	26120718	10657987	11116026	10489106	0.0710533	0.0271922	0.0157455	0.0410994	0.452598
_IVINDASQLPHDY[Phospho (STY)]SSTPGGTIFSTT[Phospho (STY)]PGGSR_.4	3.19236e+06	2.96292e+06	3.42179e+06	746063	754532	737595	0.0193062	0.00386955	0.00288736	0.0134807	0.233703
_NLPVIPGVTLSSS[Phospho (STY)]PDASK_.2	4658374	4655174	4512643	3.12361e+06	2838752	2873664	0.0265506	0.443698	0.000444444	0.00520461	0.639079
_NLPVIPGVTLSSS[Phospho (STY)]PDASK_.3	47719.7	43335	60763.8	16410.4	23173.2	23850.9	0.497317	0.340265	0.0171307	0.0432914	0.417831
_T[Phospho (STY)]PPKNLPVIPGVTLSSS[Phospho (STY)]PDASK_.3	858204	855508	847752	96053.8	109178	108623	0.00543587	0.694262	5.61504e-08	3.00826e-05	0.122529
_T[Phospho (STY)]PPKNLPVIPGVTLSSSPDASK_.3	121466	130442	127301	51909.9	61979.8	48930.6	0.0407393	0.612002	0.000261837	0.00384326	0.429368
_NSPVART[Phospho (STY)]PPK_.2	26970.1	49518.1	63655.9	2130.63	25172.5	45026.1	0.895268	0.851161	0.240733	0.313993	0.516106
_NS[Phospho (STY)]PVART[Phospho (STY)]PPK_.2	15624.6	22449	21674.7	16397.8	5647.81	6859.67	0.283334	0.571598	0.0742228	0.125932	0.483784
_NS[Phospho (STY)]PVART[Phospho (STY)]PPKNLPVIPGVTLSSSPDASK_.3	1.30236e+06	1.33925e+06	881998	80176.4	67139.5	93213.2	0.0441754	0.00692185	0.0172807	0.0434145	0.0682621
_NS[Phospho (STY)]PVART[Phospho (STY)]PPKNLPVIPGVTLSSSPDASK_.4	311897	342505	320763	7626.56	13198.9	10412.7	0.0113494	0.0642795	0.000601761	0.00603268	0.0320337
_AT[Phospho (STY)]S[Phospho (STY)]NVFAM[Oxidation (M)]FTQHQVQEFK_.2	194175	202157	184250	168330	151051	149377	0.457481	0.843243	0.0100305	0.0301749	0.807393
_AT[Phospho (STY)]S[Phospho (STY)]NVFAM[Oxidation (M)]FTQHQVQEFK_.3	20172.6	26487.3	26400.2	8607.77	13560.3	15822.4	0.562858	0.980928	0.0173111	0.04344	0.519991
_SM[Oxidation (M)]GGLGDDDTPDLEQTGDS[Phospho (STY)]DDEEIPDLETNNKE_.3	6727563	7.14275e+06	7557930	7487841	6385540	6.93669e+06	0.786677	0.721856	0.634244	0.695591	0.971152
_SM[Oxidation (M)]GGLGDDDTPDLEQT[Phospho (STY)]GDS[Phospho (STY)]DDEEIPDLETNNKE_.3	2.44733e+06	2.51465e+06	2.67503e+06	3.35844e+06	2.76091e+06	2.98354e+06	0.546849	0.260879	0.0925803	0.150531	1.19194
_SM[Oxidation (M)]GGLGDDDTPDLEQTGDS[Phospho (STY)]DDEEIPDLETNNK_.3	1.47126e+06	1668090	578772	2.29451e+06	1.89908e+06	2.05325e+06	0.439145	0.21174	0.116454	0.177371	1.68011
_WVDEDDS[Phospho (STY)]GDELGAGGGDFEEMMR_.3	734367	707686	703119	161940	233903	156536	0.0200895	0.264781	0.00066076	0.00636067	0.257499
_VGT[Phospho (STY)]PDS[Phospho (STY)]ISS[Phospho (STY)]LDSAAATQQK_.2	1296016	898692	501369	737640	851178	913927	0.686366	0.0994298	0.807621	0.84426	0.928291
_VGT[Phospho (STY)]PDS[Phospho (STY)]ISSLDSAAATQQK_.2	979506	1.14554e+06	1.23206e+06	484383	582879	747137	0.617519	0.966036	0.00852367	0.0270611	0.540464
_DNEKT[Phospho (STY)]QAALDAITEAAK_.3	458219	477346	497010	441195	476632	426694	0.858066	0.723959	0.194675	0.266234	0.938534
_PKPQPEKVGT[Phospho (STY)]PDAHPR_.3	11703.5	13835.6	10697.3	4951.45	634.861	620.417	0.241089	0.580981	0.0069288	0.0236064	0.171284
_VAQPAVS[Phospho (STY)]PVKR_.2	6320.18	8257.87	8154.5	30562.2	21234.9	22314.9	0.215525	0.0906092	0.0241669	0.0553224	3.26017
_LGPPAVGLPHS[Phospho (STY)]GS[Phospho (STY)]S[Phospho (STY)]S[Phospho (STY)]AER_.2	481808	280731	421280	368737	209239	256449	0.780042	0.771711	0.204033	0.275689	0.704859
_LGPPAVGLPHS[Phospho (STY)]GS[Phospho (STY)]S[Phospho (STY)]S[Phospho (STY)]AER_.3	1631.21	1061.89	1346.55	1524.69	1142.01	1333.35	0.791972	0.61984	0.950467	0.959916	0.990194
_S[Phospho (STY)]GLIPSNYVAENATEVLHPLHEAAK_.3	59426.3	56409.1	53391.9	33637.8	42767.4	38202.6	0.499867	0.605471	0.00689434	0.0235264	0.677242
_RWS[Phospho (STY)]APDQVAPVQER_.2	30981.1	27485.7	29309.5	15144.7	14520.1	8461.74	0.248719	0.364858	0.00697874	0.0236989	0.434361
_EPS[Phospho (STY)]DDGLGDGEAPNKRPR_.3	3.51713e+06	2.18176e+06	2.74131e+06	372660	754490	811514	0.404111	0.225351	0.0207426	0.0498894	0.229694
_EPS[Phospho (STY)]DDGLGDGEAPNKRPR_.2	743015	1.61623e+06	1.16431e+06	495032	174740	171818	0.469531	0.305665	0.0546015	0.100095	0.238847
_REPS[Phospho (STY)]DDGLGDGEAPNKR_.3	135787	51320.1	73791.9	89484.7	355399	358935	0.0415135	0.150483	0.172487	0.241753	3.08095
_REPS[Phospho (STY)]DDGLGDGEAPNKR_.2	22949.3	42000	28200.7	81509.8	73950.2	66419.3	0.392763	0.738449	0.00478717	0.0186187	2.38196
_EPS[Phospho (STY)]DDGLGDGEAPNK_.2	25235.6	35199.6	35925.5	68824.9	114050	118176	0.131898	0.0941042	0.0441944	0.0844104	3.12421
_REPS[Phospho (STY)]DDGLGDGEAPNK_.2	747825	819447	777029	1.8811e+06	2.03389e+06	2151767	0.0345996	0.134063	0.00239436	0.0124144	2.58787
_REPS[Phospho (STY)]DDGLGDGEAPNK_.3	37560	23753.6	9947.08	513.365	89526.4	123560	0.323188	0.0934252	0.324183	0.398914	2.99744
_VPLT[Phospho (STY)]PGAVINVPLGAR_.2	1324.68	1378.87	1229.92	9076.01	7950.22	5015.21	0.0933363	0.00369652	0.0377871	0.0747718	5.60355
_DRS[Phospho (STY)]PYEIIDESR_.2	3.45588e+06	4.39469e+06	4.57012e+06	5.76952e+06	6024108	7.23709e+06	0.90228	0.73498	0.0204409	0.0494411	1.53218
_DRS[Phospho (STY)]PYEIIDESR_.3	74702.1	100219	134301	97943.5	145606	121775	0.859509	0.775017	0.446857	0.521009	1.18143
_S[Phospho (STY)]RDRS[Phospho (STY)]PYEIIDESR_.3	23121.6	23595	23358.3	31010.6	38557.8	16245.7	0.502188	0.00142946	0.507325	0.578297	1.22461
_RKS[Phospho (STY)]DEQLENSTAK_.2	3378.15	3274.17	2598.44	1919.57	2514.37	2003.75	0.370064	0.730455	0.0414834	0.0802338	0.695909
_ALDVEAS[Phospho (STY)]PPPS[Phospho (STY)]PQGEPPRVPPLHISLR_.4	30784.6	18317.4	28787.6	1784.62	1519.95	1255.29	0.0597466	0.0043644	0.0239673	0.0552557	0.0585426
_VPDSTYEMVGGLDK_.2	5833.31	3992.48	4652.69	8505.37	3205.71	4646.44	0.308205	0.208518	0.73776	0.77998	1.12978
_KES[Phospho (STY)]PPMMHR_.2	28102.1	42060.7	45358.7	123991	69361.1	66248.7	0.281497	0.149553	0.115473	0.176379	2.24721
_GGVPGSTS[Phospho (STY)]PVPR_.2	19292.4	20825.4	20058.9	48583.8	42109.2	46346	0.0413488	0.106096	0.00380358	0.0162696	2.27727
_EQSPSTPKS[Phospho (STY)]PLK_.2	13928.2	19204.1	16504.5	53660.1	45755.7	40626.3	0.222331	0.277641	0.00795315	0.0258628	2.82134
_S[Phospho (STY)]ESESAPLVHR_.2	23053.5	22857.5	22318	44959.4	44586.9	41606.8	0.0179009	0.0857518	0.00179514	0.0103349	1.92225
_LQEDLLS[Phospho (STY)]DD_.1	1.13736e+06	940723	1.39876e+06	1.24452e+06	1.56561e+06	2.69609e+06	0.0804705	0.168265	0.260602	0.335821	1.58368
_LQEDLLS[Phospho (STY)]DD_.2	1.0601e+06	774598	1.02752e+06	1.34142e+06	1.7155e+06	2080487	0.692561	0.302664	0.054404	0.0998977	1.79491
_S[Phospho (STY)]APC[Carbamidomethyl (C)]PAQEPVGK_.2	36545.9	50853.5	43027.3	10337.1	8132.63	10963.3	0.124304	0.0859463	0.012048	0.0344251	0.225667
_TLS[Phospho (STY)]PPPSVVLPTLK_.2	32492.6	31496.4	30500.2	29536.6	32955.6	26117.7	0.41939	0.158472	0.428388	0.501659	0.937779
_RAS[Phospho (STY)]LAFVGPDVAQLVK_.2	3117.92	3399.32	2570.57	1859.94	1543.49	1227.03	0.618897	0.718908	0.00983228	0.0298028	0.509524
_RYS[Phospho (STY)]FSNESMTK_.2	42799.6	43942.4	42956.2	78235.5	74158.5	75013.2	0.0163102	0.155361	0.000682055	0.00641858	1.75336
_KEES[Phospho (STY)]EEDDDM[Oxidation (M)]GFGLFD_.2	344560	307127	324785	395055	364136	311812	0.571825	0.32951	0.327878	0.401744	1.09681
_KEES[Phospho (STY)]EEDDDMGFGLFD_.2	134878	75411.8	134569	104547	106996	29616.5	0.327763	0.752738	0.34664	0.421355	0.6993
_SSLSSQDSKPPS[Phospho (STY)]PR_.2	6545.22	6991.83	6098.61	13896.3	8882.78	6964.01	0.0187804	0.0340654	0.243404	0.316706	1.51475
_SASAPDQS[Phospho (STY)]PVVVR_.2	882308	556541	482117	390805	312050	329541	0.163393	0.0762409	0.132791	0.195985	0.537437
_VGS[Phospho (STY)]DPLLS[Phospho (STY)]PTLER_.2	220601	235330	255844	226054	209585	223517	0.609986	0.399316	0.224129	0.296304	0.926073
_VGS[Phospho (STY)]DPLLSPTLER_.2	192860	178778	193318	204902	176522	171228	0.597448	0.343534	0.746375	0.788699	0.978221
_VGSDPLLS[Phospho (STY)]PTLER_.2	24261.2	21855.9	23058.6	45056.1	39835.8	50276.3	0.161488	0.103866	0.0145545	0.0391683	1.95398
_SMPLSYY[Phospho (STY)]AQR_.2	157404	147323	155054	44837.3	43389.3	44113.3	0.00964113	0.0405137	0.000636321	0.00622664	0.287832
_LLLLSSS[Phospho (STY)]PK_.2	384192	401828	405591	127943	110933	122928	0.0132038	0.73628	9.06807e-06	0.00064647	0.303627
_ASS[Phospho (STY)]PEVITEEPKPK_.2	760422	778728	742115	1.24388e+06	1.12843e+06	1.01298e+06	0.208454	0.0526707	0.0287268	0.0613774	1.48395
_GKAS[Phospho (STY)]S[Phospho (STY)]PEVITEEPKPK_.2	233000	275840	229441	137510	109153	108912	0.183694	0.574296	0.00358782	0.0156593	0.481626
_GKAS[Phospho (STY)]S[Phospho (STY)]PEVITEEPKPK_.3	62274	33622.6	55598.9	12448.2	35888.8	32796.8	0.608447	0.836901	0.109635	0.170747	0.535553
_HQTTNAAGGKLS[Phospho (STY)]PPC[Carbamidomethyl (C)]EAGEAK_.3	25117.8	19434.6	13751.3	11549.1	13993.9	6457.44	0.87227	0.625404	0.100654	0.159779	0.548859
_RRS[Phospho (STY)]FDEPAR_.2	281337	532148	496267	235314	94504.9	105581	0.291304	0.497325	0.0442523	0.0844458	0.332429
_RRS[Phospho (STY)]FDEPAR_.3	97042.1	13489.7	38227.7	2111.07	29371.9	37228	0.219713	0.310514	0.402284	0.476559	0.461893
_AALS[Phospho (STY)]DGPS[Phospho (STY)]PPAPPPPPPAAGGGGR_.3	187058	176769	190224	39028.4	29495.1	30650.2	0.0136938	0.70487	1.54002e-05	0.000833426	0.178997
_EQVVSAPS[Phospho (STY)]PDEDAPK_.2	267578	254528	262803	261952	273685	301344	0.136841	0.193831	0.2725	0.347186	1.06634
_GRYS[Phospho (STY)]VDPDNATK_.2	68739.3	88013	82713.4	20754.1	12778.7	12470.3	0.0717566	0.362408	0.00254245	0.0127953	0.192107
_SS[Phospho (STY)]AAS[Phospho (STY)]LNEALEMR_.2	3.87132e+06	2590126	5406779	60905056	46798464	52947228	0.053227	0.0799167	0.00523193	0.0197743	13.5362
_S[Phospho (STY)]SAASLNEALEMR_.2	182170	4.15726e+06	2.16971e+06	5.12801e+06	2.63404e+07	47552708	0.0393787	0.0202933	0.186149	0.257533	12.14
_S[Phospho (STY)]SAASLNEALEM[Oxidation (M)]R_.2	813684	768804	858565	4509172	5.1143e+06	5.32377e+06	0.020837	0.0253971	0.00313056	0.014274	6.12328
_RSS[Phospho (STY)]AAS[Phospho (STY)]LNEALEMR_.2	2599070	3.58261e+06	3886601	24101590	25866998	36592084	0.123756	0.0226405	0.0217474	0.0517255	8.59737
_RSS[Phospho (STY)]AASLNEALEMR_.2	3863848	3996287	4128726	15051853	16283523	21774262	0.0978813	0.00388711	0.0218558	0.0518108	4.42992
_RSS[Phospho (STY)]AAS[Phospho (STY)]LNEALEM[Oxidation (M)]R_.2	632964	618553	605971	7.02023e+06	7.3826e+06	7396042	0.00657204	0.0100634	0.000326198	0.00438572	11.7357
_RSS[Phospho (STY)]AASLNEALEMR_.3	1338908	1.54286e+06	2027366	6352790	5513897	607488	0.106388	0.0288994	0.293972	0.367551	2.54101
_RSS[Phospho (STY)]AASLNEALEM[Oxidation (M)]R_.2	373826	378076	369575	2.03418e+06	2.22765e+06	2.28404e+06	0.0123373	0.00308512	0.00172973	0.0102668	5.83683
_RSS[Phospho (STY)]AAS[Phospho (STY)]LNEALEMR_.3	332745	280593	294554	1.4277e+06	1.63854e+06	1.14196e+06	0.0906148	0.0263689	0.0158029	0.0411991	4.63513
_RSS[Phospho (STY)]AAS[Phospho (STY)]LNEALEM[Oxidation (M)]R_.3	1470.28	582.144	2358.42	64910.1	12120.2	52045.8	0.0346186	0.0030566	0.120261	0.181201	29.2633
_S[Phospho (STY)]S[Phospho (STY)]LTASAHNAVPSLAGQK_.2	113063	109636	112232	946425	959976	1.2054e+06	0.0365997	0.000571748	0.00815773	0.0263261	9.29086
_RSS[Phospho (STY)]LTASAHNAVPSLAGQK_.3	1.34682e+06	1.43863e+06	1.10719e+06	18310258	20339222	21298536	0.0166641	0.0280831	0.00198868	0.0108996	15.4003
_RS[Phospho (STY)]S[Phospho (STY)]LTASAHNAVPSLAGQK_.2	1.43307e+06	1.38546e+06	1.31034e+06	19206886	18754598	19659174	0.00678563	0.0402648	0.000167466	0.0030938	13.9556
_RS[Phospho (STY)]S[Phospho (STY)]LTASAHNAVPSLAGQK_.3	771314	816526	776308	7557658	8206778	8.13646e+06	0.00865929	0.0118985	0.000778724	0.00695335	10.1097
_SDS[Phospho (STY)]YTQEDRIETDFGTMVVAVQGDR_.3	2.42796e+06	596291	1.54574e+06	4723212	10478083	2.26648e+06	0.0747226	0.0934605	0.215512	0.287393	3.82227
_SDS[Phospho (STY)]YTQEDRIETDFGTM[Oxidation (M)]VVAVQGDR_.3	3.77854e+06	1.60593e+06	358358	3.62987e+06	5.72655e+06	4.67821e+06	0.764152	0.534193	0.0911385	0.149205	2.44385
_SDSY[Phospho (STY)]TQEDRIETDFGTM[Oxidation (M)]VVAVQGDR_.3	68336	116782	91149.8	11769.9	50258.4	64931.8	0.964901	0.874828	0.0791921	0.132561	0.459554
_SLS[Phospho (STY)]RSDSYTQEDR_.2	862008	710588	618710	140170	171285	154442	0.0996171	0.0350649	0.0137646	0.0378174	0.212612
_SLSRSDSY[Phospho (STY)]TQEDRIETDFGT[Phospho (STY)]MVVAVQGDR_.4	363510	115083	355237	327808	480530	633252	0.811714	0.920302	0.167215	0.235906	1.72888
_QTS[Phospho (STY)]LEEEANAK_.2	1.74303e+06	1160847	1.36002e+06	6596325	8.18655e+06	7.47231e+06	0.0601389	0.242788	0.00252188	0.0127763	5.21945
_SDS[Phospho (STY)]YTQEDR_.2	100901	145437	114383	1889189	1.33372e+06	1.03153e+06	0.152861	0.00720566	0.0351519	0.0712463	11.7942
_SSLTASAHNAVPSLAGQKLS[Phospho (STY)]AVR_.3	4450.69	2634.5	2594.86	117281	127059	129952	0.0105492	0.0533403	0.000767625	0.00691146	38.6664
_RRS[Phospho (STY)]S[Phospho (STY)]LTASAHNAVPSLAGQK_.3	5272833	5797974	5484306	68569440	69176712	73956632	0.00942013	0.0187032	0.000627665	0.00617012	12.7878
_RRS[Phospho (STY)]S[Phospho (STY)]LTASAHNAVPSLAGQK_.4	423398	427165	380593	3.16602e+06	4814708	5.29926e+06	0.0656263	0.00171085	0.0248312	0.0561915	10.7866
_RRS[Phospho (STY)]S[Phospho (STY)]LT[Phospho (STY)]ASAHNAVPSLAGQK_.3	21503.4	46193	25308.8	499899	659199	892203	0.138968	0.0112306	0.0286587	0.0613542	22.0558
_TTPLPSPAAAHSS[Phospho (STY)]PGGQAQQQGPR_.3	1.62791e+06	1.59855e+06	1.54725e+06	385346	359502	369739	0.00859039	0.185899	0.000114126	0.00263486	0.233485
_TTPLPSPAAAHSS[Phospho (STY)]PGGQAQQQGPR_.2	334025	378764	343964	68049.3	57439.3	78659.4	0.029347	0.337591	0.000491088	0.00533776	0.193184
_GAGGDS[Phospho (STY)]DFEMWVDKR_.2	13000.2	15055.6	15724.3	35358.9	28863	31043.2	0.180108	0.310517	0.00534102	0.0199752	2.17599
_SITALAVS[Phospho (STY)]PNR_.2	266666	250106	285259	163919	173816	163834	0.0901376	0.193694	0.00584004	0.0209987	0.625372
_S[Phospho (STY)]ITALAVSPNR_.2	72587.7	77403.5	84465.4	43765.1	53141.8	58699.6	0.802643	0.768389	0.0103225	0.0307239	0.66369
_DLLS[Phospho (STY)]S[Phospho (STY)]DDEDLTSVDAALPR_.2	2143232	2.09565e+06	1.92499e+06	1190758	1.18421e+06	1164275	0.0299384	0.031835	0.00516205	0.0196488	0.574191
_DLLS[Phospho (STY)]S[Phospho (STY)]DDEDLTSVDAALPR_.3	392856	373090	391844	174681	136743	138042	0.0235228	0.41951	0.000456196	0.00525606	0.38821
_S[Phospho (STY)]FGEPGPER_.2	39293.2	42657.1	39761.4	29404.8	48395.9	47068.6	0.509311	0.0609835	0.880247	0.906037	1.02594
_YEIS[Phospho (STY)]S[Phospho (STY)]DEEDLPFK_.2	258834	189472	224153	563234	500366	626103	0.200999	0.464256	0.00332627	0.0148814	2.51273
_GTVLIQS[Phospho (STY)]ADELR_.2	243609	249290	260424	275406	301777	179014	0.568878	0.0379177	0.981932	0.984228	1.00382
_RPAAPC[Carbamidomethyl (C)]QPPAAAPGPPS[Phospho (STY)]PPPS[Phospho (STY)]PEEPATVAR_.3	355958	410127	396935	298369	288158	361684	0.449652	0.666817	0.0707344	0.121852	0.815301
_RPAAPC[Carbamidomethyl (C)]QPPAAAPGPPS[Phospho (STY)]PPPS[Phospho (STY)]PEEPATVAR_.4	45130.1	48786.6	44033.3	55006.3	40338.6	47672.4	0.906134	0.207486	0.735837	0.778716	1.03673
_GRLS[Phospho (STY)]KEEIER_.3	7887.97	6670.18	9105.75	9521.38	49114.6	56846.6	0.00857524	0.00614132	0.171738	0.240861	4.88012
_GLSS[Phospho (STY)]GQRT[Phospho (STY)]PDSLDTPR_.2	402745	392298	381850	98190.3	431228	454420	0.00511887	0.00718608	0.63244	0.694679	0.835962
_RES[Phospho (STY)]PS[Phospho (STY)]PSPTPPLPEK_.2	545785	451485	375727	173237	170543	161046	0.141921	0.0136595	0.0271268	0.0591382	0.367682
_RES[Phospho (STY)]PSPSPTPPLPEK_.2	208927	219353	206369	225080	213012	214904	0.915122	0.94159	0.325624	0.399892	1.02891
_RDS[Phospho (STY)]VDS[Phospho (STY)]IDGHIAAEEEERPTEK_.3	46036.7	28263	49418	47817.9	17909.3	17034.7	0.0929434	0.589383	0.330512	0.404576	0.668958
_VEVLAHS[Phospho (STY)]GDESSGSK_.2	26835.8	35834.9	28479	37623.6	29062.3	27625.2	0.078702	0.879039	0.813147	0.847968	1.03468
_S[Phospho (STY)]LDEIPIK_.2	16723.8	21601.1	27594.2	8911.07	6963.54	3.48558	0.929747	0.849082	0.0165352	0.0422584	0.240873
_AGVGVS[Phospho (STY)]PPR_.2	1.01889e+06	829027	1.01301e+06	1.43121e+06	1.35342e+06	1.80244e+06	0.662335	0.335472	0.0368623	0.0734162	1.60335
_RAGVGVS[Phospho (STY)]PPR_.2	160230	190416	181088	254148	217788	208867	0.955564	0.584134	0.0481693	0.0907888	1.28035
_HALS[Phospho (STY)]PPR_.2	88720.5	102477	111941	191038	147652	152978	0.693214	0.38981	0.0272161	0.0592123	1.62193
_KHALS[Phospho (STY)]PPR_.2	30340.2	43636	39563.1	342469	162184	151630	0.105312	0.0101071	0.0993327	0.158033	5.78023
_HALS[Phospho (STY)]PPRR_.2	4995.26	20512.2	16864.3	79403.7	15572.9	13436.2	0.00376641	0.0927605	0.417141	0.491443	2.55861
_EAAPS[Phospho (STY)]PGSS[Phospho (STY)]PPVPAPISTQTMTR_.3	684009	795443	572575	481509	524462	438555	0.64064	0.258675	0.0729297	0.124433	0.703951
_SLS[Phospho (STY)]PPC[Carbamidomethyl (C)]KAEENSK_.2	183374	242844	207012	150200	101170	99092.7	0.591403	0.965138	0.0172673	0.0434145	0.553453
_S[Phospho (STY)]LPNLSR_.2	480257	483140	500480	159840	167991	173051	0.0106595	0.538923	1.13373e-05	0.000736235	0.342161
_AKAPAAS[Phospho (STY)]EEEHDEEPPKR_.3	33069.8	50191.7	52732.4	25085.3	10997.4	9333.04	0.366305	0.789645	0.0206297	0.0497178	0.333954
_AKAPAAS[Phospho (STY)]EEEHDEEPPKR_.2	12262	15890.5	8633.48	8640.42	1490.91	1528.18	0.438129	0.873222	0.0583061	0.105177	0.316955
_AKAPAAS[Phospho (STY)]EEEHDEEPPKR_.4	8068.16	5275.47	2482.78	3986.94	3385.87	4588.01	0.553212	0.0918193	0.510372	0.581461	0.755751
_SGS[Phospho (STY)]ET[Phospho (STY)]PPHWR_.2	48453.5	54743.8	53829.8	1190.5	2077.6	5616.98	0.021537	0.641365	7.84968e-05	0.00212935	0.0565831
_LS[Phospho (STY)]EDVANHHAEPPR_.3	6524.71	4121.99	4044.68	20087.5	39358	38616.6	0.0654563	0.0362652	0.0457284	0.0868638	6.67481
_LS[Phospho (STY)]EDVANHHAEPPR_.2	13437.9	9351.66	5265.46	33826.8	9309.18	11684.8	0.0202525	0.169094	0.372857	0.446886	1.95405
_KES[Phospho (STY)]VGNNLPTPGK_.2	198546	202538	199746	190261	159973	151684	0.0680857	0.0231805	0.105147	0.164835	0.835372
_RLS[Phospho (STY)]DLFDDER_.2	44943.9	45979.2	43122.4	54160.8	36698.7	29400.2	0.89884	0.0287737	0.596233	0.66249	0.897156
_LADLEDIES[Phospho (STY)]C[Carbamidomethyl (C)]DEDEVAQVQSDVNALR_.3	338222	386759	408392	124582	101458	131474	0.0704173	0.320331	0.00217306	0.0116131	0.315443
_GLKPSGDGQAAAPKS[Phospho (STY)]PE_.2	866565	1.26118e+06	962049	1.69672e+06	867276	777796	0.103245	0.282954	0.809601	0.845504	1.08156
_GLKPSGDGQAAAPKS[Phospho (STY)]PE_.3	26048.7	2686.54	6845.59	34021.7	34611.1	33432.3	0.0495542	0.00598946	0.0908879	0.149058	2.86854
_SSMGNLS[Phospho (STY)]DEILSIFPENSR_.2	327849	331636	217672	337203	566564	331408	0.0418577	0.376145	0.262688	0.338102	1.40816
_YGLPVKPMT[Phospho (STY)]PR_.2	256606	255460	241262	254622	233529	333240	0.0121318	0.0551655	0.533934	0.603492	1.09035
_YGLPVKPM[Oxidation (M)]T[Phospho (STY)]PR_.2	8797.63	11894.4	10346	17119.3	14764.3	14649.6	0.812396	0.894376	0.0130087	0.0363937	1.49923
_KYGLPVKPMT[Phospho (STY)]PR_.3	43029.1	35387.9	43154.5	61585	78436.1	66685.6	0.541847	0.416884	0.0150347	0.0398262	1.70029
_KYGLPVKPMT[Phospho (STY)]PR_.2	28841.1	10067.6	11404.4	70858.7	57730.4	58084.3	0.240618	0.672997	0.00498478	0.0191784	3.71023
_RSS[Phospho (STY)]MGNLSDEILSIFPENSR_.3	17171.1	21696.7	21386.7	22113.9	26623.5	29583.9	0.681627	0.619702	0.0922456	0.150514	1.29984
_[Acetyl (Protein N-term)]STT[Phospho (STY)]PDLLPAEAPAPR_.2	1.22672e+06	1.33167e+06	1.43661e+06	1.59741e+06	1.46796e+06	1.72686e+06	0.975917	0.791413	0.0531638	0.0980466	1.19956
_SPGPHS[Phospho (STY)]PASTPTTPK_.2	211221	324581	288791	91059.5	42270	42349.6	0.22616	0.380023	0.0111764	0.0324981	0.21305
_S[Phospho (STY)]PGPHS[Phospho (STY)]PASTPTTPK_.2	179035	214503	173188	14646.5	9513.51	7762.93	0.0360914	0.0535497	0.004368	0.0177381	0.0563287
_S[Phospho (STY)]PGPHSPASTPTTPK_.2	50776.4	74433	63675.1	9713.73	3614.95	4520.31	0.119052	0.145577	0.00982512	0.0298028	0.0944969
_EAGGDDDDVDLFGS[Phospho (STY)]DDDEEANQAR_.3	12739590	10978607	8523025	10552030	11139801	3.61281e+06	0.149751	0.405568	0.456808	0.529729	0.784854
_KEAGGDDDDVDLFGS[Phospho (STY)]DDDEEANQAR_.3	2.56042e+06	2268060	2008246	1.56792e+06	1.67325e+06	713308	0.78538	0.429628	0.0673023	0.117259	0.578418
_QSGDGEENPVS[Phospho (STY)]PQAQATR_.2	8855.68	12637.8	22527.4	15364	26441.7	27285.9	0.458596	0.940183	0.210177	0.282211	1.56952
_AAS[Phospho (STY)]EAAGESSQQGK_.2	2266.37	1713.45	3841.23	3079.95	2063.45	2165.58	0.313465	0.406974	0.826786	0.859681	0.934527
_KAEGSAASGDGDES[Phospho (STY)]RDYDAETQK_.3	417113	349021	280929	301780	424172	356958	0.517356	0.894262	0.832466	0.86391	1.03424
_KAEGSAASGDGDES[Phospho (STY)]RDYDAETQK_.2	221825	422114	279839	907816	192767	166867	0.0224215	0.116157	0.687423	0.73879	1.37203
_AEGSAASGDGDES[Phospho (STY)]RDYDAETQK_.2	61000.2	119381	42185.6	53477.3	38105.9	57935.2	0.0325628	0.127832	0.406233	0.480439	0.67179
_KAEGSAAS[Phospho (STY)]GDGDESR_.2	10697.1	10949.3	10823.2	13398.9	15922.6	14660.7	0.174671	0.0227955	0.0331029	0.0683096	1.35457
_AEGSAAS[Phospho (STY)]GDGDESR_.2	2270.95	5109.6	6958.82	5676.07	3736.93	4162.71	0.998233	0.313147	0.875829	0.902791	0.946744
_LIASGDAS[Phospho (STY)]PVLPAATR_.2	2.29926e+06	2191759	2.32996e+06	1.89481e+06	1.99853e+06	2177457	0.503889	0.407695	0.0746224	0.126416	0.89002
_LIAS[Phospho (STY)]GDAS[Phospho (STY)]PVLPAATR_.2	876066	880824	360418	408443	367271	414114	0.007127	0.0172014	0.214568	0.286849	0.561953
_LIAS[Phospho (STY)]GDASPVLPAATR_.2	20503.2	22027.9	12536.6	21022.7	23656.4	23262.4	0.0296319	0.146372	0.279538	0.354258	1.23378
_EHEAPLLIVEDGES[Phospho (STY)]VAS[Phospho (STY)]AEMDSDAK_.3	229170	220791	213157	118675	163027	159885	0.367205	0.190871	0.0263083	0.0581224	0.665925
_RFVS[Phospho (STY)]EGDGGR_.2	21341.9	24504.4	21958.2	105910	103870	98703.6	0.0117288	0.337236	9.86198e-05	0.00245747	4.5496
_FVS[Phospho (STY)]EGDGGR_.2	3296.21	2046.26	796.317	1386.35	27096.8	31022.3	0.00975452	0.0144779	0.195055	0.266584	9.69336
_NFS[Phospho (STY)]IGQDIQPK_.2	62054.1	67063.7	74965.2	124382	129065	164767	0.297522	0.161698	0.0230977	0.0540375	2.04923
_TC[Carbamidomethyl (C)]NMVNADS[Phospho (STY)]MDFDTFK_.2	9638.02	11318.9	11177.9	68766.8	87932.5	82697.1	0.0342257	0.0204608	0.00641123	0.022304	7.44975
_SEGDNDPSPS[Phospho (STY)]RDNIPITIAPTDPTDNR_.3	2.16497e+06	2.40519e+06	2.6454e+06	835981	793834	751686	0.0538831	0.0633232	0.00606692	0.021597	0.330051
_LGS[Phospho (STY)]PPAVPPTGGLNSGGGSSSGGSAASGGGDQLSK_.3	3438947	3.23605e+06	3.03315e+06	1.07577e+06	1.30365e+06	1.57193e+06	0.124988	0.798865	0.000596783	0.00603258	0.407014
_AIVGAS[Phospho (STY)]LNDIMAR_.2	7070.25	3410.18	8221.92	23043.5	21633.7	24199.8	0.111617	0.412712	0.00203078	0.0110456	3.6828
_ETLSDLNRS[Phospho (STY)]PK_.2	2.55606e+06	2.60808e+06	2703576	892128	870220	848161	0.0107668	0.160849	0.00023931	0.00374337	0.331801
_GEGVDAGS[Phospho (STY)]LEPDWIVAR_.2	133770	136339	128292	808325	669900	723025	0.0281196	0.00882633	0.00436059	0.0177381	5.52521
_GEGVDAGS[Phospho (STY)]LEPDWIVAR_.3	3583.55	3341.97	2205.33	15063.6	12174.3	15427.6	0.0696651	0.290706	0.00343961	0.0151668	4.67267
_EQQIS[Phospho (STY)]PGDFPDLR_.2	27921.7	25207.3	30156.1	31169.3	20262.9	27793.7	0.467761	0.328048	0.728882	0.772499	0.951261
_GGAFDGLEQS[Phospho (STY)]PFGFGR_.2	29621.9	27592.4	26832.2	41581.2	33061.5	41928.6	0.133307	0.154412	0.0552275	0.100897	1.38698
_AS[Phospho (STY)]IDGYLPVVER_.2	22596.6	21143.4	24744.8	21946.5	20928.2	17705.7	0.804149	0.800562	0.18864	0.259972	0.884582
_VDFDKLQTEDDDDDDLS[Phospho (STY)]EDDNHLR_.3	1.42592e+06	1.42163e+06	1.42715e+06	439410	479057	307378	0.0178809	0.00305274	0.00257513	0.0127953	0.286768
_AAS[Phospho (STY)]GDAAAAEGAEVAADGAAAGGAK_.2	1.10581e+06	1.40623e+06	767677	370848	1.40527e+06	1669681	0.668253	0.354634	0.907679	0.926264	1.05064
_AAS[Phospho (STY)]GDAAAAEGAEVAADGAAAGGAK_.3	168910	167662	136829	98392.7	124744	31922.9	0.342625	0.252324	0.104968	0.164675	0.53878
_RAAS[Phospho (STY)]GDAAAAEGAEVAADGAAAGGAK_.3	2805.36	2517.85	3397.48	1758.41	2059.37	2065.37	0.662928	0.265436	0.0525934	0.0971989	0.67462
_AEAFS[Phospho (STY)]MENIR_.2	923697	927048	948695	1.50912e+06	1479130	1.4355e+06	0.0177529	0.237242	0.000485883	0.00533776	1.58023
_AEAFS[Phospho (STY)]M[Oxidation (M)]ENIR_.2	27988.5	24358.6	26420.3	109109	113134	103458	0.0158875	0.246236	0.000319584	0.00438572	4.13498
_HSKS[Phospho (STY)]EPLLLLLPSR_.3	197892	234747	223301	310408	389394	376328	0.293162	0.330113	0.0166071	0.0423678	1.64059
_HSKS[Phospho (STY)]EPLLLLLPSR_.2	104470	92926.3	72524.8	211080	172183	176167	0.438047	0.725054	0.00427616	0.0175913	2.07256
_S[Phospho (STY)]EPLLLLLPSR_.2	287416	320893	299089	417282	421040	350020	0.244806	0.305428	0.0399715	0.0780135	1.30962
_S[Phospho (STY)]EPLLLLLPSRK_.2	56078.6	53227.2	57166.2	1714.19	1359.23	1359.09	0.00784061	0.023136	0.000419728	0.00502501	0.0266261
_HRAEAFS[Phospho (STY)]MENIR_.3	96595.2	113034	84184.8	1164.77	2540.14	869.536	0.0419086	0.00957575	0.00725311	0.02427	0.0155692
_LEAQEVKEEDC[Carbamidomethyl (C)]NES[Phospho (STY)]PVPS[Phospho (STY)]PK_.2	140193	332303	298316	257176	169341	80749.7	0.738958	0.849482	0.324818	0.39936	0.658095
_LEAQEVKEEDC[Carbamidomethyl (C)]NES[Phospho (STY)]PVPS[Phospho (STY)]PK_.3	83712.9	67148.4	77081.7	62513.2	105351	110803	0.451545	0.182229	0.385715	0.460751	1.22253
_EQAIVIS[Phospho (STY)]DDEGPEER_.2	191760	197171	180870	256342	277039	316229	0.361325	0.141023	0.0268071	0.0587167	1.49107
_VNWATS[Phospho (STY)]PGNTPK_.2	141205	143879	139374	68636	63512.5	68731.1	0.0135182	0.728464	8.2946e-06	0.000612943	0.473262
_QLS[Phospho (STY)]RPGGGGVAELR_.2	170060	130346	119959	69058.9	52728.3	40006.8	0.592097	0.463101	0.014552	0.0391683	0.384889
_QLS[Phospho (STY)]RPGGGGVAELR_.3	35702.5	27926.8	36032.2	9000.53	12424.3	11398.3	0.0969782	0.255878	0.00727001	0.02427	0.329346
_AFS[Phospho (STY)]DVLPETPR_.2	7188.96	5215.51	6202.24	67555.8	54449.2	60279.5	0.0352091	0.0477566	0.00409326	0.0169997	9.79671
_LKS[Phospho (STY)]DNEGQVSDAIR_.2	55483.3	65921.9	62019.9	27274.9	25807.1	25596.5	0.0470186	0.0619447	0.00626504	0.0221186	0.428941
_RGS[Phospho (STY)]LALDR_.2	19171.8	19256.1	22446.3	23562.2	21888.1	20038.4	0.377089	0.942212	0.358201	0.432464	1.0758
_GS[Phospho (STY)]PSVQMDTSNTGR_.2	69508.2	44137.4	41466.8	18862.6	16048.7	13234.8	0.284858	0.0675664	0.0532866	0.0981885	0.310394
_LHLAAS[Phospho (STY)]AR_.2	163037	158800	168131	292883	326164	226138	0.149865	0.0195276	0.0553894	0.100976	1.72498
_IC[Carbamidomethyl (C)]HTVVLHDPFDDPPNLELPDAS[Phospho (STY)]PEPTLEMLQSDR_.4	47589.6	47562.2	46180	48888.7	52070.1	55721.3	0.284168	0.108293	0.115324	0.176379	1.1086
_GGTSLQMPGS[Phospho (STY)]PLVPK_.2	28105.7	26344.8	26529.7	17793.3	13319.1	11515.8	0.170882	0.166331	0.014567	0.0391683	0.526403
_RYS[Phospho (STY)]DFEWLR_.2	11721.6	11520.4	11922.8	9095.81	5880.05	7487.93	0.226273	0.0342454	0.0429686	0.0823635	0.638814
_IAS[Phospho (STY)]INMGPAR_.2	20281.3	16456.6	18139.8	63184	73126.8	69656.2	0.0339646	0.252269	0.00119246	0.00846172	3.75321
_LGTS[Phospho (STY)]PQINK_.2	291403	254058	281978	108031	159763	133897	0.232595	0.718803	0.00216201	0.011583	0.485464
_LGTS[Phospho (STY)]PQINK_.1	107071	150818	135953	93986.3	74788.8	55591.3	0.902848	0.852452	0.0300473	0.0635651	0.569687
_RAS[Phospho (STY)]PS[Phospho (STY)]PPVC[Carbamidomethyl (C)]WAHDSVR_.2	124038	132889	144211	68039.2	60815.5	95293.4	0.426571	0.470003	0.0146348	0.0392519	0.558781
_RAS[Phospho (STY)]PS[Phospho (STY)]PPVC[Carbamidomethyl (C)]WAHDSVR_.3	104662	121703	136674	57222.9	48455	17746.4	0.629399	0.74561	0.00731142	0.0243676	0.339975
_SAS[Phospho (STY)]PDLEVSGHTSK_.2	26939.5	33553.2	30669.6	68841.1	59121	61091	0.162763	0.585354	0.00155016	0.00982766	2.07381
_SRQS[Phospho (STY)]PDQRIS[Phospho (STY)]PETK_.2	32390.2	38137.9	35264.1	16377.8	11171.2	5964.51	0.292256	0.464657	0.00525083	0.0197941	0.316786
_MRNS[Phospho (STY)]VEGLNQEIER_.2	19321.6	15739.4	17115.7	27300.3	35103.3	34629.5	0.185789	0.290923	0.0162644	0.0418753	1.8597
_ANNIS[Phospho (STY)]PGAPDVK_.2	109324	114545	83951.4	42804.6	16655.6	38181.8	0.396204	0.840626	0.00522989	0.0197743	0.317204
_S[Phospho (STY)]PC[Carbamidomethyl (C)]AAATSSAGPAGGGR_.2	216680	225678	184747	226484	138289	123017	0.150061	0.258277	0.28492	0.359089	0.777844
_HMGS[Phospho (STY)]KEDIASK_.2	1359.74	1463.92	1411.83	2870.35	1853.82	1982.87	0.109549	0.0204578	0.121978	0.18318	1.58353
_GLRPSLGS[Phospho (STY)]PK_.2	119937	122865	124187	80117.1	77658	74115.5	0.0266877	0.681479	6.30929e-05	0.00182714	0.631874
_FPEAPSQITHHHDT[Phospho (STY)]DDDDEEAER_.3	1.0912e+06	1098980	1.01349e+06	2.99246e+06	2.45224e+06	2.39971e+06	0.0914356	0.0442318	0.0132708	0.0368386	2.44857
_FPEAPSQITHHHDT[Phospho (STY)]DDDDEEAER_.4	814937	778351	796644	1.4229e+06	1.80468e+06	2.005e+06	0.111407	0.00964404	0.0305586	0.0643924	2.18943
_SEQVPHRFPEAPSQITHHHDT[Phospho (STY)]DDDDEEAER_.5	295821	201151	248486	187980	209752	145454	0.919733	0.643649	0.120992	0.181955	0.728663
_SEQVPHRFPEAPSQITHHHDT[Phospho (STY)]DDDDEEAER_.4	259728	154789	155589	162455	151808	132133	0.00655564	0.124671	0.358407	0.43247	0.783005
_KFS[Phospho (STY)]KSEQVPHR_.3	21451.2	20900.4	20349.7	286030	217207	255683	0.0352012	0.000900493	0.00727081	0.02427	12.1037
_RENERHS[Phospho (STY)]QSEPESTDR_.2	132983	327798	230391	79213.1	68763	89663.3	0.148529	0.0259121	0.113373	0.174397	0.343821
_RENERHS[Phospho (STY)]QSEPESTDR_.3	268815	155896	123288	191020	325570	129852	0.31494	0.733438	0.676671	0.72943	1.17964
_RENERHS[Phospho (STY)]QSEPESTDR_.4	186757	101342	15927.8	190548	242193	138904	0.807221	0.53282	0.211459	0.283399	1.88024
_RENERHS[Phospho (STY)]QS[Phospho (STY)]EPESTDR_.3	82678.5	46432.9	29820.9	30770.7	61821.9	27826.2	0.193478	0.651212	0.540862	0.609714	0.757674
_RENERHS[Phospho (STY)]QS[Phospho (STY)]EPESTDR_.4	4013.62	2601.53	2905.59	1874.15	4581.85	4007.7	0.642565	0.424762	0.757269	0.797851	1.09904
_ENERHS[Phospho (STY)]QSEPESTDR_.2	6727.99	8639.39	4816.6	1484.92	1265.36	1045.79	0.200087	0.0293235	0.0369561	0.0735348	0.188073
_ENERHS[Phospho (STY)]QSEPESTDR_.3	2697.81	609.811	2815.09	4850.3	1856.73	7843.88	0.518187	0.292596	0.241039	0.314201	2.37655
_SEAVDVTPPTSVDRPAS[Phospho (STY)]PES[Phospho (STY)]PKAEDVIPVR_.3	399973	443120	420079	335388	327725	320062	0.221714	0.22435	0.0104203	0.0309289	0.778338
_SEAVDVTPPTSVDRPAS[Phospho (STY)]PESPKAEDVIPVR_.3	106452	111526	92929.5	80710.3	60090.5	70400.4	0.77268	0.929472	0.0152008	0.0401174	0.679305
_SEAVDVTPPTSVDRPAS[Phospho (STY)]PES[Phospho (STY)]PKAEDVIPVR_.4	62118.3	59506.9	60559.3	21901.6	29243.1	25572.4	0.0389846	0.227663	0.00146564	0.0096642	0.421096
_LQQGSAS[Phospho (STY)]PPRVEK_.2	853272	1.02331e+06	962151	1173617	788919	784952	0.45614	0.259045	0.841977	0.872935	0.967856
_LQQGSAS[Phospho (STY)]PPRVEK_.3	43624.8	1317.91	22471.4	41852.9	39086.6	44619.2	0.043359	0.0370978	0.252205	0.32598	1.8625
_SEAVDVTPPTSVDRPAS[Phospho (STY)]PESPK_.2	57168	48291.2	52729.6	66784.5	66012.7	66398.6	0.162594	0.0177375	0.0325658	0.0676246	1.25923
_AAPS[Phospho (STY)]PPPAAER_.2	37168	44340.2	38487.4	29450.5	45247.8	43675.8	0.273069	0.321717	0.928278	0.941012	0.986487
_AS[Phospho (STY)]PEALPR_.2	9453.2	14097	8940.65	35368.1	65452.9	62070.2	0.101898	0.0613102	0.0412568	0.0798675	5.01345
_DSSLVVSPGRPAS[Phospho (STY)]PR_.2	970587	982784	881806	1.29329e+06	1.2406e+06	1.26336e+06	0.141177	0.372173	0.00333655	0.0148963	1.33934
_DSSLVVSPGRPAS[Phospho (STY)]PR_.3	59206.3	38850.3	58292	43228.1	83344.5	96492.7	0.50716	0.292488	0.299779	0.373721	1.42672
_KEPVPENVEQKAS[Phospho (STY)]PEALPR_.3	178967	192584	196743	24659.1	25236.1	26542.4	0.0106303	0.0244014	0.000960802	0.00759778	0.134504
_SPQPQQPGAGVDPGT[Phospho (STY)]PR_.2	83272	97423.1	111271	87871.5	64652.2	67968.4	0.806042	0.890801	0.0940534	0.152463	0.755198
_KTEDAS[Phospho (STY)]DEDTPVVAAASSR_.2	93955.5	102334	86398.9	102388	88464.2	88102.6	0.110149	0.978124	0.859225	0.887383	0.986795
_FIYQAS[Phospho (STY)]LDDSDDYPSFR_.2	49926.4	61203.7	38649.2	610868	530476	569135	0.0210781	0.148055	0.00101869	0.00776884	11.42
_AYSTDTDTPSS[Phospho (STY)]PGKDDR_.2	13434.6	14911.2	9698.33	27672.2	24400	22719.1	0.588969	0.934916	0.00456242	0.0182358	1.9659
_S[Phospho (STY)]LPDLSPSR_.2	53279.4	62450.8	62931.4	27462.5	29780.3	31397.1	0.0736669	0.233952	0.00561862	0.0204426	0.496133
_DADSKS[Phospho (STY)]PAQS[Phospho (STY)]PTHPPASATPATR_.3	1.15404e+06	928803	704671	961375	743172	686520	0.340191	0.586134	0.447914	0.521829	0.857778
_S[Phospho (STY)]PAQS[Phospho (STY)]PTHPPASATPATR_.2	104567	146913	140226	180625	128299	131653	0.789881	0.751154	0.491668	0.564352	1.12477
_S[Phospho (STY)]PAQSPTHPPASATPATR_.2	35831.4	58364.9	46277.8	172105	90018.9	90381.1	0.205993	0.110561	0.115436	0.176379	2.50939
_KRS[Phospho (STY)]PVTEDHEER_.2	1147.81	1287.71	1402.92	28868.4	1830.49	4785.4	0.000301745	0.000312123	0.343161	0.418075	9.24444
_NPS[Phospho (STY)]APPPGPPPPPEDK_.2	36247.7	33070.2	22705.7	56366.7	40862.5	33378.1	0.583635	0.531968	0.194384	0.266006	1.41928
_VPS[Phospho (STY)]PQPPMPWFGMDIGGTLVK_.3	3964.48	4046.06	3092.64	3142.61	3560.98	1450.6	0.141775	0.364031	0.266522	0.3421	0.734401
_[Acetyl (Protein N-term)]S[Phospho (STY)]AQNQPDPLFDIR_.2	54097.5	56231.2	48068.8	18245.7	18738.6	7412.74	0.155363	0.60591	0.00187163	0.0105829	0.280288
_NPS[Phospho (STY)]PPPELVEAEK_.2	182504	178002	205200	393833	397859	453865	0.0757521	0.31656	0.00261005	0.0128663	2.20177
_RES[Phospho (STY)]IDDTFHLLR_.3	31207.1	35003.6	23622.7	1894.35	88661	69515.4	0.69019	0.0352359	0.468083	0.540173	1.78186
_RES[Phospho (STY)]IDDTFHLLR_.2	4945.5	2753.98	562.469	51118.9	22132.3	29851.6	0.290145	0.0453124	0.0647526	0.114116	12.4792
_SRS[Phospho (STY)]PLGAQSGYN_.2	2.18573e+06	2.39072e+06	2.59571e+06	1.72601e+06	1.59972e+06	1.66287e+06	0.287407	0.174944	0.0182708	0.0452127	0.695552
_YRS[Phospho (STY)]RS[Phospho (STY)]PLGAQSGYN_.2	289017	296296	340673	204286	170708	158691	0.378071	0.831923	0.00379537	0.016267	0.576342
_ERS[Phospho (STY)]PEVILDDR_.2	13884	18582.1	15462.1	61479	63574.5	61935.7	0.0142015	0.349	0.000124339	0.00265559	3.90144
_EQRLS[Phospho (STY)]DDEPLYDSVASDEDSHALGR_.3	53292.5	38824.4	59101	59675.5	56116	52680	0.0846633	0.202816	0.445861	0.52013	1.1141
_RKS[Phospho (STY)]PDGNS[Phospho (STY)]S[Phospho (STY)]GS[Phospho (STY)]EEFTVEK_.2	1638977	1.7708e+06	1.68632e+06	973785	1.09764e+06	1311311	0.357976	0.26516	0.0178954	0.044541	0.66379
_KSPDGNS[Phospho (STY)]S[Phospho (STY)]GS[Phospho (STY)]EEFTVEK_.2	355844	665508	634939	245697	266769	354127	0.0997275	0.204862	0.104149	0.163871	0.523213
_KSPDGNS[Phospho (STY)]S[Phospho (STY)]GSEEFTVEK_.2	639709	708766	679978	121634	115450	115668	0.0123173	0.0233036	0.00116214	0.0083861	0.173902
_IVFADS[Phospho (STY)]EDEEPGPAGTR_.2	48043.7	55723.2	49372.8	289307	329872	323979	0.0161432	0.0712866	0.00171434	0.010255	6.15881
_EIINVPETLPAC[Carbamidomethyl (C)]PPPS[Phospho (STY)]PGPAFR_.3	136416	154310	149612	229844	218813	192665	0.373171	0.3802	0.0132082	0.0367773	1.45644
_DGT[Phospho (STY)]PAEPEEFIVER_.2	119417	124705	124998	192247	181065	180696	0.0443885	0.370848	0.000868844	0.00721679	1.50089
_TLSTLSSS[Phospho (STY)]PR_.2	196740	215548	214107	42366.6	42511.4	41117.5	0.0103187	0.0130316	0.00124411	0.00868445	0.201144
_GS[Phospho (STY)]PNTLAYR_.2	53895.9	60336.5	65420.9	59568.8	54902.1	49550.5	0.945201	0.858048	0.304554	0.378792	0.912989
_[Acetyl (Protein N-term)]METAGDDKS[Phospho (STY)]AGGPLEPSLK_.2	1.20611e+06	1.16865e+06	1.13843e+06	1.4249e+06	1.27106e+06	1.53801e+06	0.356741	0.123044	0.0819129	0.136394	1.20517
_[Acetyl (Protein N-term)]METAGDDKS[Phospho (STY)]AGGPLEPSLK_.3	43394.5	41732.6	40070.8	14444.5	49131.6	31788	0.246012	0.0211302	0.425447	0.499306	0.761707
_S[Phospho (STY)]AGGPLEPSLK_.2	268330	257685	257442	444702	474828	482718	0.0235087	0.176788	0.00152928	0.00982766	1.78982
_SRS[Phospho (STY)]DSVLC[Carbamidomethyl (C)]SK_.2	117467	153703	150561	44045.5	109874	113889	0.202578	0.413266	0.13762	0.201448	0.63502
_GEEHGGNIVYSTYEELEEDFK_.3	11058.3	15986.2	14410.9	8775.7	8512.03	8813.41	0.115772	0.0106046	0.0713997	0.122506	0.629619
_EAELALGS[Phospho (STY)]PERR_.2	35356	31243.7	33826.7	30147	29175.4	25453.5	0.939834	0.824718	0.0507899	0.0944815	0.84416
_EAELALGS[Phospho (STY)]PER_.2	12974.6	17881.5	22788.4	24184.8	28021.9	29178.7	0.683694	0.439906	0.0622327	0.110554	1.51712
_APSHTTAEIGS[Phospho (STY)]PSTDGRPQSK_.3	7503.62	6869.37	7775.82	6675.52	6404.13	8050.6	0.629902	0.432422	0.59666	0.662508	0.954013
_TEDLGIPFNPEERS[Phospho (STY)]PS[Phospho (STY)]PEPIYNSAGK_.3	3.62655e+06	3.62925e+06	3417422	1.74872e+06	1.66116e+06	2.15135e+06	0.0612448	0.353953	0.00256147	0.0127953	0.521045
_TEDLGIPFNPEERS[Phospho (STY)]PS[Phospho (STY)]PEPIYNSAGK_.4	12029	12613.3	14491.3	2739.16	1665.3	2202.23	0.0558881	0.296004	0.00155379	0.00982766	0.168824
_LRTEDLGIPFNPEERS[Phospho (STY)]PS[Phospho (STY)]PEPIYNSAGK_.4	362226	428285	419151	16092.1	34035.4	33641.4	0.0226813	0.153572	0.00161431	0.0100275	0.0692498
_TQS[Phospho (STY)]PMTTATSVLGIK_.2	61021	59122.8	58926.1	40341.4	35577	35838.1	0.0382288	0.313505	0.00147918	0.00969381	0.624094
_LLKPGEEPTDYS[Phospho (STY)]DEEESGAEPASK_.3	2.8751e+06	2.91253e+06	2931736	1.89749e+06	2.1159e+06	2.2972e+06	0.134886	0.0441454	0.018407	0.0454973	0.723745
_EVVS[Phospho (STY)]PTEEPQVAPR_.2	243223	230632	227960	148231	131306	134474	0.0548857	0.900591	0.000175239	0.00312948	0.589913
_FVEWLQNAEEES[Phospho (STY)]EGED_.2	4310.19	43776.8	40639.3	49947.2	76973.8	12174.5	0.714951	0.622138	0.505275	0.576573	1.56769
_S[Phospho (STY)]PS[Phospho (STY)]PHSPSPVPAAPR_.2	195225	201213	194134	137426	101386	66885.6	0.202343	0.0262505	0.0416372	0.0804586	0.51763
_SPS[Phospho (STY)]PHSPSPVPAAPR_.2	30479.5	32237.8	28721.2	52280.6	41070.5	44778.2	0.467819	0.174767	0.0329117	0.0681885	1.51063
_AVADEHS[Phospho (STY)]ISDVDSLVR_.2	11338.6	11062	8907.63	23338.6	14955	16409.2	0.45756	0.16404	0.0843077	0.139839	1.74723
_SPEEVTGVKS[Phospho (STY)]PDPETWTVPLDTGR_.3	87938.5	90633.8	75691	82800	103502	99193.2	0.93941	0.691824	0.259222	0.334244	1.12283
_GLEWTDGQS[Phospho (STY)]PAGDWPGR_.2	155867	150870	112102	52791.1	36098.8	8349.2	0.389292	0.93452	0.0048779	0.0188688	0.232164
_AVS[Phospho (STY)]PIKAEANQR_.2	28933.1	36073.1	36426.1	40168.9	34337	35727.6	0.468216	0.681026	0.38981	0.465124	1.08677
_MAAQADKNS[Phospho (STY)]PPSATK_.2	18923.4	35025.8	30612.2	29364.5	41530.1	36789.8	0.784788	0.701622	0.271685	0.346767	1.27345
_KES[Phospho (STY)]IVDLSK_.2	19247.5	19580.1	21141.5	23868.6	18688.2	19637	0.101564	0.237349	0.696526	0.74521	1.0371
_RQLS[Phospho (STY)]EEVDR_.2	669.726	513.441	826.01	8555.24	5593.01	5518.77	0.122178	0.0189605	0.0268588	0.0587331	9.7886
_VEPTDEEC[Carbamidomethyl (C)]DFAT[Phospho (STY)]DS[Phospho (STY)]EKEEDEITEGVK_.3	1668431	1.28927e+06	1.27261e+06	10361101	6.86123e+06	7402868	0.13069	0.0311842	0.0233453	0.0543237	5.82114
_VEPTDEEC[Carbamidomethyl (C)]DFATDS[Phospho (STY)]EKEEDEITEGVK_.3	271203	382957	437301	692246	776856	894067	0.620333	0.820743	0.00561573	0.0204426	2.16514
_VEPTDEEC[Carbamidomethyl (C)]DFAT[Phospho (STY)]DSEKEEDEITEGVK_.3	180457	215161	210218	489455	503879	465789	0.034479	0.97567	5.23213e-05	0.00158324	2.40845
_VEPTDEEC[Carbamidomethyl (C)]DFATDS[Phospho (STY)]EKEEDEITEGVKK_.3	3.95779e+06	4363222	4.39884e+06	2.54001e+06	3185348	3220347	0.422957	0.577961	0.0129019	0.0362369	0.703287
_VEPTDEEC[Carbamidomethyl (C)]DFAT[Phospho (STY)]DS[Phospho (STY)]EKEEDEITEGVKK_.3	3.32065e+06	3.64878e+06	3.69316e+06	2159199	2.70337e+06	2.73405e+06	0.463803	0.564542	0.0146091	0.0392323	0.712455
_VEPTDEEC[Carbamidomethyl (C)]DFAT[Phospho (STY)]DS[Phospho (STY)]EKEEDEITEGVKK_.4	198911	231092	243370	116930	101015	3673.78	0.500607	0.246152	0.0380105	0.0751443	0.329118
_VEPT[Phospho (STY)]DEEC[Carbamidomethyl (C)]DFAT[Phospho (STY)]DS[Phospho (STY)]EKEEDEITEGVKK_.3	83928.5	302483	309405	49615.3	79132	81416.6	0.0115199	0.0410846	0.157963	0.225033	0.302039
_LGAIVGAPSTYIESLPAC[Carbamidomethyl (C)]VK_.2	8182.49	6954.83	7686.11	11910.5	3526.17	10588.2	0.867517	0.0403689	0.722641	0.767404	1.14027
_EDS[Phospho (STY)]LTTPPLEQR_.2	211772	214819	234825	255086	299385	299516	0.189727	0.384077	0.0317219	0.066426	1.29115
_YYPFHAS[Phospho (STY)]P_.2	26081.1	24191.4	27951.8	14342.4	15002.8	15663.2	0.106087	0.220339	0.00498205	0.0191784	0.575377
_IAVDT[Phospho (STY)]DDEDGEAPR_.2	4777.27	5036.99	4517.54	80904.4	115249	123177	0.044738	0.00051645	0.0158855	0.041314	22.2813
_DKIAVDT[Phospho (STY)]DDEDGEAPR_.2	7542.11	10341.3	4742.91	22027.7	21388.4	23413.4	0.145948	0.240909	0.00618867	0.021885	2.95361
_RANS[Phospho (STY)]LVQDVESFEPMVESLTIK_.3	6645.14	5558.99	4521.2	9127.82	7990.79	6853.75	0.980414	0.931271	0.0549743	0.100692	1.4333
_VVPVS[Phospho (STY)]PPAGGGPVWR_.2	829206	855701	839029	323580	217850	259396	0.025554	0.12167	0.00173907	0.0102668	0.317292
_QNDRPLFNLPAPS[Phospho (STY)]EESVEEDDDGQDR_.3	14112.5	22022.5	11831.5	30873.4	25936.5	35810.3	0.78748	0.919399	0.0242232	0.0553414	1.93094
_S[Phospho (STY)]LAEFQEALK_.2	23282.8	14076.6	24768.5	15062	14895.2	13644.5	0.0236755	0.0386509	0.204286	0.275856	0.701805
_SFDGSSFLDLSTLS[Phospho (STY)]PK_.2	24337.9	23026.7	16938.9	4584.23	3522.11	1823.1	0.127563	0.221982	0.00906778	0.0282229	0.154416
_FSVS[Phospho (STY)]PVVR_.2	69583.5	66305.2	69157.1	145309	151304	60228	0.0104587	0.00352338	0.227382	0.299129	1.7403
_GLKDS[Phospho (STY)]LPDLDQYFDKL_.2	19166.9	14514.8	12734.2	14760.7	23715.4	7335.01	0.924262	0.281338	0.971313	0.975945	0.986969
_SQS[Phospho (STY)]DDGEC[Carbamidomethyl (C)]QLC[Carbamidomethyl (C)]DTISR_.2	126590	113500	106644	300296	312152	319645	0.0211766	0.96166	1.8022e-05	0.000919551	2.68821
_AAPDEDDDS[Phospho (STY)]DLDYFDKK_.2	59368.4	78570.1	40166.7	126915	175991	146419	0.715298	0.750987	0.00871102	0.0275742	2.52281
_AAPDEDDDS[Phospho (STY)]DLDYFDK_.2	61138.2	48540.7	27519.8	194790	173803	208831	0.126181	0.962461	0.000489283	0.00533776	4.20867
_DGS[Phospho (STY)]AGHVEEAGSNAR_.2	1213.8	5382.81	2515.64	2673.71	2721.27	2626.16	0.0701142	0.0016049	0.795594	0.832906	0.88026
_RDGS[Phospho (STY)]AGHVEEAGSNAR_.3	3146.23	745.347	235.557	4147.27	4121.81	1332.79	0.232322	0.959747	0.231742	0.303189	2.32652
_QEGETISTPTAAKS[Phospho (STY)]PTSAASR_.2	6813.52	10696.4	14579.2	71387.5	59301.4	60891.9	0.0786842	0.515492	0.000830603	0.0070996	5.97029
_PVIESAS[Phospho (STY)]PEVVWK_.2	13673.7	10233.5	11953.6	40366	41097.7	40777.6	0.0138909	0.0902818	0.000765282	0.00691146	3.40877
_DLEEYMS[Phospho (STY)]DDEDPSR_.2	447300	414267	430783	431345	396456	466234	0.974126	0.364593	0.981533	0.984228	1.00131
_KDLEEYMS[Phospho (STY)]DDEDPSR_.2	268899	111904	286507	181872	95363.8	206591	0.54608	0.536614	0.409999	0.48436	0.72504
_QAS[Phospho (STY)]VSDFVSGSPVSSTPPR_.2	156733	150408	163059	160639	163026	161832	0.0909813	0.0722792	0.296087	0.369979	1.03253
_AGDQS[Phospho (STY)]DEAFVVPMR_.2	195188	196933	191622	118473	110310	112640	0.0159149	0.583512	3.72486e-05	0.00136949	0.584886
_SGLS[Phospho (STY)]S[Phospho (STY)]PENEEQQLAQHDDSLVLR_.3	158490	171656	184822	90451.5	161609	155330	0.0568296	0.201969	0.251381	0.325308	0.791099
_KLS[Phospho (STY)]GKPEPSEEQK_.2	9180.56	10962.3	14956.7	69821.2	34702.1	27264.3	0.124055	0.0367694	0.13113	0.193802	3.75468
_LQDLDLS[Phospho (STY)]DDEGS[Phospho (STY)]DGEGYEDSKPVR_.3	4.85555e+06	5213752	4907419	6.84007e+06	6498600	2.82329e+06	0.519685	0.0177283	0.788065	0.827449	1.07914
_LQDLDLSDDEGS[Phospho (STY)]DGEGYEDSKPVR_.3	748643	761887	712201	448245	467671	222209	0.243668	0.0721923	0.0402747	0.0783911	0.512039
_LQDLDLS[Phospho (STY)]DDEGS[Phospho (STY)]DGEGYEDSKPVRR_.3	7.61547e+06	8884917	8578933	676850	727118	648122	0.0155486	0.00923092	0.00239949	0.0124144	0.081824
_LQDLDLS[Phospho (STY)]DDEGS[Phospho (STY)]DGEGYEDSKPVRR_.4	217915	255847	249071	15719.1	5352.98	10536	0.0203207	0.125849	0.00150979	0.00977488	0.0437281
_FQTLGSDDDAEDS[Phospho (STY)]EGS[Phospho (STY)]EKDGK_.2	292648	631844	458541	526732	594979	458485	0.652325	0.278311	0.583276	0.650343	1.14256
_FQTLGS[Phospho (STY)]DDDAEDS[Phospho (STY)]EGS[Phospho (STY)]EKDGK_.2	228169	168934	259956	558263	377685	467974	0.721942	0.412908	0.0241685	0.0553224	2.13668
_KLQDLDLS[Phospho (STY)]DDEGS[Phospho (STY)]DGEGYEDSKPVR_.3	465416	438212	464171	327593	375420	249080	0.34489	0.112516	0.0568998	0.103336	0.696077
_QSTGDQEDS[Phospho (STY)]EGAELAGEDEGETNRQPR_.3	1.83649e+06	1.83596e+06	1.63861e+06	167934	183428	180702	0.0109856	0.0128028	0.00162576	0.0100403	0.10018
_RGQRPGSQTQDDDGAGSPGS[Phospho (STY)]GGGGGGGGQSR_.4	134306	71752.7	103029	29212	51177.9	40195	0.601253	0.220223	0.0605344	0.108285	0.390131
_RGQRPGSQTQDDDGAGS[Phospho (STY)]PGS[Phospho (STY)]GGGGGGGGQSR_.3	72364	120078	45689.3	19467.7	33292	30990.8	0.208253	0.0778498	0.136988	0.200797	0.351699
_RGQRPGSQTQDDDGAGS[Phospho (STY)]PGS[Phospho (STY)]GGGGGGGGQSR_.4	12606.6	8627	5407.94	11373.1	13998.4	12685.8	0.351291	0.234413	0.20147	0.272817	1.42849
_QSTGDQEDS[Phospho (STY)]EGAELAGEDEGETNR_.3	290698	128162	209430	517700	581370	601048	0.27237	0.444203	0.00633004	0.0222017	2.70594
_NSAGGDRAS[Phospho (STY)]LQGEELDR_.2	5075.49	2978.93	7172.05	28235.4	25852.6	23469.9	0.102992	0.871596	0.000376537	0.00464179	5.09362
_TAGTTFMMTPY[Phospho (STY)]VVTR_.2	213.8	1923.84	2258.76	21482	21807.1	18871.3	0.0313628	0.631775	0.000159878	0.0030591	14.1389
_AVS[Phospho (STY)]VDLTDFVTTPTSR_.2	8014.4	2360.63	5197.52	22002.3	22826.4	18579.3	0.218864	0.77468	0.00191362	0.0106794	4.07178
_EGSTYIEPEGLEDEHLPK_.3	561.442	234.491	492.123	39.3518	2.64614	76.0574	0.198769	0.0901468	0.0537341	0.0989281	0.091654
_QAS[Phospho (STY)]PTATSVVFDFR_.2	36.9402	122.284	79.612	14030.2	11603.3	11070.8	0.0301937	0.00224639	0.00553988	0.0203986	153.68
_PGS[Phospho (STY)]VPETNLTEGQTR_.2	294477	269023	247784	122900	111547	117053	0.0669736	0.114254	0.00540847	0.0201571	0.433264
_STQNTS[Phospho (STY)]IEDLQK_.2	132624	156486	133051	418847	451244	444441	0.0175056	0.777867	2.83715e-05	0.00128407	3.11382
_YNMFPSSVAS[Phospho (STY)]PAK_.2	11842.8	9508.29	5720.57	31275.6	28863.1	38833.6	0.337665	0.519013	0.00485463	0.0188128	3.65593
_DRVPPPS[Phospho (STY)]PVK_.2	82389.4	98816.2	91265.2	83814.3	79899.8	73571.1	0.87488	0.563864	0.117622	0.178389	0.870865
_QGS[Phospho (STY)]LDEDPVWLAER_.2	4905.88	4916.65	4895.11	18099.2	20201.7	26726.4	0.0917994	3.55818e-05	0.0231556	0.0541139	4.41832
_SQNAAPLAVGS[Phospho (STY)]AER_.2	146852	108341	133649	55873.5	50530.1	54403.3	0.117921	0.0425629	0.0197115	0.0478931	0.413554
_RFS[Phospho (STY)]AS[Phospho (STY)]FSPNHSPSSPLAAVPSR_.3	218220	219075	217365	96596.9	94872.5	95734.7	0.00522659	0.991132	6.44048e-09	6.90097e-06	0.438707
_S[Phospho (STY)]QS[Phospho (STY)]PITLRPSQFPVK_.2	46409.5	52936.4	53076.1	169006	154217	168159	0.018488	0.346278	0.000340083	0.00446453	3.22383
_SQS[Phospho (STY)]PITLRPSQFPVK_.2	11993	10420.2	7470.41	72719.4	55430.4	64428.7	0.0759528	0.134197	0.00560055	0.0204426	6.44426
_EALS[Phospho (STY)]PLLLSIPR_.2	4556.75	5451.38	5998.87	6901.65	6993.34	3939.62	0.59253	0.298065	0.6187	0.681684	1.11418
_S[Phospho (STY)]QS[Phospho (STY)]PITLRPSQFPVKR_.3	51220.6	54855	60224	6898.61	7444.95	7171.78	0.0205243	0.00921856	0.00283886	0.0134183	0.129377
_ESPSEES[Phospho (STY)]PPHHPLPS[Phospho (STY)]PPR_.3	552697	548104	550111	280768	299442	299138	0.00952752	0.0918577	0.000344336	0.00446453	0.532644
_NLAS[Phospho (STY)]PASWNTNK_.2	14191.7	16898.3	14472	9282.67	11608.3	12754.2	0.984932	0.827537	0.0424043	0.0815	0.738448
_KNSVNASENDVGS[Phospho (STY)]PPPPHEASDLGPLSNVR_.3	31996.4	168035	214984	55031.8	39310.7	70752.8	0.11009	0.0568817	0.266667	0.3421	0.397805
_HPS[Phospho (STY)]EDFMLR_.2	61050.1	60513.6	39770.9	15498.7	4502.56	8942.23	0.177411	0.342866	0.0127312	0.0359458	0.1794
_IYT[Phospho (STY)]HQVVTR_.2	53280.9	62606.8	61479.2	57357.8	59215.9	55576.4	0.89461	0.227225	0.623273	0.685665	0.970587
_RVTDEDESLLDSHEVSSVAS[Phospho (STY)]LDR_.3	25413.8	36277.4	31125.8	26612.4	25089.2	29777.3	0.351873	0.323439	0.357359	0.431692	0.877845
_HAS[Phospho (STY)]GPVLPQR_.2	17290.8	17900.9	17836.7	13484.6	13462.3	12761.9	0.0442842	0.797428	0.0001691	0.00309514	0.74882
_DHFS[Phospho (STY)]PQQLR_.2	51799.6	59572.6	55174.5	133139	125736	135333	0.0252246	0.748606	5.14403e-05	0.00158324	2.36696
_S[Phospho (STY)]RS[Phospho (STY)]RT[Phospho (STY)]PVK_.2	914.139	5489.05	3494.93	6163.14	2862.45	1943.63	0.762482	0.966577	0.855805	0.885131	1.10821
_APVLANDS[Phospho (STY)]NHS[Phospho (STY)]MEVV_.2	125913	112843	119910	19376.3	35852	27190.1	0.0511771	0.771265	0.000153019	0.00300844	0.229792
_APVLANDS[Phospho (STY)]NHSMEVV_.2	38547	38279.7	36813.1	7740.39	4649.29	6194.84	0.0145344	0.532018	3.83151e-05	0.00136949	0.163539
_ADSS[Phospho (STY)]PPTSSTPSPVLLEDR_.2	346453	339231	322013	444325	310356	377340	0.278973	0.0714243	0.39646	0.471591	1.12337
_SNS[Phospho (STY)]APATIPSR_.2	31992.1	32527.6	28169.1	113353	118627	107585	0.0201583	0.311665	0.000315049	0.00435581	3.66351
_ERS[Phospho (STY)]PQGDLPK_.2	22704.5	21111.4	14903.8	9680.56	7618.22	7506.62	0.187947	0.163981	0.0329414	0.0681885	0.422437
_LRPKEEES[Phospho (STY)]EGS[Phospho (STY)]DEAGPDADR_.2	163654	211433	196802	181937	112867	124162	0.577193	0.605192	0.128494	0.190695	0.7326
_LRPKEEES[Phospho (STY)]EGS[Phospho (STY)]DEAGPDADR_.3	166536	50275.8	58769.9	19359.7	132484	147064	0.38194	0.923816	0.894517	0.916324	1.08464
_AARPEQNFDLPSNTEEGSGDDPAPSS[Phospho (STY)]PGSSK_.3	991951	2.52901e+06	2.55659e+06	795399	1.01682e+06	1871827	0.126758	0.571798	0.274142	0.348869	0.606173
_KKS[Phospho (STY)]VS[Phospho (STY)]PAR_.2	1327.84	3871.37	1538.02	4004.68	752.094	975.618	0.0520978	0.750944	0.81407	0.848105	0.850851
_ESVEYVEREDS[Phospho (STY)]DGEYDDFGR_.2	549599	441815	334032	1510057	1831948	2546615	0.306198	0.0826807	0.0338522	0.0692886	4.44275
_S[Phospho (STY)]RANS[Phospho (STY)]FDAGPER_.2	25569.1	26108.1	27043.7	16196.1	7785.59	23270.5	0.0969692	0.021302	0.142562	0.207475	0.60025
_S[Phospho (STY)]RANS[Phospho (STY)]FDAGPERK_.2	36294.7	41874	31429.4	6706.19	2629.14	4667.66	0.108571	0.263959	0.00400966	0.0167826	0.127767
_EHAVDS[Phospho (STY)]DDEKLPEENQVDNLTR_.3	18568	11129.5	20669.3	75390.4	62499	52655.3	0.31575	0.322901	0.00965765	0.0293982	3.78315
_[Acetyl (Protein N-term)]SDEHNNHDDS[Phospho (STY)]NEIQDIPEIELIIK_.3	461793	569624	450916	151073	228549	80240.6	0.480399	0.876947	0.00416815	0.0172439	0.310228
_AGT[Phospho (STY)]GVDNIDC[Carbamidomethyl (C)]DAATR_.2	39876.7	41838.2	38874.3	62826.2	78540.6	80441.6	0.0861272	0.0510832	0.0240331	0.0552608	1.83937
_RVFS[Phospho (STY)]PS[Phospho (STY)]PR_.2	267673	283924	289324	107932	111308	115202	0.0161442	0.190044	0.000584978	0.00594127	0.397709
_LC[Carbamidomethyl (C)]DFGSASHVAENDITPY[Phospho (STY)]LVSR_.3	118693	111822	114747	112739	136081	70518.6	0.119856	0.0243971	0.6972	0.745558	0.924917
_VFS[Phospho (STY)]PSPR_.2	76222.4	72663.9	78792.9	66514.5	75879.9	79055.3	0.234942	0.362887	0.653847	0.711817	0.972639
_VFSPS[Phospho (STY)]PR_.2	34051.6	19416.6	26926.9	10347	6527.74	14166.3	0.818824	0.425992	0.0405861	0.078854	0.386108
_RRS[Phospho (STY)]PSPR_.2	10386.8	5501.51	15272.1	6882.2	7796.25	10417.9	0.573024	0.247507	0.557919	0.625651	0.80539
_RRS[Phospho (STY)]PS[Phospho (STY)]PR_.2	18940.7	2.25016	9471.5	97993.5	26197.3	44326	0.204373	0.123571	0.155889	0.222565	5.93066
_HVPKS[Phospho (STY)]PS[Phospho (STY)]PR_.2	9241.73	18862.8	35709.7	4771.42	4559.05	4983.8	0.0333214	0.000889276	0.166496	0.235047	0.224312
_STS[Phospho (STY)]PPITVPAK_.2	128579	144086	147519	141726	150206	161822	0.909773	0.999798	0.245927	0.31902	1.07989
_DRAS[Phospho (STY)]PIKAPSNER_.2	389663	760778	654862	2246473	691059	663373	0.00274711	0.0885518	0.371153	0.445342	1.99463
_DRAS[Phospho (STY)]PIKAPS[Phospho (STY)]NER_.2	755712	932342	672064	592787	321670	292455	0.627947	0.781465	0.0372644	0.0739677	0.511378
_DRAS[Phospho (STY)]PIKAPSNER_.3	446233	128276	254475	136358	915918	1.03719e+06	0.149216	0.194919	0.27196	0.346911	2.52051
_DRAS[Phospho (STY)]PIKAPS[Phospho (STY)]NER_.3	339183	53242.7	84758.1	14556.6	149970	161553	0.398909	0.425237	0.655454	0.712652	0.683343
_LRQET[Phospho (STY)]PPPAPAERPAAPPR_.3	355372	378590	374592	486544	415418	411083	0.349442	0.159998	0.0983005	0.15712	1.18447
_LRQET[Phospho (STY)]PPPAPAERPAAPPR_.4	28786.3	12282.9	21742.2	9858.64	39221.7	44895.4	0.637076	0.323768	0.451026	0.524728	1.49616
_LAAVEEEPIS[Phospho (STY)]EDAPAEDDS[Phospho (STY)]AENDGEKNEVK_.3	61006.7	9270.64	35138.7	55930.1	48017.3	35841.7	0.561873	0.265282	0.533732	0.603492	1.32607
_KLS[Phospho (STY)]PPKNPK_.2	155137	286027	259904	1.10782e+06	389825	431995	0.0286203	0.0610225	0.217846	0.289785	2.75243
_LRQET[Phospho (STY)]PPPAPAER_.2	33155.3	56464.6	43812.9	513246	261608	269173	0.151059	0.0157963	0.065869	0.115325	7.82436
_QET[Phospho (STY)]PPPAPAERPAAPPR_.3	39023.3	26800.8	35777.4	52081.6	39633.3	64530	0.660301	0.409027	0.109932	0.170909	1.53782
_AS[Phospho (STY)]PIKAPSNER_.2	2440.12	3934.64	4057.13	14306.9	13020.4	12712.9	0.062569	0.936878	0.000161915	0.00306748	3.83825
_ASPIKAPS[Phospho (STY)]NER_.2	5906.76	7358.4	7205.19	4905.14	5767.26	4043.01	0.659504	0.92161	0.0477221	0.0901043	0.718865
_EEGQALS[Phospho (STY)]PVREEEEEQPTNK_.3	3865.41	1374.08	2821.09	37264.9	49744	59245.6	0.106175	0.0286874	0.0175374	0.043905	18.1444
_AAAATATADS[Phospho (STY)]DDEADRENSLKPR_.3	13941.8	11765.4	9464.17	18977.3	18624.1	19213.3	0.18453	0.0379585	0.0288438	0.0615297	1.61537
_KQQPSPDS[Phospho (STY)]DDE_.2	2354.09	4930.52	3005.95	1178.47	1208.87	1239.26	0.101636	0.00165391	0.102784	0.162198	0.35242
_ENAQGS[Phospho (STY)]PTPPSEDDHGASATHGHR_.3	185406	325441	218645	529936	144151	108155	0.25363	0.179878	0.91077	0.928886	1.07231
_ENAQGS[Phospho (STY)]PT[Phospho (STY)]PPS[Phospho (STY)]EDDHGASATHGHR_.3	74646.3	71964.2	48650.9	70273.2	72248.1	69130.2	0.00440639	0.0272557	0.576812	0.643807	1.08394
_RENAQGS[Phospho (STY)]PT[Phospho (STY)]PPS[Phospho (STY)]EDDHGASATHGHR_.3	63490.1	146706	56992	167583	46735.9	28727.3	0.136474	0.607475	0.886224	0.910003	0.909646
_RENAQGS[Phospho (STY)]PT[Phospho (STY)]PPS[Phospho (STY)]EDDHGASATHGHR_.4	15262.9	9994.55	4726.23	2273.53	8479.09	10313.3	0.888548	0.778324	0.48978	0.562486	0.70258
_KMS[Phospho (STY)]APDDAAAEDEEAPR_.2	98623.6	114867	107924	336362	310869	312155	0.0232025	0.484748	0.000136928	0.00277658	2.98489
_KM[Oxidation (M)]S[Phospho (STY)]APDDAAAEDEEAPR_.2	2076.19	2233.36	268.668	30283.2	12651.3	13069.8	0.133323	0.0264527	0.0965173	0.155283	12.2328
_KMS[Phospho (STY)]APDDAAAEDEEAPR_.3	385.289	983.167	1581.05	3150.41	16077.7	15143.7	0.0196235	0.0162933	0.127268	0.189268	11.6534
_TPSSQPAKPVAQQQIPLS[Phospho (STY)]PQTSVTSQVGR_.3	121246	116516	125975	134513	125902	143124	0.741072	0.461198	0.098319	0.15712	1.10943
_TPSS[Phospho (STY)]QPAKPVAQQQIPLS[Phospho (STY)]PQTSVTSQVGR_.3	120424	116814	124033	130093	125927	143389	0.483912	0.270607	0.123609	0.184724	1.10556
_GLLGS[Phospho (STY)]PPHPPPEQGGGYGGAPSQQFSK_.3	139799	135518	135022	313231	280516	268473	0.0484116	0.0286501	0.00720292	0.0241941	2.10124
_GPS[Phospho (STY)]PTFGGR_.2	3181.71	14276.9	15514.5	105032	115241	116267	0.0274924	0.91019	4.75179e-05	0.00156663	10.2065
_SLSVRS[Phospho (STY)]PS[Phospho (STY)]PC[Carbamidomethyl (C)]R_.2	64486.9	68690.3	67039.5	84459.7	81994.2	42104.8	0.411043	0.0185283	0.858486	0.887047	1.04167
_DVAPPAS[Phospho (STY)]PGMQVALQDKPSGPTR_.3	36269.1	34780	32552.4	28945.3	31230.3	24395.1	0.840113	0.446125	0.0672138	0.1172	0.816307
_GLPARDS[Phospho (STY)]PQPQQQQQQQK_.2	109931	239857	178688	642863	190907	211547	0.00862963	0.124526	0.363053	0.436846	1.97799
_GLPARDS[Phospho (STY)]PQPQQQQQQQK_.3	75196.4	51919.9	48373.6	132998	121155	105098	0.421465	0.959894	0.00632483	0.0222017	2.04713
_SKDVDEAVNRPES[Phospho (STY)]EDDVDSK_.3	559626	322003	395272	262220	625478	651078	0.383423	0.474388	0.585136	0.651739	1.20509
_SKDVDEAVNRPES[Phospho (STY)]EDDVDSK_.2	97662.7	105050	112438	293846	93921.7	80963.1	0.000941045	0.00965658	0.535099	0.604022	1.48732
_DVDEAVNRPES[Phospho (STY)]EDDVDSK_.2	332444	344590	338517	651803	675484	659410	0.0109743	0.401045	3.57183e-05	0.00136949	1.95628
_RLS[Phospho (STY)]GDLGIVSDLAAAKPR_.3	5798.19	5145.63	6070.18	10425.1	7930.37	6117.47	0.124147	0.0953029	0.179926	0.250215	1.4384
_EPPS[Phospho (STY)]PPPPPPPQAALPTK_.2	314555	339285	340486	259002	279454	321880	0.319467	0.343436	0.122215	0.18328	0.865244
_EPPS[Phospho (STY)]PPPPPPPQAALPTK_.3	76343.1	86901.6	81173.3	78409.8	67522.8	45569	0.205656	0.182987	0.202573	0.274062	0.7835
_FLS[Phospho (STY)]PPDSK_.2	33167.7	30158	33588.6	46794.7	45962.1	49313.4	0.134171	0.929705	0.000535418	0.00562451	1.46594
_KVVLPGMEPSPDS[Phospho (STY)]DAEEEDGATER_.3	29086.6	28367.9	24941.7	18680.5	13664.8	4198.12	0.458147	0.168077	0.0589393	0.106051	0.443508
_S[Phospho (STY)]LVGTPYWMAPEVISR_.2	225639	234850	206386	138386	134584	138107	0.0549877	0.0452728	0.00845224	0.0269141	0.616422
_VKPDFEES[Phospho (STY)]DNDQNPENK_.2	252348	307867	281899	293652	284158	268001	0.980323	0.356441	0.949112	0.959862	1.00439
_VKPDFEES[Phospho (STY)]DNDQNPENK_.3	18675.6	6060.49	10429.4	3342.71	19773.1	28305	0.736833	0.404327	0.556854	0.624784	1.46225
_NVDS[Phospho (STY)]PAAAGSGEAEVAK_.2	720378	711948	786869	924398	808332	821010	0.525742	0.584436	0.0738121	0.125539	1.15075
_LGAT[Phospho (STY)]PPLS[Phospho (STY)]PIDMR_.2	831710	801335	850797	1.09834e+06	968856	972502	0.452005	0.206389	0.0377619	0.0747718	1.22379
_LGAT[Phospho (STY)]PPLS[Phospho (STY)]PIDM[Oxidation (M)]R_.2	14848.8	14672.5	12445.7	25061.6	28299	37265.5	0.344335	0.0892297	0.0419569	0.0809304	2.15946
_LGAT[Phospho (STY)]PPLSPIDMR_.2	3467.96	3429.91	5451.71	20568.2	16758.8	19191	0.065531	0.526246	0.000973126	0.00763886	4.57651
_GANLPTS[Phospho (STY)]PTQAAPK_.2	171464	163432	163744	191638	178148	183500	0.603662	0.616856	0.0233468	0.0543237	1.10959
_IVSPVVPQGS[Phospho (STY)]PAK_.2	49499.8	53868.1	51281.5	34498.9	24621.3	34711.3	0.315764	0.253562	0.0161694	0.0417985	0.606737
_KVS[Phospho (STY)]AAGADMNIR_.2	105960	109251	108134	102198	90633.7	88019.2	0.155284	0.096952	0.0766265	0.129096	0.868579
_VAPEPQS[Phospho (STY)]PRS[Phospho (STY)]PVAKPGATC[Carbamidomethyl (C)]TEPGAR_.3	146628	158770	155113	218262	213752	188565	0.239713	0.263005	0.0181021	0.044951	1.34759
_VAPEPQS[Phospho (STY)]PRS[Phospho (STY)]PVAKPGATC[Carbamidomethyl (C)]TEPGAR_.4	13395.4	7955.29	10551.2	6110.09	13342.3	17631.1	0.877647	0.356973	0.675019	0.728382	1.16243
_S[Phospho (STY)]PVAKPGATC[Carbamidomethyl (C)]TEPGAR_.2	33995.7	46531.7	41780.5	135365	78657.5	66994.6	0.189471	0.0617446	0.125256	0.186795	2.29762
_VAPEPQS[Phospho (STY)]PRS[Phospho (STY)]PVAK_.2	2614.41	273.414	1443.91	16326.4	12040.7	11335.6	0.251322	0.315274	0.00831955	0.0266499	9.16551
_APS[Phospho (STY)]PPPQPPK_.2	2.0537e+06	2.15848e+06	2068706	1.57385e+06	1.419e+06	1.42111e+06	0.0744671	0.576084	0.00113957	0.00827829	0.702759
_APS[Phospho (STY)]PPPQPPK_.1	203664	254646	240079	324401	197241	204488	0.132192	0.238524	0.849057	0.879078	1.03972
_APDAGAAM[Oxidation (M)]GEPAQAAVS[Phospho (STY)]QPIEEESEEEEEVDEAGVESK_.4	219017	231423	206610	304795	290093	319497	0.272021	0.830401	0.00169387	0.0102392	1.39165
_APFAIPDDDS[Phospho (STY)]FGQPR_.2	171603	170686	183861	106974	101951	106276	0.0375419	0.240973	0.00139406	0.00936511	0.599071
_S[Phospho (STY)]FHQDS[Phospho (STY)]VEAEDPTK_.2	49300.9	68434.3	32604.8	84894.5	142107	129004	0.625265	0.52441	0.0372724	0.0739677	2.368
_SSS[Phospho (STY)]FENESESHSR_.2	2600.86	2276.11	2438.49	547.071	347.683	746.459	0.0771398	0.79575	0.000276746	0.0040072	0.224349
_MKAPT[Phospho (STY)]PVSSSTGGTGDR_.2	11447.2	8738.99	5561.38	11537.1	5884.23	5973.64	0.0761436	0.90487	0.771984	0.812555	0.908628
_GGIMSPLS[Phospho (STY)]PR_.2	26378.9	28089	29056.1	48193.6	56837.9	67076.5	0.211147	0.0438721	0.0303556	0.0640906	2.06058
_LYGTSPLMDHPES[Phospho (STY)]PMGS[Phospho (STY)]PESK_.2	1.21968e+06	1.17038e+06	1157069	1552856	1.14198e+06	1.52642e+06	0.0219078	0.0438802	0.230945	0.302827	1.19005
_LYGTSPLMDHPES[Phospho (STY)]PMGS[Phospho (STY)]PESK_.3	466999	512410	535816	312000	513022	207510	0.0950677	0.0997868	0.210397	0.28233	0.681437
_AIS[Phospho (STY)]SDQFFHGSR_.2	17743.2	17600.4	19159.5	60977.3	61368	72880.5	0.0393647	0.0354095	0.0061874	0.021885	3.58192
_VS[Phospho (STY)]ANFQDIER_.2	20474.9	4628.97	366.022	8000.15	5336.84	1847.8	0.106208	0.158292	0.63744	0.698382	0.596187
_DDS[Phospho (STY)]EEEIYDGTSFGR_.2	39580.3	19749.3	43017.4	121805	82210.8	160441	0.529702	0.188254	0.0497332	0.0928382	3.56099
_KEGGLGS[Phospho (STY)]M[Oxidation (M)]NIPLLADKDMR_.3	2918.6	2963.6	4354.18	697.669	707.109	582.505	0.120849	0.0170309	0.0274027	0.0595579	0.194139
_KEGGLGS[Phospho (STY)]MNIPLLADKDMR_.3	2961.31	3605.87	3854.11	692.117	741.232	790.348	0.0465092	0.0256066	0.00875839	0.0276424	0.21338
_RES[Phospho (STY)]QS[Phospho (STY)]DDDVDFFK_.2	876016	508926	908270	732786	660181	830027	0.609439	0.257181	0.877031	0.903161	0.96938
_RES[Phospho (STY)]QSDDDVDFFK_.2	214358	66614.4	362101	43332.3	289240	348330	0.259655	0.908822	0.925418	0.939446	1.05883
_RPS[Phospho (STY)]DVGLPVYLTPR_.2	52527	53595.3	52968.7	131849	104129	115619	0.0763907	0.00417562	0.0152332	0.0401534	2.21003
_RPS[Phospho (STY)]DVGLPVYLTPR_.3	14481	19493.6	22199.3	14699.1	25569.7	26618.9	0.367977	0.518238	0.474985	0.547254	1.19073
_RRPS[Phospho (STY)]DVGLPVYLTPR_.3	16837.8	14299	18786.5	23817.9	50714.2	46252.4	0.082942	0.0511913	0.101589	0.160787	2.4194
_RES[Phospho (STY)]QS[Phospho (STY)]DDDVDFFKDMTPTNIR_.3	422712	382682	402452	2703.21	2536.81	2869.61	0.0096539	0.000293778	0.000833342	0.0070996	0.00671413
_VGSSSSGYNS[Phospho (STY)]DGELR_.2	161825	178698	163954	1282266	1.71681e+06	1662264	0.0309876	0.00422837	0.0095064	0.0290202	9.23995
_KVS[Phospho (STY)]ADHAAAGEPK_.2	59208.1	59013.7	106372	421305	1.0076e+06	1.11927e+06	0.0653646	0.0128924	0.0692529	0.119878	11.3457
_KVS[Phospho (STY)]ADHAAAGEPK_.3	25996	22765.1	9956.62	58635.6	514268	408551	0.0163296	0.00362676	0.154905	0.221886	16.7148
_SDTSGPGNALANPSEQS[Phospho (STY)]PK_.2	100594	191644	169505	404433	418489	430611	0.103074	0.143741	0.00714229	0.0240282	2.71478
_[Acetyl (Protein N-term)]SC[Carbamidomethyl (C)]AQDTVSENDATS[Phospho (STY)]PPAK_.2	968751	1.19093e+06	1.15733e+06	928006	1.19986e+06	1.22693e+06	0.0707055	0.685919	0.920498	0.936408	1.01139
_SLPAFDS[Phospho (STY)]EDEDNAKPMSYDEK_.2	191775	198274	185276	371140	361564	674141	0.06512	0.00380517	0.113921	0.17488	2.44531
_AAAAAAASAGS[Phospho (STY)]GAGSGGAKPGGGQQK_.3	20346.2	17160.6	13975.1	14780.7	8901.29	11841	0.997762	0.919136	0.101146	0.160323	0.69001
_AAVVLS[Phospho (STY)]DDDEDLEGPALK_.2	21377.5	28926.3	30924.5	36743.1	29651.7	39526.7	0.793454	0.98875	0.11734	0.178214	1.304
_T[Phospho (STY)]EQEVIAGKGQFS[Phospho (STY)]C[Carbamidomethyl (C)]GDR_.2	276749	273127	263906	26648.5	82272.8	123109	0.132364	0.040239	0.0186248	0.0458242	0.285127
_ENHQFLWDES[Phospho (STY)]DDEEPPTWEK_.3	72391.7	86474.6	89332.5	57724.3	102798	116242	0.984965	0.162867	0.650428	0.709708	1.11509
_DQINFPGLGGDS[Phospho (STY)]PLK_.2	67325.9	63388.1	57732.4	99790.5	137041	137714	0.110165	0.0972793	0.03331	0.0685719	1.98754
_KPFVLQS[Phospho (STY)]PPAASSAGGPK_.2	145192	168462	163850	169418	184602	211608	0.667873	0.49649	0.125525	0.187065	1.18455
_KPFVLQS[Phospho (STY)]PPAASSAGGPK_.3	49306.7	50753.3	61495.8	39335.1	33945.1	36640.1	0.573377	0.281056	0.0325049	0.0676098	0.680386
_IAS[Phospho (STY)]S[Phospho (STY)]PEKDLPSR_.2	38430.1	35852.1	34422.4	2942.96	1792.22	1682.44	0.015143	0.212209	0.000393979	0.00474324	0.0590372
_IGVFPSNFVVLEEPAPSS[Phospho (STY)]PR_.3	117628	152114	145780	130073	107743	117586	0.527684	0.539248	0.196403	0.267743	0.855314
_EDSAVLLRS[Phospho (STY)]PVAK_.2	17760.9	14899.9	16872.2	18393.1	16853.7	17332.6	0.454129	0.446676	0.366236	0.440429	1.0615
_LC[Carbamidomethyl (C)]AFS[Phospho (STY)]DDEGGDEEEEDDDDEEPKDDDDQEAGDAPTR_.4	139739	153396	151543	191881	146554	109388	0.594744	0.0658765	0.969211	0.975126	1.00707
_NPS[Phospho (STY)]VPLFASHLGLLEPQR_.3	11511.8	13720.6	15038.4	4428.6	6020.9	5224.75	0.210821	0.331639	0.00698913	0.0236989	0.389221
_RPTTETEDDS[Phospho (STY)]DGLPEEK_.2	462646	517489	477913	397511	445739	433632	0.998154	0.878935	0.0513861	0.0953424	0.875747
_MPS[Phospho (STY)]PTTSEISVASSSK_.2	1.56509e+06	1.67342e+06	1.62317e+06	3417105	3.51082e+06	3.41294e+06	0.0114668	0.978993	2.15975e-06	0.00035372	2.12702
_M[Oxidation (M)]PS[Phospho (STY)]PTTSEISVASSSK_.2	78429.7	89118.4	83774	363805	338981	348912	0.0130823	0.308487	0.00012119	0.00265011	4.18466
_AGS[Phospho (STY)]LEILDQLR_.2	45349.1	50528.7	53455.7	43069.5	40585.1	46406.8	0.902636	0.669895	0.099057	0.157946	0.870947
_LKPQLS[Phospho (STY)]PR_.2	138817	156379	165616	73455.1	65690	62762.2	0.0828828	0.28248	0.00342882	0.0151504	0.438156
_GQS[Phospho (STY)]VVVEWAR_.2	64693.7	66914	64605.1	85832.5	81041.9	69277.6	0.0901592	0.0496863	0.110448	0.171267	1.20355
_SWTRS[Phospho (STY)]PS[Phospho (STY)]PR_.2	1.75726e+06	2.17339e+06	2.04863e+06	203700	209788	197791	0.0232922	0.00239898	0.00468801	0.0184338	0.102233
_LDDMS[Phospho (STY)]PQEAFR_.2	21334.9	20990.2	22214.7	7556.38	7680.21	3685.65	0.0628244	0.145712	0.00465681	0.0183448	0.293187
_SPGS[Phospho (STY)]DYSAHSAR_.2	8029.78	4890.35	2884.2	924.895	329.967	1519.82	0.378924	0.103065	0.0943949	0.152901	0.175565
_VSALEDDLDDVES[Phospho (STY)]AEEDVEEPAPPK_.3	205563	200320	192788	278088	333599	363929	0.185987	0.0461755	0.0353367	0.0713055	1.62964
_RDS[Phospho (STY)]GVGSSLTR_.2	3334.97	5264.29	5448.91	19340.4	11282.5	14396.9	0.460804	0.155347	0.0392645	0.0769843	3.20468
_QLALVNQQTPS[Phospho (STY)]PGR_.2	56882	54488	54666.2	10286.6	12740.9	6399.98	0.0215983	0.295774	0.000385811	0.00469768	0.177235
_DLLNLS[Phospho (STY)]GFSPAK_.2	8142.12	8256.35	8199.24	3623.2	2864.25	3118.91	0.0164642	0.0463791	0.00163996	0.0100989	0.390539
_DLLNLSGFS[Phospho (STY)]PAK_.2	4769.43	4194.56	3619.7	4118.13	3076.17	2256.45	0.855266	0.547676	0.188405	0.259972	0.751032
_YFPAT[Phospho (STY)]PPAS[Phospho (STY)]PPPR_.2	118411	98965.3	79520	414733	489825	512359	0.0559734	0.252899	0.00262831	0.0129075	4.77244
_NRS[Phospho (STY)]PESNLSTASRPSK_.3	81316.7	50592.2	66953.7	39479.9	49459.6	52830.5	0.513095	0.337558	0.152795	0.219023	0.712904
_NRS[Phospho (STY)]PESNLSTASRPSK_.2	10598.6	29713.8	20209.1	30032.6	6849.25	5165.91	0.203972	0.639726	0.565585	0.633585	0.694756
_RT[Phospho (STY)]PT[Phospho (STY)]PPAKPPR_.2	43740.3	83721.7	72875.7	52146.3	17715.8	16702.7	0.501664	0.975354	0.0854182	0.141417	0.432095
_FISS[Phospho (STY)]PAPLADTDIISNTK_.2	22869.2	22121.6	21367.5	41088.9	33007.3	37015.5	0.181291	0.0702981	0.0206481	0.0497178	1.67442
_VKS[Phospho (STY)]PDLRPVQR_.2	22784.3	31023.3	30219.3	43848.5	26515.4	17346.5	0.775284	0.2055	0.892436	0.915067	1.04384
_NRS[Phospho (STY)]PESNLSTASR_.2	10935.9	15313	15489.6	44264.8	25661.4	24443.9	0.244941	0.105371	0.104888	0.16467	2.26099
_EAAAGS[Phospho (STY)]TSNEEGDGDGEDGAGDAK_.2	5118.17	5044.54	4970.9	16874.9	8666.64	6370.59	0.00874949	0.000660057	0.221485	0.293351	2.10869
_EAAAGSTSNEEGDGDGEDGAGDAKRS[Phospho (STY)]PR_.3	14549	8095.36	11574.7	2441.81	1652.5	863.197	0.297397	0.115545	0.0288743	0.0615297	0.144876
_AHALDS[Phospho (STY)]EDEEEPGR_.2	28993.6	36606.1	31642.4	38129.1	32982.2	30643.2	0.649875	0.990875	0.657051	0.714026	1.0464
_GAAQNIIPAST[Phospho (STY)]GAAK_.2	159952	82574.5	143096	18779.3	100767	284436	0.772558	0.16605	0.946361	0.957553	1.04761
_VIHDNFGIVEGLMSTVHATTAT[Phospho (STY)]QK_.3	20226.6	42219.5	17608	35502.7	69689.9	40471.5	0.442284	0.695164	0.179762	0.250149	1.81957
_KAENKEDAAPSS[Phospho (STY)]PPHS[Phospho (STY)]PPAK_.3	89306.2	89733	89519.6	21323.4	16734.9	15874.7	0.00788972	0.0129171	0.000525693	0.00554956	0.200824
_AENKEDAAPSS[Phospho (STY)]PPHS[Phospho (STY)]PPAK_.3	25036.7	7674.99	10282.5	14141.9	2102.8	26181	0.509981	0.751677	0.983918	0.985758	0.986776
_ILLRT[Phospho (STY)]PS[Phospho (STY)]PLPPK_.2	2.00256e+06	2.00011e+06	2.03803e+06	120823	139940	189335	0.0067795	0.527171	1.78783e-06	0.000325157	0.0745109
_LAQQPPS[Phospho (STY)]PSSR_.2	34865.2	45912.8	45046.2	59565.9	44081.2	44517.8	0.191363	0.651167	0.30354	0.37775	1.17755
_RGS[Phospho (STY)]GAPVTTLR_.2	6224.43	6412.56	6100.13	15334.8	11791.8	10216.8	0.185535	0.00913646	0.0542223	0.0996555	1.99302
_KGS[Phospho (STY)]LSSLASR_.2	77228.3	79371.9	80206.1	40986.9	38050.6	37986.6	0.0133428	0.889851	8.15489e-06	0.000612943	0.494177
_SNES[Phospho (STY)]DDEGPPELSDYAK_.2	1.31786e+06	1.32858e+06	1.36238e+06	1.11788e+06	1.37059e+06	1.43354e+06	0.125181	0.0414901	0.793474	0.831498	0.978348
_S[Phospho (STY)]PPLEPPPPAPVS[Phospho (STY)]PR_.2	10541.3	3795.28	10516.4	46107.9	18720.5	50772.2	0.120971	0.0991229	0.0875492	0.144211	4.65138
_SPPLEPPPPAPVS[Phospho (STY)]PR_.2	3044.2	5008.03	3214.04	27245.5	33800.3	33512.1	0.0318331	0.160792	0.00341199	0.0151385	8.39301
_SGSSTSPAPPSIPMPGS[Phospho (STY)]PSR_.2	28666.5	21642.9	30517.7	30297.1	35710.8	37812.6	0.724036	0.81207	0.0967088	0.155474	1.28448
_MASDMVKS[Phospho (STY)]PPLEPPPPAPVS[Phospho (STY)]PR_.3	28723.6	32837.3	17400.8	53998.8	85477.5	76839.5	0.507389	0.387325	0.0234659	0.0544826	2.7395
_S[Phospho (STY)]RS[Phospho (STY)]PGFSPR_.2	768181	761526	682356	318184	378959	389629	0.0829651	0.787207	0.000563862	0.00583747	0.491294
_S[Phospho (STY)]RS[Phospho (STY)]PGFS[Phospho (STY)]PR_.2	138085	201792	203472	53132.6	59537.3	88373.4	0.202292	0.402693	0.0184971	0.0456149	0.370008
_SRS[Phospho (STY)]PGFSPR_.2	36765.6	34253.2	39278.1	60393.4	51436.4	52526.8	0.428125	0.416041	0.0109304	0.0319126	1.49013
_S[Phospho (STY)]PPGFAFVEFEDSR_.2	419650	431162	406505	934783	1.00911e+06	939647	0.0204721	0.163706	0.000928196	0.00745009	2.2934
_SPGFS[Phospho (STY)]PR_.2	226557	187841	209171	123364	257159	266462	0.614824	0.113695	0.88331	0.908246	1.03755
_SPGFS[Phospho (STY)]PR_.1	89557	97288.6	100076	69310.1	82464.5	83047.2	0.743318	0.657174	0.0394536	0.0771619	0.818417
_S[Phospho (STY)]PGFSPR_.2	65924.5	42188.6	50220.2	5655.28	37951	45901.9	0.428597	0.483315	0.198542	0.269647	0.565315
_S[Phospho (STY)]RS[Phospho (STY)]RS[Phospho (STY)]PGFSPR_.2	53659.3	53093	46189.8	44003.5	33220.5	33836.3	0.257187	0.638409	0.0360881	0.0720754	0.726159
_S[Phospho (STY)]RS[Phospho (STY)]RS[Phospho (STY)]PGFSPR_.3	37582.7	4657.8	9856.02	1489.95	20860.3	28954.9	0.638261	0.775424	0.984909	0.98629	0.984809
_S[Phospho (STY)]RS[Phospho (STY)]RS[Phospho (STY)]PGFS[Phospho (STY)]PR_.2	8772.89	5461.65	12084.1	10754.9	8385.23	1112.49	0.626581	0.602957	0.596334	0.66249	0.769514
_GGGRS[Phospho (STY)]PS[Phospho (STY)]RS[Phospho (STY)]PR_.2	215.548	690.8	1166.05	1095.25	820.797	1369.69	0.779498	0.497655	0.286544	0.360709	1.58547
_SGS[Phospho (STY)]LEGATVPAK_.2	528820	509146	354584	637122	450143	443386	0.927803	0.857947	0.613599	0.677456	1.09917
_SDYFKPDLS[Phospho (STY)]PR_.2	96149.3	97967.9	95628.9	17510.8	17606.6	22918.6	0.00928311	0.2718	0.000100874	0.00248476	0.2003
_RVS[Phospho (STY)]FADDR_.2	5052.55	5361.69	5207.12	44609.2	44762.1	44842.9	0.00457839	0.739761	1.30584e-09	2.79842e-06	8.59172
_IFVT[Phospho (STY)]SESLPEVEFLPAPLKPK_.3	3477.51	3465.78	3454.06	7423.36	9777.7	8600.53	0.072441	0.000400222	0.0170643	0.0432256	2.48155
_S[Phospho (STY)]MPLLTADTR_.2	421.91	292.099	357.004	18986.3	20272.9	24927.1	0.0374165	0.00141868	0.00725658	0.02427	59.9306
_SQQEPPS[Phospho (STY)]S[Phospho (STY)]PEEEEDEPGPPPPIATRPDK_.3	3554105	3.26372e+06	3.09876e+06	1.58932e+06	1.64461e+06	1.65705e+06	0.0460076	0.0513472	0.00533909	0.0199752	0.493212
_SQQEPPS[Phospho (STY)]S[Phospho (STY)]PEEEEDEPGPPPPIATRPDK_.4	200370	210702	201138	128669	84976.7	68129.7	0.139985	0.069201	0.0227478	0.0533353	0.46026
_GAS[Phospho (STY)]KYMTINR_.2	34717.4	42793.5	42528.2	25708.7	23783.5	24746.1	0.095741	0.0876632	0.0247429	0.0560507	0.618451
_PGLPPGLTAVLTPPT[Phospho (STY)]S[Phospho (STY)]PC[Carbamidomethyl (C)]EPGYLHGAVGVR_.4	116283	121941	117885	66608.4	71295.8	86006.5	0.131493	0.155345	0.012022	0.0343968	0.62877
_DEPRPS[Phospho (STY)]PAPGAS[Phospho (STY)]PAPPSAGGGADAAK_.3	50537.7	30604.3	40571	28915.2	34518.7	33913.8	0.301596	0.175479	0.29151	0.365652	0.799813
_DGES[Phospho (STY)]DNEAAPEEDENPLVVDVAYGSVK_.3	19425.6	10167.3	13831.2	14552.7	13699.6	19176.6	0.364126	0.568244	0.700331	0.748533	1.09222
_IS[Phospho (STY)]PTTSQSVEAPR_.2	235722	251224	240596	298840	279751	269848	0.702132	0.446547	0.0240052	0.0552557	1.16617
_RVDDSEDWVNT[Phospho (STY)]DDENDEAAYEAWK_.3	344776	379330	449635	205506	419654	312580	0.761843	0.396898	0.339126	0.413716	0.798934
_DGDEDS[Phospho (STY)]DVEELDDEEIER_.2	17702.2	7535.96	5018.27	364594	408456	432945	0.020536	0.0759682	0.00190832	0.0106794	39.8591
_LPS[Phospho (STY)]PLLSPLRPESVAER_.3	16045	15290.9	17221.9	16824.9	17381.2	16071.2	0.596471	0.624193	0.45168	0.5249	1.03541
_LPS[Phospho (STY)]PLLSPLRPESVAER_.2	14563.8	12559.4	10554.9	27470.1	18236.4	20321.6	0.720998	0.291942	0.0613128	0.109312	1.75243
_LPS[Phospho (STY)]PLLS[Phospho (STY)]PLRPESVAER_.3	3448.49	4009.39	3728.94	12511	10771	19517.6	0.175645	0.00928991	0.0582398	0.105146	3.82589
_S[Phospho (STY)]PPASGPKDPILLPK_.2	47402.3	46623.6	48181	23590.4	24926.2	26262.1	0.0199978	0.504668	8.31576e-05	0.00222758	0.525844
_ELISDADDGQELDS[Phospho (STY)]AGS[Phospho (STY)]EEEMPEEDEVPLPR_.3	1.15244e+06	1226852	1.07803e+06	1.26635e+06	1.2214e+06	1.24388e+06	0.27045	0.168909	0.158615	0.225705	1.07934
_EAINRS[Phospho (STY)]PVSTATQC[Carbamidomethyl (C)]ASK_.2	44305.1	54506.3	52479.8	41747.5	33593.2	37670.4	0.713021	0.72388	0.0343488	0.0701712	0.746977
_S[Phospho (STY)]PVSTATQC[Carbamidomethyl (C)]ASK_.2	19803.7	25345.6	21144.1	37063.9	28303.7	23332.1	0.348733	0.29428	0.195396	0.266879	1.33799
_LVEIPQLLT[Phospho (STY)]PLTGR_.2	12051.2	13771.4	13584.3	10217.7	10296.6	10257.2	0.0597817	0.00481605	0.0338214	0.0692886	0.780869
_DMAFS[Phospho (STY)]PVSVAER_.2	8924.75	11981.8	8411.49	15362.6	6435.55	7872.22	0.380842	0.27869	0.971391	0.975945	1.01202
_ILHEDDNS[Phospho (STY)]EDDSPAPK_.2	73367.9	91389.6	79584.7	177041	177803	179624	0.0216248	0.0447517	0.00251571	0.0127753	2.18738
_SMS[Phospho (STY)]S[Phospho (STY)]DDEVPKPSR_.2	77532.5	79459.9	85360.6	35144.8	34118.9	36170.7	0.0254703	0.121736	0.00160004	0.00999677	0.435045
_APGVPPGPPPELS[Phospho (STY)]DDEEMEENEPPATNTEK_.3	1.93651e+06	1979457	1.88249e+06	1.30512e+06	1.19268e+06	1.37688e+06	0.105561	0.427813	0.00174488	0.0102727	0.668224
_LDPETGADGAAPVDGVADAGGS[Phospho (STY)]PQQQR_.3	361182	353634	290447	242950	397213	387852	0.348657	0.334495	0.899244	0.919847	1.02263
_KLDPETGADGAAPVDGVADAGGS[Phospho (STY)]PQQQR_.3	1.90871e+06	1.77929e+06	1.65925e+06	803541	813605	723303	0.0583205	0.271646	0.00192711	0.0106989	0.437692
_KLDPETGADGAAPVDGVADAGGS[Phospho (STY)]PQQQR_.4	14761.9	11170.5	10095	5424.79	1269.7	3347.25	0.791483	0.837607	0.0100677	0.0301749	0.278725
_VGS[Phospho (STY)]VADTVDVDSIK_.2	213471	195634	201334	212605	235175	303986	0.0405346	0.0741754	0.225747	0.297709	1.23152
_[Acetyl (Protein N-term)]TTNADPSVATAFGAAGS[Phospho (STY)]PAEHISEYR_.3	164170	138242	123997	96443.6	102305	109437	0.57852	0.186586	0.0671956	0.1172	0.722746
_RQS[Phospho (STY)]LLTK_.2	65877.5	20393.1	69722.3	96491.6	161504	172149	0.538002	0.616986	0.0394631	0.0771619	2.75746
_S[Phospho (STY)]PGDAQVSC[Carbamidomethyl (C)]TGGDPSPGLR_.2	299783	248541	233831	162302	150142	159120	0.259572	0.0677828	0.0318337	0.066426	0.602904
_TAS[Phospho (STY)]PHVSVVR_.2	51503.9	51253.9	53065.4	22815.2	19951.2	18462.3	0.0207485	0.327889	0.000327445	0.00438572	0.392937
_LGPPRGPS[Phospho (STY)]PQGR_.2	108405	125984	118301	87826.4	51436.5	83991.8	0.666803	0.324253	0.0477692	0.0901138	0.633004
_RAS[Phospho (STY)]PVPPPTSPPEDPK_.2	13716.1	15083.9	15962	25286.1	21720.1	20233.6	0.614882	0.318337	0.0238289	0.0550866	1.50216
_MMES[Phospho (STY)]EEDDELDMPSQLDK_.2	170627	100222	152919	492820	410474	36917.2	0.280131	0.0480303	0.34419	0.419091	2.21869
_SVAGGGSLLAPPPHTLITHTHS[Phospho (STY)]LDAQSR_.4	60726	64252.7	67779.4	146253	164300	128207	0.124574	0.0770463	0.0132178	0.0367773	2.27622
_VTGS[Phospho (STY)]PQPVPGSAAPAASR_.2	271406	276588	274273	352462	312111	332286	0.211494	0.0360286	0.035934	0.0720013	1.21233
_QAS[Phospho (STY)]LPAAFRPR_.2	190230	185905	175965	121912	119219	166793	0.108158	0.141703	0.0803554	0.134218	0.738858
_ELS[Phospho (STY)]LHQAPLVR_.2	15471.2	13870.5	14507.1	101679	82281.1	133955	0.115311	0.00282998	0.0260564	0.057864	7.25022
_QAS[Phospho (STY)]LPAAFR_.2	14961.6	15471	13598.8	60054.1	68641.7	72223.5	0.0301058	0.0503988	0.00400084	0.0167785	4.5631
_VRS[Phospho (STY)]VSGDQPRPTK_.3	22096.9	929.433	3800.53	7590.83	37495.6	37351.8	0.165456	0.612753	0.206117	0.277459	3.07297
_VRS[Phospho (STY)]VS[Phospho (STY)]GDQPRPTK_.2	11162.4	5911.33	5601.3	268.544	7338.84	7759.97	0.636801	0.708486	0.469545	0.541569	0.677721
_RPS[Phospho (STY)]PPMPPR_.2	2.52134e+06	2.78579e+06	2.80731e+06	4907873	4.31488e+06	4352925	0.149548	0.372599	0.00393111	0.0166448	1.67302
_RPS[Phospho (STY)]PPMPPR_.3	158285	60319.6	118102	68187.2	303818	359022	0.238223	0.185909	0.275577	0.350482	2.17111
_RPS[Phospho (STY)]PPM[Oxidation (M)]PPR_.2	85543.8	109499	117783	345620	226775	230374	0.338133	0.118386	0.0456467	0.0867976	2.56618
_T[Phospho (STY)]PS[Phospho (STY)]PPRPC[Carbamidomethyl (C)]K_.2	99496.5	97883.9	102105	70238.8	81251.1	69633.1	0.119061	0.193074	0.0134554	0.0372544	0.738342
_S[Phospho (STY)]RS[Phospho (STY)]PAGGGPR_.2	10526.1	11266	12005.9	16666.7	14402.9	12261.3	0.417311	0.203764	0.118239	0.178819	1.28205
_RAS[Phospho (STY)]DGC[Carbamidomethyl (C)]PSVSPHR_.3	11165.2	2301.75	5293.81	2068.65	17576.2	13694	0.423327	0.473454	0.42699	0.500843	1.77705
_RAS[Phospho (STY)]DGC[Carbamidomethyl (C)]PSVSPHR_.2	4756	8873.91	7515.46	27623.6	6403.4	4832.67	0.00223882	0.0565229	0.507288	0.578297	1.83774
_APEAEAEPEPDPET[Phospho (STY)]S[Phospho (STY)]DDADGQGEK_.3	3108.14	923.203	2015.67	18221.5	30206	30593.8	0.0740938	0.0507178	0.0244915	0.0557761	13.0678
_RFS[Phospho (STY)]DFLGLHEK_.3	231252	226163	260756	55491	174102	177547	0.251562	0.137136	0.114314	0.175358	0.566913
_RFS[Phospho (STY)]DFLGLHEK_.2	53615.2	40149.3	40564.7	71310.7	20143.9	42360.1	0.710756	0.165391	0.992018	0.992018	0.996169
_LEFRGS[Phospho (STY)]EDEVQR_.2	30012.5	136508	148562	106988	91688.4	50357.2	0.699847	0.334371	0.633623	0.695591	0.790375
_FS[Phospho (STY)]DFLGLHEK_.2	12178.2	10342.3	4380.78	6044.74	2903.08	2269.21	0.366713	0.39298	0.14294	0.207815	0.41697
_HEDGDDGAEES[Phospho (STY)]S[Phospho (STY)]EEEEERKPGLLDLPVELSGSR_.4	187726	315340	392575	58150.2	83168.6	89583.2	0.237522	0.0538694	0.0621791	0.110554	0.257807
_KAPPEDKHEDGDDGAEES[Phospho (STY)]S[Phospho (STY)]EEEEER_.3	38901.6	18180.4	17337.3	167408	154557	157437	0.0288376	0.464891	0.000370987	0.00464179	6.4419
_DGGGS[Phospho (STY)]DGEKEEESNEK_.2	2954.85	2548.13	2141.42	6388.78	12282.6	7209.91	0.220399	0.035382	0.0786412	0.131972	3.38565
_KQES[Phospho (STY)]EDEEEEEDEKASTDGK_.2	15641.9	34754.7	25359.2	93733	21331.9	16678.6	0.00580982	0.0964822	0.535129	0.604022	1.73906
_KQES[Phospho (STY)]EDEEEEEDEKASTDGK_.3	24909.3	10731.1	12527.1	18403.9	41136.1	39192.4	0.284912	0.543176	0.133888	0.197063	2.04977
_KQES[Phospho (STY)]EDEEEEEDEKAS[Phospho (STY)]TDGK_.2	4814.61	6802.39	8790.17	64103.2	13661.7	11410.4	0.00106408	0.0110365	0.314023	0.388989	4.3698
_RKQES[Phospho (STY)]EDEEEEEDEK_.2	1673.79	562.356	1118.07	12662.2	8581.18	5753.28	0.310066	0.0535342	0.0557641	0.101445	8.04856
_S[Phospho (STY)]LEDIYPFSYPIK_.2	31741.7	26858.7	32145.3	21963.6	35221.9	32847.5	0.338028	0.294695	0.960901	0.968129	0.992145
_IKS[Phospho (STY)]LEDIYPFSYPIK_.2	33027.7	29181.7	32435.3	41915	38695.7	34372.6	0.771445	0.458477	0.0698948	0.120697	1.21489
_YYGHS[Phospho (STY)]MSDPGTS[Phospho (STY)]YR_.2	17314984	17914270	16740536	9977497	8779545	9076920	0.0408069	0.938602	8.56594e-05	0.00226627	0.53558
_YYGHS[Phospho (STY)]MSDPGTSYR_.2	2.17981e+06	2.71114e+06	2.66687e+06	2640186	2.11437e+06	2.17452e+06	0.0391042	0.975671	0.428054	0.501542	0.916808
_YYGHS[Phospho (STY)]M[Oxidation (M)]SDPGTSYR_.2	261151	256369	265934	401306	312758	357032	0.223404	0.0262336	0.0627013	0.11114	1.36715
_KPYNPS[Phospho (STY)]PPPVTTPAS[Phospho (STY)]PPRK_.3	2.98609e+06	3039542	2865185	1.34925e+06	1.32204e+06	1330570	0.0111896	0.051003	0.000782527	0.00695832	0.450112
_KPYNPS[Phospho (STY)]PPPVTTPAS[Phospho (STY)]PPR_.3	359054	352861	289247	278153	253924	264030	0.156727	0.181957	0.0807463	0.134766	0.795184
_GMS[Phospho (STY)]PPYVRPPVPPPAPPHPSR_.3	154088	167175	155883	327168	260691	269395	0.174529	0.0777164	0.0226188	0.053091	1.79663
_MPAS[Phospho (STY)]PS[Phospho (STY)]PPPSGR_.2	12989.7	21136.4	21600.9	17852.9	23974.5	27816.7	0.96654	0.962791	0.313826	0.38897	1.24974
_MPAS[Phospho (STY)]PSPPPSGR_.2	2181.77	1746.62	1412.8	15154.7	15386	14794.3	0.00984457	0.746355	2.31082e-06	0.00035372	8.48781
_S[Phospho (STY)]RS[Phospho (STY)]PAPNAAAGRPR_.3	8194.05	5636.64	3733.55	3252.69	2302.37	4203.01	0.510696	0.304687	0.171065	0.240231	0.555564
_S[Phospho (STY)]RS[Phospho (STY)]PAPNAAAGRPR_.2	4620.27	6473.86	25450.8	1237.24	540.129	1934.35	0.00674528	0.00926146	0.241543	0.314667	0.101566
_QVRPENAAPS[Phospho (STY)]PGAGGR_.2	11041.2	14949.5	16139.1	9805.49	1398.45	2435.71	0.350519	0.503292	0.0485251	0.091379	0.323753
_S[Phospho (STY)]RS[Phospho (STY)]PADYDRER_.2	332053	329312	274246	126258	66117.2	69754.8	0.0975666	0.966277	0.00116224	0.0083861	0.28017
_S[Phospho (STY)]RS[Phospho (STY)]PADYDRER_.3	97481.9	6726.02	13810.4	25435.6	24507	26364.1	0.0083601	0.00114989	0.680366	0.732308	0.646567
_SRS[Phospho (STY)]PADYDRER_.2	55235.4	113609	84422.3	82369.9	46323	10276.1	0.930631	0.790207	0.230816	0.302827	0.548706
_S[Phospho (STY)]RS[Phospho (STY)]RS[Phospho (STY)]PADYDR_.2	9604.1	20472.6	21719.6	39532.8	33165.9	31684.1	0.818545	0.56013	0.0250436	0.0564931	2.01526
_S[Phospho (STY)]RS[Phospho (STY)]PADYDR_.2	18380.4	21877.1	22355.3	92607.7	69071.1	80304.2	0.096683	0.0692772	0.0106788	0.0313918	3.86475
_S[Phospho (STY)]PADYDRER_.2	16010.7	11045.4	12057.7	999.27	871.81	1126.73	0.0773432	0.00628007	0.0152935	0.0402445	0.0766434
_KRS[Phospho (STY)]DPNIPR_.2	30600.8	87230.7	78129.3	174422	66235.1	69766.4	0.150086	0.391434	0.40799	0.482251	1.58411
_KRS[Phospho (STY)]DPNIPR_.3	25121.8	18797.5	14473.7	5097.19	42921.2	49269.6	0.668956	0.0989072	0.448048	0.521829	1.66609
_KVEAGLSAS[Phospho (STY)]QQHLAEGNSIGAR_.3	2.29699e+06	1.71602e+06	2.80595e+06	2978690	3.99225e+06	4726779	0.85845	0.554402	0.0640682	0.113282	1.71547
_VEAGLS[Phospho (STY)]ASQQHLAEGNSIGAR_.3	99772.6	101177	94902.7	186528	200122	165592	0.095433	0.0727115	0.0113435	0.0328946	1.86661
_DLVSVQT[Phospho (STY)]LQR_.2	10068.7	9521	9923.3	13405.2	13700.8	15472.3	0.199453	0.123711	0.0164992	0.0422584	1.44269
_RLDS[Phospho (STY)]ELGAHEPAIQAVQEAGHK_.4	1389.6	1352.32	1426.89	21677.4	12867.9	2340.35	0.0133793	7.94228e-05	0.190322	0.262121	8.84801
_AQQLGS[Phospho (STY)]AHEVQR_.2	8781.14	12630.1	10716.5	91968.4	51667.8	49646.8	0.159364	0.0154849	0.0590844	0.106131	6.01608
_DLGSGGANC[Carbamidomethyl (C)]S[Phospho (STY)]PPQTHIK_.2	54958.1	71803.5	62188.4	21741.4	11776.1	16758.8	0.215225	0.513357	0.00287912	0.0134715	0.266082
_DAS[Phospho (STY)]PQGVHSWIK_.2	35559.1	30750	24471.5	20071.6	10594.9	20723.8	0.931494	0.9804	0.0457626	0.0868638	0.566094
_GNKS[Phospho (STY)]PSATTQSLK_.2	33169	49041.4	41105.2	121231	123671	132296	0.0537354	0.69609	0.000205457	0.0033713	3.05881
_DRGNKS[Phospho (STY)]PSATTQSLK_.3	30341	11780.7	11519.5	25565.7	30851.3	49323.4	0.423801	0.854893	0.143756	0.208719	1.97126
_MNQGPIPGS[Phospho (STY)]PPLK_.2	32054.2	28350	22285.4	32028	32255	45902.1	0.274452	0.553596	0.178741	0.24889	1.33251
_TPPSPRPPS[Phospho (STY)]PAR_.2	71952.2	95783.9	100750	95605.9	68136.6	61481.5	0.1733	0.838648	0.353748	0.428779	0.838868
_TSSGKPYDRS[Phospho (STY)]PPSR_.2	51038.1	146395	87340.2	168444	25520.3	20421.7	0.340057	0.491564	0.701447	0.748979	0.752831
_DRS[Phospho (STY)]PLHR_.2	2923.3	13540.6	35873.9	7609.25	5299.59	3563.08	0.0167224	0.0320701	0.343083	0.418075	0.314723
_PYDRS[Phospho (STY)]PPSR_.2	37961.1	37966	38948.6	56106.5	218053	225842	0.00528486	0.000165432	0.146096	0.211686	4.35254
_QAS[Phospho (STY)]LEDVEHETC[Carbamidomethyl (C)]K_.2	60112.2	59241.2	56493.9	201878	180718	180747	0.0219507	0.0503438	0.0024516	0.0125626	3.20359
_NDFPALLEDAPS[Phospho (STY)]PEPQEDEGEFPSLFR_.3	34245.2	26879.1	25226.3	26124.9	23817.2	26594.9	0.039231	0.176535	0.3604	0.433897	0.886352
_LLS[Phospho (STY)]EDSPLR_.2	15598.8	15340.1	11556.7	100264	95901	104495	0.0148753	0.432005	7.04784e-05	0.0019774	7.07508
_NRWS[Phospho (STY)]PEGSK_.2	105621	125980	123164	97658	101716	99390.4	0.0917026	0.0694315	0.0947648	0.153384	0.842144
_DEMAS[Phospho (STY)]DIEDEEDGLPDVK_.2	160110	128106	192394	516642	459862	436764	0.131135	0.756939	0.00066189	0.00636067	2.94057
_ELYS[Phospho (STY)]PPGGK_.2	86143.1	88702.4	83583.9	337674	301357	319515	0.0176319	0.0425045	0.00169166	0.0102392	3.70912
_RSS[Phospho (STY)]VEEEIPLR_.2	49890	46513.7	49063.3	58771.8	57754.7	59788.9	0.177452	0.498227	0.0024202	0.0124675	1.21206
_ELS[Phospho (STY)]DDEETFHDAR_.2	230973	235880	231166	446372	417055	438724	0.0152603	0.0681955	0.00141329	0.00942495	1.8655
_EGS[Phospho (STY)]DDDESFHDALRPIC[Carbamidomethyl (C)]MEDFTNALAK_.3	23078.3	15571	8063.66	28593.8	31669.6	21642.9	0.86879	0.635192	0.0980687	0.156954	1.75339
_QS[Phospho (STY)]PFQHGGALR_.2	10082.7	15611	8972.72	36341.1	31611.1	34238.7	0.118713	0.612565	0.00149233	0.00972058	2.94783
_DVVTES[Phospho (STY)]DVDER_.2	12673.1	15664.1	15659.7	27810.7	52374.6	56656.6	0.0815926	0.0274953	0.0732397	0.124863	3.11026
_SHDISLKS[Phospho (STY)]PEIAK_.2	14855.5	9780.73	12318.1	21244.7	14478.4	7712.11	0.780355	0.246754	0.646095	0.706059	1.17537
_EREKEVS[Phospho (STY)]DDEEEEEK_.2	27345.8	23638.7	35455.6	61252.8	89047.7	93952	0.213401	0.211074	0.0255253	0.0571248	2.82569
_EREKEVS[Phospho (STY)]DDEEEEEK_.3	15675.4	1666.35	3568.27	17142.5	58090.2	38010.1	0.339574	0.242372	0.107855	0.168342	5.41573
_EVS[Phospho (STY)]DDEEEEEK_.2	3790.47	7692.64	4550.27	89358.1	60604.3	49359.1	0.181497	0.0229402	0.0348307	0.0708853	12.4317
_EVS[Phospho (STY)]DDEEEEEKEADKPEADAEK_.3	4.9194e+06	3.07105e+06	3.05608e+06	34061536	58401780	61468216	0.0631434	0.0124439	0.0310267	0.0652504	13.9348
_EKYS[Phospho (STY)]EDEELNK_.2	15230.3	33496.5	30832.2	107926	122199	130401	0.106895	0.857635	0.000466954	0.00527668	4.53155
_IEDVEDDDES[Phospho (STY)]ADKDK_.2	1925.16	2829.96	2045.38	26756.1	21313.4	23369.1	0.0395215	0.0655283	0.00433869	0.0177381	10.5049
_IEDVEDDDES[Phospho (STY)]ADKDKK_.2	1238.96	2538.74	1888.85	12416.7	6524.52	1610.92	0.0325019	0.0317975	0.25206	0.32598	3.62693
_EKEVS[Phospho (STY)]DDEEEEEK_.2	108930	144698	171778	1.53831e+06	1.01326e+06	299580	0.0430361	0.00677411	0.152744	0.219023	6.70222
_APSLSSASDRLS[Phospho (STY)]MHS[Phospho (STY)]DEDEDSLFR_.3	160890	172129	166509	240966	284672	270806	0.126931	0.121793	0.0125165	0.03548	1.59439
_LSMHS[Phospho (STY)]DEDEDSLFR_.2	193196	183671	194725	65553.5	114341	163128	0.145053	0.0330812	0.111702	0.172836	0.600119
_LSM[Oxidation (M)]HS[Phospho (STY)]DEDEDSLFR_.2	1662.98	1039.16	2286.8	19529.6	17900.6	18715.1	0.0172631	0.737301	1.55563e-05	0.000833426	11.2539
_FGSRPS[Phospho (STY)]QEVTKPPR_.3	130530	125565	134215	245541	325095	367349	0.126371	0.0120822	0.0356312	0.0716974	2.40317
_S[Phospho (STY)]IPMLFVR_.2	21263.7	25179.1	28298.1	8388.25	11486.6	10706	0.293121	0.344445	0.00880699	0.0277213	0.409158
_AYS[Phospho (STY)]VGSQVAPTAFR_.2	471397	475499	492071	497506	492047	606375	0.00402171	0.0596136	0.293929	0.367551	1.10908
_AYS[Phospho (STY)]IGSR_.2	50539.7	16020.5	28144.9	11234.7	61905.5	63560.3	0.263632	0.512276	0.529566	0.59982	1.44343
_AAPFVAAQS[Phospho (STY)]DDDEAAPARPPVLLAPR_.3	49515.1	55736.9	45442	31361.9	28160.6	27903.2	0.215657	0.24296	0.0115908	0.0335665	0.580154
_LAVHANS[Phospho (STY)]EGELTR_.2	25002.9	26081.3	22465.6	110885	82091.6	53298.5	0.16885	0.0103814	0.0736104	0.125295	3.3484
_EDDKDS[Phospho (STY)]IGS[Phospho (STY)]ASDLQAR_.2	50118.6	66376.4	41507.8	75556.4	63128.5	87984.2	0.972324	0.98382	0.0888852	0.146187	1.43459
_ARPAS[Phospho (STY)]PMEELEDDPPFEMGYVSPTENR_.3	39620.2	43092.4	30974.8	50052.2	53190.4	44960.6	0.900145	0.611412	0.065315	0.114918	1.3036
_PTQQQQQQGGQQS[Phospho (STY)]QEEEEEEKPNPLTLLLEK_.3	178302	232278	213354	50708.4	91110.1	80501.5	0.3395	0.736023	0.00321923	0.0145483	0.35632
_PTQQQQQQGGQQS[Phospho (STY)]QEEEEEEKPNPLTLLLEK_.4	50885	50910.9	44386	6612.69	6655.75	14785	0.0470712	0.777358	0.000448574	0.00522442	0.191908
_LGS[Phospho (STY)]DGAEASTDAMK_.2	95117.7	102407	106685	71717.8	92604.8	97332.8	0.233357	0.310108	0.205745	0.277303	0.860114
_S[Phospho (STY)]SPADLDTVKPSR_.2	668493	684025	693792	691266	662619	658172	0.347139	0.668274	0.425225	0.499306	0.983261
_MRS[Phospho (STY)]SPADLDTVKPSR_.3	432559	366744	407141	229432	332649	345372	0.613259	0.426127	0.0948822	0.153459	0.752172
_MRS[Phospho (STY)]SPADLDTVKPSR_.2	56413.9	44463	68364.7	65535.6	36998.2	51266.9	0.829772	0.823034	0.657693	0.714361	0.908764
_S[Phospho (STY)]LGDFAATSAAGAGLTGDQLSALSDATPEMEAR_.3	84674.2	78199	81503.6	121306	130570	136339	0.098063	0.307507	0.00320012	0.0144986	1.58859
_DSLGSSLQS[Phospho (STY)]PPAS[Phospho (STY)]PTK_.2	1.32761e+06	839366	756599	605463	744033	783238	0.0386138	0.169587	0.274146	0.348869	0.729495
_DSLGSSLQS[Phospho (STY)]PPASPTK_.2	63846.3	102225	109000	47274.5	38804.1	41486.9	0.11909	0.0648572	0.0687179	0.119048	0.463755
_LLREES[Phospho (STY)]ADDLR_.2	375155	344381	348924	403364	369134	406937	0.394425	0.773763	0.0774333	0.130149	1.10386
_S[Phospho (STY)]APNLPR_.2	152031	144406	154075	81079.7	87334.7	87145.3	0.0298931	0.652976	0.000120168	0.00265011	0.567265
_QWQTAFGHQPPS[Phospho (STY)]PQK_.2	39202.7	34921.5	22883.7	54306.8	60953.4	42237.6	0.933719	0.88493	0.0522622	0.096884	1.62356
_DALS[Phospho (STY)]PPRPDGPAGK_.2	36296.3	39273.6	38465.6	28379.5	23606.3	22743.9	0.175194	0.407264	0.00713455	0.0240282	0.655319
_EVAAKEEPEEQEES[Phospho (STY)]EDEGADEEGK_.3	4182.51	3057.17	1931.83	3792.02	8322.03	5325.68	0.587188	0.383456	0.162634	0.230506	1.90151
_S[Phospho (STY)]VPDFFPQDGGAK_.2	20764.6	17408.2	15356.2	48356.7	33605.8	41108	0.403416	0.241296	0.0215893	0.0514794	2.29913
_S[Phospho (STY)]SEELESRPTSPGSR_.2	33685.9	33640.8	28994.5	58475.5	42658.1	43330	0.37425	0.168278	0.0792397	0.132561	1.49981
_VALS[Phospho (STY)]DDDDS[Phospho (STY)]PPLTPPMTLLK_.2	1.80457e+06	1.92748e+06	1.81936e+06	1.98293e+06	1.78075e+06	1.66505e+06	0.843518	0.29568	0.71479	0.761329	0.9779
_VALS[Phospho (STY)]DDDDSPPLTPPMTLLK_.2	653294	643797	684463	896285	806692	834372	0.298809	0.352576	0.00948258	0.0289888	1.28048
_VALS[Phospho (STY)]DDDDSPPLT[Phospho (STY)]PPMTLLK_.2	950281	977111	904989	263150	218825	207772	0.017376	0.783407	1.7937e-05	0.000919551	0.243522
_VALS[Phospho (STY)]DDDDS[Phospho (STY)]PPLT[Phospho (STY)]PPMTLLK_.2	261928	365949	483282	440880	617731	729429	0.960526	0.731509	0.104265	0.163932	1.60917
_VALS[Phospho (STY)]DDDDS[Phospho (STY)]PPLTPPMTLLK_.3	50531.5	58626.9	62501.8	43799.9	34615.6	43086.9	0.812794	0.821785	0.0232256	0.0542184	0.707807
_VALS[Phospho (STY)]DDDDS[Phospho (STY)]PPLT[Phospho (STY)]PPMTLLK_.3	34890	40463.4	44437.5	14942.6	23706.7	30022.2	0.917865	0.569899	0.0386134	0.0760556	0.573262
_PGT[Phospho (STY)]PPLDVER_.2	34208.7	36830.2	34863.3	90675.7	108940	115490	0.0514128	0.0253966	0.0104904	0.0310509	2.97544
_VRDEELDS[Phospho (STY)]DDDLEPFDMSHDVPAGAK_.3	144214	76401.2	201412	246391	248549	281454	0.526755	0.180969	0.070962	0.122003	1.83968
_VRDEELDS[Phospho (STY)]DDDLEPFDMSHDVPAGAK_.4	15641.6	17208.1	17979.8	7567.81	17943.2	13528.9	0.0753833	0.102588	0.320153	0.39544	0.768057
_ALKHS[Phospho (STY)]DS[Phospho (STY)]EIEDDVSSSEPSATAR_.3	179629	180580	174685	43180.8	23501.7	40013	0.0190606	0.166447	0.000842891	0.00713959	0.19947
_APSSNEDEEMAPES[Phospho (STY)]EEDDNLAVLR_.3	43391.1	43463.2	40545.4	29169.5	101355	71593	0.163242	0.00567505	0.356393	0.430767	1.58648
_VITLSSS[Phospho (STY)]LNQDVK_.2	121467	23469.5	169129	240481	270524	393305	0.997321	0.913037	0.0365232	0.0728086	2.87937
_KVITLSSS[Phospho (STY)]LNQDVK_.2	23623.6	56300.1	39961.8	70552.2	143419	195524	0.295835	0.129464	0.108607	0.169392	3.41572
_GGS[Phospho (STY)]QQQSPMPSMGAR_.2	171535	160218	147156	131322	117044	120245	0.59289	0.545054	0.0170203	0.043165	0.76969
_GGSQQQS[Phospho (STY)]PMPSMGAR_.2	83105.4	81154.6	81695.6	78025.9	71082.3	70845.5	0.12621	0.117736	0.0591325	0.106131	0.894282
_STTSFFTWLAEVERES[Phospho (STY)]GDDN_.2	12285.3	64773.6	117262	108872	217835	326798	0.652633	0.375002	0.119743	0.180711	3.36302
_DGS[Phospho (STY)]GELKEDLIK_.2	22100.8	19284.9	20612.7	8507.29	7040.26	7786.43	0.0554064	0.424517	0.000766046	0.00691146	0.376364
_ELKPLEGDC[Carbamidomethyl (C)]AAAATQS[Phospho (STY)]PQGH_.2	127665	134539	141413	103065	96297.5	89529.9	0.370772	0.984243	0.00235827	0.0123434	0.715761
_ELKPLEGDC[Carbamidomethyl (C)]AAAATQS[Phospho (STY)]PQGH_.3	102365	89903	94666.9	51246.3	61423.1	57984.3	0.244311	0.806291	0.00137895	0.00932202	0.594748
_LC[Carbamidomethyl (C)]GGAGS[Phospho (STY)]PISNLGVTGGR_.2	51504.1	50022.8	49874.9	30656.8	24819.9	36960.3	0.189751	0.0466749	0.0281504	0.0604538	0.610541
_LVSS[Phospho (STY)]PTASSSVNK_.2	3953.35	3886.48	3819.62	7426.31	4056.53	4674.14	0.00239424	0.0039367	0.284664	0.359056	1.38574
_TGLSS[Phospho (STY)]PTLPGK_.2	167019	181747	184414	90281.3	85665.8	84838.6	0.0255133	0.180009	0.00173493	0.0102668	0.489113
_LQLC[Carbamidomethyl (C)]S[Phospho (STY)]GDEALPYPR_.2	6347.93	7144.48	6746.21	7478.96	8357.08	15981	0.00303337	0.0170937	0.288675	0.36262	1.5721
_SSS[Phospho (STY)]WPDLAALR_.2	109630	270088	268115	260711	247965	284583	0.00315761	0.0817402	0.459557	0.532341	1.22448
_QLS[Phospho (STY)]LEEKPQVR_.2	15870.9	16136	15168.3	36206.5	32200.1	31037	0.0612285	0.0693204	0.00651861	0.0224588	2.10797
_GDENS[Phospho (STY)]PPRPPR_.2	590481	612096	492440	294113	270620	275716	0.0777029	0.0758895	0.0137351	0.0378174	0.495835
_SSTPLMTPS[Phospho (STY)]PQST[Phospho (STY)]PPR_.2	5421702	5.48883e+06	4.47953e+06	2433592	2.58718e+06	2.59055e+06	0.0561125	0.052858	0.0136976	0.0377785	0.494561
_TDAGS[Phospho (STY)]ASYDVQK_.2	5725.28	6771.57	4678.99	24604.2	30893	30560.8	0.0463886	0.162647	0.00473469	0.0184948	5.01041
_VLC[Carbamidomethyl (C)]AGSQALANTISQNLDHIQLES[Phospho (STY)]D_.3	33007.1	34890.6	36721.9	21746	31639.4	32871.2	0.0723187	0.171456	0.218565	0.290381	0.82448
_RLS[Phospho (STY)]QGTLLPSSQGPSPFDLQK_.3	9078.72	11102.2	9600.69	8949.69	8902.7	8996.67	0.00715552	0.00542813	0.248178	0.321746	0.901532
_DGDLALGT[Phospho (STY)]DDQDT[Phospho (STY)]DQDVAPAAEGGGGGSHGGAEEK_.3	41113.1	115989	90848.9	90070.2	131533	91849.2	0.432128	0.546484	0.45446	0.527292	1.26417
_AS[Phospho (STY)]PNPPSLTK_.2	106213	120136	122878	217525	196503	187835	0.209222	0.507758	0.00283627	0.0134183	1.72341
_GDLSPYDDS[Phospho (STY)]QEERPR_.2	329656	342338	274454	281348	254659	251694	0.229398	0.338662	0.110426	0.171267	0.83227
_TNHGTS[Phospho (STY)]DEENALR_.2	67343.8	61813.4	64578.6	32547.1	30469.3	31508.2	0.0268372	0.24753	0.000768685	0.00691146	0.487905
_TIEVS[Phospho (STY)]DDEDETHPNIDTPSLFR_.3	4264447	4685375	5087140	4538118	7.64351e+06	6.43072e+06	0.189006	0.131782	0.229053	0.300957	1.32595
_RGS[Phospho (STY)]FVNSPNTIPISADNLPTAFVK_.3	4864.69	4854.5	4874.88	12158.1	10835.9	6837.85	0.0505066	7.35001e-05	0.0864702	0.142872	2.04411
_ETHLSFEKEPENES[Phospho (STY)]ANEK_.3	1654.14	4213.14	936.3	85059.7	95793.8	90426.8	0.0153684	0.188094	0.000473681	0.00527668	39.8731
_T[Phospho (STY)]PPLPAPK_.1	86178.4	98493.8	95660.2	101596	78157.2	77785.4	0.275288	0.363886	0.45032	0.524191	0.918689
_T[Phospho (STY)]PPLPAPK_.2	53232.3	41778.9	49827.9	39890.5	48404.8	52658.2	0.292225	0.899253	0.810778	0.846321	0.973173
_GPQT[Phospho (STY)]PPPPSVGLK_.2	62781.3	58748.2	58618.8	132528	131384	133524	0.00829456	0.338649	3.7083e-05	0.00136949	2.20616
_AQVST[Phospho (STY)]PPPPAPK_.2	28769.2	29591.6	36015.8	39142.8	32279.5	31178.5	0.491486	0.915401	0.463695	0.536265	1.08714
_LQQSGSGSTGS[Phospho (STY)]PPR_.2	4634.17	2953.78	6314.55	17811.6	14505.9	17561.9	0.15017	0.908289	0.00117399	0.00842833	3.5878
_MQPPDS[Phospho (STY)]PRPAPPS[Phospho (STY)]PGGPR_.2	913482	1.00529e+06	926903	1.10852e+06	918269	942682	0.0489311	0.371676	0.579435	0.646397	1.0435
_MQPPDSPRPAPPS[Phospho (STY)]PGGPR_.3	1.01257e+06	873988	940693	873788	885143	896498	0.0625003	0.0558954	0.287391	0.361432	0.939225
_MQPPDS[Phospho (STY)]PRPAPPS[Phospho (STY)]PGGPR_.3	612105	513368	564305	647796	684564	754758	0.997757	0.903568	0.0358213	0.0719447	1.23514
_MQPPDSPRPAPPS[Phospho (STY)]PGGPR_.2	508949	577324	537054	618325	478040	408273	0.992113	0.188418	0.594586	0.661234	0.926884
_M[Oxidation (M)]QPPDSPRPAPPS[Phospho (STY)]PGGPR_.3	150210	133922	163085	160558	213634	218323	0.227983	0.342396	0.103982	0.16378	1.3249
_MQPPDS[Phospho (STY)]PRPAPPSPGGPR_.3	1826.77	3132.86	4438.96	2943.46	187176	5200.11	3.36853e-05	0.000578952	0.416797	0.491307	20.7818
_M[Oxidation (M)]QPPDSPRPAPPS[Phospho (STY)]PGGPR_.2	57028.3	87080.7	80487.9	118170	77520.5	78136.5	0.350331	0.627404	0.376858	0.451176	1.21919
_M[Oxidation (M)]QPPDS[Phospho (STY)]PRPAPPS[Phospho (STY)]PGGPR_.2	48171.8	59316.1	55908.1	112558	82040.9	72344.7	0.439656	0.140231	0.0953586	0.153952	1.63372
_M[Oxidation (M)]QPPDS[Phospho (STY)]PRPAPPS[Phospho (STY)]PGGPR_.3	48056.6	39315.7	51097.6	57061.1	95077	96268.2	0.0916546	0.142234	0.0954026	0.153952	1.79394
_PAPPS[Phospho (STY)]PGGPR_.2	205683	204467	232380	520420	922495	1.09067e+06	0.0987945	0.0075357	0.064667	0.114059	3.94314
_PAPPS[Phospho (STY)]PGGPR_.1	988.673	2800.29	1231.76	11060.5	14132	17514.4	0.20445	0.171487	0.0149519	0.0398034	8.50615
_EATSEDRPVS[Phospho (STY)]PGASAK_.2	17534	25291.6	18427.7	37134	20075.6	21839.5	0.0787102	0.3386	0.396965	0.471823	1.29053
_VVAS[Phospho (STY)]PPAAPVAPQPQK_.2	21287	22410.8	21044.3	24053.1	23285.3	25148.5	0.755926	0.752797	0.0218251	0.0517954	1.11962
_[Acetyl (Protein N-term)]S[Phospho (STY)]DAEFGDLLDSTGTSGSLK_.2	42386	37729.1	33072.3	52721.9	25210.1	50197.8	0.865739	0.173108	0.634244	0.695591	1.13201
_S[Phospho (STY)]PPGFAFVEFEDPR_.2	30971.9	98141.3	84460	205816	216199	198424	0.215053	0.121758	0.0172794	0.0434145	2.90504
_GSS[Phospho (STY)]RPFQPTDR_.2	11711.5	13516.7	13035	238851	235166	228696	0.00651584	0.0675809	0.000114914	0.00263486	18.3653
_RPAPQES[Phospho (STY)]PGGGSATAPPPK_.2	12850.4	19735	15417.2	81571.4	30292.8	29887.3	0.0178615	0.0303407	0.208858	0.280616	2.953
_GES[Phospho (STY)]LPTAVMGVPFDVR_.2	346828	372350	358817	361716	399207	406662	0.448886	0.436529	0.152781	0.219023	1.08311
_GES[Phospho (STY)]LPTAVM[Oxidation (M)]GVPFDVR_.2	22950.8	24279.6	23615.2	32578.6	29664.1	33799	0.183682	0.179679	0.0141765	0.0386517	1.35565
_GES[Phospho (STY)]LPTAVMGVPFDVR_.3	3482.8	3547.8	2878.65	4235.62	4249.99	4264.36	0.135224	0.00425292	0.0468805	0.0886715	1.28667
_LLAPYLQSHPTALPTGSAS[Phospho (STY)]PSTR_.3	216552	225979	247227	140668	182236	163320	0.829642	0.723908	0.0127064	0.0359233	0.70492
_EANHS[Phospho (STY)]PPHS[Phospho (STY)]PPPSQPPAK_.2	4.26675e+06	9166057	7.29697e+06	8446553	2.33746e+06	2.25678e+06	0.237623	0.650612	0.369299	0.443615	0.629085
_EANHS[Phospho (STY)]PPHS[Phospho (STY)]PPPSQPPAK_.3	3.79493e+06	3.10544e+06	2.82509e+06	2.0903e+06	1.99515e+06	1.85834e+06	0.398629	0.106532	0.0423271	0.0814687	0.611157
_EANHS[Phospho (STY)]PPHSPPPSQPPAK_.3	757321	855723	719241	2.01741e+06	1.30745e+06	1.29936e+06	0.199351	0.0603218	0.0809033	0.134923	1.9827
_EANHS[Phospho (STY)]PPHSPPPSQPPAK_.2	122477	325260	304849	1.8935e+06	311799	265649	0.000433678	0.0319649	0.39655	0.471591	3.28327
_EANHS[Phospho (STY)]PPHS[Phospho (STY)]PPPSQPPAK_.4	32124.3	23806.7	27965.5	24358.9	24773.8	23944	0.0378946	0.0227225	0.271294	0.34668	0.871033
_TPS[Phospho (STY)]PPVKGS[Phospho (STY)]PLR_.2	502923	515247	507280	31047	27308.4	32229.2	0.00568381	0.288493	4.61682e-06	0.000520729	0.0593822
_TPSPPVKGS[Phospho (STY)]PLR_.2	362581	374365	373572	36147.4	31220.8	30492.5	0.00619117	0.35666	7.60007e-06	0.000609275	0.0881217
_STKT[Phospho (STY)]PS[Phospho (STY)]PPVK_.2	999855	1.14555e+06	997196	171381	155026	149947	0.0211648	0.0376958	0.00263751	0.0129075	0.151579
_TPS[Phospho (STY)]PPVK_.1	332166	415820	387404	325436	446679	433424	0.331488	0.578043	0.639416	0.699831	1.06178
_TPS[Phospho (STY)]PPVK_.2	86311.7	41428.8	73531.2	132512	123507	141517	0.552648	0.263239	0.0268239	0.0587167	1.97512
_VLS[Phospho (STY)]ETEEMLQTLQR_.2	3037.18	1510.39	1557.23	19957.3	20376.4	14360.7	0.060695	0.127892	0.01024	0.0305207	8.95924
_STKT[Phospho (STY)]PS[Phospho (STY)]PPVKGS[Phospho (STY)]PLR_.2	294898	324668	302338	7780.06	2379.86	3958.83	0.0114546	0.0658113	0.000626162	0.00617012	0.0153148
_RAS[Phospho (STY)]DAS[Phospho (STY)]ARDS[Phospho (STY)]PPPPLPPR_.3	309884	177620	198609	251057	282957	306324	0.336756	0.264241	0.339197	0.413716	1.22478
_S[Phospho (STY)]VPEIVFSHF_.2	5606.86	5246.96	6414.4	12976.3	13678.5	12261.4	0.0624638	0.830259	0.000207658	0.0033713	2.25363
_GIFDS[Phospho (STY)]S[Phospho (STY)]DDEPLSELLNR_.2	262050	201058	202387	425845	529070	401618	0.355178	0.416798	0.0136328	0.0376968	2.03838
_RHS[Phospho (STY)]LPETK_.2	12021	28422.3	24297	173201	25595.4	20838.8	0.000303726	0.0222021	0.410493	0.484676	3.39255
_AVTSPSEGPKT[Phospho (STY)]PTR_.2	7834.77	10689.7	11641.2	33463	14130.5	23796.8	0.221257	0.0839994	0.127606	0.189508	2.3666
_T[Phospho (STY)]PDPGDFVQSR_.2	67003.4	59663.8	55713.6	44868.3	56873.2	35964.7	0.723325	0.456996	0.11708	0.178062	0.755048
_LYPLPDC[Carbamidomethyl (C)]DS[Phospho (STY)]DEDEEYKEQVK_.3	244953	274799	293188	178612	127635	16007.9	0.513619	0.159767	0.066416	0.116187	0.396406
_AHS[Phospho (STY)]SPASLQQSYNAPSPQHLR_.3	205651	219711	233771	42631.2	48934.2	49134.9	0.0218036	0.131947	0.00123631	0.00868445	0.213463
_LAAEGPPTDGDAKPTAVPVAS[Phospho (STY)]PVMR_.3	75486.1	73124.8	72994.8	63198.9	57097.6	50996.2	0.322094	0.103431	0.03576	0.071889	0.772962
_VVDSGSVGGGGPLPPSEEEGGSATVEPMDQS[Phospho (STY)]PPQGK_.3	718180	549272	887089	537057	348567	442812	0.79024	0.472416	0.0867302	0.143081	0.616575
_SIS[Phospho (STY)]PPPAFASPSAR_.2	111009	118334	119711	151304	135108	167501	0.48798	0.155988	0.0551795	0.100896	1.30041
_S[Phospho (STY)]IS[Phospho (STY)]PPPAFASPSAR_.2	219169	191823	208830	10780.5	31219	56183.5	0.0880744	0.536186	0.000942396	0.00750763	0.158405
_S[Phospho (STY)]PTANSYMR_.2	35385.2	46893.7	43943.5	81987.2	88735.1	71686.1	0.381398	0.65043	0.00444712	0.0178881	1.92049
_RS[Phospho (STY)]PTANSYMR_.2	35707.8	47660.7	46339.8	184571	122169	127869	0.236037	0.0731594	0.0325272	0.0676098	3.35067
_S[Phospho (STY)]KS[Phospho (STY)]PPVFR_.2	231299	249192	231435	427832	415284	396820	0.0335034	0.603878	0.000212783	0.00340294	1.74166
_SKS[Phospho (STY)]PPVFR_.2	200957	215690	223445	273071	266086	258779	0.354732	0.559967	0.0045781	0.0182358	1.2466
_GRS[Phospho (STY)]KS[Phospho (STY)]PPVFR_.2	256606	323771	307511	523771	408924	383481	0.785171	0.358862	0.0620728	0.110554	1.48237
_GRS[Phospho (STY)]KS[Phospho (STY)]PPVFR_.3	95609.3	34361.3	67150.7	26870.3	104761	170879	0.613692	0.305412	0.499589	0.571302	1.53464
_PLLLGS[Phospho (STY)]PEKR_.2	9466.34	12108	11742.2	35539.4	34118.3	36366.5	0.0231577	0.771964	3.1886e-05	0.00136949	3.18233
_DSSPARLS[Phospho (STY)]PR_.2	23845.3	30770.8	27308	9407.13	16468.4	17915.5	0.90981	0.73087	0.0208158	0.0499557	0.534532
_KS[Phospho (STY)]PQPIPAEC[Carbamidomethyl (C)]K_.2	10825.1	13407.6	14044	139886	103150	100568	0.0756471	0.0144318	0.0147774	0.0395071	8.97685
_FPHPVTT[Phospho (STY)]PS[Phospho (STY)]PPMTR_.2	4725145	4.75073e+06	4.63294e+06	1.68362e+06	1.6786e+06	2.35694e+06	0.0262146	0.0528002	0.00546788	0.0202073	0.405361
_FPHPVTTPS[Phospho (STY)]PPMTR_.2	1.03137e+06	990618	940477	717549	717896	1.04975e+06	0.072234	0.109759	0.285026	0.359089	0.838892
_FPHPVTT[Phospho (STY)]PS[Phospho (STY)]PPMTR_.3	399866	466487	433177	156415	152732	154573	0.0282755	0.00789549	0.00462965	0.0183389	0.356837
_FPHPVTT[Phospho (STY)]PS[Phospho (STY)]PPM[Oxidation (M)]TR_.2	319973	283187	301580	180613	170078	175345	0.065827	0.153666	0.00428495	0.0175913	0.581423
_FPHPVTTPS[Phospho (STY)]PPMTR_.3	113238	118625	132824	89045.2	85375.5	87210.3	0.216522	0.0672421	0.0246501	0.0559588	0.717411
_AFLDGPAS[Phospho (STY)]PPTPR_.2	4.40289e+06	4258046	4588835	2.60081e+06	2.56394e+06	3.275e+06	0.152347	0.292306	0.010886	0.0318699	0.636973
_AFLDGPAS[Phospho (STY)]PPT[Phospho (STY)]PR_.2	1.99563e+06	1.8512e+06	1.97145e+06	1.10129e+06	1.12538e+06	1511708	0.145926	0.203755	0.0252822	0.0568518	0.642524
_SLS[Phospho (STY)]PSSPVR_.2	1.53236e+06	1.42328e+06	1.60324e+06	1.10887e+06	1.29976e+06	1.3182e+06	0.895725	0.757154	0.0335973	0.0689646	0.817486
_SLSPSS[Phospho (STY)]PVR_.2	341914	353346	359995	315288	375294	351570	0.73348	0.169515	0.829865	0.862464	0.987583
_SLS[Phospho (STY)]PSSPVR_.1	218209	235367	252525	230893	160596	160658	0.135373	0.30272	0.147262	0.212799	0.781968
_YRPPSS[Phospho (STY)]PR_.2	45459.7	122153	96535.1	322879	125720	126156	0.0364146	0.2118	0.251234	0.325308	2.17588
_YRPPS[Phospho (STY)]S[Phospho (STY)]PR_.2	119502	154343	129346	51320.2	29956.4	33377.6	0.198558	0.577087	0.00275212	0.0132833	0.284367
_RS[Phospho (STY)]PISNNLSELDNLLEDLNTAK_.3	87423.3	100116	97430.4	92441.1	82875	102007	0.674341	0.654277	0.726633	0.770497	0.973168
_EKPNYNDDELIDS[Phospho (STY)]DAEDAPDAYLAR_.3	2.15817e+06	2.1752e+06	2.30506e+06	1895143	2898169	2.80382e+06	0.37336	0.0447894	0.42329	0.497592	1.14442
_ATTT[Phospho (STY)]PS[Phospho (STY)]PLKGNVK_.2	310428	331971	321065	138768	139482	138053	0.0118324	0.0109202	0.00111123	0.00821159	0.432089
_MS[Phospho (STY)]RPIS[Phospho (STY)]PDLSPLHEPNSAK_.3	320936	323774	326299	232927	223305	114139	0.124761	0.00458864	0.0723771	0.123688	0.587399
_MS[Phospho (STY)]RPIS[Phospho (STY)]PDLSPLHEPNSAK_.2	120906	120753	121060	51078.2	84250.3	150195	0.385045	5.3225e-05	0.470226	0.542063	0.787176
_M[Oxidation (M)]S[Phospho (STY)]RPIS[Phospho (STY)]PDLSPLHEPNSAK_.3	29929.7	27977.4	32668.7	25685.7	26377.4	26031.5	0.262586	0.045751	0.0893669	0.146866	0.862202
_MSRPIS[Phospho (STY)]PDLSPLHEPNSAK_.3	19359.6	15495.4	17427.5	21710.4	23208.2	9494.27	0.730779	0.126395	0.8872	0.910397	1.04075
_PIS[Phospho (STY)]PDLSPLHEPNSAK_.2	6364.46	3596.53	3349.91	8016.7	7973.81	11904.7	0.5391	0.707307	0.0444432	0.0847346	2.09566
_KPIQQQS[Phospho (STY)]QPQPDQAAGDSTK_.2	1332.43	1808.8	2035.71	83096.3	25799.1	30487.8	0.0407742	0.000495443	0.135195	0.198713	26.9239
_AAPNANAYAFS[Phospho (STY)]DDEEEAKR_.2	4.60752e+06	5.2688e+06	4.74985e+06	6.72285e+06	5986970	6054615	0.615955	0.84407	0.0117473	0.0339279	1.28294
_AAPNANAYAFS[Phospho (STY)]DDEEEAKR_.3	2.79568e+06	2.82958e+06	2.84354e+06	2.97312e+06	3549723	3.54129e+06	0.0210656	0.0134321	0.107439	0.167955	1.18838
_AAPNANAYAFS[Phospho (STY)]DDEEEAK_.2	2146476	1.915e+06	1.94875e+06	5.43622e+06	5900195	5739678	0.0184106	0.437267	0.000144469	0.00289342	2.84117
_KES[Phospho (STY)]IVEEDEESQMR_.2	40362.2	31641.5	43087.5	195747	178265	168681	0.0385992	0.318079	0.000812797	0.0070996	4.71532
_GDS[Phospho (STY)]EENHRFDK_.2	5727.68	7428.87	6578.27	4297.25	3098.48	1769.84	0.868345	0.620632	0.0208168	0.0499557	0.464436
_RHS[Phospho (STY)]EGEES[Phospho (STY)]DEVATPATVVPSTK_.3	48773.1	50784.5	43234	14530.2	16377.7	16186.5	0.0369834	0.129067	0.00315701	0.014364	0.329812
_SNS[Phospho (STY)]AIDLGAAR_.2	494874	343681	313040	485057	503642	521840	0.0461375	0.072449	0.163021	0.230902	1.31169
_RKS[Phospho (STY)]GIPT[Phospho (STY)]PVGTSR_.2	3963.37	5460.37	6957.38	9727.67	6586.55	6492.13	0.677669	0.794109	0.195975	0.267499	1.39223
_RADSVSSSMAS[Phospho (STY)]PER_.2	36333.3	46019.1	40992.9	38129.7	30745.6	27363	0.961637	0.871486	0.100865	0.159995	0.780234
_GTGAS[Phospho (STY)]LPRPGTK_.2	29666.7	35371.1	34551.2	62024	42621.5	50182.9	0.56705	0.182366	0.0712487	0.122344	1.55467
_MAS[Phospho (STY)]WEYDGETGLHR_.2	7122.39	8219.93	17867	46405.8	65943	74527.1	0.23118	0.287561	0.014837	0.0395962	5.62722
_LAGS[Phospho (STY)]REAS[Phospho (STY)]PIKR_.2	4524.17	7068.21	7758.06	24712.1	11367.5	10081.2	0.0670343	0.0879901	0.19205	0.263992	2.38552
_ALS[Phospho (STY)]VT[Phospho (STY)]PPPGKPSTNAMSTR_.2	164395	235396	233621	167073	151808	153803	0.0225953	0.0839908	0.143996	0.208926	0.746252
_ALS[Phospho (STY)]VT[Phospho (STY)]PPPGKPSTNAMSTR_.3	135221	125689	92639.4	84042.1	74099.4	80777.4	0.175917	0.100958	0.0909728	0.149058	0.675772
_DKYKT[Phospho (STY)]LR_.2	1439.9	1393.79	1416.84	365447	286068	230818	0.0742969	1.36296e-06	0.0173569	0.0435039	207.582
_KHS[Phospho (STY)]DEDEPAGEES[Phospho (STY)]EHS[Phospho (STY)]DDDVIGPLPSEAAKPK_.4	221681	274692	266212	63346.9	58011	26194	0.0945318	0.662113	0.000884402	0.00728951	0.193489
_KHSDEDEPAGEES[Phospho (STY)]EHS[Phospho (STY)]DDDVIGPLPSEAAKPK_.4	123609	142161	108310	27442.9	10030.7	8282.43	0.116135	0.559092	0.00154666	0.00982766	0.122316
_GGQQANHQGAAGQASSSSQGDS[Phospho (STY)]DDS[Phospho (STY)]DSPDSR_.3	29447.8	30417.6	41869.5	52888.9	22626.5	37757.7	0.872273	0.3437	0.71739	0.763144	1.11341
_YSS[Phospho (STY)]DSHLPR_.2	38312.7	47948.7	46708.6	158058	157126	158990	0.0103095	0.0648819	0.000503387	0.00539379	3.56602
_LEQQLQQQPQPPEAAQGS[Phospho (STY)]PR_.3	43370.3	34949.7	37573.9	13115.1	15613	14657.5	0.108912	0.159584	0.00668156	0.0229465	0.374357
_LKS[Phospho (STY)]AS[Phospho (STY)]LPR_.2	111105	117957	123874	162415	144858	139918	0.786763	0.44984	0.0258641	0.0576708	1.26706
_S[Phospho (STY)]PTGLKEEDDESSMEVTQGTSAGPSR_.3	358372	408037	439096	643452	691481	649758	0.158915	0.579818	0.0015435	0.00982766	1.64636
_LLDTEGVDIPES[Phospho (STY)]PPPIPK_.2	454333	485358	492418	557846	481475	596316	0.281017	0.215276	0.172973	0.242118	1.14212
_GEVLS[Phospho (STY)]DDDVPLSAR_.2	2.90446e+06	2.82714e+06	2.86214e+06	5382032	5.57166e+06	5996588	0.0302744	0.0332096	0.00378659	0.016267	1.9724
_GKHALDS[Phospho (STY)]DS[Phospho (STY)]EEDEPLSVR_.2	1.31054e+06	1.49532e+06	1.44348e+06	459089	481277	475970	0.0216918	0.0324945	0.00301378	0.0139654	0.333308
_GKHALDS[Phospho (STY)]DS[Phospho (STY)]EEDEPLSVR_.3	903407	836698	846059	223985	239870	285912	0.0240675	0.88356	2.84836e-05	0.00128407	0.289915
_LEVSS[Phospho (STY)]PPHPPAPR_.2	396481	421690	436528	1127605	1.10179e+06	1.15112e+06	0.0123641	0.803036	3.99074e-06	0.00047512	2.69429
_LEVSS[Phospho (STY)]PPHPPAPR_.3	30301.9	28887.6	24796.6	77908.9	82931.8	77509.9	0.026948	0.9442	2.87614e-05	0.00128407	2.83798
_SGDS[Phospho (STY)]DYEDDIKPAKK_.2	349734	455024	414417	430779	342412	324234	0.369361	0.928709	0.418131	0.492338	0.900137
_SGDS[Phospho (STY)]DYEDDIKPAK_.2	276777	296377	288215	570776	587278	586562	0.0114031	0.945474	3.07772e-06	0.000412222	2.0254
_VKLEVSS[Phospho (STY)]PPHPPAPR_.3	182923	187027	188254	347815	383891	365350	0.0260712	0.0503925	0.00278191	0.0133431	1.96533
_DAVSS[Phospho (STY)]PLSVHK_.2	140786	151084	160142	152694	133167	140562	0.781921	0.981965	0.345301	0.419966	0.94339
_HALDS[Phospho (STY)]DS[Phospho (STY)]EEDEPLSVR_.2	1.31205e+06	1.59091e+06	1.61635e+06	83522.3	102351	122526	0.022355	0.0296337	0.00435816	0.0177381	0.0682405
_KLS[Phospho (STY)]EGGGDLS[Phospho (STY)]PGREQALK_.2	347476	358468	336664	138569	90340.9	111952	0.0429143	0.337162	0.000909892	0.00738598	0.326932
_KLS[Phospho (STY)]EGGGDLS[Phospho (STY)]PGREQALK_.3	77701.9	71006.7	77251.6	23675.5	32654.3	32903.2	0.0599617	0.670161	0.000453574	0.0052541	0.394906
_KLSEGGGDLS[Phospho (STY)]PGR_.2	18782.2	20972.8	19123	95362.4	82439.5	82115.4	0.0278552	0.0511247	0.00353061	0.0154726	4.41451
_KLS[Phospho (STY)]EGGGDLSPGR_.2	14345.8	16346.3	16262.4	83143.2	83100.8	78796.9	0.00908159	0.339446	5.54029e-05	0.00162642	5.21869
_KLS[Phospho (STY)]EGGGDLS[Phospho (STY)]PGR_.2	11800	11627.2	14063.1	39716	48275.7	50601.1	0.0538199	0.109427	0.00697392	0.0236989	3.69676
_LSEGGGDLS[Phospho (STY)]PGREQALK_.2	44891.5	47114.2	42668.8	33060.7	25282.4	29171.6	0.413993	0.489936	0.00753677	0.0250408	0.649824
_KHS[Phospho (STY)]DSTEFK_.2	692182	983241	778108	1.07262e+06	1.18205e+06	1.02464e+06	0.655795	0.448612	0.0656735	0.115076	1.33657
_KHS[Phospho (STY)]DSTEFK_.1	29602.5	108847	106469	55361.3	68810.9	64351.6	0.508465	0.0487455	0.546424	0.614691	0.769741
_S[Phospho (STY)]VPSLGPLSPAGK_.2	94308	95956.5	92779.1	236198	177428	188760	0.122799	0.00683728	0.0271631	0.059157	2.12824
_TQIINHIGS[Phospho (STY)]K_.2	91466.4	95998.1	95940.5	126350	126310	123394	0.0297917	0.59415	0.00018398	0.00323163	1.32691
_HVDS[Phospho (STY)]DVS[Phospho (STY)]DDDNSEMSVLNK_.2	1.73314e+06	1.73059e+06	1.87869e+06	85236.8	110311	90321.6	0.0104939	0.0513345	0.000652449	0.00632669	0.0535093
_HVDS[Phospho (STY)]DVS[Phospho (STY)]DDDNSEM[Oxidation (M)]SVLNK_.2	17742.8	103900	121407	40685.5	50144.1	28235.5	0.261942	0.0789159	0.325236	0.399645	0.489879
_LGRTS[Phospho (STY)]ES[Phospho (STY)]PVPIK_.2	1.69705e+06	1.72097e+06	1.62657e+06	837653	808694	824858	0.0132284	0.162684	0.000469748	0.00527668	0.489874
_GRHDS[Phospho (STY)]DS[Phospho (STY)]DLS[Phospho (STY)]PERPAAVAEPSSK_.3	734380	462585	663784	559041	529584	509754	0.5587	0.0635798	0.395462	0.470819	0.858997
_GRAS[Phospho (STY)]PS[Phospho (STY)]DSEDPPLR_.2	275442	298287	284266	504446	636017	648597	0.0701401	0.0443625	0.0196071	0.0478021	2.08516
_GRAS[Phospho (STY)]PSDSEDPPLR_.2	276357	202435	170493	104673	106968	102378	0.163965	0.00490988	0.070224	0.121168	0.483637
_SRGS[Phospho (STY)]DS[Phospho (STY)]DLS[Phospho (STY)]PPRPGR_.2	200629	247429	245761	171988	113113	143383	0.580271	0.896106	0.0184469	0.0455435	0.617573
[truncated: 1,234 more rows]

## Sheet: Salivary45°C|36°C
Peptides	36℃_1	36℃_2	36℃_3	45℃_1	45℃_2	45℃_3	p.normal.distribution	p.variance.homo	p.t.test	p.adjust.BH	Fold.Change
[truncated: 2,266 more rows]

[truncated: 9 more sheets: Midgut36°C|26°C, Midgut45°C|26°C, Midgut45°C|36°C, Ovary36°C|26°C, Ovary45°C|26°C, Ovary45°C|36°C, Malpighian36°C|26°C, Malpighian45°C|26°C, Malpighian45°C|36°C]
