# Supplementary material for: Deciphering the phosphorylation-based regulatory strategies of Haemaphysalis longicornis in heat stress
Source: Parasit Vectors. 2025 Sep 24;18:390. doi: 10.1186/s13071-025-07025-1 (PMC12461959; doi:10.1186/s13071-025-07025-1)
Supplement: Supplementary file 8 — Additional file8. Table S3 Cluster analysis of phosphorylated peptides. [file 13071_2025_7025_MOESM8_ESM.xlsx]

## Sheet: Salivary
Table S3. Cluster analysis of phosphorylated peptides.
peptides	26℃_1	26℃_2	26℃_3	36℃_1	36℃_2	36℃_3	45℃_1	45℃_2	45℃_3	cluster
_IYQY[Phospho (STY)]IQSR_.2	363291	384584	388309	209573	216068	212928	241223	271560	268580	1
_S[Phospho (STY)]RLDTDYR_.2	74348.4	74507.4	59745.9	35059	31540.3	30242	32481.1	35484.2	29477.9	1
_IKS[Phospho (STY)]LNDNFIQSFQNK_.3	5971.58	6427.1	8320.79	4837.38	3788.03	4214.52	1914.39	6802.85	5644.8	1
_NIYAHLQPEDGGEVS[Phospho (STY)]D_.2	1.433e+06	8589056	10939558	633565	4.28457e+06	6.7052e+06	1.08053e+06	5.01727e+06	10528020	1
_QY[Phospho (STY)]SNESDKHSQSSR_.3	12726.7	4562.91	8644.81	5361.4	3897.1	2432.79	1388.23	6037.63	17937.5	1
_[Acetyl (Protein N-term)]S[Phospho (STY)]GVALSPDAPAIR_.2	144615	141791	140709	72963.6	70332.9	67702.2	79176.3	70243.8	43666.2	1
_KEES[Phospho (STY)]EEEDDDMGFGLFD_.2	79700.5	14745.4	10973.5	20395	6734.11	16312.9	7664.92	9936.42	31676.5	1
_DRHDS[Phospho (STY)]EGDNDLR_.2	19660.9	27127.4	14621.4	2831.77	7479.28	4477.37	4921.95	5985.87	5281.12	1
_LEQPPS[Phospho (STY)]APPS[Phospho (STY)]PREPGR_.2	267320	309766	293940	38515.3	36042.9	27560.3	216.316	429.839	2.79326	1
_NLPVIPGVTLSSS[Phospho (STY)]PDASK_.2	4658374	4655174	4512643	2.90587e+06	2.81065e+06	2.71134e+06	3.12361e+06	2838752	2873664	1
_NLPVIPGVTLSSS[Phospho (STY)]PDASK_.3	47719.7	43335	60763.8	19670.7	22771	24912.7	16410.4	23173.2	23850.9	1
_T[Phospho (STY)]PPKNLPVIPGVTLSSS[Phospho (STY)]PDASK_.3	858204	855508	847752	164368	179352	167875	96053.8	109178	108623	1
_NSPVART[Phospho (STY)]PPK_.2	26970.1	49518.1	63655.9	7696.33	12076.6	12541.1	2130.63	25172.5	45026.1	1
_NS[Phospho (STY)]PVART[Phospho (STY)]PPK_.2	15624.6	22449	21674.7	11244.3	9723.63	10403.7	16397.8	5647.81	6859.67	1
_NS[Phospho (STY)]PVART[Phospho (STY)]PPKNLPVIPGVTLSSSPDASK_.3	1.30236e+06	1.33925e+06	881998	192680	190171	194624	80176.4	67139.5	93213.2	1
_NS[Phospho (STY)]PVART[Phospho (STY)]PPKNLPVIPGVTLSSSPDASK_.4	311897	342505	320763	42025.3	39158.1	40719	7626.56	13198.9	10412.7	1
_SM[Oxidation (M)]GGLGDDDTPDLEQTGDS[Phospho (STY)]DDEEIPDLETNNKE_.3	6727563	7.14275e+06	7557930	3.9412e+06	4.23352e+06	4.16515e+06	7487841	6385540	6.93669e+06	1
_LGPPAVGLPHS[Phospho (STY)]GS[Phospho (STY)]S[Phospho (STY)]S[Phospho (STY)]AER_.2	481808	280731	421280	219790	153582	231009	368737	209239	256449	1
_RKS[Phospho (STY)]DEQLENSTAK_.2	3378.15	3274.17	2598.44	1485.74	1128.4	1307.07	1919.57	2514.37	2003.75	1
_VGS[Phospho (STY)]DPLLSPTLER_.2	192860	178778	193318	189611	186196	176214	204902	176522	171228	1
_SDSY[Phospho (STY)]TQEDRIETDFGTM[Oxidation (M)]VVAVQGDR_.3	68336	116782	91149.8	23982.6	25179	26375.4	11769.9	50258.4	64931.8	1
_S[Phospho (STY)]FGEPGPER_.2	39293.2	42657.1	39761.4	34528	26681.8	24822.4	29404.8	48395.9	47068.6	1
_RPAAPC[Carbamidomethyl (C)]QPPAAAPGPPS[Phospho (STY)]PPPS[Phospho (STY)]PEEPATVAR_.3	355958	410127	396935	320887	287223	316765	298369	288158	361684	1
_GLSS[Phospho (STY)]GQRT[Phospho (STY)]PDSLDTPR_.2	402745	392298	381850	271878	246246	220614	98190.3	431228	454420	1
_KES[Phospho (STY)]VGNNLPTPGK_.2	198546	202538	199746	141700	155516	144533	190261	159973	151684	1
_AEGSAASGDGDES[Phospho (STY)]RDYDAETQK_.2	61000.2	119381	42185.6	43153.4	34055.1	62790.9	53477.3	38105.9	57935.2	1
_LIASGDAS[Phospho (STY)]PVLPAATR_.2	2.29926e+06	2191759	2.32996e+06	1.81586e+06	1.93333e+06	1.9733e+06	1.89481e+06	1.99853e+06	2177457	1
_LIAS[Phospho (STY)]GDAS[Phospho (STY)]PVLPAATR_.2	876066	880824	360418	437627	431598	438659	408443	367271	414114	1
_EQQIS[Phospho (STY)]PGDFPDLR_.2	27921.7	25207.3	30156.1	22847.3	15616.3	20600	31169.3	20262.9	27793.7	1
_AS[Phospho (STY)]IDGYLPVVER_.2	22596.6	21143.4	24744.8	16300	19348.5	13251.4	21946.5	20928.2	17705.7	1
_RAAS[Phospho (STY)]GDAAAAEGAEVAADGAAAGGAK_.3	2805.36	2517.85	3397.48	575.214	1127.55	2141.29	1758.41	2059.37	2065.37	1
_RYS[Phospho (STY)]DFEWLR_.2	11721.6	11520.4	11922.8	5352.54	5554.76	5756.97	9095.81	5880.05	7487.93	1
_ANNIS[Phospho (STY)]PGAPDVK_.2	109324	114545	83951.4	47144.3	30487.7	21434.6	42804.6	16655.6	38181.8	1
_S[Phospho (STY)]PC[Carbamidomethyl (C)]AAATSSAGPAGGGR_.2	216680	225678	184747	202869	126348	127534	226484	138289	123017	1
_SEQVPHRFPEAPSQITHHHDT[Phospho (STY)]DDDDEEAER_.5	295821	201151	248486	175160	184518	165801	187980	209752	145454	1
_SEQVPHRFPEAPSQITHHHDT[Phospho (STY)]DDDDEEAER_.4	259728	154789	155589	119966	157144	145115	162455	151808	132133	1
_RENERHS[Phospho (STY)]QS[Phospho (STY)]EPESTDR_.3	82678.5	46432.9	29820.9	13124.5	32922.8	39978	30770.7	61821.9	27826.2	1
_SEAVDVTPPTSVDRPAS[Phospho (STY)]PES[Phospho (STY)]PKAEDVIPVR_.3	399973	443120	420079	313635	305624	325978	335388	327725	320062	1
_LQQGSAS[Phospho (STY)]PPRVEK_.2	853272	1.02331e+06	962151	768817	918688	863378	1173617	788919	784952	1
_AAPS[Phospho (STY)]PPPAAER_.2	37168	44340.2	38487.4	40340	38980.2	35568.3	29450.5	45247.8	43675.8	1
_S[Phospho (STY)]LPDLSPSR_.2	53279.4	62450.8	62931.4	26126.8	25781.8	27098.8	27462.5	29780.3	31397.1	1
_SRS[Phospho (STY)]DSVLC[Carbamidomethyl (C)]SK_.2	117467	153703	150561	68876.8	73885.3	74733.2	44045.5	109874	113889	1
_APSHTTAEIGS[Phospho (STY)]PSTDGRPQSK_.3	7503.62	6869.37	7775.82	6771.39	6538.17	6943.64	6675.52	6404.13	8050.6	1
_KES[Phospho (STY)]IVDLSK_.2	19247.5	19580.1	21141.5	8223.91	8880.69	8988.88	23868.6	18688.2	19637	1
_VEPTDEEC[Carbamidomethyl (C)]DFATDS[Phospho (STY)]EKEEDEITEGVKK_.3	3.95779e+06	4363222	4.39884e+06	1.28169e+06	3054123	3.03199e+06	2.54001e+06	3185348	3220347	1
_VEPTDEEC[Carbamidomethyl (C)]DFAT[Phospho (STY)]DS[Phospho (STY)]EKEEDEITEGVKK_.3	3.32065e+06	3.64878e+06	3.69316e+06	2.6143e+06	2583531	2554477	2159199	2.70337e+06	2.73405e+06	1
_VEPT[Phospho (STY)]DEEC[Carbamidomethyl (C)]DFAT[Phospho (STY)]DS[Phospho (STY)]EKEEDEITEGVKK_.3	83928.5	302483	309405	25259.1	83313.6	80815.1	49615.3	79132	81416.6	1
_S[Phospho (STY)]LAEFQEALK_.2	23282.8	14076.6	24768.5	11192.1	15754.5	14583.6	15062	14895.2	13644.5	1
_GLKDS[Phospho (STY)]LPDLDQYFDKL_.2	19166.9	14514.8	12734.2	14436.7	17534.1	11067	14760.7	23715.4	7335.01	1
_DGS[Phospho (STY)]AGHVEEAGSNAR_.2	1213.8	5382.81	2515.64	1692.95	1605.17	1517.39	2673.71	2721.27	2626.16	1
_AGDQS[Phospho (STY)]DEAFVVPMR_.2	195188	196933	191622	112871	115540	115757	118473	110310	112640	1
_RGQRPGSQTQDDDGAGSPGS[Phospho (STY)]GGGGGGGGQSR_.4	134306	71752.7	103029	58605.2	26853.7	38420.3	29212	51177.9	40195	1
_DRVPPPS[Phospho (STY)]PVK_.2	82389.4	98816.2	91265.2	31581.5	39701.1	37168.4	83814.3	79899.8	73571.1	1
_ESPSEES[Phospho (STY)]PPHHPLPS[Phospho (STY)]PPR_.3	552697	548104	550111	136759	303223	324801	280768	299442	299138	1
_KNSVNASENDVGS[Phospho (STY)]PPPPHEASDLGPLSNVR_.3	31996.4	168035	214984	17842	28964	40086.1	55031.8	39310.7	70752.8	1
_HPS[Phospho (STY)]EDFMLR_.2	61050.1	60513.6	39770.9	10980.4	11619.8	7551.09	15498.7	4502.56	8942.23	1
_HAS[Phospho (STY)]GPVLPQR_.2	17290.8	17900.9	17836.7	4736.75	4592.13	5689.96	13484.6	13462.3	12761.9	1
_LRPKEEES[Phospho (STY)]EGS[Phospho (STY)]DEAGPDADR_.2	163654	211433	196802	127779	133742	123243	181937	112867	124162	1
_AARPEQNFDLPSNTEEGSGDDPAPSS[Phospho (STY)]PGSSK_.3	991951	2.52901e+06	2.55659e+06	890375	698452	1.82179e+06	795399	1.01682e+06	1871827	1
_KKS[Phospho (STY)]VS[Phospho (STY)]PAR_.2	1327.84	3871.37	1538.02	503.16	2308.3	376.446	4004.68	752.094	975.618	1
_VFS[Phospho (STY)]PSPR_.2	76222.4	72663.9	78792.9	69339.2	66775.9	65773.1	66514.5	75879.9	79055.3	1
_HVPKS[Phospho (STY)]PS[Phospho (STY)]PR_.2	9241.73	18862.8	35709.7	2464.2	4391.67	5016.89	4771.42	4559.05	4983.8	1
_DRAS[Phospho (STY)]PIKAPS[Phospho (STY)]NER_.2	755712	932342	672064	315995	355486	311604	592787	321670	292455	1
_DRAS[Phospho (STY)]PIKAPS[Phospho (STY)]NER_.3	339183	53242.7	84758.1	164198	64870.5	93740.2	14556.6	149970	161553	1
_RENAQGS[Phospho (STY)]PT[Phospho (STY)]PPS[Phospho (STY)]EDDHGASATHGHR_.3	63490.1	146706	56992	62350.8	78796.2	100492	167583	46735.9	28727.3	1
_SLSVRS[Phospho (STY)]PS[Phospho (STY)]PC[Carbamidomethyl (C)]R_.2	64486.9	68690.3	67039.5	34752.1	47627.3	45021.5	84459.7	81994.2	42104.8	1
_DVAPPAS[Phospho (STY)]PGMQVALQDKPSGPTR_.3	36269.1	34780	32552.4	30427.3	27741.9	28242	28945.3	31230.3	24395.1	1
_S[Phospho (STY)]LVGTPYWMAPEVISR_.2	225639	234850	206386	148583	154714	139722	138386	134584	138107	1
_APS[Phospho (STY)]PPPQPPK_.2	2.0537e+06	2.15848e+06	2068706	1.27653e+06	1130669	912921	1.57385e+06	1.419e+06	1.42111e+06	1
_LYGTSPLMDHPES[Phospho (STY)]PMGS[Phospho (STY)]PESK_.3	466999	512410	535816	319857	362571	371204	312000	513022	207510	1
_RES[Phospho (STY)]QS[Phospho (STY)]DDDVDFFK_.2	876016	508926	908270	540016	576635	552797	732786	660181	830027	1
_RES[Phospho (STY)]QS[Phospho (STY)]DDDVDFFKDMTPTNIR_.3	422712	382682	402452	51604.2	49082	53619.7	2703.21	2536.81	2869.61	1
_LC[Carbamidomethyl (C)]AFS[Phospho (STY)]DDEGGDEEEEDDDDEEPKDDDDQEAGDAPTR_.4	139739	153396	151543	27436.2	160955	174045	191881	146554	109388	1
_AGS[Phospho (STY)]LEILDQLR_.2	45349.1	50528.7	53455.7	40486.7	40557.4	39029.3	43069.5	40585.1	46406.8	1
_NRS[Phospho (STY)]PESNLSTASRPSK_.2	10598.6	29713.8	20209.1	8703.14	14958.1	12392.8	30032.6	6849.25	5165.91	1
_GAAQNIIPAST[Phospho (STY)]GAAK_.2	159952	82574.5	143096	40916.1	31722.6	50109.5	18779.3	100767	284436	1
_AENKEDAAPSS[Phospho (STY)]PPHS[Phospho (STY)]PPAK_.3	25036.7	7674.99	10282.5	6164.24	5540.62	6787.87	14141.9	2102.8	26181	1
_SNES[Phospho (STY)]DDEGPPELSDYAK_.2	1.31786e+06	1.32858e+06	1.36238e+06	1.28946e+06	1.15189e+06	1.10987e+06	1.11788e+06	1.37059e+06	1.43354e+06	1
_S[Phospho (STY)]RS[Phospho (STY)]PGFSPR_.2	768181	761526	682356	478852	377956	352440	318184	378959	389629	1
_S[Phospho (STY)]PGFSPR_.2	65924.5	42188.6	50220.2	48878.5	17495.3	15479.2	5655.28	37951	45901.9	1
_S[Phospho (STY)]RS[Phospho (STY)]RS[Phospho (STY)]PGFS[Phospho (STY)]PR_.2	8772.89	5461.65	12084.1	1833.25	6991.09	12148.9	10754.9	8385.23	1112.49	1
_RVDDSEDWVNT[Phospho (STY)]DDENDEAAYEAWK_.3	344776	379330	449635	308009	301548	282535	205506	419654	312580	1
_LVEIPQLLT[Phospho (STY)]PLTGR_.2	12051.2	13771.4	13584.3	9767.91	8273.95	5379.11	10217.7	10296.6	10257.2	1
_APGVPPGPPPELS[Phospho (STY)]DDEEMEENEPPATNTEK_.3	1.93651e+06	1979457	1.88249e+06	1.27056e+06	1.25259e+06	1.28015e+06	1.30512e+06	1.19268e+06	1.37688e+06	1
_T[Phospho (STY)]PS[Phospho (STY)]PPRPC[Carbamidomethyl (C)]K_.2	99496.5	97883.9	102105	38568.7	25096.6	16044.5	70238.8	81251.1	69633.1	1
_LEFRGS[Phospho (STY)]EDEVQR_.2	30012.5	136508	148562	101383	71342.4	49271.4	106988	91688.4	50357.2	1
_KPYNPS[Phospho (STY)]PPPVTTPAS[Phospho (STY)]PPR_.3	359054	352861	289247	142087	302971	268297	278153	253924	264030	1
_S[Phospho (STY)]RS[Phospho (STY)]PAPNAAAGRPR_.3	8194.05	5636.64	3733.55	3349.64	721.274	1652.18	3252.69	2302.37	4203.01	1
_NDFPALLEDAPS[Phospho (STY)]PEPQEDEGEFPSLFR_.3	34245.2	26879.1	25226.3	17129.6	21669.7	27441.5	26124.9	23817.2	26594.9	1
_NRWS[Phospho (STY)]PEGSK_.2	105621	125980	123164	64181.5	78973.7	81888.5	97658	101716	99390.4	1
_S[Phospho (STY)]SPADLDTVKPSR_.2	668493	684025	693792	543313	562894	536431	691266	662619	658172	1
_DSLGSSLQS[Phospho (STY)]PPAS[Phospho (STY)]PTK_.2	1.32761e+06	839366	756599	739623	562099	540873	605463	744033	783238	1
_S[Phospho (STY)]APNLPR_.2	152031	144406	154075	90276.9	71810.9	67965.3	81079.7	87334.7	87145.3	1
_DALS[Phospho (STY)]PPRPDGPAGK_.2	36296.3	39273.6	38465.6	25249.8	18374.7	23134.2	28379.5	23606.3	22743.9	1
_VALS[Phospho (STY)]DDDDS[Phospho (STY)]PPLTPPMTLLK_.3	50531.5	58626.9	62501.8	40870.5	37692.4	46186.1	43799.9	34615.6	43086.9	1
_ELKPLEGDC[Carbamidomethyl (C)]AAAATQS[Phospho (STY)]PQGH_.3	102365	89903	94666.9	23067.8	76033.1	83872.3	51246.3	61423.1	57984.3	1
_T[Phospho (STY)]PPLPAPK_.1	86178.4	98493.8	95660.2	93806.1	80868.6	79658.8	101596	78157.2	77785.4	1
_T[Phospho (STY)]PPLPAPK_.2	53232.3	41778.9	49827.9	29845.1	40965.6	42218.2	39890.5	48404.8	52658.2	1
_EANHS[Phospho (STY)]PPHS[Phospho (STY)]PPPSQPPAK_.4	32124.3	23806.7	27965.5	16462.3	13436.3	19488.3	24358.9	24773.8	23944	1
_T[Phospho (STY)]PDPGDFVQSR_.2	67003.4	59663.8	55713.6	15673.7	42248.5	36409.5	44868.3	56873.2	35964.7	1
_SLS[Phospho (STY)]PSSPVR_.2	1.53236e+06	1.42328e+06	1.60324e+06	1.22773e+06	1.28155e+06	1.24726e+06	1.10887e+06	1.29976e+06	1.3182e+06	1
_SLSPSS[Phospho (STY)]PVR_.2	341914	353346	359995	268344	262174	275596	315288	375294	351570	1
_ATTT[Phospho (STY)]PS[Phospho (STY)]PLKGNVK_.2	310428	331971	321065	117654	129170	120612	138768	139482	138053	1
_M[Oxidation (M)]S[Phospho (STY)]RPIS[Phospho (STY)]PDLSPLHEPNSAK_.3	29929.7	27977.4	32668.7	23574.7	27050.9	28213.2	25685.7	26377.4	26031.5	1
_ALS[Phospho (STY)]VT[Phospho (STY)]PPPGKPSTNAMSTR_.3	135221	125689	92639.4	27208.8	75216.5	71453.6	84042.1	74099.4	80777.4	1
_GKHALDS[Phospho (STY)]DS[Phospho (STY)]EEDEPLSVR_.3	903407	836698	846059	38525.7	447446	516746	223985	239870	285912	1
_DAVSS[Phospho (STY)]PLSVHK_.2	140786	151084	160142	121597	125113	119759	152694	133167	140562	1
_HALDS[Phospho (STY)]DS[Phospho (STY)]EEDEPLSVR_.2	1.31205e+06	1.59091e+06	1.61635e+06	122014	98281.7	107401	83522.3	102351	122526	1
_KLS[Phospho (STY)]EGGGDLS[Phospho (STY)]PGREQALK_.3	77701.9	71006.7	77251.6	4059.76	31075.9	31673.6	23675.5	32654.3	32903.2	1
_GRHDS[Phospho (STY)]DS[Phospho (STY)]DLS[Phospho (STY)]PERPAAVAEPSSK_.3	734380	462585	663784	520664	513246	479043	559041	529584	509754	1
_SRGS[Phospho (STY)]DS[Phospho (STY)]DLS[Phospho (STY)]PPRPGR_.2	200629	247429	245761	77896.9	188668	107313	171988	113113	143383	1
_VKVEPPDS[Phospho (STY)]PDNR_.2	1.01323e+06	1.10933e+06	944321	675447	711590	689926	1.14314e+06	918112	876918	1
_ASS[Phospho (STY)]FGGVSLLHR_.2	169874	173192	178776	146013	151975	152260	149423	141428	158030	1
_APQRPAT[Phospho (STY)]PEAK_.2	13908.1	25948.3	15628.1	9019.71	11085.9	8080.26	15004.6	14599.8	15409.5	1
_S[Phospho (STY)]VS[Phospho (STY)]PSPPHPR_.2	146921	159877	144335	81930.4	67728	56457.3	76379.7	74504.8	75303.4	1
_GAS[Phospho (STY)]GDAPEEWR_.2	234141	243392	222212	247230	179294	170658	204260	245998	255623	1
_RQS[Phospho (STY)]GDDVLGGVS[Phospho (STY)]PSR_.2	43427.2	42732.3	36634.1	11867.6	14060.4	9674.72	40037.1	44089	44250.1	1
_RPPS[Phospho (STY)]PPADAK_.2	35040.7	68773.7	79089.6	16855.7	18748.8	24514.8	7548.29	40623.2	74034.8	1
_NAS[Phospho (STY)]EELTAADISSSK_.2	258087	237544	225414	191809	160331	176070	202343	226332	214337	1
_YNITQANQLLIPS[Phospho (STY)]DDEDADDPEVEFLK_.3	59051.7	68754.7	73054.8	39608.3	41618.7	43629	56437.4	57215	66326.9	1
_KIPTTSQS[Phospho (STY)]PNK_.2	127494	47471.8	402754	28157.8	29998.1	38732.8	44307.2	35437.5	53176.9	1
_RS[Phospho (STY)]PT[Phospho (STY)]PPVAFPPR_.2	1.34198e+06	1.28607e+06	1.31586e+06	574899	528992	521158	569357	637387	855800	1
_NSS[Phospho (STY)]PPPALTATPLLVDK_.2	71657.5	71359.7	84777.3	23323.6	31069.5	27196.6	52688.3	46797	44241.3	1
_QLS[Phospho (STY)]PQLQNR_.2	266523	282243	279132	127397	129200	119961	117367	109911	107314	1
_HLHAQT[Phospho (STY)]PPPPSAASATAMET_.3	86992	91845.8	97028.4	9864.68	68588.2	77602.6	36642.7	49833.4	50938.4	1
_S[Phospho (STY)]APLLLPLR_.2	33177.7	32040.5	32742.2	26784.1	26321.7	27058	28446.7	33835	31490.5	1
_RHLS[Phospho (STY)]GGT[Phospho (STY)]PPR_.2	13833.5	22688.5	16774.8	5594.9	7788.56	7654.18	11337.8	4751.35	4904.34	1
_RSS[Phospho (STY)]DTLAPETEQK_.2	35537.8	39828.7	31288.6	24063.4	20415.5	19234	25807	30597.3	28202.2	1
_RRS[Phospho (STY)]S[Phospho (STY)]DTLAPETEQK_.2	22800.3	29183.9	21895.8	19499.9	17179.7	16560.3	19830.4	18354	16866.1	1
_RYLS[Phospho (STY)]DEDITEAADPEKEK_.3	115601	160390	166477	73464.6	102309	128956	105827	108072	85177.4	1
_RLS[Phospho (STY)]QEFEQDEPLPK_.2	1.4214e+06	1440357	1.53137e+06	901801	952909	961764	978224	769065	1.29541e+06	1
_ALS[Phospho (STY)]QDDLDAPSPTR_.3	46200.8	37063.9	40656	16620.9	32295.9	28654.9	42012.5	27176.5	30350.6	1
_NALS[Phospho (STY)]PGSSPSR_.2	14425.6	11900.8	14758	6008.5	3577.07	2705.67	8832.36	6847.85	7840.1	1
_S[Phospho (STY)]RS[Phospho (STY)]PIMS[Phospho (STY)]PLVVR_.2	430761	403210	402702	185504	190074	172146	189734	163747	174510	1
_S[Phospho (STY)]RS[Phospho (STY)]PIM[Oxidation (M)]SPLVVR_.2	33113.1	27246.2	28795.8	9869.87	6947.08	8983.08	11956.9	12469.7	17041.6	1
_HRNS[Phospho (STY)]IS[Phospho (STY)]PGER_.2	14794.7	19557.5	17503.4	6073.03	10856.2	6696.44	8348.14	10344.8	7675.84	1
_TSEVKVEDEGS[Phospho (STY)]PPAKR_.2	34386.2	95705	69312.8	34361.1	56447.7	50674.1	128629	33209.2	29328.6	1
_RADS[Phospho (STY)]PPYASATPR_.2	318516	252510	362247	280936	313236	116742	270590	224908	209559	1
_ADS[Phospho (STY)]PPYASATPR_.2	84473.2	59503.1	48803.5	77324.5	43315.4	47028.7	83848.4	49688.4	54523	1
_RGS[Phospho (STY)]S[Phospho (STY)]PLT[Phospho (STY)]PPR_.2	111827	117736	124080	74838.2	74622.6	99407.2	62709.5	112546	99409.6	1
_GSS[Phospho (STY)]PLT[Phospho (STY)]PPRK_.2	295735	300046	310123	74439.4	80626.1	68252.7	106134	144798	148150	1
_RGS[Phospho (STY)]S[Phospho (STY)]PLT[Phospho (STY)]PPRK_.2	2.65314e+06	3071223	2.74844e+06	1.39749e+06	1.1748e+06	1.13762e+06	1.24695e+06	1.22949e+06	1.14944e+06	1
_RPS[Phospho (STY)]S[Phospho (STY)]PHLR_.2	5402.33	7520.72	4893.94	2221.26	1763.53	3562.74	1774.34	9821.84	7250.35	1
_VAS[Phospho (STY)]C[Carbamidomethyl (C)]PESQKAPEK_.2	4669.22	8168	6418.61	3672.48	3351.99	1906.37	5860.37	6709.53	5011.22	1
_S[Phospho (STY)]PPKEAPLR_.2	15788	15862.6	17117.7	11263	15031.9	13988.9	15130.6	12682.6	15057.9	1
_DRESIS[Phospho (STY)]PARPPPSK_.2	36963	75058.3	56010.7	24259.7	23587.1	22914.4	81065	28725.5	23320	1
_HPS[Phospho (STY)]NATPAEITR_.2	82613.3	90477.5	85065.2	26809.2	27758.5	25389.9	54098.7	49445.9	46611	1
_QGS[Phospho (STY)]PPHDETIDITTLER_.3	17414.8	28536.9	40113.8	15931.6	20363	18826.6	16047.8	40882.8	11793.8	1
_DMEEPS[Phospho (STY)]PEPSLQEVSLPR_.3	101453	113426	114330	101757	91719	107903	64817.5	125699	115538	1
_RS[Phospho (STY)]PS[Phospho (STY)]PPLDKR_.2	200263	315736	303224	83389.9	106540	89690.5	77985.3	78977.8	79149	1
_KRS[Phospho (STY)]PS[Phospho (STY)]PPLDK_.2	960777	1.6646e+06	1.70871e+06	287738	551213	538188	387378	935264	1.31194e+06	1
_KLS[Phospho (STY)]QQQPSPR_.2	220027	281106	203416	19968.5	46105	21445.6	8412.43	68672.2	206985	1
_GPPS[Phospho (STY)]PPAPVMHS[Phospho (STY)]PTR_.3	221393	211386	231722	3775.18	126725	151291	80341.3	104441	114757	1
_GPPS[Phospho (STY)]PPAPVM[Oxidation (M)]HS[Phospho (STY)]PTR_.2	120235	138917	129576	68080.6	74281	70699	145100	115006	111442	1
_S[Phospho (STY)]PATTSVGVGQK_.2	60367.9	71758.6	71559.3	26309.7	23943.7	18340	27354.2	32065.4	35108.3	1
_RPAGGS[Phospho (STY)]PPNPR_.2	30283.8	45936.7	100794	2464.52	2284.26	2644.78	1381.05	6956.66	21596.5	1
_SSS[Phospho (STY)]PTPVDGIVDSPK_.2	355495	320287	341903	317744	269655	257718	322328	328250	345280	1
_RADEVVS[Phospho (STY)]S[Phospho (STY)]ES[Phospho (STY)]EAENDIVLGR_.3	30153.2	82574.5	79643.4	6694.67	5357.6	24136.3	612.874	31061.2	1253.62	1
_VAS[Phospho (STY)]PPMAEAR_.2	1.45287e+06	935700	666758	844638	662317	618725	904579	821683	823874	1
_GGGRPHRS[Phospho (STY)]PS[Phospho (STY)]PR_.3	19822	13455.7	13980.7	6972.03	13117	11957.7	2096.56	27169.9	8170.42	1
_GGGRPHRS[Phospho (STY)]PS[Phospho (STY)]PR_.2	610.284	2680.7	25390	4130.47	942.322	3631.09	4519.44	223.394	5904.38	1
_HRAES[Phospho (STY)]PPR_.2	8507.03	16317.3	17631.4	1812.14	3580.24	2696.19	5426.87	2611.39	8242.35	1
_DLLSNIHLPSDVPNDGDVDS[Phospho (STY)]DDEHED_.3	717499	629559	629449	480848	495001	443749	485039	566138	447669	1
_EGS[Phospho (STY)]PSKESTASAFSK_.2	97225.2	106741	76920.3	42958.6	38924.8	34086.2	59475.6	32972.8	30267	1
_KAAS[Phospho (STY)]S[Phospho (STY)]DDDDDDKDVAVSAAPR_.3	1.40818e+06	950050	1.08063e+06	1.21569e+06	869813	1.02207e+06	650824	1.24803e+06	1.3307e+06	1
_AAS[Phospho (STY)]S[Phospho (STY)]DDDDDDKDVAVSAAPR_.3	95155.3	73236.6	86008	63309.2	66699	60148.7	35916.5	85222.7	109080	1
_VGKPPFDEVTQSS[Phospho (STY)]FDR_.3	36699.4	38069.5	46342.1	24506	28797.2	33088.4	53533.1	49063.5	8552.84	1
_NAS[Phospho (STY)]PIPTQR_.2	59123.7	62099.7	66101.8	14513.8	13460	13064	19094.4	17317	20871.8	1
_KERS[Phospho (STY)]PS[Phospho (STY)]PFLEAEEHTPIESK_.4	19239.6	21167.5	33661.3	5714.35	3110.17	8318.53	7702.81	4536.02	6119.41	1
_S[Phospho (STY)]PS[Phospho (STY)]PFLEAEEHTPIESK_.2	85110.7	84468.5	71401.5	41387.5	32775.2	33287.9	86025	44325.5	64137	1
_S[Phospho (STY)]PPALPDKPS[Phospho (STY)]PEIDGLLALDSEPKPAR_.3	52997.3	49981.8	51633.2	28075.2	30088.9	27491.6	51103.1	52777.5	51878.1	1
_DKS[Phospho (STY)]PPEPEPVKSPAK_.2	346980	581502	490129	259186	373755	316668	728640	338929	332256	1
_KAAQESAPAAEAPVKPES[Phospho (STY)]S[Phospho (STY)]PETEK_.3	282014	298550	292939	154510	150379	148996	144379	141699	140881	1
_RPS[Phospho (STY)]VYLPTR_.2	9260.91	9994.53	15538.1	10271.6	8511.65	8094.88	12113.4	6840.71	12375.2	1
_RS[Phospho (STY)]S[Phospho (STY)]LALQR_.2	15584.6	14431.3	13179.4	9320.78	6991.53	6361	8521.25	6245.18	8418.36	1
_RLS[Phospho (STY)]GGGT[Phospho (STY)]PPHGAGGNK_.2	10332.7	8350.83	14396.9	793.478	2082.4	1437.94	588.358	2739.53	5542.89	1
_VKTEEPGS[Phospho (STY)]PEAPIAR_.2	347320	365050	342703	225320	275928	199840	293425	253691	254095	1
_VKTEEPGS[Phospho (STY)]PEAPIAR_.3	47256.6	44293.1	41329.5	24164.2	29023.9	33883.6	13901.1	39069.6	44932.7	1
_TAVNAWHPGS[Phospho (STY)]PTTGTR_.3	22065.5	16596.4	19331	10707.3	8834.95	12579.6	9326.67	10044.4	8608.93	1
_AADDDDDVDLFGS[Phospho (STY)]DDEVDEEAEKAR_.3	1.24765e+06	1113855	1.34892e+06	58406.5	23128	35871.3	1321.48	2138.72	1730.1	1
_HDMS[Phospho (STY)]PPGKR_.2	55485.7	113461	73382.7	12808.1	23769.3	32456.1	3898.43	21047.3	21716	1
_HRS[Phospho (STY)]PPSEDAH_.2	66007.1	196698	301386	13380.7	10525.5	9135.3	2065.65	31033.8	84891.2	1
_GKT[Phospho (STY)]PEEIRK_.2	3927.27	30212.9	11276.4	1157.59	6346.44	3364.51	1850.15	626.257	3074.05	1
_S[Phospho (STY)]HSPDIHFEPVVK_.3	1.57914e+06	1.59416e+06	1.72025e+06	991051	1.23816e+06	695049	1.19091e+06	1.19417e+06	491959	1
_S[Phospho (STY)]PSNPAGGPLS[Phospho (STY)]PTTVVEVK_.2	376490	396736	416982	231609	229180	228713	379951	381389	382826	1
_SGS[Phospho (STY)]PVLNNS[Phospho (STY)]PGRR_.2	80175	85404.6	74945.4	38385.2	28761.7	23916.2	24648	27416.2	21879.7	1
_EVPDM[Oxidation (M)]PPSNVTTANFLLPGGMKT[Phospho (STY)]PPPPS[Phospho (STY)]SPK_.3	202026	1.7567e+06	979364	118514	151893	149016	159046	184737	210428	1
_SEWNQS[Phospho (STY)]PSEAGHGDHEEEGLR_.3	313308	310822	312065	244484	257286	270089	268410	291446	262672	1
_ISSS[Phospho (STY)]PPPTAR_.2	102587	124116	163433	80832.2	60849.4	70840.8	74934.6	133743	169672	1
_QLHSLVPDS[Phospho (STY)]ES[Phospho (STY)]S[Phospho (STY)]PEPEQR_.3	91692.9	115142	115400	30654.6	67875.6	68227.2	162979	128803	6087.85	1
_RS[Phospho (STY)]PS[Phospho (STY)]PEPPPKK_.2	1921.53	2997.06	4226.31	1854.45	2650.05	1906.82	3054.34	2944.26	3372.14	1
_DQGGGDLALSPDGDGGS[Phospho (STY)]PPLASSPSK_.3	158243	185151	162144	176676	153444	140076	210043	182734	71877.1	1
_AAQSHGSAPFPES[Phospho (STY)]PS[Phospho (STY)]PERPPS[Phospho (STY)]PQSSR_.3	563438	606116	582097	411269	321137	310311	283225	338199	342657	1
_VAPAQDAEEDHEAS[Phospho (STY)]S[Phospho (STY)]DEDGEAAPTKPPK_.3	3.75844e+06	2.97797e+06	2.69633e+06	2.23583e+06	2036590	2.22509e+06	2183617	2.16048e+06	2.06081e+06	1
_KVAPAQDAEEDHEAS[Phospho (STY)]S[Phospho (STY)]DEDGEAAPTKPPK_.3	632830	809400	728810	358196	382209	382563	490695	321573	325671	1
_KVAPAQDAEEDHEAS[Phospho (STY)]S[Phospho (STY)]DEDGEAAPTKPPK_.4	313460	107706	153468	153812	94691.5	111320	125264	110996	139531	1
_S[Phospho (STY)]RS[Phospho (STY)]PPLS[Phospho (STY)]PPAAYQTHR_.3	957726	958435	935780	239742	569563	556175	423067	442481	452323	1
_S[Phospho (STY)]LQQASAFPSLLVPK_.2	20268.3	19336.5	19134.9	6974.86	6845.98	6910.42	4880.99	6703.83	7007.63	1
_C[Carbamidomethyl (C)]DGES[Phospho (STY)]S[Phospho (STY)]GAEDAKGEATAALVR_.2	100985	21780.4	133946	6098.37	4218.89	23114	13466.9	3811.39	23122.5	1
_SPASYS[Phospho (STY)]PQQGR_.2	91412.1	71042.4	84767.9	88418.2	26171.5	19044.2	25492.6	55067.4	77383.2	1
_KRT[Phospho (STY)]PS[Phospho (STY)]PQPIR_.3	9569386	1.59285e+06	4544136	218634	4345351	6594003	2645.05	244127	14881018	1
_RT[Phospho (STY)]PS[Phospho (STY)]PQPIR_.2	42808.8	47239.2	54331.1	15216.6	14876.6	14015.4	26733.7	47153.1	55335.8	1
_ARS[Phospho (STY)]PPPTVK_.2	79451	139404	127649	58220.3	76922.5	72764.6	88833.1	101958	109611	1
_TPS[Phospho (STY)]PQPIR_.2	79927.7	85217.4	98538.8	49134.4	36683.1	35171.4	29837.5	86251.3	99782.6	1
_RVNS[Phospho (STY)]ASNINTDQR_.2	66077.8	80602.6	75158.7	17420.4	42838.8	33937.8	58003	29589.9	14259.3	1
_PGAPQPGAAKPAGGSGS[Phospho (STY)]PK_.2	11418.8	24829.7	18124.3	8058.39	12298.7	10178.6	21236.2	10666.3	15951.3	1
_LEAGPPLVS[Phospho (STY)]PR_.2	32157.6	34620.1	36724.2	24608.7	23652	24491.6	31450.6	27572.9	34191.3	1
_KEQRLS[Phospho (STY)]QEPK_.2	7259.69	9617.71	7377.31	4209.89	7958.22	7386.56	11405.9	5842.3	3548.01	1
_LAEGGKVS[Phospho (STY)]PHGGK_.2	24597.7	36549.7	48501.7	4801.09	12229	18692.7	21195.1	20020.8	21249.5	1
_KS[Phospho (STY)]PGVQPPGAK_.2	11000.8	29686.9	45035.4	6769.58	10462.2	14942.9	21107.6	9344.65	32870.5	1
_S[Phospho (STY)]PSLLDLLPAR_.2	103577	124324	119533	82839.8	72380.8	57267.9	74866.1	78036.2	58558.7	1
_AEPRS[Phospho (STY)]PPAPR_.2	66512.3	114389	96084.5	6801.18	8030.18	5267.27	8290.45	25697.9	34335.7	1
_DTAS[Phospho (STY)]PTAAAEPHAGSR_.2	23299.8	24675.9	20983.1	21106.8	16456.3	18781.6	24771.2	22005.2	21222.5	1
_SGGFPAVAS[Phospho (STY)]PVR_.2	143679	170916	178501	139212	136688	119563	154101	152075	175027	1
_AAS[Phospho (STY)]PPVPVIMDVR_.2	139828	137501	154894	124354	131566	49140.9	149299	132401	142902	1
_STQTDPWLERS[Phospho (STY)]PR_.2	281516	309575	292711	233926	225567	229501	170034	258503	253985	1
_AES[Phospho (STY)]PTPALPPK_.2	1.19647e+06	1.20981e+06	604448	967479	981795	648425	941554	759356	831717	1
_HGS[Phospho (STY)]VLS[Phospho (STY)]LDFR_.2	45101.6	38432.1	45621.8	36134.6	10717.4	27451.4	28582.3	45603.8	46902.7	1
_S[Phospho (STY)]NSAGS[Phospho (STY)]QPDESELIRPGSR_.2	2.35217e+06	2.30078e+06	2.30808e+06	1.58607e+06	1.12869e+06	1.14301e+06	1.13086e+06	1.20679e+06	1.22185e+06	1
_SNS[Phospho (STY)]AGS[Phospho (STY)]QPDESELIRPGSR_.3	736031	689360	712695	70554.9	387856	229205	301291	315804	353542	1
_RWS[Phospho (STY)]PS[Phospho (STY)]PPPR_.3	37312.8	37684.7	54482.8	8683.93	9912.22	12430.3	17993	11735.5	24250.5	1
_RWS[Phospho (STY)]PDS[Phospho (STY)]PPPRPR_.3	600373	388165	550154	279324	414456	531017	278427	511065	578614	1
_ESYS[Phospho (STY)]PVHR_.2	25643.2	25113.2	33655.1	15017.4	14400.2	14708.8	8972.44	25577.9	32947.7	1
_GLS[Phospho (STY)]APTS[Phospho (STY)]PIIPSR_.2	1.99153e+06	1.92388e+06	1.95729e+06	1.15657e+06	1.10752e+06	1.08827e+06	1.24706e+06	1.10949e+06	1311177	1
_GSS[Phospho (STY)]PYSSLR_.2	100769	99292.5	108767	86281.5	96489.4	89597.8	92214.4	92108.3	91082.1	1
_RVS[Phospho (STY)]FGS[Phospho (STY)]LK_.2	347456	362354	363963	221484	203403	191696	167738	192996	192991	1
_SSS[Phospho (STY)]FEKPPR_.2	279988	345896	353278	237454	262571	264010	313295	274993	261183	1
_ALVAQQS[Phospho (STY)]LEEILPGS[Phospho (STY)]PK_.2	100920	119461	119665	88066.1	96982.4	82410.9	114600	74442.5	83926	1
_T[Phospho (STY)]PPAQPEPRPPASK_.2	69180.7	86708.7	81678.4	38840.3	45894.4	42798.9	53866.9	37375.6	36527	1
_DEGVPGPLNIEGGLGM[Oxidation (M)]VPES[Phospho (STY)]PPR_.3	28700.6	19655	29864	14349.3	14755.2	10005.8	26579.3	28621.7	22203.7	1
_S[Phospho (STY)]VAVIPDGSSAPGPR_.2	378310	357898	383703	288681	282626	274889	369165	364661	354577	1
_VPAS[Phospho (STY)]PPPDS[Phospho (STY)]PLGALEQHR_.2	132454	130688	120954	121199	110817	99432	142122	84556.4	109911	1
_RQIS[Phospho (STY)]AESSPPPPR_.2	7337.72	78100.1	16755.5	3963.11	10758.8	9812.8	8733.17	3523.01	2839.14	1
_KAEIS[Phospho (STY)]PAS[Phospho (STY)]SPPKPIPPAPTLQPAAQVEM[Oxidation (M)]K_.3	225862	220070	214278	77132.6	81819	81960.4	113858	101363	88868.8	1
_EPSGVVGLSGEPPVEKPKS[Phospho (STY)]PPVPVPVPSPPR_.4	46096.1	48395	37043.3	16308.5	38151.5	41906.7	33943.8	33020.7	32097.5	1
_SPPVPVPVPS[Phospho (STY)]PPR_.2	90366.1	104117	71590	67663.5	58555.3	68136	98609.2	74846.9	87205.6	1
_T[Phospho (STY)]RS[Phospho (STY)]PPPLPR_.2	7.48633e+06	8307660	8452757	5.98379e+06	6283561	6344399	7.32703e+06	7.01915e+06	7.17292e+06	1
_SSSAPPGALPAS[Phospho (STY)]PAR_.2	88478.3	99878	96406.4	51944.3	43729.6	45081.8	86806.5	20027.6	71968.4	1
_NVPQVDS[Phospho (STY)]T[Phospho (STY)]DDEEVDR_.2	190223	126033	127495	122316	64802	71900.3	128939	198618	43442.9	1
_S[Phospho (STY)]RDHS[Phospho (STY)]EEIPLEDLSAR_.2	60675.4	40033.4	47386.3	23720.9	20127.9	27314	24757.6	18923.4	41541.3	1
_SNS[Phospho (STY)]DKPSPQTVAPK_.2	58236	72623.7	67945.5	50732.7	58794.9	58051	81331.3	53966	49184	1
_KSS[Phospho (STY)]FDVQSSTLEALPIATATTTK_.3	73575.3	67642.3	66343.1	57012.4	55707.8	52250.1	64755	75124.9	69737.7	1
_ARHS[Phospho (STY)]GDDEDWTGGR_.3	1.49239e+06	994346	1.29718e+06	953205	763204	980361	331849	1.35963e+06	1.5325e+06	1
_ARHS[Phospho (STY)]GDDEDWTGGR_.2	530879	847356	669712	376316	569711	502163	770377	463366	520494	1
_AQAPVLLASS[Phospho (STY)]PPLSESALPER_.3	58237.2	53455.5	50741.4	44066.2	48775.4	46420.8	41267.6	51977.9	48003.9	1
_LGAPSSGEAVSEQPAAAGS[Phospho (STY)]PPC[Carbamidomethyl (C)]AALPLMR_.3	62553.3	69687.9	50887.8	53619.4	53658.8	58878.1	57200.8	51442.3	57457.6	1
_NVQTS[Phospho (STY)]PAPLR_.2	33831.8	36926.2	36517.9	31985.2	36068.5	33420.2	33786.5	32734.6	34375.6	1
_SKSPLS[Phospho (STY)]AS[Phospho (STY)]PR_.2	156141	177864	136794	86599.5	91744.8	88810.3	107235	106170	95621.4	1
_RDS[Phospho (STY)]YNSDAASPR_.2	9300.89	9851.94	11820.5	5834.37	5087.35	4340.32	6177.47	6640.13	7102.78	1
_S[Phospho (STY)]PVQLPEPTEYEYLR_.2	15404	16168	14682.9	9756.72	9845.01	8524.94	13619.9	14863.1	14110.1	1
_EAQPLLLEDNDEQS[Phospho (STY)]EDEERPTTAAAPPAR_.3	1.68757e+06	1.7057e+06	1.60544e+06	1.11507e+06	1.16357e+06	1.18416e+06	1.08831e+06	1.06963e+06	1.20745e+06	1
_S[Phospho (STY)]PPGVSQPGGR_.2	169876	167939	206330	109117	64564.8	50127.7	45301.1	100580	113095	1
_S[Phospho (STY)]IEFGSMTAPR_.2	237102	239654	245349	168673	167887	168156	176084	175916	194857	1
_AVLTPAS[Phospho (STY)]PAK_.2	5206.36	6038.82	7239.58	2682.22	2094.47	2369.81	4656.37	2596.74	3375.23	1
_[Acetyl (Protein N-term)]SEETSQVPAATAAASSAPKS[Phospho (STY)]PK_.2	681207	724566	632898	436136	328072	352282	565316	528774	541516	1
_[Acetyl (Protein N-term)]SEETSQVPAATAAASSAPKS[Phospho (STY)]PK_.3	103015	351985	370493	5085.33	23874.8	51670.6	36474.6	53832.3	128764	1
_SEETSQVPAATAAASSAPKS[Phospho (STY)]PK_.3	13782.8	9886.63	12909.7	2350.29	3777.68	5205.08	5726.81	8340.82	10847.3	1
_KASLPKS[Phospho (STY)]PK_.2	8090.93	9774.39	8565.24	3235.96	4594.93	1876.99	4613.25	4444.73	4005.22	1
_KAS[Phospho (STY)]LPKS[Phospho (STY)]PK_.2	4181.05	8650.86	5102.79	1458.27	1890.22	2710.84	292.67	4227.12	7365.01	1
_STAADKS[Phospho (STY)]QEHTGSDISGTR_.2	6112.3	25457.2	8045.73	4452.47	3819.8	3187.14	22951.2	1133.03	12042.1	1
_GVQS[Phospho (STY)]PPQAGVQGQHPSPGGLAVVR_.3	16342.2	15016.6	15997.5	12096.1	15463.9	15009.6	14032	15715	15732.2	1
_S[Phospho (STY)]PQESPPSPPVSLITALVR_.2	122874	87447.6	104718	85795.4	64365.5	70569.7	95702.2	126805	83065.3	1
_RTS[Phospho (STY)]LTAVQK_.2	52774.2	61391.1	55816.1	42703.1	46398.5	36467.7	58547.9	56721.3	56821.6	1
_GGEKAPS[Phospho (STY)]PGEAIQR_.2	282693	316687	323363	161687	174870	171498	329913	274490	259323	1
_RLS[Phospho (STY)]LNDAPQTGPDEEK_.2	2.51282e+06	2.67933e+06	2.43557e+06	1843582	1.48466e+06	1.46839e+06	1.51067e+06	1.52759e+06	1.51354e+06	1
_RLS[Phospho (STY)]LNDAPQTGPDEEK_.3	309165	191668	320081	17368.2	163243	214416	149330	222159	228980	1
_RLS[Phospho (STY)]LNDAPQTGPDEEKK_.3	70058.5	62672.1	64595.7	38329.8	41164.9	45202.2	40215.9	42464.4	48323.4	1
_RS[Phospho (STY)]PT[Phospho (STY)]PPPGLIPAAR_.2	1.01829e+06	969606	943462	833285	775864	775301	730625	773517	1.00025e+06	1
_S[Phospho (STY)]PT[Phospho (STY)]PPPGLIPAAR_.2	572086	544958	546544	369498	359607	369764	426898	414235	495052	1
_KSPT[Phospho (STY)]MDAGVQVSAPSSEK_.3	104042	135775	112772	31820	9899.48	53740.4	16746.9	19715.3	22683.7	1
_GEPNVSY[Phospho (STY)]IC[Carbamidomethyl (C)]SR_.2	7517713	7768413	7497912	6.77631e+06	5.54699e+06	5.30247e+06	7068984	6.9473e+06	6871480	1
_LGIHEDS[Phospho (STY)]QNR_.2	46104.3	45225.5	34221.3	32833.7	26638.8	23350.2	46432.7	53528.2	50430.6	2
_YFLGQS[Phospho (STY)]VLR_.2	12268.9	11978.4	10835.6	20027.3	24348.2	19294.9	279801	244044	241087	2
_MS[Phospho (STY)]LPGVR_.2	19111	20815	5501.7	36428.8	40918.8	42917	298477	284956	246670	2
_S[Phospho (STY)]VVGTPAYLAPEVLR_.2	18917.1	17402.8	17920	16335.4	17452.8	16303.6	30034.7	31035.1	28850.3	2
_VLS[Phospho (STY)]PADKTNIK_.2	26820.7	29634.9	26573.4	24406.4	25516	26919.2	33186.4	30580	32762.2	2
_DAEEQTHPPPS[Phospho (STY)]PSASPPPQQPDR_.3	1.5688e+06	1258297	1.13676e+06	1.58176e+06	1.25615e+06	1.31431e+06	2.28132e+06	2.50765e+06	2.1511e+06	2
_S[Phospho (STY)]MPNVNWHLSTDPPK_.2	725644	786151	792927	687304	600053	584708	1.04354e+06	933107	929262	2
_SDVS[Phospho (STY)]GVS[Phospho (STY)]DHDVAALSGALR_.2	16192	24495.2	8207.43	9525.89	8910.83	26932.6	32921.5	31039.3	34498.1	2
_S[Phospho (STY)]PQFHRPPDGNR_.2	17891.7	43436.1	33876	25166.4	42465.4	36464.4	130078	33547.9	33342.9	2
_IKS[Phospho (STY)]LNDNFIQSFQNK_.2	12834.2	12138.2	12629.3	9694.24	9662.17	8516.55	23678.3	16393.7	17416.2	2
_ESS[Phospho (STY)]PPPPVPPPPPSVVR_.2	382037	364627	399447	387775	351373	389374	392235	423539	673950	2
_VSLAEEHDNES[Phospho (STY)]R_.2	5492.21	5040.12	5245.85	9012.81	7598.99	6949.37	27674.7	32791.8	31580.7	2
_SKLEDS[Phospho (STY)]DS[Phospho (STY)]DS[Phospho (STY)]GPEDR_.2	10535.1	17227.7	13583.8	7711.92	13414.2	11785.9	112623	133445	140401	2
_KNS[Phospho (STY)]GASVGSDSSSQQVAAK_.2	27768.7	22733.5	17698.3	20555.2	26670.2	14440.1	34081.5	25625.2	17168.8	2
_KEES[Phospho (STY)]EEEDDDM[Oxidation (M)]GFGLFD_.2	473693	476669	463177	414901	430807	229835	557966	492831	572322	2
_SAES[Phospho (STY)]GDVSAASR_.1	40929	38691.4	43166.5	27233.6	26418.8	28048.4	108827	29152.9	25362.8	2
_TPS[Phospho (STY)]FLKK_.2	15920	13667.3	16092.8	31723.5	24633.3	23491.8	188240	162373	167324	2
_GLRT[Phospho (STY)]PS[Phospho (STY)]FLK_.2	44470.4	44294.9	49382.5	55035.9	58676.8	54037.6	126856	96846.2	112145	2
_QVGAHS[Phospho (STY)]PTAVESR_.2	66806.8	96482.6	90098.8	61628.5	78816.4	70222.4	269987	109560	110175	2
_EALS[Phospho (STY)]PSLNR_.2	473842	313022	283877	68571.6	164112	149219	659751	418970	438711	2
_LEQPPS[Phospho (STY)]APPS[Phospho (STY)]PR_.2	1.3027e+06	1.56236e+06	1.58997e+06	1.57557e+06	1.58808e+06	1.52673e+06	1.99661e+06	2.48394e+06	2.58183e+06	2
_PLS[Phospho (STY)]PGIPASGGPGVGILAR_.2	26578.2	29834.2	27302.4	45743.2	56330.9	53466.2	214620	153335	197893	2
_SFHQDQKPPES[Phospho (STY)]PKPER_.2	92311.1	301029	211706	134469	253866	226106	1.05711e+06	157076	169429	2
_SM[Oxidation (M)]GGLGDDDTPDLEQT[Phospho (STY)]GDS[Phospho (STY)]DDEEIPDLETNNKE_.3	2.44733e+06	2.51465e+06	2.67503e+06	1.56809e+06	1.57247e+06	1.47869e+06	3.35844e+06	2.76091e+06	2.98354e+06	2
_SM[Oxidation (M)]GGLGDDDTPDLEQTGDS[Phospho (STY)]DDEEIPDLETNNK_.3	1.47126e+06	1668090	578772	1.00001e+06	1.01386e+06	966918	2.29451e+06	1.89908e+06	2.05325e+06	2
_VAQPAVS[Phospho (STY)]PVKR_.2	6320.18	8257.87	8154.5	6547.79	8848.24	8017.18	30562.2	21234.9	22314.9	2
_DRS[Phospho (STY)]PYEIIDESR_.2	3.45588e+06	4.39469e+06	4.57012e+06	4111963	3.89296e+06	4036831	5.76952e+06	6024108	7.23709e+06	2
_DRS[Phospho (STY)]PYEIIDESR_.3	74702.1	100219	134301	90119.7	69829.6	110410	97943.5	145606	121775	2
_S[Phospho (STY)]RDRS[Phospho (STY)]PYEIIDESR_.3	23121.6	23595	23358.3	20921.6	17185.2	24658.1	31010.6	38557.8	16245.7	2
_EQSPSTPKS[Phospho (STY)]PLK_.2	13928.2	19204.1	16504.5	18103.8	21288.8	19366.9	53660.1	45755.7	40626.3	2
_S[Phospho (STY)]ESESAPLVHR_.2	23053.5	22857.5	22318	11441.7	11265.4	11089	44959.4	44586.9	41606.8	2
_LQEDLLS[Phospho (STY)]DD_.1	1.13736e+06	940723	1.39876e+06	1.0206e+06	1.11325e+06	1.33012e+06	1.24452e+06	1.56561e+06	2.69609e+06	2
_KEES[Phospho (STY)]EEDDDM[Oxidation (M)]GFGLFD_.2	344560	307127	324785	281732	292007	272356	395055	364136	311812	2
_SSLSSQDSKPPS[Phospho (STY)]PR_.2	6545.22	6991.83	6098.61	3469.9	6800.41	5891.86	13896.3	8882.78	6964.01	2
_SS[Phospho (STY)]AAS[Phospho (STY)]LNEALEMR_.2	3.87132e+06	2590126	5406779	6875142	6852950	6.45052e+06	60905056	46798464	52947228	2
_S[Phospho (STY)]SAASLNEALEM[Oxidation (M)]R_.2	813684	768804	858565	1.01625e+06	680742	837633	4509172	5.1143e+06	5.32377e+06	2
_RSS[Phospho (STY)]AAS[Phospho (STY)]LNEALEMR_.2	2599070	3.58261e+06	3886601	5290372	5973248	5631810	24101590	25866998	36592084	2
_RSS[Phospho (STY)]AAS[Phospho (STY)]LNEALEM[Oxidation (M)]R_.2	632964	618553	605971	914881	836969	646135	7.02023e+06	7.3826e+06	7396042	2
_RSS[Phospho (STY)]AASLNEALEM[Oxidation (M)]R_.2	373826	378076	369575	625232	513095	520331	2.03418e+06	2.22765e+06	2.28404e+06	2
_RSS[Phospho (STY)]AAS[Phospho (STY)]LNEALEMR_.3	332745	280593	294554	455139	407333	372336	1.4277e+06	1.63854e+06	1.14196e+06	2
_S[Phospho (STY)]S[Phospho (STY)]LTASAHNAVPSLAGQK_.2	113063	109636	112232	166537	164912	156591	946425	959976	1.2054e+06	2
_RSS[Phospho (STY)]LTASAHNAVPSLAGQK_.3	1.34682e+06	1.43863e+06	1.10719e+06	2708870	4788940	5672505	18310258	20339222	21298536	2
_RS[Phospho (STY)]S[Phospho (STY)]LTASAHNAVPSLAGQK_.2	1.43307e+06	1.38546e+06	1.31034e+06	2.30947e+06	2342694	2.27625e+06	19206886	18754598	19659174	2
_RS[Phospho (STY)]S[Phospho (STY)]LTASAHNAVPSLAGQK_.3	771314	816526	776308	661877	1.32978e+06	1.50294e+06	7557658	8206778	8.13646e+06	2
_QTS[Phospho (STY)]LEEEANAK_.2	1.74303e+06	1160847	1.36002e+06	1.68469e+06	1.55267e+06	2.05492e+06	6596325	8.18655e+06	7.47231e+06	2
_SDS[Phospho (STY)]YTQEDR_.2	100901	145437	114383	193158	249065	204597	1889189	1.33372e+06	1.03153e+06	2
_SSLTASAHNAVPSLAGQKLS[Phospho (STY)]AVR_.3	4450.69	2634.5	2594.86	28925.7	26096.1	25886.1	117281	127059	129952	2
_RRS[Phospho (STY)]S[Phospho (STY)]LTASAHNAVPSLAGQK_.3	5272833	5797974	5484306	15619932	19352244	19563520	68569440	69176712	73956632	2
_RRS[Phospho (STY)]S[Phospho (STY)]LTASAHNAVPSLAGQK_.4	423398	427165	380593	241338	1.06994e+06	1.50927e+06	3.16602e+06	4814708	5.29926e+06	2
_RRS[Phospho (STY)]S[Phospho (STY)]LT[Phospho (STY)]ASAHNAVPSLAGQK_.3	21503.4	46193	25308.8	66696.1	119159	78690.3	499899	659199	892203	2
_GAGGDS[Phospho (STY)]DFEMWVDKR_.2	13000.2	15055.6	15724.3	22278.4	7587.83	16280.2	35358.9	28863	31043.2	2
_YEIS[Phospho (STY)]S[Phospho (STY)]DEEDLPFK_.2	258834	189472	224153	91335.1	192501	141918	563234	500366	626103	2
_GTVLIQS[Phospho (STY)]ADELR_.2	243609	249290	260424	244552	250542	241233	275406	301777	179014	2
_RPAAPC[Carbamidomethyl (C)]QPPAAAPGPPS[Phospho (STY)]PPPS[Phospho (STY)]PEEPATVAR_.4	45130.1	48786.6	44033.3	33612.8	48298.3	37736.8	55006.3	40338.6	47672.4	2
_GRLS[Phospho (STY)]KEEIER_.3	7887.97	6670.18	9105.75	21237.9	9456.3	12553.7	9521.38	49114.6	56846.6	2
_AGVGVS[Phospho (STY)]PPR_.2	1.01889e+06	829027	1.01301e+06	870313	966106	892438	1.43121e+06	1.35342e+06	1.80244e+06	2
_RAGVGVS[Phospho (STY)]PPR_.2	160230	190416	181088	160511	167178	187201	254148	217788	208867	2
_HALS[Phospho (STY)]PPR_.2	88720.5	102477	111941	74344.8	94976.6	97870.4	191038	147652	152978	2
_KHALS[Phospho (STY)]PPR_.2	30340.2	43636	39563.1	63205.1	90516	79664	342469	162184	151630	2
_HALS[Phospho (STY)]PPRR_.2	4995.26	20512.2	16864.3	9051.32	16624.9	15456.6	79403.7	15572.9	13436.2	2
_LS[Phospho (STY)]EDVANHHAEPPR_.2	13437.9	9351.66	5265.46	3809.2	11117.1	11763.2	33826.8	9309.18	11684.8	2
_GLKPSGDGQAAAPKS[Phospho (STY)]PE_.2	866565	1.26118e+06	962049	725187	1.04625e+06	927366	1.69672e+06	867276	777796	2
_SSMGNLS[Phospho (STY)]DEILSIFPENSR_.2	327849	331636	217672	251652	203099	211768	337203	566564	331408	2
_YGLPVKPM[Oxidation (M)]T[Phospho (STY)]PR_.2	8797.63	11894.4	10346	3559.09	4434.1	8127.78	17119.3	14764.3	14649.6	2
_RSS[Phospho (STY)]MGNLSDEILSIFPENSR_.3	17171.1	21696.7	21386.7	16119.8	16021.1	18683.9	22113.9	26623.5	29583.9	2
_KAEGSAASGDGDES[Phospho (STY)]RDYDAETQK_.3	417113	349021	280929	480844	263394	304207	301780	424172	356958	2
_KAEGSAASGDGDES[Phospho (STY)]RDYDAETQK_.2	221825	422114	279839	208791	297467	250124	907816	192767	166867	2
_KAEGSAAS[Phospho (STY)]GDGDESR_.2	10697.1	10949.3	10823.2	3997.65	14370	9183.81	13398.9	15922.6	14660.7	2
_LIAS[Phospho (STY)]GDASPVLPAATR_.2	20503.2	22027.9	12536.6	19524.8	17215.7	20272.4	21022.7	23656.4	23262.4	2
_RFVS[Phospho (STY)]EGDGGR_.2	21341.9	24504.4	21958.2	17634.7	12104.1	14750.8	105910	103870	98703.6	2
_FVS[Phospho (STY)]EGDGGR_.2	3296.21	2046.26	796.317	2623.74	1068.05	1152.06	1386.35	27096.8	31022.3	2
_NFS[Phospho (STY)]IGQDIQPK_.2	62054.1	67063.7	74965.2	20986.5	26011.2	27221.8	124382	129065	164767	2
_GEGVDAGS[Phospho (STY)]LEPDWIVAR_.2	133770	136339	128292	210865	242042	216694	808325	669900	723025	2
_GEGVDAGS[Phospho (STY)]LEPDWIVAR_.3	3583.55	3341.97	2205.33	3946.22	3062.66	4164.21	15063.6	12174.3	15427.6	2
_AAS[Phospho (STY)]GDAAAAEGAEVAADGAAAGGAK_.2	1.10581e+06	1.40623e+06	767677	1.25432e+06	587448	1.03744e+06	370848	1.40527e+06	1669681	2
_AEAFS[Phospho (STY)]M[Oxidation (M)]ENIR_.2	27988.5	24358.6	26420.3	35812.3	35358.9	33584.3	109109	113134	103458	2
_S[Phospho (STY)]EPLLLLLPSR_.2	287416	320893	299089	291483	237033	208171	417282	421040	350020	2
_LEAQEVKEEDC[Carbamidomethyl (C)]NES[Phospho (STY)]PVPS[Phospho (STY)]PK_.3	83712.9	67148.4	77081.7	57918	77261.7	83012.2	62513.2	105351	110803	2
_EQAIVIS[Phospho (STY)]DDEGPEER_.2	191760	197171	180870	189371	97520.1	133589	256342	277039	316229	2
_RGS[Phospho (STY)]LALDR_.2	19171.8	19256.1	22446.3	17016.4	14561.1	15046.8	23562.2	21888.1	20038.4	2
_MRNS[Phospho (STY)]VEGLNQEIER_.2	19321.6	15739.4	17115.7	19513.1	18263.7	17014.4	27300.3	35103.3	34629.5	2
_FPEAPSQITHHHDT[Phospho (STY)]DDDDEEAER_.4	814937	778351	796644	347851	984029	665940	1.4229e+06	1.80468e+06	2.005e+06	2
_RENERHS[Phospho (STY)]QSEPESTDR_.3	268815	155896	123288	231487	60241.1	129873	191020	325570	129852	2
_RENERHS[Phospho (STY)]QSEPESTDR_.4	186757	101342	15927.8	41272	48648.6	44960.3	190548	242193	138904	2
_LQQGSAS[Phospho (STY)]PPRVEK_.3	43624.8	1317.91	22471.4	39162.5	12137.6	21784.1	41852.9	39086.6	44619.2	2
_S[Phospho (STY)]PAQSPTHPPASATPATR_.2	35831.4	58364.9	46277.8	56450	75634	53858.9	172105	90018.9	90381.1	2
_NPS[Phospho (STY)]APPPGPPPPPEDK_.2	36247.7	33070.2	22705.7	33169.5	31905.3	30816.9	56366.7	40862.5	33378.1	2
_NPS[Phospho (STY)]PPPELVEAEK_.2	182504	178002	205200	232693	207255	199985	393833	397859	453865	2
_ERS[Phospho (STY)]PEVILDDR_.2	13884	18582.1	15462.1	16680.7	15515.9	13483.4	61479	63574.5	61935.7	2
_IVFADS[Phospho (STY)]EDEEPGPAGTR_.2	48043.7	55723.2	49372.8	79307.8	69391.7	66893.3	289307	329872	323979	2
_DGT[Phospho (STY)]PAEPEEFIVER_.2	119417	124705	124998	75226.6	105284	96855.3	192247	181065	180696	2
_S[Phospho (STY)]AGGPLEPSLK_.2	268330	257685	257442	260934	209168	202247	444702	474828	482718	2
_EAELALGS[Phospho (STY)]PER_.2	12974.6	17881.5	22788.4	10533.7	12235.8	26063	24184.8	28021.9	29178.7	2
_AVS[Phospho (STY)]PIKAEANQR_.2	28933.1	36073.1	36426.1	22032.5	27822.5	27344.3	40168.9	34337	35727.6	2
_MAAQADKNS[Phospho (STY)]PPSATK_.2	18923.4	35025.8	30612.2	23921.2	26969.9	23961.5	29364.5	41530.1	36789.8	2
_VEPTDEEC[Carbamidomethyl (C)]DFATDS[Phospho (STY)]EKEEDEITEGVK_.3	271203	382957	437301	374600	356259	407586	692246	776856	894067	2
_VEPTDEEC[Carbamidomethyl (C)]DFAT[Phospho (STY)]DSEKEEDEITEGVK_.3	180457	215161	210218	255748	241002	241078	489455	503879	465789	2
_EDS[Phospho (STY)]LTTPPLEQR_.2	211772	214819	234825	166019	158416	143224	255086	299385	299516	2
_IAVDT[Phospho (STY)]DDEDGEAPR_.2	4777.27	5036.99	4517.54	23100.4	15702.7	19615.4	80904.4	115249	123177	2
_DKIAVDT[Phospho (STY)]DDEDGEAPR_.2	7542.11	10341.3	4742.91	736.396	912.175	560.618	22027.7	21388.4	23413.4	2
_FSVS[Phospho (STY)]PVVR_.2	69583.5	66305.2	69157.1	67460.2	77893.7	71584.1	145309	151304	60228	2
_AAPDEDDDS[Phospho (STY)]DLDYFDK_.2	61138.2	48540.7	27519.8	74853.7	51569.7	39889	194790	173803	208831	2
_KLS[Phospho (STY)]GKPEPSEEQK_.2	9180.56	10962.3	14956.7	2114.87	4035.91	7050.27	69821.2	34702.1	27264.3	2
_QAS[Phospho (STY)]PTATSVVFDFR_.2	36.9402	122.284	79.612	257.011	225.041	193.072	14030.2	11603.3	11070.8	2
_YNMFPSSVAS[Phospho (STY)]PAK_.2	11842.8	9508.29	5720.57	13648.6	11202.2	14295.8	31275.6	28863.1	38833.6	2
_S[Phospho (STY)]QS[Phospho (STY)]PITLRPSQFPVK_.2	46409.5	52936.4	53076.1	47066.5	42837.5	46485.5	169006	154217	168159	2
_EALS[Phospho (STY)]PLLLSIPR_.2	4556.75	5451.38	5998.87	3424.66	2994.63	2239.51	6901.65	6993.34	3939.62	2
_ADSS[Phospho (STY)]PPTSSTPSPVLLEDR_.2	346453	339231	322013	309568	297605	321530	444325	310356	377340	2
_SNS[Phospho (STY)]APATIPSR_.2	31992.1	32527.6	28169.1	24234.3	24832.4	29390.5	113353	118627	107585	2
_ESVEYVEREDS[Phospho (STY)]DGEYDDFGR_.2	549599	441815	334032	205326	489115	418872	1510057	1831948	2546615	2
_STS[Phospho (STY)]PPITVPAK_.2	128579	144086	147519	134161	128061	124655	141726	150206	161822	2
_DRAS[Phospho (STY)]PIKAPSNER_.2	389663	760778	654862	440377	680846	502226	2246473	691059	663373	2
_LRQET[Phospho (STY)]PPPAPAERPAAPPR_.3	355372	378590	374592	299488	306911	311337	486544	415418	411083	2
_LRQET[Phospho (STY)]PPPAPAERPAAPPR_.4	28786.3	12282.9	21742.2	23776.3	13036.2	21732.1	9858.64	39221.7	44895.4	2
_LAAVEEEPIS[Phospho (STY)]EDAPAEDDS[Phospho (STY)]AENDGEKNEVK_.3	61006.7	9270.64	35138.7	58636.2	24232	14786.9	55930.1	48017.3	35841.7	2
_LRQET[Phospho (STY)]PPPAPAER_.2	33155.3	56464.6	43812.9	50759.1	53218.7	67602.4	513246	261608	269173	2
_AS[Phospho (STY)]PIKAPSNER_.2	2440.12	3934.64	4057.13	3748.75	3794.31	3703.18	14306.9	13020.4	12712.9	2
_EEGQALS[Phospho (STY)]PVREEEEEQPTNK_.3	3865.41	1374.08	2821.09	393.866	3989.31	6387.24	37264.9	49744	59245.6	2
_KMS[Phospho (STY)]APDDAAAEDEEAPR_.3	385.289	983.167	1581.05	4717.53	2950.41	1183.3	3150.41	16077.7	15143.7	2
_GLLGS[Phospho (STY)]PPHPPPEQGGGYGGAPSQQFSK_.3	139799	135518	135022	128198	130314	59840.8	313231	280516	268473	2
_GPS[Phospho (STY)]PTFGGR_.2	3181.71	14276.9	15514.5	26838.8	27399.1	28437.9	105032	115241	116267	2
_GLPARDS[Phospho (STY)]PQPQQQQQQQK_.2	109931	239857	178688	134765	192845	152040	642863	190907	211547	2
_SKDVDEAVNRPES[Phospho (STY)]EDDVDSK_.3	559626	322003	395272	484602	359491	404993	262220	625478	651078	2
_FLS[Phospho (STY)]PPDSK_.2	33167.7	30158	33588.6	20597.3	31426.7	20218.3	46794.7	45962.1	49313.4	2
_GANLPTS[Phospho (STY)]PTQAAPK_.2	171464	163432	163744	177460	144981	147672	191638	178148	183500	2
_VAPEPQS[Phospho (STY)]PRS[Phospho (STY)]PVAK_.2	2614.41	273.414	1443.91	3041.17	2248.66	2112.26	16326.4	12040.7	11335.6	2
_APS[Phospho (STY)]PPPQPPK_.1	203664	254646	240079	222082	221078	181445	324401	197241	204488	2
_GGIMSPLS[Phospho (STY)]PR_.2	26378.9	28089	29056.1	30090.5	34544.3	32813.3	48193.6	56837.9	67076.5	2
_LYGTSPLMDHPES[Phospho (STY)]PMGS[Phospho (STY)]PESK_.2	1.21968e+06	1.17038e+06	1157069	861178	806066	809223	1552856	1.14198e+06	1.52642e+06	2
_AIS[Phospho (STY)]SDQFFHGSR_.2	17743.2	17600.4	19159.5	18444.8	17562.7	20361.2	60977.3	61368	72880.5	2
_DDS[Phospho (STY)]EEEIYDGTSFGR_.2	39580.3	19749.3	43017.4	50609.7	42888.6	20647.3	121805	82210.8	160441	2
_RPS[Phospho (STY)]DVGLPVYLTPR_.2	52527	53595.3	52968.7	58363.2	66229	62501.7	131849	104129	115619	2
_RPS[Phospho (STY)]DVGLPVYLTPR_.3	14481	19493.6	22199.3	20168.9	18071.1	19800.8	14699.1	25569.7	26618.9	2
_VGSSSSGYNS[Phospho (STY)]DGELR_.2	161825	178698	163954	171829	144564	143063	1282266	1.71681e+06	1662264	2
_KVS[Phospho (STY)]ADHAAAGEPK_.2	59208.1	59013.7	106372	15183	31054.7	32682.6	421305	1.0076e+06	1.11927e+06	2
_KVS[Phospho (STY)]ADHAAAGEPK_.3	25996	22765.1	9956.62	15480.6	15367.9	26647.8	58635.6	514268	408551	2
_SDTSGPGNALANPSEQS[Phospho (STY)]PK_.2	100594	191644	169505	164058	155847	148465	404433	418489	430611	2
_AAVVLS[Phospho (STY)]DDDEDLEGPALK_.2	21377.5	28926.3	30924.5	17729.7	12947.7	18546.9	36743.1	29651.7	39526.7	2
_MPS[Phospho (STY)]PTTSEISVASSSK_.2	1.56509e+06	1.67342e+06	1.62317e+06	2009200	1777520	1.74084e+06	3417105	3.51082e+06	3.41294e+06	2
_M[Oxidation (M)]PS[Phospho (STY)]PTTSEISVASSSK_.2	78429.7	89118.4	83774	87699.4	77328	73488.4	363805	338981	348912	2
_GQS[Phospho (STY)]VVVEWAR_.2	64693.7	66914	64605.1	49986	15034.4	51682.8	85832.5	81041.9	69277.6	2
_RDS[Phospho (STY)]GVGSSLTR_.2	3334.97	5264.29	5448.91	6770.62	6030.33	4111.5	19340.4	11282.5	14396.9	2
_NRS[Phospho (STY)]PESNLSTASR_.2	10935.9	15313	15489.6	15485	18862.1	17441.6	44264.8	25661.4	24443.9	2
_AHALDS[Phospho (STY)]EDEEEPGR_.2	28993.6	36606.1	31642.4	35057.1	33275	28167.3	38129.1	32982.2	30643.2	2
_LAQQPPS[Phospho (STY)]PSSR_.2	34865.2	45912.8	45046.2	21290.2	19014.4	16831	59565.9	44081.2	44517.8	2
_RGS[Phospho (STY)]GAPVTTLR_.2	6224.43	6412.56	6100.13	5512.16	5941.71	5362.43	15334.8	11791.8	10216.8	2
_S[Phospho (STY)]PPGFAFVEFEDSR_.2	419650	431162	406505	338045	332040	317222	934783	1.00911e+06	939647	2
_RVS[Phospho (STY)]FADDR_.2	5052.55	5361.69	5207.12	5549.26	2165.78	2814.69	44609.2	44762.1	44842.9	2
_S[Phospho (STY)]MPLLTADTR_.2	421.91	292.099	357.004	672.204	571.026	773.383	18986.3	20272.9	24927.1	2
_DGDEDS[Phospho (STY)]DVEELDDEEIER_.2	17702.2	7535.96	5018.27	31295	24748.8	7640.06	364594	408456	432945	2
_LPS[Phospho (STY)]PLLS[Phospho (STY)]PLRPESVAER_.3	3448.49	4009.39	3728.94	2138.87	2359.48	1339.29	12511	10771	19517.6	2
_S[Phospho (STY)]PVSTATQC[Carbamidomethyl (C)]ASK_.2	19803.7	25345.6	21144.1	15908.9	13006.5	11233.6	37063.9	28303.7	23332.1	2
_ILHEDDNS[Phospho (STY)]EDDSPAPK_.2	73367.9	91389.6	79584.7	107492	98979.7	91399.1	177041	177803	179624	2
_MMES[Phospho (STY)]EEDDELDMPSQLDK_.2	170627	100222	152919	169673	63981.5	246485	492820	410474	36917.2	2
_ELS[Phospho (STY)]LHQAPLVR_.2	15471.2	13870.5	14507.1	30997	29894.6	31353.3	101679	82281.1	133955	2
_VRS[Phospho (STY)]VSGDQPRPTK_.3	22096.9	929.433	3800.53	9904.81	7160.37	8532.59	7590.83	37495.6	37351.8	2
_RPS[Phospho (STY)]PPMPPR_.2	2.52134e+06	2.78579e+06	2.80731e+06	2.56126e+06	2.76901e+06	2.73954e+06	4907873	4.31488e+06	4352925	2
_RPS[Phospho (STY)]PPMPPR_.3	158285	60319.6	118102	147349	89394.7	125808	68187.2	303818	359022	2
_RPS[Phospho (STY)]PPM[Oxidation (M)]PPR_.2	85543.8	109499	117783	28052.3	84434	83719.5	345620	226775	230374	2
_S[Phospho (STY)]RS[Phospho (STY)]PAGGGPR_.2	10526.1	11266	12005.9	3347.72	5464.51	10163.5	16666.7	14402.9	12261.3	2
_APEAEAEPEPDPET[Phospho (STY)]S[Phospho (STY)]DDADGQGEK_.3	3108.14	923.203	2015.67	10397.8	2229.08	684.956	18221.5	30206	30593.8	2
_DGGGS[Phospho (STY)]DGEKEEESNEK_.2	2954.85	2548.13	2141.42	569.162	1406.12	5734.1	6388.78	12282.6	7209.91	2
_KQES[Phospho (STY)]EDEEEEEDEKASTDGK_.2	15641.9	34754.7	25359.2	12677.9	27393.5	19273.6	93733	21331.9	16678.6	2
_RKQES[Phospho (STY)]EDEEEEEDEK_.2	1673.79	562.356	1118.07	1922.58	653.025	3192.13	12662.2	8581.18	5753.28	2
_MPAS[Phospho (STY)]PS[Phospho (STY)]PPPSGR_.2	12989.7	21136.4	21600.9	11320.6	10926.5	10766.8	17852.9	23974.5	27816.7	2
_S[Phospho (STY)]RS[Phospho (STY)]RS[Phospho (STY)]PADYDR_.2	9604.1	20472.6	21719.6	15711.8	16372.2	15247.3	39532.8	33165.9	31684.1	2
_S[Phospho (STY)]RS[Phospho (STY)]PADYDR_.2	18380.4	21877.1	22355.3	16039.5	19593.5	20578.4	92607.7	69071.1	80304.2	2
_VEAGLS[Phospho (STY)]ASQQHLAEGNSIGAR_.3	99772.6	101177	94902.7	58433.3	66036.7	73640	186528	200122	165592	2
_AQQLGS[Phospho (STY)]AHEVQR_.2	8781.14	12630.1	10716.5	11234.8	14672	12103.8	91968.4	51667.8	49646.8	2
_GNKS[Phospho (STY)]PSATTQSLK_.2	33169	49041.4	41105.2	32666	44439.7	41735.3	121231	123671	132296	2
_PYDRS[Phospho (STY)]PPSR_.2	37961.1	37966	38948.6	31061.9	29518.1	30290	56106.5	218053	225842	2
_QAS[Phospho (STY)]LEDVEHETC[Carbamidomethyl (C)]K_.2	60112.2	59241.2	56493.9	82140.2	83721.2	81390	201878	180718	180747	2
_LLS[Phospho (STY)]EDSPLR_.2	15598.8	15340.1	11556.7	28565.4	31809.6	29273.2	100264	95901	104495	2
_DEMAS[Phospho (STY)]DIEDEEDGLPDVK_.2	160110	128106	192394	123202	131686	105869	516642	459862	436764	2
_ELYS[Phospho (STY)]PPGGK_.2	86143.1	88702.4	83583.9	74308.1	56872.6	55271.6	337674	301357	319515	2
_DVVTES[Phospho (STY)]DVDER_.2	12673.1	15664.1	15659.7	19907.2	17994.7	21819.7	27810.7	52374.6	56656.6	2
_EVS[Phospho (STY)]DDEEEEEK_.2	3790.47	7692.64	4550.27	9435.88	13415.9	11664.9	89358.1	60604.3	49359.1	2
_EVS[Phospho (STY)]DDEEEEEKEADKPEADAEK_.3	4.9194e+06	3.07105e+06	3.05608e+06	15721181	11140606	11707736	34061536	58401780	61468216	2
_EKYS[Phospho (STY)]EDEELNK_.2	15230.3	33496.5	30832.2	34681	33901.4	36458.2	107926	122199	130401	2
_IEDVEDDDES[Phospho (STY)]ADKDK_.2	1925.16	2829.96	2045.38	6035.43	6130.89	5746.4	26756.1	21313.4	23369.1	2
_EKEVS[Phospho (STY)]DDEEEEEK_.2	108930	144698	171778	126803	78760.1	184634	1.53831e+06	1.01326e+06	299580	2
_LAVHANS[Phospho (STY)]EGELTR_.2	25002.9	26081.3	22465.6	34486.1	40717	22969.7	110885	82091.6	53298.5	2
_S[Phospho (STY)]LGDFAATSAAGAGLTGDQLSALSDATPEMEAR_.3	84674.2	78199	81503.6	66830.1	68979.7	71815.3	121306	130570	136339	2
_S[Phospho (STY)]VPDFFPQDGGAK_.2	20764.6	17408.2	15356.2	9017.73	20995.6	22310.5	48356.7	33605.8	41108	2
_S[Phospho (STY)]SEELESRPTSPGSR_.2	33685.9	33640.8	28994.5	18500.1	16998.2	16226.2	58475.5	42658.1	43330	2
_VALS[Phospho (STY)]DDDDSPPLTPPMTLLK_.2	653294	643797	684463	660378	662990	525148	896285	806692	834372	2
_PGT[Phospho (STY)]PPLDVER_.2	34208.7	36830.2	34863.3	39714.5	55778.1	49247.6	90675.7	108940	115490	2
_STTSFFTWLAEVERES[Phospho (STY)]GDDN_.2	12285.3	64773.6	117262	82760.6	19220.4	19994.7	108872	217835	326798	2
_QLS[Phospho (STY)]LEEKPQVR_.2	15870.9	16136	15168.3	10498.9	8747.61	10204	36206.5	32200.1	31037	2
_DGDLALGT[Phospho (STY)]DDQDT[Phospho (STY)]DQDVAPAAEGGGGGSHGGAEEK_.3	41113.1	115989	90848.9	29445.2	93454.1	82775.3	90070.2	131533	91849.2	2
_AS[Phospho (STY)]PNPPSLTK_.2	106213	120136	122878	118599	126980	121992	217525	196503	187835	2
_GPQT[Phospho (STY)]PPPPSVGLK_.2	62781.3	58748.2	58618.8	65740.8	57111.1	60297.5	132528	131384	133524	2
_AQVST[Phospho (STY)]PPPPAPK_.2	28769.2	29591.6	36015.8	15174.5	14978.9	19454	39142.8	32279.5	31178.5	2
_LQQSGSGSTGS[Phospho (STY)]PPR_.2	4634.17	2953.78	6314.55	4937.87	4966.27	4994.67	17811.6	14505.9	17561.9	2
_M[Oxidation (M)]QPPDSPRPAPPS[Phospho (STY)]PGGPR_.3	150210	133922	163085	133022	123314	128168	160558	213634	218323	2
_M[Oxidation (M)]QPPDSPRPAPPS[Phospho (STY)]PGGPR_.2	57028.3	87080.7	80487.9	47217.1	61197.7	62480	118170	77520.5	78136.5	2
_M[Oxidation (M)]QPPDS[Phospho (STY)]PRPAPPS[Phospho (STY)]PGGPR_.2	48171.8	59316.1	55908.1	43177.4	53031.6	52014.3	112558	82040.9	72344.7	2
_M[Oxidation (M)]QPPDS[Phospho (STY)]PRPAPPS[Phospho (STY)]PGGPR_.3	48056.6	39315.7	51097.6	52910.3	46135.3	47916.8	57061.1	95077	96268.2	2
_PAPPS[Phospho (STY)]PGGPR_.2	205683	204467	232380	352525	183162	159295	520420	922495	1.09067e+06	2
_S[Phospho (STY)]PPGFAFVEFEDPR_.2	30971.9	98141.3	84460	67320.3	70156.4	65576.3	205816	216199	198424	2
_GSS[Phospho (STY)]RPFQPTDR_.2	11711.5	13516.7	13035	40160.5	41387.9	43121.6	238851	235166	228696	2
_GES[Phospho (STY)]LPTAVMGVPFDVR_.2	346828	372350	358817	341675	322563	194676	361716	399207	406662	2
_GES[Phospho (STY)]LPTAVMGVPFDVR_.3	3482.8	3547.8	2878.65	2853.69	2926.8	2721.79	4235.62	4249.99	4264.36	2
_TPS[Phospho (STY)]PPVK_.1	332166	415820	387404	203840	180979	161169	325436	446679	433424	2
_VLS[Phospho (STY)]ETEEMLQTLQR_.2	3037.18	1510.39	1557.23	4124.38	3605.31	3697.07	19957.3	20376.4	14360.7	2
_RAS[Phospho (STY)]DAS[Phospho (STY)]ARDS[Phospho (STY)]PPPPLPPR_.3	309884	177620	198609	42537.5	112018	92491	251057	282957	306324	2
_S[Phospho (STY)]VPEIVFSHF_.2	5606.86	5246.96	6414.4	5849.17	4672.56	4955.17	12976.3	13678.5	12261.4	2
_GIFDS[Phospho (STY)]S[Phospho (STY)]DDEPLSELLNR_.2	262050	201058	202387	124535	102337	109560	425845	529070	401618	2
_RHS[Phospho (STY)]LPETK_.2	12021	28422.3	24297	9795.31	21147.3	28592.7	173201	25595.4	20838.8	2
_AVTSPSEGPKT[Phospho (STY)]PTR_.2	7834.77	10689.7	11641.2	7510.13	10539	9674.39	33463	14130.5	23796.8	2
_S[Phospho (STY)]KS[Phospho (STY)]PPVFR_.2	231299	249192	231435	175282	158785	139404	427832	415284	396820	2
_SKS[Phospho (STY)]PPVFR_.2	200957	215690	223445	186928	237199	228377	273071	266086	258779	2
_KS[Phospho (STY)]PQPIPAEC[Carbamidomethyl (C)]K_.2	10825.1	13407.6	14044	30520	29422.8	29442	139886	103150	100568	2
_EKPNYNDDELIDS[Phospho (STY)]DAEDAPDAYLAR_.3	2.15817e+06	2.1752e+06	2.30506e+06	2.00529e+06	1.97183e+06	1.9669e+06	1895143	2898169	2.80382e+06	2
_KPIQQQS[Phospho (STY)]QPQPDQAAGDSTK_.2	1332.43	1808.8	2035.71	3656.71	3791.91	3927.12	83096.3	25799.1	30487.8	2
_AAPNANAYAFS[Phospho (STY)]DDEEEAKR_.2	4.60752e+06	5.2688e+06	4.74985e+06	4898456	3.13047e+06	3.0847e+06	6.72285e+06	5986970	6054615	2
_AAPNANAYAFS[Phospho (STY)]DDEEEAKR_.3	2.79568e+06	2.82958e+06	2.84354e+06	408200	1.68505e+06	1.87056e+06	2.97312e+06	3549723	3.54129e+06	2
_AAPNANAYAFS[Phospho (STY)]DDEEEAK_.2	2146476	1.915e+06	1.94875e+06	1.55998e+06	1.36698e+06	1.33909e+06	5.43622e+06	5900195	5739678	2
_KES[Phospho (STY)]IVEEDEESQMR_.2	40362.2	31641.5	43087.5	62680.4	58389.5	56287.5	195747	178265	168681	2
_SNS[Phospho (STY)]AIDLGAAR_.2	494874	343681	313040	399107	351336	331585	485057	503642	521840	2
_MAS[Phospho (STY)]WEYDGETGLHR_.2	7122.39	8219.93	17867	10905.5	8150.35	15000.2	46405.8	65943	74527.1	2
_LAGS[Phospho (STY)]REAS[Phospho (STY)]PIKR_.2	4524.17	7068.21	7758.06	3892.03	4454.36	5365.87	24712.1	11367.5	10081.2	2
_DKYKT[Phospho (STY)]LR_.2	1439.9	1393.79	1416.84	9009.41	10599.5	7125.05	365447	286068	230818	2
_YSS[Phospho (STY)]DSHLPR_.2	38312.7	47948.7	46708.6	57052.6	71067.8	62234.9	158058	157126	158990	2
_LKS[Phospho (STY)]AS[Phospho (STY)]LPR_.2	111105	117957	123874	75860.8	79735.2	78161.5	162415	144858	139918	2
_S[Phospho (STY)]PTGLKEEDDESSMEVTQGTSAGPSR_.3	358372	408037	439096	380976	402542	359410	643452	691481	649758	2
_LEVSS[Phospho (STY)]PPHPPAPR_.2	396481	421690	436528	493792	402704	403476	1127605	1.10179e+06	1.15112e+06	2
_LEVSS[Phospho (STY)]PPHPPAPR_.3	30301.9	28887.6	24796.6	31907.5	27605.9	36209.1	77908.9	82931.8	77509.9	2
_SGDS[Phospho (STY)]DYEDDIKPAK_.2	276777	296377	288215	258195	437405	289999	570776	587278	586562	2
_VKLEVSS[Phospho (STY)]PPHPPAPR_.3	182923	187027	188254	137710	170081	153895	347815	383891	365350	2
_KLS[Phospho (STY)]EGGGDLSPGR_.2	14345.8	16346.3	16262.4	15196.2	16222.8	17591.3	83143.2	83100.8	78796.9	2
_KLS[Phospho (STY)]EGGGDLS[Phospho (STY)]PGR_.2	11800	11627.2	14063.1	17228.8	15010.8	12819.1	39716	48275.7	50601.1	2
_KHS[Phospho (STY)]DSTEFK_.2	692182	983241	778108	477610	971342	973768	1.07262e+06	1.18205e+06	1.02464e+06	2
_S[Phospho (STY)]VPSLGPLSPAGK_.2	94308	95956.5	92779.1	66290.8	63812.1	60130.2	236198	177428	188760	2
_GRAS[Phospho (STY)]PS[Phospho (STY)]DSEDPPLR_.2	275442	298287	284266	293269	249324	273615	504446	636017	648597	2
_S[Phospho (STY)]PQYTEVVVK_.2	29101.3	30135.3	27348.6	30869.9	28318.4	25766.8	105286	101253	102461	2
_GRGT[Phospho (STY)]PPSEPEPK_.2	15442.5	22023.2	16867.9	8820.53	7988.39	7156.25	23826.7	25048.1	21051.9	2
_VKVEPPDS[Phospho (STY)]PDNR_.3	22981.1	257.003	902.602	15122.4	606.115	4086.55	17727.1	16990.6	18463.7	2
_RGAAASC[Carbamidomethyl (C)]VVGDS[Phospho (STY)]DD_.2	62658.3	77319.2	71364	70256.6	63783.4	58637.3	142009	129780	120783	2
_NS[Phospho (STY)]LPELPLTPR_.2	24565.5	23055	24178.6	28136.3	26232.2	28489	51623.6	44516.5	46047.1	2
_DTS[Phospho (STY)]ADRVPAFDDYR_.2	297743	286094	274444	280671	287708	284189	367388	365266	478032	2
_GFNKS[Phospho (STY)]PPEHR_.2	151861	344935	171024	61843.9	328636	290006	794429	197826	157394	2
_KLS[Phospho (STY)]GNVGEDDGR_.2	6657.96	6330.49	2986.4	9107.46	8423.26	6836.59	34308.8	15531.3	20705.3	2
_FQMNIPVPEPES[Phospho (STY)]PPAPAPR_.3	6739.41	4002.02	5731.83	4955.69	4255.15	5210.36	6664.39	6245.92	7595.76	2
_DSSTETY[Phospho (STY)]TDSTGVDLEQFIVDTLHK_.3	6449.21	11966.2	9207.71	8501.51	7674.97	8011.67	9024.51	9608.44	11023.2	2
_DGMANSQPAPAPVKPEPPS[Phospho (STY)]PK_.2	212893	229098	208001	251632	146120	157536	612580	606620	630933	2
_DGMANSQPAPAPVKPEPPS[Phospho (STY)]PK_.3	110440	102819	99057.5	16219.3	75808.9	89733.2	308860	339714	322943	2
_DGM[Oxidation (M)]ANSQPAPAPVKPEPPS[Phospho (STY)]PK_.2	14617.5	7774.2	6673.62	10644.7	12108.2	9181.17	61359.2	65243.3	58736.5	2
_DGM[Oxidation (M)]ANSQPAPAPVKPEPPS[Phospho (STY)]PK_.3	6900.22	5060.53	4926.11	1160.46	2744.65	3741.16	42840	58959.2	64901.8	2
_QAQQS[Phospho (STY)]PQQSAAQLNHQQQPPK_.3	68096.8	73986.3	77500.7	70448.9	78146.5	79221.2	150976	128598	138034	2
_KDGMANSQPAPAPVKPEPPS[Phospho (STY)]PK_.3	4147.47	4767.34	3527.59	4544.36	4505.01	3054.5	26804.6	25468.4	25267.7	2
_S[Phospho (STY)]M[Oxidation (M)]TALPSQHSR_.2	11036.6	13771.1	14125.8	8146.78	7538.4	8297.74	28577.8	18367.8	19696.6	2
_S[Phospho (STY)]MSQLAVAPR_.2	84335.3	83243.4	85089.7	169739	139661	132644	484422	522327	522939	2
_S[Phospho (STY)]M[Oxidation (M)]SQLAVAPR_.2	1691.48	1421.23	1961.73	3185.46	3032.31	3108.89	50273	44117.2	49150.3	2
_S[Phospho (STY)]MSQLAVAPRPTR_.2	41264.7	42280.2	41640.6	28137.5	26855.8	26444.5	55555.7	61587.1	59897.8	2
_S[Phospho (STY)]MLNLSGGSPPSR_.2	10979.1	12546.3	13257.7	15548.8	14294.9	13213.1	256863	265971	303123	2
_VAADGVC[Carbamidomethyl (C)]APPPS[Phospho (STY)]PPC[Carbamidomethyl (C)]DGIAYVAYESER_.3	23577.9	23768.6	21236	24601.5	20036.2	29835.8	28660.5	28060.2	38401.8	2
_AMS[Phospho (STY)]PGLAGAPLRT_.2	13875023	13462160	14052337	23279842	23879710	13563786	41245348	42305488	50776572	2
_AM[Oxidation (M)]S[Phospho (STY)]PGLAGAPLRT_.2	1.74779e+06	1.56172e+06	1.87738e+06	2.31109e+06	2.1287e+06	2.15175e+06	6.98966e+06	7.41003e+06	7102767	2
_AMS[Phospho (STY)]PGLAGAPLRT_.3	10238.4	7362.47	8800.46	7904.02	8197.56	15422.5	20499.1	22783.4	18053.6	2
_AMS[Phospho (STY)]PGLAGAPLR_.2	1.05576e+06	971700	1.04377e+06	4.37856e+06	4255941	4402005	16738352	19435308	23267984	2
_AM[Oxidation (M)]S[Phospho (STY)]PGLAGAPLR_.2	117725	120982	121023	375703	347869	353256	2.97902e+06	2.51385e+06	3243999	2
_SSASAGRAMS[Phospho (STY)]PGLAGAPLR_.3	437898	406645	431957	1.82077e+06	1.76125e+06	1.83036e+06	6965344	8112221	9738384	2
_TVLGGQPGAHS[Phospho (STY)]PTGAETVER_.3	238994	190947	209244	142103	258101	295332	306027	343168	374144	2
_RQS[Phospho (STY)]GDDVLGGVSPSR_.2	75642.1	85029.2	76074.4	81049.9	69512.9	53225.7	141521	124181	125685	2
_RQS[Phospho (STY)]GDDVLGGVSPSR_.3	13537.7	8304.03	9069.14	3897.35	4056.9	3737.8	15340	23594.3	23948.6	2
_AS[Phospho (STY)]PGAEQAAFK_.2	14593.4	14554	13180.1	21230.4	13149	12580.8	31122.7	30456.2	31542	2
_LRS[Phospho (STY)]IS[Phospho (STY)]PSSGQEFK_.2	105136	109860	99204.8	133127	116607	110049	254842	244634	244530	2
_NVKRS[Phospho (STY)]QPS[Phospho (STY)]WK_.2	34378.1	53274.6	55630.3	59404.1	23250.6	57499.7	78962.3	29787.6	57499.9	2
_EPSPEPVEPPKS[Phospho (STY)]PK_.2	45368.7	48047.9	42436	51046.7	42444	33850.4	72564.7	42786.2	39742.1	2
_DS[Phospho (STY)]ASLLLPPPPR_.2	63670.2	68609.7	71328.3	66638	65926.9	67725	196266	177358	188161	2
_RDS[Phospho (STY)]ASLLLPPPPR_.2	23415.5	22353.5	19254.9	39609.8	36468.4	37314.7	106621	87029.3	106475	2
_S[Phospho (STY)]IQFVDWC[Carbamidomethyl (C)]PTGFK_.2	76039.5	69305.9	67442.2	58931.8	62859.6	64772.8	71124.6	80631.3	87014.2	2
_GS[Phospho (STY)]KEFALDDLK_.2	3737.18	2538.42	3435.63	5283.08	3670.73	3107.83	16457.8	11884.8	13481	2
_NLQPDSVS[Phospho (STY)]NHVR_.2	4897.67	3047.09	5092.44	14932.9	15918.7	18272.4	149436	150838	145461	2
_DFNIS[Phospho (STY)]PALGQMR_.2	14246.9	15405.3	11308.8	12945.6	14009.5	9124.07	22894.5	18483.5	19437	2
_EQEAAAAS[Phospho (STY)]ES[Phospho (STY)]ENEEGEDPALESLDAAIK_.3	25886	36328.7	42960.4	13958.9	14704.2	21242	71431.9	38792.6	71944.5	2
_AFS[Phospho (STY)]DGGPQLPIR_.2	28787.1	29515.3	27360	32461	31637.7	32665.9	215545	140475	171448	2
_GLGSGVQEPWELGS[Phospho (STY)]PGK_.2	6652.58	15068.3	12890.3	6887.4	6301.21	9617.36	35286.1	33122	31511.3	2
_EVPAATSQS[Phospho (STY)]C[Carbamidomethyl (C)]QDLSILR_.2	91681.5	99225.5	99323.4	161116	160772	157984	932947	759020	776179	2
_VLS[Phospho (STY)]STESLR_.2	26493.3	30871.8	32281.1	26925.6	23985.9	22290.2	50683.2	49187.2	47067.5	2
_EIS[Phospho (STY)]GPETVVR_.2	304874	323299	307212	366709	330931	311796	672842	823272	888465	2
_ALS[Phospho (STY)]QDDLDAPSPTR_.2	11057411	10755429	10317173	11950238	9946044	10031140	12467919	13160997	13338277	2
_REIS[Phospho (STY)]GPETVVR_.2	6048.74	1751.74	2198.75	8007.42	8384.6	7370.45	27038.4	21684.2	22713.1	2
_ARS[Phospho (STY)]TSDDVSLLR_.2	11809.9	4350.21	8080.06	19915.8	15953.4	15509.1	60540.5	63597.1	63288.2	2
_DAFC[Carbamidomethyl (C)]HDFS[Phospho (STY)]EDEDEDDGDEDR_.2	32747.1	14025.9	16334.2	41493.9	8173.95	50435.3	334590	332296	406755	2
_VGS[Phospho (STY)]LDNAAHKPGGGDKK_.2	3434.61	3681.99	3187.23	480.951	523.239	2657.15	16236.5	9083	1929.46	2
_SGS[Phospho (STY)]SSGPPSIGR_.2	114746	106992	98905.2	83866.7	52736.4	47139.8	152713	176787	168213	2
_AVLVVDS[Phospho (STY)]DEEHEFSR_.2	37201.3	32147.1	35636.2	30349.6	27457.6	27320.3	60650.2	61723.8	65659.6	2
_ISS[Phospho (STY)]PVTSEGR_.2	6770.8	5835.85	6270.1	4263.64	3116.46	2618.04	14096	13028.4	15163.7	2
_LNS[Phospho (STY)]QTGYTSTGVK_.2	184363	212991	212054	309717	326942	315980	1.53347e+06	1.36391e+06	1.33918e+06	2
_RLNS[Phospho (STY)]QTGYTSTGVK_.2	18652.2	19355.5	16734.8	26409	23490.4	28827.4	99668.9	145960	139723	2
_GRS[Phospho (STY)]PDIDHDLK_.2	56546	86302.2	71505.1	63205.3	80677.4	69430.1	125451	65199	62143.9	2
_RES[Phospho (STY)]C[Carbamidomethyl (C)]PAFSAR_.2	24485	24984.7	26545	17775.9	17895.8	20123.3	30334.2	35269.3	35260.6	2
_S[Phospho (STY)]LRES[Phospho (STY)]FR_.2	144250	138461	131581	135228	126594	109472	1.07943e+06	1.14086e+06	1131177	2
_S[Phospho (STY)]LRES[Phospho (STY)]FRR_.2	158407	191697	193050	217546	258524	254926	810009	715964	683391	2
_HNESAIDPGS[Phospho (STY)]PLSEAKPVER_.3	22058.5	21950.3	22972.2	22657.4	29792.2	24342	42099.5	48604.7	43737.3	2
_S[Phospho (STY)]VDAGLATLPR_.2	25861.3	25508.6	24074.4	17002.5	15563.2	16943.6	51163.8	53940.6	59880.9	2
_S[Phospho (STY)]PSDPLQGVSVLVANLHPQVTEGDIR_.3	451915	360612	367777	236526	305877	329807	406324	639812	528993	2
_RS[Phospho (STY)]PSDPLQGVSVLVANLHPQVTEGDIR_.4	10558.6	12084	13609.4	13665	10768.3	14413.1	17882.8	17727.3	22501.7	2
_GFVTTQLS[Phospho (STY)]PR_.2	36916	48456.3	52218.4	34410.6	28729.8	32670.9	103696	108786	124042	2
_EQPPWVVPVES[Phospho (STY)]PR_.2	1197.77	1356.85	1277.31	3838.12	3559.48	4340.11	29032.1	26377.7	27547.9	2
_RKS[Phospho (STY)]QQESAAVAGR_.3	7585.76	2499.39	2343.44	2753.13	1876.06	5901.1	2991.86	12926.7	12313.4	2
_AAT[Phospho (STY)]PPPEAEAAPSAAGGMAQPGGTVSESYWK_.3	139662	165251	167043	188389	187380	191454	334469	334167	348502	2
_DEPAVGS[Phospho (STY)]PR_.2	9943.53	13752.7	16215	11084.5	15247.4	15155.9	30447	22993.3	24307.5	2
_DRS[Phospho (STY)]SESARPPQAEPSSSGPR_.3	3033.73	2034.75	2534.24	4871.54	3516.11	4026	9424.82	11567.8	13710.8	2
_SQS[Phospho (STY)]FTAGAR_.2	1.1038e+06	1.04558e+06	1.2568e+06	585950	371347	346219	1.55977e+06	995179	3870244	2
_SQS[Phospho (STY)]FTAGAR_.1	29360.9	37185.6	47738.3	19751.6	13319.8	10811.4	77160.3	103710	122757	2
_VTS[Phospho (STY)]PPSYAAR_.2	58352.6	63819.2	65048	74475	76810.7	82057.5	183230	186372	173449	2
_KVTS[Phospho (STY)]PPSYAAR_.2	73876.4	69312.7	78440.2	6060.11	70919.9	78205.4	142785	146113	144449	2
_KLPS[Phospho (STY)]PPRK_.2	22357.4	35649.9	33639.4	32580.9	45578.2	37102.7	125969	44756.6	52954.7	2
_LWLDLDEEDDS[Phospho (STY)]DF_.2	424321	348566	333181	712908	564349	479571	2773433	4.00401e+06	4208140	2
_TDDGLQNLS[Phospho (STY)]LDLGNIR_.2	30418.9	26505.6	11626.8	25254.4	29370.7	26840.1	48422.5	50269.5	48576.3	2
_VRPES[Phospho (STY)]PAIK_.2	100083	119548	118228	108231	129861	114984	308660	232774	231616	2
_EAAPKS[Phospho (STY)]PPKEAPLR_.3	55575.4	35725	46628.2	47712.8	38911.4	46400.4	40892.7	70912.7	71334.8	2
_EAAPKS[Phospho (STY)]PPKEAPLR_.2	29385.4	44322.3	36028.3	19194	33991	30704.7	66939.7	33862.2	37135.9	2
_KVRPES[Phospho (STY)]PAIK_.2	19444.1	48050.1	39918.7	23716.2	40967	39599.8	127399	40300.4	40506.1	2
_TGGS[Phospho (STY)]PVTLVDAVQK_.2	8257.54	6429.34	7343.44	7047.71	5947.03	7467.61	7406.96	8286.4	9165.83	2
_KSEEVS[Phospho (STY)]PDPHSPALPK_.3	5750.74	6089.38	5920.06	14739.1	19441.8	21797.9	57286.9	79100.3	81832.5	2
_T[Phospho (STY)]LMMEQR_.2	9127.05	11733	12662.7	31815.5	24726.2	24124.3	91608.8	118516	119372	2
_EAGELS[Phospho (STY)]C[Carbamidomethyl (C)]EDEQGQQSEGPPTDPVEIEGEAK_.3	200706	207320	183917	222755	206599	189435	668742	692647	865927	2
_VSVRPAKS[Phospho (STY)]PPLTPGTTAK_.3	6797.44	4337.79	4238.64	5293.08	6660.83	5677.06	9688.94	8823.02	7957.11	2
_PKS[Phospho (STY)]PKPVTPQR_.3	88455.4	73813.9	83922.7	51479.9	58736.2	107907	20993.4	112383	130816	2
_TPDALSEKPHLNS[Phospho (STY)]VHS[Phospho (STY)]IGEEK_.3	42701.8	34966.1	33114.6	7924.93	12582.6	12912.2	46026.6	48837.6	37784.3	2
_QDGEGSESVS[Phospho (STY)]PVPPVIAK_.2	124148	113358	101742	111479	105959	105978	134915	125178	163386	2
_QGS[Phospho (STY)]PPHDETIDITTLER_.2	207819	194497	196520	158982	160242	146213	379902	338501	437087	2
_SFRDDES[Phospho (STY)]DDLTK_.2	92787.6	104885	103101	107301	106189	102300	156666	177127	171320	2
_S[Phospho (STY)]FRDDESDDLTK_.2	15470.3	20683.1	19151.9	12091	14470.9	16850.8	47589.3	57703.9	62637.3	2
_VPHGNS[Phospho (STY)]PQPGGAGGVR_.2	18808.9	35200.5	29805.7	31134.2	36278.9	36921.1	125499	43494.7	43079.6	2
_KRS[Phospho (STY)]PS[Phospho (STY)]PPLDK_.3	70996.6	41020.4	11044.2	17526.7	3319.24	17590.2	96611.5	73096.3	120127	2
_FEVVPVTNS[Phospho (STY)]GRPS[Phospho (STY)]PK_.2	79565.8	81052.7	80751.3	99742.9	91230.5	93426.7	246127	291261	359685	2
_DNATGGDASKS[Phospho (STY)]PEAGKNEGAAALQK_.3	31412.7	29182	30297.4	27962.1	24594.8	26278.5	48830.7	50792.5	47277.9	2
_QQS[Phospho (STY)]LDDMLSAGK_.2	14164	15761.1	14976.3	10828.6	15680.4	9877.02	33943.9	38712.6	44859.7	2
_KLS[Phospho (STY)]SGNLK_.2	28547.2	31455.2	36449	21127.5	19647.3	22607.8	7094.02	68187.1	86206.3	2
_QYSSNS[Phospho (STY)]LPR_.2	23523.7	25669.8	26381.5	30277.4	26376.1	29883.3	61898.8	61407.1	58090.2	2
_MLPFLPGTSS[Phospho (STY)]NEELR_.2	631787	645107	611427	496155	498693	405457	1.03624e+06	905932	961146	2
_GSVS[Phospho (STY)]S[Phospho (STY)]LQSSTAGEEPK_.2	50047.3	48871.1	47694.9	30879.9	48122.1	39501	43203.4	58377.2	50790.3	2
_NLS[Phospho (STY)]FPQEVAK_.2	37664.4	34225.8	37721	31003.1	28798.6	28121.1	91199.2	96735.5	108375	2
_SQS[Phospho (STY)]TGEQHQEFR_.2	9806.84	8988.93	9397.88	7279.16	7091.68	7466.64	12939.5	20528.2	23358.1	2
_SAS[Phospho (STY)]PQPSTLITR_.2	435494	454185	469797	477912	405569	335692	919413	853310	834781	2
_LGGGAGGDVPS[Phospho (STY)]PTAAAGGK_.2	83056.1	87300.8	78811.4	56405.8	72696.2	64551	126262	115797	119308	2
_KSS[Phospho (STY)]VPESMQANK_.2	56724.6	77564.6	71312.6	66465.2	79864.3	71173.3	260732	146485	156316	2
_SRS[Phospho (STY)]KS[Phospho (STY)]PFGS[Phospho (STY)]WR_.2	135.94	1476.53	1337.44	9134.51	5121.33	6463.79	24165.3	21740.7	40604.2	2
_S[Phospho (STY)]KS[Phospho (STY)]PFGSWR_.2	1.41752e+06	1.42156e+06	1.41617e+06	1.32715e+06	1.31913e+06	1.19771e+06	2113503	2.20384e+06	1931893	2
_SKSPFGS[Phospho (STY)]WR_.2	45464.2	27980.7	42381.9	74322.4	60460.2	67391.3	292142	331818	393388	2
_S[Phospho (STY)]KS[Phospho (STY)]PFGS[Phospho (STY)]WR_.2	14760.9	9547.95	16869.9	19526	16605.3	6164.67	97782.5	159375	232047	2
_LAS[Phospho (STY)]IDRR_.2	6907.15	9792.97	9287.6	5153.27	6470.14	6203.77	19168.2	40511.6	40609	2
_RLS[Phospho (STY)]GMER_.2	902138	1064507	975535	921846	1100238	1198023	1.74534e+06	2104017	1.93799e+06	2
_SPFGS[Phospho (STY)]WR_.2	37721.5	45875.2	51721.8	58940.5	33765.2	74587.2	760699	673572	182228	2
_S[Phospho (STY)]PGVAGQQQIR_.2	26618.6	33100.4	28070	14973.6	15249.9	12813.8	106504	72470.9	71572.5	2
_S[Phospho (STY)]LSSLSPRPK_.2	15258.4	19688.2	21307.4	14375.9	14330.3	15671.1	32863.1	32498.8	33753.6	2
_SQS[Phospho (STY)]LSAADGLVSPSR_.2	1563.33	2518.38	608.276	3927.15	3403.55	4561.95	46774.9	47077.7	46472.2	2
_VAC[Carbamidomethyl (C)]DEEFS[Phospho (STY)]DS[Phospho (STY)]EDEGDGR_.2	23975.9	18351.6	24910.5	53697.7	32559.7	36910.1	230230	229618	90163.3	2
_AGPPS[Phospho (STY)]PPPAR_.2	441993	412611	502660	344027	212462	181054	331358	651541	725395	2
_AGS[Phospho (STY)]GGTSLANATSSPSK_.2	137727	158046	141863	161874	171184	167764	349853	309157	301727	2
_S[Phospho (STY)]PDQHPVVMDPK_.2	63301	65872.5	54748	53672.5	50916.4	47102.1	77791.9	59045.8	60051.3	2
_GMS[Phospho (STY)]PPREDR_.2	353406	339048	270953	281160	228646	179740	394996	341078	305847	2
_RMHS[Phospho (STY)]PPPDR_.3	18636.5	2990.97	13026.5	11924	4789.54	10042.2	12261.5	3754.36	20768.7	2
_S[Phospho (STY)]VTSLLEAMR_.2	6127.65	6978.08	6898.13	2977.84	2469.47	3754.37	13802.3	15590.7	14484.6	2
_SQS[Phospho (STY)]LPFASPTGIVR_.2	38616.6	39260.8	40352.4	46734	46702.1	48367.3	154009	142178	154938	2
_SAFDS[Phospho (STY)]DS[Phospho (STY)]DSNLEPLTK_.2	364186	288075	326131	215627	222058	355256	1.00774e+06	900294	1.11567e+06	2
_SAFDS[Phospho (STY)]DS[Phospho (STY)]DS[Phospho (STY)]NLEPLTK_.2	65357	140118	220996	27886.4	138891	83388.7	321894	205728	172941	2
_QNS[Phospho (STY)]S[Phospho (STY)]RFNVSHNR_.2	25653.5	42260.1	36749	30183.4	47744.4	39715.6	84991.3	50370.8	48866.4	2
_QNS[Phospho (STY)]S[Phospho (STY)]RFNVSHNR_.3	17209.3	443.84	8826.59	5409.15	5397.27	13652.2	38306.3	41431.3	35181.4	2
_VGKPPFDEVTQSS[Phospho (STY)]FDR_.2	312766	312881	312652	268400	238192	253296	387585	384954	466097	2
_QHVVS[Phospho (STY)]PGPDENQPR_.2	9246.81	11175.1	11733.8	8948.64	10921.8	10902.4	28420.6	19753.1	16186	2
_ERS[Phospho (STY)]PS[Phospho (STY)]PFLEAEEHTPIESK_.3	161694	171043	170174	110310	113544	115208	180115	194157	164489	2
_KERS[Phospho (STY)]PS[Phospho (STY)]PFLEAEEHTPIESK_.3	54179.4	38036.9	35395.9	29868.1	39736.4	36335.8	67263.4	61312.9	37518.5	2
_APSIS[Phospho (STY)]QDDVPR_.2	356602	339320	319866	379440	329289	279137	452799	445594	460005	2
_APS[Phospho (STY)]ISQDDVPR_.2	134724	114548	109595	124628	98203.8	100268	227390	234694	212148	2
_APS[Phospho (STY)]IS[Phospho (STY)]QDDVPR_.2	3073.25	3678.39	2468.12	4379.27	2192.94	6565.61	4245.52	24029.1	28889.6	2
_S[Phospho (STY)]VSENIPSHEELMAIK_.2	368097	359552	352960	205055	199156	212014	676662	600725	702670	2
_ITSEYVAHSDVGPAS[Phospho (STY)]DEESPR_.3	50607.8	56752.2	42195.8	44433.5	38976.4	49890.6	75386.4	94289.8	95430.8	2
_GLPRS[Phospho (STY)]PAPS[Phospho (STY)]IAEFSMDLPSAC[Carbamidomethyl (C)]R_.3	24998.7	19319.1	16402.5	21620.4	21868.3	21585.5	66905.5	70909.6	63595.9	2
_GPDLIDQIGAAQPPS[Phospho (STY)]PR_.2	6874.08	2693.85	5718.16	6015.32	7172.29	7930.19	44040.6	34477.6	37407.2	2
_KKPAEDPVLAEDS[Phospho (STY)]MEES[Phospho (STY)]GEENHVPEK_.3	632600	582456	619846	461690	474946	498380	834762	945925	964911	2
_KKPAEDPVLAEDS[Phospho (STY)]MEES[Phospho (STY)]GEENHVPEK_.4	111476	83598.1	94039.1	11120.2	61329.1	103621	159459	157079	154904	2
_S[Phospho (STY)]PPALPDKPSPEIDGLLALDSEPKPAR_.3	169696	181583	161594	159116	149601	152134	264164	207888	204275	2
_S[Phospho (STY)]PPALPDKPS[Phospho (STY)]PEIDGLLALDSEPKPAR_.4	6619.47	7620.06	6342.94	2428.27	2890.39	3142.35	8152.23	7552.48	7180.91	2
_DKS[Phospho (STY)]PPEPEPVKSPAK_.3	150613	42142.4	82169.8	96545.7	54979.1	78980.8	34724.9	135063	154675	2
_AAQESAPAAEAPVKPES[Phospho (STY)]S[Phospho (STY)]PETEK_.3	39186.1	31847.3	30226.7	29508.3	28082.2	14637.4	46715.4	53110.4	52252.6	2
_KDKS[Phospho (STY)]PPEPEPVK_.2	25659.2	45265.8	39498	32512.2	48800.8	36547.5	161113	52464.4	53615	2
_[Acetyl (Protein N-term)]S[Phospho (STY)]QHS[Phospho (STY)]DEALLVAGSDSFWEPGNYK_.3	892287	1.07726e+06	1.29385e+06	1148775	1.19441e+06	408417	1.14864e+06	1.68601e+06	1.93269e+06	2
_S[Phospho (STY)]QEEVEFR_.2	18579.1	23833.2	25499.3	33243.3	24741.1	25520.8	78986.4	97488.3	104363	2
_DLGDGMLS[Phospho (STY)]MR_.2	88007.5	123900	134189	127950	121052	123015	177299	202326	209262	2
_ENS[Phospho (STY)]SGAFPR_.2	44963.8	54066.3	50125.7	172826	148731	153504	449506	733317	726877	2
_DEGEDVDTFEFEVPAEAAS[Phospho (STY)]PVKPATPVSGAK_.3	455186	465135	450153	697152	706942	701710	3.75967e+06	3.32642e+06	3.48594e+06	2
_DEGEDVDTFEFEVPAEAAS[Phospho (STY)]PVKPATPVSGAK_.4	13420.1	9887.07	10982.6	18793.7	13904.5	16191.5	76128.5	62450.3	59985.2	2
_DRVPRES[Phospho (STY)]PPVR_.3	1.31271e+06	989832	1.23163e+06	1.23246e+06	1.12893e+06	1.28598e+06	2.00091e+06	3.5869e+06	3822795	2
_DRVPRES[Phospho (STY)]PPVR_.2	200395	406603	331683	224005	342636	291914	1.64037e+06	646488	602793	2
_VPRES[Phospho (STY)]PPVR_.2	33618.4	44823.9	44268.9	31151.7	44535.8	46190.9	348273	203692	215076	2
_DHSEVAAVPS[Phospho (STY)]PK_.2	24828.2	20989.9	17628.9	30544.3	25050.6	22980.1	95157.4	75229.4	71832.7	2
_SDGGIKVPDETIQS[Phospho (STY)]PR_.3	1279.69	1932.38	1606.04	583.605	245.736	921.475	5402.65	4905.5	7995.1	2
_DVS[Phospho (STY)]LDGMDADPFFAR_.2	339413	344409	347820	390193	378372	356802	1.42394e+06	1.3359e+06	1.32977e+06	2
_DVS[Phospho (STY)]LDGM[Oxidation (M)]DADPFFAR_.2	20376.5	34310.2	27974	33737	18909.1	19579.9	157462	134415	106396	2
_DVS[Phospho (STY)]LDGMDADPFFAR_.3	4440.63	6636.04	6429.35	4345.33	3202.12	5296.09	19125.5	6690.69	13098.6	2
_RAS[Phospho (STY)]VSELQEK_.2	8748.56	7961.9	9647.88	24574.6	32273.6	28166.5	327831	215682	228349	2
_RRS[Phospho (STY)]S[Phospho (STY)]IDMR_.2	6814.29	7086.35	9244.73	17721.1	5318.68	5487.79	26750.3	47767.5	51691.8	2
_S[Phospho (STY)]ANDVELQPLPLLR_.2	3982.98	8971.35	6934.26	5093.72	5654.25	6224.67	10164.2	10247.1	9263.16	2
_ELVS[Phospho (STY)]ES[Phospho (STY)]DDDEEDPLPK_.2	664213	339918	334072	459384	442284	366566	592908	497878	747001	2
_MPGT[Phospho (STY)]PLGS[Phospho (STY)]PSVSR_.2	100901	105943	108143	98421.6	83294.3	75071.1	139141	135490	155657	2
_HDMS[Phospho (STY)]PPGKR_.3	57913.8	4567.28	12619	10236.4	6143.36	19494	26832.2	23877.1	29787.3	2
_EGS[Phospho (STY)]PKPMVKPR_.2	69796.5	182353	150530	54901.1	168252	123014	272861	78985.5	80842.9	2
_SGS[Phospho (STY)]PVLNNSPGR_.2	419091	465895	262414	465908	390557	364369	743196	678388	654643	2
_S[Phospho (STY)]PSNPAGGPLSPTTVVEVK_.2	214720	197953	209960	167185	165410	163635	328857	224450	272886	2
_RDS[Phospho (STY)]TAFFLR_.2	10859	8814.58	8388.88	14679.1	13380.4	14029.7	35204.6	35508.2	38368.5	2
_KSS[Phospho (STY)]FDDAEEPSSDGKDDVSHSVVR_.4	51613.8	39240.6	45942.6	29669.4	34605.1	41236.2	43265.9	58285.7	67202.3	2
_S[Phospho (STY)]QPSIELEPANSEQR_.2	246153	233725	221298	215912	157511	186712	363368	395780	401278	2
_LT[Phospho (STY)]LS[Phospho (STY)]PGDPLVM[Oxidation (M)]R_.2	33727.9	25004.6	18843.4	13075.2	26285.5	16781	44934.8	51694.4	42682	2
_RYS[Phospho (STY)]GEVVR_.2	11677.7	11324.8	13760.4	11660.4	12228	7827.5	26925.6	26484.2	25799.2	2
_EVPDMPPSNVTTANFLLPGGMKT[Phospho (STY)]PPPPSSPK_.4	17965.6	29006.8	22046.4	20082.1	18738.8	27779.3	26299.5	27645.5	28991.4	2
_QHPEPAS[Phospho (STY)]PIDGSSGGSEPWFTPGTK_.3	107581	183505	145543	207328	204002	203796	524974	582832	521266	2
_DGVPTGAAPPT[Phospho (STY)]PEGGR_.2	77088.9	51272.2	53639.4	95226.1	86006.5	85720.2	225058	259347	260727	2
_LPGEPT[Phospho (STY)]PVPR_.2	58036.2	62096.5	61573	68348.1	59071.2	58025	82715.3	88859.3	88879.6	2
_GKQS[Phospho (STY)]VVMEPQLPQEFR_.2	19076.7	26754.4	30301.8	17694.6	17710.7	20995.3	63096.9	44594.7	47132.6	2
_NHAVS[Phospho (STY)]PEPPHSR_.2	1794.4	8167.67	5962.95	1830.6	2596.26	7308.58	16909.5	5697.72	3945.99	2
_STVVVTRPRT[Phospho (STY)]PS[Phospho (STY)]S[Phospho (STY)]GEEEPAAK_.3	143822	124935	144933	72045.8	92458.6	103889	138840	169762	170649	2
_GPRT[Phospho (STY)]PS[Phospho (STY)]PGPPGDAK_.2	5897.52	8688.08	7639.8	7103.16	4674.01	4327.43	11884.3	11943.4	12229.3	2
_SADAVGS[Phospho (STY)]PDSLQTSTAK_.2	54438.9	59321.7	56880.3	58736.1	56274.8	53813.5	65934.9	67443.8	69609.8	2
_RGQLSAPAPAAAT[Phospho (STY)]PAAS[Phospho (STY)]PS[Phospho (STY)]PLR_.3	3476.2	1749.43	1726.95	4011.57	1518.93	2923.89	23082.6	21324.6	19038.4	2
_S[Phospho (STY)]GGGGGDPLEEFEK_.2	55027.7	35027.7	40439.4	26059.3	9704.67	24064.2	68601.4	48059.8	66925.1	2
_GAIPALQQQDS[Phospho (STY)]GFR_.2	8928.81	8253.96	8183.39	3111.62	3178.55	3722.97	16021.2	15666.1	16317.5	2
_GSARPS[Phospho (STY)]REPT[Phospho (STY)]PEPGHGAAGSLPGSDLK_.4	57898.1	55180.2	49868.9	18104.3	70149.2	94302.6	91594	92632.7	116907	2
_S[Phospho (STY)]PLVADLYEPTPVVK_.2	15095.3	14354.1	13586.4	12463.9	13523.1	14281.8	16091.8	14875.7	15622.5	2
_DPGALTSHPSYT[Phospho (STY)]DK_.2	16486.9	10976.5	18432.4	46115.4	42273.2	50047.7	155657	162479	148834	2
_SVT[Phospho (STY)]PPAER_.2	27046.2	26457.6	39594.4	19380.9	17735.7	21026.1	58510.4	61621.3	55399.4	2
_IDAPTPVPS[Phospho (STY)]KHAS[Phospho (STY)]PQETK_.3	15051.3	20017.8	24984.3	18199.6	16040.9	20358.3	212911	302953	257932	2
_IDAPTPVPS[Phospho (STY)]KHAS[Phospho (STY)]PQETK_.2	7667.99	7226.25	8109.73	9147.39	12008.1	10577.8	194057	157388	154841	2
_TST[Phospho (STY)]PIAQPSGTPSR_.2	14501.5	13643.4	15410.5	13453.4	17382.9	16851.1	42205.9	36510.7	35367	2
_GLGLS[Phospho (STY)]MEGLEPR_.2	5281.46	3375	4152.55	9336.45	8852.03	8742.69	39751.3	33388.3	37445	2
_RAS[Phospho (STY)]QDQSVAARPDIVQVR_.3	794338	888302	912410	532265	891721	948343	898568	991797	1.04262e+06	2
_S[Phospho (STY)]VEIGPAAGSTATGR_.2	302361	299510	277392	211238	188890	177581	469951	433659	441236	2
_SC[Carbamidomethyl (C)]PLTPVT[Phospho (STY)]PQT[Phospho (STY)]PTTR_.2	43464.6	41940.7	47823.7	52795.6	50058.2	47320.7	145064	135718	128521	2
_SAS[Phospho (STY)]HASAITAAEK_.2	3289.18	807.452	2154.72	6909.18	7779.91	7344.55	68761.7	55012.2	55552.2	2
_QDSAPT[Phospho (STY)]AAPSPQEQVLATR_.2	550927	564763	537092	854508	758262	735027	1.99573e+06	2341019	2787153	2
_GS[Phospho (STY)]AS[Phospho (STY)]S[Phospho (STY)]DDDEHHDANDEELAR_.3	8695.55	6600.72	4505.88	8048.32	7456.79	7915.41	13307.7	17826.6	8788.86	2
_LLS[Phospho (STY)]PQPSFDAVSPQR_.2	41864.3	44605.5	44375.7	44493.9	42830.2	43269.9	126045	87702.1	105748	2
_LLS[Phospho (STY)]PQPS[Phospho (STY)]FDAVSPQR_.2	23163.9	16536.8	19850.4	15142.4	11430.3	18748.6	142417	97697.9	105503	2
_DFDFKPNIYQS[Phospho (STY)]IEDLK_.2	20268.4	18239.7	16210.9	16993.7	21468.2	18699.8	23252.6	25711.2	24481.9	2
_AAEGT[Phospho (STY)]FSEDEDMVESIENLEDMK_.3	10530.4	6598.13	14462.7	9898.54	9525.73	10271.3	15247.7	9579.17	12413.4	2
_KNLLDT[Phospho (STY)]DS[Phospho (STY)]EADVVEKEEEEK_.3	230437	230613	236737	253905	299241	306070	647105	665232	201922	2
_KNLLDT[Phospho (STY)]DS[Phospho (STY)]EADVVEKEEEEK_.2	53738.9	47419.5	61190.7	84291.3	45140.1	59042.3	133622	162018	348368	2
_NLLDT[Phospho (STY)]DS[Phospho (STY)]EADVVEKEEEEK_.2	52820.5	205482	217886	236481	232251	273099	620145	597444	825575	2
_KLS[Phospho (STY)]M[Oxidation (M)]PSSVR_.2	9812.65	16099	15072.3	5755.94	12852.7	10098.5	28256.6	19649.2	20263.5	2
_GADVKPAPVAS[Phospho (STY)]PPK_.2	222254	245790	250502	293651	307986	288807	625793	557925	548145	2
_FDLSQSSATATS[Phospho (STY)]PTDAIPR_.2	38542.8	40595.7	36862.2	42808.3	44409.8	38997.3	64170.3	54360.5	65824.5	2
_LVSQC[Carbamidomethyl (C)]LQPVPVS[Phospho (STY)]R_.2	131334	158874	162579	135337	142816	147274	161459	190255	192405	2
_EARPVS[Phospho (STY)]GAAELAGK_.2	16602.6	14777.3	14473.6	20794.8	17473.1	17442.1	57352.8	49611.8	50406.9	2
_RSPS[Phospho (STY)]EEGSAELSR_.2	192518	219335	246152	226082	228814	223351	494896	409215	383908	2
_LSQEPKS[Phospho (STY)]PDDKSPLHGDGATAK_.3	25017.8	26415	23620.7	31478.9	36629.7	34115	107920	68376.7	88148.2	2
_S[Phospho (STY)]VGSC[Carbamidomethyl (C)]ELTEEK_.2	30183.4	34700.3	30915.3	48062.6	49570.4	41334.3	87549.8	102575	99570.2	2
_S[Phospho (STY)]LPPYLQSEIVR_.2	8479.37	8623.45	8767.53	11364.5	13911.6	7640.14	58578.8	54475.9	50763.1	2
_AKPVRPLS[Phospho (STY)]LVEER_.3	6400.65	6054.55	5865.62	8960.95	9547.82	14335.7	52363.1	53764.7	24596.5	2
_KDEDEEEAAQLAPT[Phospho (STY)]PILR_.2	61933.8	55687.6	35016.8	120024	112026	108857	385998	307833	429276	2
_RQS[Phospho (STY)]GLEGKEDADEDESR_.2	34632.6	63295.9	41037.7	80852.7	87396.5	77413.6	580659	135131	99790.1	2
_EDDS[Phospho (STY)]NDEGEGEEAHLDTTLQATNLIAGR_.3	40970.8	36285.6	45443.7	33386	33889.4	43515.7	59917.5	67470.5	88979.8	2
_S[Phospho (STY)]PAVPPPQPLK_.2	44904	51445	48767.5	34550.9	30020.1	14219.9	65088.3	68758.8	71565.4	2
_LRGS[Phospho (STY)]GDLLAAPHDGDDLAAR_.3	25276.5	23532.9	27538.8	18543.7	24623.9	23161.6	42607.5	38893.6	27287.8	2
_GS[Phospho (STY)]GDLLAAPHDGDDLAAR_.2	7812.04	6859.07	5906.1	11938.1	5063.56	8621.97	23297.4	27853.4	33880.2	2
_LGGGGGS[Phospho (STY)]PGSQGAAGR_.2	6540.99	4095.26	6710.86	2143.04	4754.18	3019.23	10120.6	5623.5	7124.58	2
_ASALAAPS[Phospho (STY)]ET[Phospho (STY)]DEEEEQPGPLGVVNTSVGEMPEGAR_.4	24136.3	16601.4	20368.8	9891.9	10206.4	10049.2	25368.5	28031.7	24943.6	2
_VS[Phospho (STY)]PVPSSLK_.2	30564.5	28057	28697.6	43555.2	67946.1	77699.3	182676	192248	198157	2
_LDEQEDLS[Phospho (STY)]EDEATLQEQELFEHK_.3	15668.1	10729.9	13199	9404.46	8155.87	10653	16841.4	15287.4	16064.4	2
_ADSGVALDS[Phospho (STY)]PVYR_.2	70987.2	72745	71866.1	63370.7	56352.4	59861.6	101284	103540	102668	2
_DSGRPEEGDENS[Phospho (STY)]AGEDSDKR_.3	4434.81	1541.46	967.317	3492.69	2259.44	3246.57	6821.66	10919.4	2723.87	2
_RIEDEES[Phospho (STY)]DNEESKDSTNR_.3	7772.24	2778.73	5992.19	6308.11	3744.04	6402.9	12539.1	19131.6	12485.4	2
_DLINDEEEEVEEDS[Phospho (STY)]DEDVGGK_.2	483.291	422.557	452.924	4129.92	2511.89	893.862	70283	44273.1	19802	2
_RWS[Phospho (STY)]VVGDLPM[Oxidation (M)]SDFAK_.2	55333.8	59966.8	61647.9	48553	50895.1	56201.9	83165.8	76518.3	77177	2
_S[Phospho (STY)]VFAEHYDPAEDDEDEGPK_.3	248225	286014	307155	143612	341446	405708	499336	485215	172949	2
_RKS[Phospho (STY)]VFAEHYDPAEDDEDEGPK_.4	343062	363860	373309	23502.9	355540	508899	396587	590073	671175	2
_QTTGPGMGGYTPLS[Phospho (STY)]PR_.2	13119.7	10457.1	7790.36	16828.7	11802.8	15262.2	30377.6	28824.5	46457.9	2
_NSTAFKS[Phospho (STY)]VEEK_.2	790989	916358	938226	575028	671486	645290	1.8358e+06	1.38077e+06	1.4483e+06	2
_NAS[Phospho (STY)]TPNLEALGR_.2	394730	402648	404497	305513	310983	305321	666492	692921	879748	2
_LAS[Phospho (STY)]RDDDDNSAPDISLEFR_.2	535056	477232	502023	497050	393298	553992	758389	796825	728422	2
_RPM[Oxidation (M)]S[Phospho (STY)]LDDSTLEAK_.2	14901.7	21625.2	18263.5	20678.6	18174.7	19391.2	35678.5	34556.4	35911.5	2
_GDS[Phospho (STY)]DS[Phospho (STY)]EDEREAGAHHR_.3	10077.2	1440.14	3174.81	1634.73	1109.6	5855.85	7806.32	6660.42	8952.22	2
_GRS[Phospho (STY)]PIDSYR_.2	290831	372819	385189	281363	359832	328040	537598	381577	412079	2
_RES[Phospho (STY)]PYYR_.2	25228.9	26583.5	35070.1	31693.9	37317	36066.7	118614	97752.5	105137	2
_S[Phospho (STY)]FEEKPFMEDVPR_.2	29410.7	18501.2	30419.2	13426.6	17896.5	22031.9	149893	109595	109145	2
_GGRS[Phospho (STY)]PS[Phospho (STY)]PVKR_.2	2160.51	2993.72	350.423	247.545	2135.94	3421.96	6119	3637.93	159.567	2
_RPS[Phospho (STY)]PPPSYR_.2	543789	766709	748412	585427	736616	745890	1.03964e+06	707393	637268	2
_MRS[Phospho (STY)]PSDDGSYSR_.2	4826.52	5951.16	3264.73	4103.04	7459.84	5781.44	18535.8	11326	12223.8	2
_PALS[Phospho (STY)]PTQPTEK_.2	6062.98	2407.29	4235.13	7162.72	6620.56	6078.4	24377.6	23328.1	20934.7	2
_GLS[Phospho (STY)]APTSPIIPSR_.2	168621	169742	171147	127083	131748	132519	228203	199907	169839	2
_EQAT[Phospho (STY)]SPNHPLGVNR_.2	88174.1	100022	96686.2	92323.8	97968.3	98160.8	116363	103822	98185.8	2
_ANS[Phospho (STY)]DLSADSMEGYQR_.2	168781	171824	177679	210264	164890	163911	543469	646734	691850	2
_ANS[Phospho (STY)]DLS[Phospho (STY)]ADSMEGYQR_.2	63235.8	17313.2	18794.5	39788.6	31855.7	17756.7	41487.5	43923.9	44090.2	2
_DVAPKS[Phospho (STY)]PTKDVAPR_.2	84110.1	154085	131194	76495.1	111716	92203.3	238141	104510	103225	2
_DVAPKS[Phospho (STY)]PTKDVAPR_.3	54718.7	24495.2	37163.6	33645.5	28683.2	38607.8	71233.9	67744.6	74723.1	2
_IVPDEDLS[Phospho (STY)]DGQLR_.2	75967.4	72223.7	81656.7	92408.6	93104.7	92052.3	234016	283825	284230	2
_GHS[Phospho (STY)]AAEPEIR_.2	4370.6	4819.51	2959.78	2670.61	1240.88	1238.63	14138.2	10897.6	7955.72	2
_AVAPKS[Phospho (STY)]PTKEVAPK_.2	7047.3	16230.1	11201.5	6205.44	10152.9	7624.83	31444.8	7270.8	7163.32	2
_VGRPSLAAKS[Phospho (STY)]PS[Phospho (STY)]PSK_.2	44813.2	60849.2	54137.5	23753.5	28580.4	26166.9	86959.4	48829.5	45737.9	2
_RLWS[Phospho (STY)]VGDDREDGPR_.3	83221.6	63597.2	76396.3	28828.1	62997.1	79087.4	161679	183667	146287	2
_LWS[Phospho (STY)]VGDDR_.2	7127.41	8862.07	8422.81	3952.86	5858.42	4443.3	184168	183722	100941	2
_LRT[Phospho (STY)]LS[Phospho (STY)]TEDSGPR_.2	6603.11	8278.39	9026.47	6611.94	6353.93	6869.96	24963.5	28034.8	27846.6	2
_LWS[Phospho (STY)]VGDDREDGPR_.2	265346	226628	241782	389858	333279	294590	915446	976144	991610	2
_LWS[Phospho (STY)]VGDDREDGPR_.3	23210.2	21908.6	27867.2	29422	22623.9	36220.1	67104.1	87156.3	39982.9	2
_KAS[Phospho (STY)]LDMPVIK_.2	70573.6	67223	74206.3	73054.2	71015.8	73830.8	90358.6	97919	110694	2
_KAS[Phospho (STY)]LDM[Oxidation (M)]PVIK_.2	1159.01	457.909	1670.89	1164.04	346.262	331.043	8155.93	5900.23	6086.33	2
_S[Phospho (STY)]ALIAQWEQR_.2	9928.36	9172.68	9634.91	2823.41	2943.89	4441.01	45007.7	46794.4	47967.2	2
_VAAES[Phospho (STY)]DEELFDGVDNPAAAGAAT[Phospho (STY)]PTADER_.3	31364.6	16745.1	45984.2	12434.2	10855.4	14013	183952	75360.4	141486	2
_DLDLGPSGNTEPGS[Phospho (STY)]PGSHESTR_.3	1.09364e+06	2125181	2.05759e+06	572552	2212815	2336361	2.40717e+06	2.93021e+06	3.20987e+06	2
_EAAKES[Phospho (STY)]PPEATPPAR_.2	137731	128613	106743	119987	106962	111736	226744	175604	166087	2
_EAAKES[Phospho (STY)]PPEATPPAR_.3	3857.32	4526.77	3187.87	5195.76	4271.97	6119.55	1299.49	13237.3	15085.3	2
_SFS[Phospho (STY)]KESSSAADTR_.2	45304.4	51909.4	39719.4	35108	33254.9	27296.8	150065	84154.9	81923.8	2
_VPLLLS[Phospho (STY)]DNDDERVPLAAEK_.3	10814.5	11145.5	11825.6	14190	13246.6	10322	15801.6	19983.3	19162.5	2
_S[Phospho (STY)]VPLTAPPPATLPR_.2	12203.6	14210.7	11665.1	22352.6	22229.8	21582.2	232115	173261	181160	2
_S[Phospho (STY)]LQGEDLLDR_.2	24184.5	15273.2	20463.6	19409.5	31038.4	19891.9	165587	113847	186984	2
_LGMLS[Phospho (STY)]PDGMC[Carbamidomethyl (C)]K_.2	14789	15571.9	13945.6	14522.2	14784.2	13766.3	18336.4	17068	20776.1	2
_VLKPGDLT[Phospho (STY)]PEQNR_.2	107141	112446	113952	151674	134960	131798	302757	261131	265133	2
_S[Phospho (STY)]IDGGVPDPVR_.2	43324.7	38726.2	38334.7	25045	27333.3	23777.6	43917.4	42726.9	42857.6	2
_TSLPT[Phospho (STY)]PPASR_.2	27299.2	32038.3	36777.5	40314.7	24360.1	37309.7	103314	86306.2	91202.8	2
_EAS[Phospho (STY)]PPPLPPR_.2	55155.2	58769.9	61761.4	48728.1	84575.4	34100.3	109327	100057	111333	2
_T[Phospho (STY)]RS[Phospho (STY)]PPPLPR_.3	108507	45308	83413	61585.4	39454.7	75463	19170.8	107742	147918	2
_KEESTPAS[Phospho (STY)]PPKEAASQQTQDAK_.3	13269.4	14141.6	13218.4	17112.1	14274.5	13689.8	28791.2	18682.9	15673.3	2
_EREPS[Phospho (STY)]VVKVDK_.2	22950	36449.2	29552.9	25001	33651	28832.9	73946.6	38569.2	35645.3	2
_EREPS[Phospho (STY)]VVKVDK_.3	13343	1020.48	5055.05	9750.63	5552.47	10363	1295.6	22393.1	24414	2
_GPPPLHGSQQS[Phospho (STY)]PPLTVLVPVLR_.3	40496.3	42996	35229.2	30665.5	31390.8	29876.6	48828.2	42833.8	44464.5	2
_S[Phospho (STY)]VPAPLTQAGDR_.2	69206.1	73195.9	72442.4	88186	64631.6	46552.6	150926	144840	139424	2
_INS[Phospho (STY)]PQHVSEQITR_.2	7836.65	11811.5	9824.1	6213.15	11926.2	13146.3	23520.7	22089.6	21034.1	2
_DFNS[Phospho (STY)]EPELNAPEPDLAR_.2	108344	106313	97760.9	105364	104840	90817.6	160956	116512	125257	2
_S[Phospho (STY)]LEALDASADELQR_.2	107978	87698.1	95627.9	101477	96698.6	88854.1	375649	320188	348321	2
_ASES[Phospho (STY)]MDS[Phospho (STY)]EEDDAASMLR_.2	55599.3	6381.94	1628.24	43429.7	46771.1	4555.95	233317	56236.7	192962	2
_RTS[Phospho (STY)]PEPLANSHHSPTGMDC[Carbamidomethyl (C)]AAGDTTVGER_.4	95593.1	111699	169114	64448.9	99001.6	126475	124540	153705	174261	2
_QS[Phospho (STY)]LMLTDEQR_.2	12227.8	16846.6	9377.48	16300.2	22050.2	18570.2	220302	243688	236884	2
_LLDLPLQPPS[Phospho (STY)]PLLR_.2	94615.7	75116.5	68424.1	59597.2	84351	97938.5	107789	165042	139619	2
_VRPSS[Phospho (STY)]RVS[Phospho (STY)]QDGR_.3	117559	65984.9	14410.9	33898.3	19776.5	5654.65	7962.54	195343	183472	2
_RDS[Phospho (STY)]VDTSSAATEPR_.2	26287.3	28561.4	23684.3	43171.1	35067.9	29974.6	184409	114172	121272	2
_GHES[Phospho (STY)]DDEWR_.2	24801.1	27399.9	22939.4	39619.3	26981.1	27948.2	48597.8	69980.4	74758.3	2
_GTVAEPDS[Phospho (STY)]PVAHHK_.2	3430.28	5666.9	6449.52	3814.67	6663.92	5784.48	25957.5	5932.82	5836.28	2
_DLS[Phospho (STY)]PPHAQQK_.2	46592.1	60638.2	58739.8	37762.8	44452.7	38719.1	93776.1	64061.2	65683.5	2
_GRPLS[Phospho (STY)]ADDIR_.2	8570.95	6840.53	10336.3	10511.7	13844.4	13033.6	79039.6	76230.7	76102.6	2
_RVT[Phospho (STY)]VGDAPLGLR_.2	16271.6	15172.6	12195.5	19362.1	17862.2	17676	42426.8	40957.6	52030.3	2
_STS[Phospho (STY)]KPTHEPSVEEGSK_.2	29894.3	34315.5	25178.9	20171.6	61076.2	27290.6	303422	58399.2	57213	2
_RGS[Phospho (STY)]GGEPPDRPPQSER_.2	902.826	3189.08	2045.95	2399.95	3442.98	2921.46	26035.8	3808.66	3185.64	2
_VAHYDALAAPPPPAS[Phospho (STY)]A_.2	3.91546e+06	4.79867e+06	4563852	2.51372e+06	4.21658e+06	4300447	5.83786e+06	5755881	6.4262e+06	2
_GGS[Phospho (STY)]GDEEEKPAAAK_.2	2314.27	3709.2	5104.14	1295.27	574.187	1273.13	2656.84	2907.94	7302	2
_TLVGDDIS[Phospho (STY)]PR_.2	1.15414e+06	1.2356e+06	1.24842e+06	1.25232e+06	1.10497e+06	1.08146e+06	1.09189e+06	1.26758e+06	1.3631e+06	2
_TPSPSPLPAISPT[Phospho (STY)]R_.2	1503.43	2002.28	2501.13	5991.46	4934.92	6051.77	17815.7	21196.2	24576.8	2
_MTS[Phospho (STY)]ISMATPIIK_.2	6979.97	6847.99	7111.95	14707.6	12345.7	13476.1	122124	114738	119891	2
_STS[Phospho (STY)]SVTPVVLR_.2	107852	103018	93887.9	83308.3	78380.5	79686.3	286613	277213	345386	2
_RMPDEC[Carbamidomethyl (C)]VVPGVC[Carbamidomethyl (C)]TNPELFASPS[Phospho (STY)]DEGD_.3	66208.6	40224.7	51142.1	38317.6	41005.3	35629.9	56484.6	60972.5	51996.7	2
_SGRPELDHQQS[Phospho (STY)]LGNIEEAEER_.3	279104	238803	197816	279927	263777	257616	776595	796227	734896	2
_GS[Phospho (STY)]LLDISDDGSGR_.2	37223.6	37524.6	40111.8	69589.1	55544.8	65825.1	206513	169076	320958	2
_TSLGS[Phospho (STY)]TENVAR_.2	59482.7	61288.2	57677.2	88192.2	91380.3	85004	194992	199538	175259	2
_AES[Phospho (STY)]PEPQRPEGAGATEALVR_.3	166555	171836	187805	39503.4	137121	143453	305628	368132	388127	2
_S[Phospho (STY)]LPTTPEPR_.2	29128.4	28336	27417.9	47192.3	35183.5	29781.2	178317	139804	142004	2
_RLS[Phospho (STY)]GAPPALR_.2	2455.26	3417.43	849.713	8682.42	9166.69	9168.27	38089.2	32952.5	36949.5	2
_KLS[Phospho (STY)]QQHEDDVEK_.2	1722.73	414.736	696.688	402.405	1682.49	1042.45	7123.64	5092.73	4502.95	2
_AQSMS[Phospho (STY)]GAHLSNEDR_.2	36210.2	43649.8	38159.5	31169.9	27444.3	27013.9	107136	87746.7	97441.5	2
_RKS[Phospho (STY)]EEFELLQAQLQSLSGDLTR_.3	60031.7	58806.8	38971	67396	56636.1	52035.7	144505	133802	123572	2
_DDYHADSIS[Phospho (STY)]AVEELIR_.2	204178	202232	203639	406102	401175	384364	2757035	2.80826e+06	2.51708e+06	2
_RPDDS[Phospho (STY)]DSDIAGTLSDGDQEWR_.2	308602	387210	465818	287809	338587	237032	460255	374278	417267	2
_TPS[Phospho (STY)]FTTR_.2	95072.9	81009.4	94976.2	187533	163788	165051	1.11978e+06	1.56492e+06	1.55283e+06	2
_TPS[Phospho (STY)]FTTR_.1	42829.2	47682	52534.8	92248.3	96264.5	88362.3	990971	673294	646764	2
_LVASSPSPQKS[Phospho (STY)]PK_.2	4191.69	3026.31	4269.65	6283.33	7862.58	8224.82	28368.7	16885.5	18440.8	2
_RRS[Phospho (STY)]PS[Phospho (STY)]PGR_.2	4089.26	10309	10525.7	4544.57	5334.7	3619.39	14720.1	4627.74	7175.62	2
_RLS[Phospho (STY)]AIEDMILR_.2	15863.3	15573.3	17168.9	20424.6	20204.2	18001.9	29236.7	39355.2	39471.2	2
_S[Phospho (STY)]VEAPLPVSK_.2	41979.2	45967.8	41127.2	43985.4	39756.8	35844.9	69308.4	70451.7	71159.4	2
_DLQS[Phospho (STY)]EDEGDGGDSVAVGR_.2	566212	515335	510147	582494	550134	517774	724779	958951	489714	2
_KDES[Phospho (STY)]S[Phospho (STY)]EAEEAASDLLEALSHYTNR_.3	112932	106752	107180	131222	129090	135698	197973	239875	197683	2
_APS[Phospho (STY)]PGEAIQR_.2	452372	380207	277926	386231	270932	246146	797435	562996	533682	2
_IKAPES[Phospho (STY)]PEIIEDGSLSSDR_.2	248232	194969	203492	256381	192784	214135	262336	284318	350325	2
_APTAVTESLPSQDIQEAGPSSAIS[Phospho (STY)]DDEDDVTK_.3	4676999	4738764	4.37404e+06	4.53108e+06	4.37973e+06	4343252	8669713	5723423	6564439	2
_RLS[Phospho (STY)]PQEAFPVDLQSGTAVGSDPR_.3	15202.8	8824.39	8970.62	12809.1	11665.8	8453.2	14549.1	17546.1	16965.8	2
_S[Phospho (STY)]LDDDPDKGLVGESEWDK_.2	73956.7	84740.4	78405.5	58091.3	63537.1	45481.8	170869	163660	185363	2
_VKS[Phospho (STY)]PSSASGHIGR_.2	36300.9	119248	75000.6	29252.3	52079.2	49376.4	315741	28915.1	27127.9	2
_LVFS[Phospho (STY)]DEDEAGGGGR_.2	1.15721e+06	1.29081e+06	1.24288e+06	1143276	1005669	936426	1.18861e+06	1.41131e+06	1.41109e+06	2
_ILLSELS[Phospho (STY)]R_.2	49034.1	52922.2	52808.8	123863	141720	147887	2.26557e+06	2.21243e+06	1.50836e+06	2
_DVLDIEQFS[Phospho (STY)]TVK_.2	36413.6	42422.2	30404.9	51252.8	57629.8	44875.8	39079.9	42367.9	41490.5	3
_S[Phospho (STY)]PHMNNEEPIELAHFPGARPPKPTEIPK_.4	84873.9	149109	141378	164406	279114	276711	69020	146256	147789	3
_S[Phospho (STY)]PHMNNEEPIELAHFPGARPPKPTEIPK_.5	23546.5	29908.6	33513	57114.4	71651.1	75235.3	8337.26	22422.2	17734.4	3
_SDVS[Phospho (STY)]GVSDHDVAALSGALR_.2	35760.5	38964.8	32556.2	56732.5	50091	46341.2	39255	28034.8	33644.9	3
_SKLEDS[Phospho (STY)]DS[Phospho (STY)]DS[Phospho (STY)]GPEDRNPPAK_.3	1.20587e+06	626925	726805	1.55165e+06	1.02582e+06	1079992	247390	1306757	1.07967e+06	3
_SKLEDSDS[Phospho (STY)]DS[Phospho (STY)]GPEDRNPPAK_.3	171971	146149	197793	601631	285090	362878	11908.1	79157.8	146407	3
_LEDS[Phospho (STY)]DS[Phospho (STY)]DS[Phospho (STY)]GPEDRNPPAKK_.3	3082.75	1210.78	1493.54	3739.39	1324.27	1838.91	2202.94	2454.71	1951.16	3
_S[Phospho (STY)]LPVYPTSPTIK_.2	412053	392073	398632	626153	600157	597284	408991	364495	433445	3
_DNEKT[Phospho (STY)]QAALDAITEAAK_.3	458219	477346	497010	574023	632764	685895	441195	476632	426694	3
_LGPPAVGLPHS[Phospho (STY)]GS[Phospho (STY)]S[Phospho (STY)]S[Phospho (STY)]AER_.3	1631.21	1061.89	1346.55	3314.68	681.034	1525.15	1524.69	1142.01	1333.35	3
_VPDSTYEMVGGLDK_.2	5833.31	3992.48	4652.69	15227.2	11676.5	15030.6	8505.37	3205.71	4646.44	3
_TLS[Phospho (STY)]PPPSVVLPTLK_.2	32492.6	31496.4	30500.2	36862.8	37735.7	37299.2	29536.6	32955.6	26117.7	3
_RAS[Phospho (STY)]LAFVGPDVAQLVK_.2	3117.92	3399.32	2570.57	7903.94	5180.16	4483.2	1859.94	1543.49	1227.03	3
_EQVVSAPS[Phospho (STY)]PDEDAPK_.2	267578	254528	262803	520052	429070	407941	261952	273685	301344	3
_RES[Phospho (STY)]PSPSPTPPLPEK_.2	208927	219353	206369	288916	245469	248247	225080	213012	214904	3
_VEVLAHS[Phospho (STY)]GDESSGSK_.2	26835.8	35834.9	28479	36145.7	34021	32625.7	37623.6	29062.3	27625.2	3
_RLS[Phospho (STY)]DLFDDER_.2	44943.9	45979.2	43122.4	49884.1	54815.4	53051	54160.8	36698.7	29400.2	3
_[Acetyl (Protein N-term)]STT[Phospho (STY)]PDLLPAEAPAPR_.2	1.22672e+06	1.33167e+06	1.43661e+06	1.74314e+06	1.74263e+06	1.78199e+06	1.59741e+06	1.46796e+06	1.72686e+06	3
_AEGSAAS[Phospho (STY)]GDGDESR_.2	2270.95	5109.6	6958.82	5131.45	5325.7	4937.21	5676.07	3736.93	4162.71	3
_HSKS[Phospho (STY)]EPLLLLLPSR_.3	197892	234747	223301	400596	471812	462635	310408	389394	376328	3
_IC[Carbamidomethyl (C)]HTVVLHDPFDDPPNLELPDAS[Phospho (STY)]PEPTLEMLQSDR_.4	47589.6	47562.2	46180	82340.4	75916.3	81853	48888.7	52070.1	55721.3	3
_RENERHS[Phospho (STY)]QS[Phospho (STY)]EPESTDR_.4	4013.62	2601.53	2905.59	4870.44	3119.85	3995.14	1874.15	4581.85	4007.7	3
_SEAVDVTPPTSVDRPAS[Phospho (STY)]PESPK_.2	57168	48291.2	52729.6	113997	65786.7	89892	66784.5	66012.7	66398.6	3
_KTEDAS[Phospho (STY)]DEDTPVVAAASSR_.2	93955.5	102334	86398.9	107734	87419.9	97576.9	102388	88464.2	88102.6	3
_DADSKS[Phospho (STY)]PAQS[Phospho (STY)]PTHPPASATPATR_.3	1.15404e+06	928803	704671	1.62947e+06	1215613	1.07834e+06	961375	743172	686520	3
_S[Phospho (STY)]PAQS[Phospho (STY)]PTHPPASATPATR_.2	104567	146913	140226	153134	177052	143936	180625	128299	131653	3
_VPS[Phospho (STY)]PQPPMPWFGMDIGGTLVK_.3	3964.48	4046.06	3092.64	4323.35	7074.02	6513.8	3142.61	3560.98	1450.6	3
_GS[Phospho (STY)]PNTLAYR_.2	53895.9	60336.5	65420.9	67107.2	67867.7	64086.2	59568.8	54902.1	49550.5	3
_[Acetyl (Protein N-term)]METAGDDKS[Phospho (STY)]AGGPLEPSLK_.3	43394.5	41732.6	40070.8	65836.3	65489.1	37322.5	14444.5	49131.6	31788	3
_EAELALGS[Phospho (STY)]PERR_.2	35356	31243.7	33826.7	45986.3	38295.2	43612.1	30147	29175.4	25453.5	3
_SPEEVTGVKS[Phospho (STY)]PDPETWTVPLDTGR_.3	87938.5	90633.8	75691	97203.4	100162	103121	82800	103502	99193.2	3
_LGAIVGAPSTYIESLPAC[Carbamidomethyl (C)]VK_.2	8182.49	6954.83	7686.11	14452.1	15136	12550.7	11910.5	3526.17	10588.2	3
_DLEEYMS[Phospho (STY)]DDEDPSR_.2	447300	414267	430783	532766	541125	494411	431345	396456	466234	3
_KDLEEYMS[Phospho (STY)]DDEDPSR_.2	268899	111904	286507	345748	287168	281252	181872	95363.8	206591	3
_LQDLDLS[Phospho (STY)]DDEGS[Phospho (STY)]DGEGYEDSKPVR_.3	4.85555e+06	5213752	4907419	6456588	6581199	6070854	6.84007e+06	6498600	2.82329e+06	3
_FQTLGSDDDAEDS[Phospho (STY)]EGS[Phospho (STY)]EKDGK_.2	292648	631844	458541	443017	589733	634984	526732	594979	458485	3
_RGQRPGSQTQDDDGAGS[Phospho (STY)]PGS[Phospho (STY)]GGGGGGGGQSR_.4	12606.6	8627	5407.94	15583.7	13832.5	12577.6	11373.1	13998.4	12685.8	3
_EGSTYIEPEGLEDEHLPK_.3	561.442	234.491	492.123	6670.54	7039.07	8651.08	39.3518	2.64614	76.0574	3
_IYT[Phospho (STY)]HQVVTR_.2	53280.9	62606.8	61479.2	70014.7	75270.7	82604.2	57357.8	59215.9	55576.4	3
_RVTDEDESLLDSHEVSSVAS[Phospho (STY)]LDR_.3	25413.8	36277.4	31125.8	42048.7	42498.1	42947.5	26612.4	25089.2	29777.3	3
_ENAQGS[Phospho (STY)]PTPPSEDDHGASATHGHR_.3	185406	325441	218645	201318	330839	298586	529936	144151	108155	3
_ENAQGS[Phospho (STY)]PT[Phospho (STY)]PPS[Phospho (STY)]EDDHGASATHGHR_.3	74646.3	71964.2	48650.9	104443	95501.3	65103.7	70273.2	72248.1	69130.2	3
_TPSSQPAKPVAQQQIPLS[Phospho (STY)]PQTSVTSQVGR_.3	121246	116516	125975	139029	141291	146586	134513	125902	143124	3
_TPSS[Phospho (STY)]QPAKPVAQQQIPLS[Phospho (STY)]PQTSVTSQVGR_.3	120424	116814	124033	139010	142791	146572	130093	125927	143389	3
_VKPDFEES[Phospho (STY)]DNDQNPENK_.2	252348	307867	281899	342841	368011	386905	293652	284158	268001	3
_VKPDFEES[Phospho (STY)]DNDQNPENK_.3	18675.6	6060.49	10429.4	25526.8	11456.9	18879.5	3342.71	19773.1	28305	3
_LGAT[Phospho (STY)]PPLS[Phospho (STY)]PIDMR_.2	831710	801335	850797	1.08458e+06	1.22833e+06	1.16322e+06	1.09834e+06	968856	972502	3
_MKAPT[Phospho (STY)]PVSSSTGGTGDR_.2	11447.2	8738.99	5561.38	11378.5	11574.6	11138.5	11537.1	5884.23	5973.64	3
_VS[Phospho (STY)]ANFQDIER_.2	20474.9	4628.97	366.022	1183.41	27988	13146.1	8000.15	5336.84	1847.8	3
_[Acetyl (Protein N-term)]SC[Carbamidomethyl (C)]AQDTVSENDATS[Phospho (STY)]PPAK_.2	968751	1.19093e+06	1.15733e+06	1.4703e+06	1.38032e+06	1.40298e+06	928006	1.19986e+06	1.22693e+06	3
_EDSAVLLRS[Phospho (STY)]PVAK_.2	17760.9	14899.9	16872.2	24685.3	18553.4	19700.8	18393.1	16853.7	17332.6	3
_RPTTETEDDS[Phospho (STY)]DGLPEEK_.2	462646	517489	477913	721020	657354	688356	397511	445739	433632	3
_DLLNLSGFS[Phospho (STY)]PAK_.2	4769.43	4194.56	3619.7	9063.01	3900.27	6481.64	4118.13	3076.17	2256.45	3
_VKS[Phospho (STY)]PDLRPVQR_.2	22784.3	31023.3	30219.3	26487	34331.3	29515	43848.5	26515.4	17346.5	3
_VIHDNFGIVEGLMSTVHATTAT[Phospho (STY)]QK_.3	20226.6	42219.5	17608	60783.5	74644	26890.9	35502.7	69689.9	40471.5	3
_SRS[Phospho (STY)]PGFSPR_.2	36765.6	34253.2	39278.1	106121	132314	104900	60393.4	51436.4	52526.8	3
_SPGFS[Phospho (STY)]PR_.2	226557	187841	209171	615738	421342	396336	123364	257159	266462	3
_SPGFS[Phospho (STY)]PR_.1	89557	97288.6	100076	214796	177100	171957	69310.1	82464.5	83047.2	3
_S[Phospho (STY)]RS[Phospho (STY)]RS[Phospho (STY)]PGFSPR_.3	37582.7	4657.8	9856.02	29914.7	14667.8	17060.2	1489.95	20860.3	28954.9	3
_IS[Phospho (STY)]PTTSQSVEAPR_.2	235722	251224	240596	371045	360794	341732	298840	279751	269848	3
_LPS[Phospho (STY)]PLLSPLRPESVAER_.3	16045	15290.9	17221.9	30987.8	31152.7	29683.5	16824.9	17381.2	16071.2	3
_LPS[Phospho (STY)]PLLSPLRPESVAER_.2	14563.8	12559.4	10554.9	26078.9	28537.5	28674.6	27470.1	18236.4	20321.6	3
_LDPETGADGAAPVDGVADAGGS[Phospho (STY)]PQQQR_.3	361182	353634	290447	324305	352264	406402	242950	397213	387852	3
_RAS[Phospho (STY)]DGC[Carbamidomethyl (C)]PSVSPHR_.3	11165.2	2301.75	5293.81	23276.9	11144.9	16855.1	2068.65	17576.2	13694	3
_RFS[Phospho (STY)]DFLGLHEK_.3	231252	226163	260756	369135	369301	363145	55491	174102	177547	3
_RFS[Phospho (STY)]DFLGLHEK_.2	53615.2	40149.3	40564.7	78206.9	70168.1	66204.9	71310.7	20143.9	42360.1	3
_S[Phospho (STY)]LEDIYPFSYPIK_.2	31741.7	26858.7	32145.3	38785.4	34627.9	30470.4	21963.6	35221.9	32847.5	3
_IKS[Phospho (STY)]LEDIYPFSYPIK_.2	33027.7	29181.7	32435.3	59151.2	61159.1	57090.6	41915	38695.7	34372.6	3
_YYGHS[Phospho (STY)]MSDPGTSYR_.2	2.17981e+06	2.71114e+06	2.66687e+06	4.87128e+06	4180916	4.03722e+06	2640186	2.11437e+06	2.17452e+06	3
_S[Phospho (STY)]RS[Phospho (STY)]PADYDRER_.3	97481.9	6726.02	13810.4	102831	65133.5	27436.4	25435.6	24507	26364.1	3
_DAS[Phospho (STY)]PQGVHSWIK_.2	35559.1	30750	24471.5	49713.5	46280.1	40194.9	20071.6	10594.9	20723.8	3
_EGS[Phospho (STY)]DDDESFHDALRPIC[Carbamidomethyl (C)]MEDFTNALAK_.3	23078.3	15571	8063.66	35892.8	30081.1	24552.5	28593.8	31669.6	21642.9	3
_SHDISLKS[Phospho (STY)]PEIAK_.2	14855.5	9780.73	12318.1	38792.1	17260.6	28026.3	21244.7	14478.4	7712.11	3
_LGS[Phospho (STY)]DGAEASTDAMK_.2	95117.7	102407	106685	193937	166312	160465	71717.8	92604.8	97332.8	3
_LLREES[Phospho (STY)]ADDLR_.2	375155	344381	348924	448269	409544	397320	403364	369134	406937	3
_EVAAKEEPEEQEES[Phospho (STY)]EDEGADEEGK_.3	4182.51	3057.17	1931.83	12573.5	6750.54	11075.9	3792.02	8322.03	5325.68	3
_VALS[Phospho (STY)]DDDDS[Phospho (STY)]PPLTPPMTLLK_.2	1.80457e+06	1.92748e+06	1.81936e+06	1.92424e+06	2.01137e+06	1.93912e+06	1.98293e+06	1.78075e+06	1.66505e+06	3
_KVITLSSS[Phospho (STY)]LNQDVK_.2	23623.6	56300.1	39961.8	248676	218897	114118	70552.2	143419	195524	3
_LVSS[Phospho (STY)]PTASSSVNK_.2	3953.35	3886.48	3819.62	5569.36	6665.76	5845.25	7426.31	4056.53	4674.14	3
_SSS[Phospho (STY)]WPDLAALR_.2	109630	270088	268115	298356	325107	299557	260711	247965	284583	3
_VLC[Carbamidomethyl (C)]AGSQALANTISQNLDHIQLES[Phospho (STY)]D_.3	33007.1	34890.6	36721.9	42078.2	42520.3	49111.6	21746	31639.4	32871.2	3
_GDLSPYDDS[Phospho (STY)]QEERPR_.2	329656	342338	274454	402328	371224	355720	281348	254659	251694	3
_MQPPDS[Phospho (STY)]PRPAPPS[Phospho (STY)]PGGPR_.2	913482	1.00529e+06	926903	1.82061e+06	1.31519e+06	1.32071e+06	1.10852e+06	918269	942682	3
_MQPPDSPRPAPPS[Phospho (STY)]PGGPR_.2	508949	577324	537054	951676	642569	636182	618325	478040	408273	3
_VVAS[Phospho (STY)]PPAAPVAPQPQK_.2	21287	22410.8	21044.3	31236.5	30760.6	29025	24053.1	23285.3	25148.5	3
_LAAEGPPTDGDAKPTAVPVAS[Phospho (STY)]PVMR_.3	75486.1	73124.8	72994.8	125495	126276	135808	63198.9	57097.6	50996.2	3
_SIS[Phospho (STY)]PPPAFASPSAR_.2	111009	118334	119711	158298	164686	171075	151304	135108	167501	3
_FPHPVTTPS[Phospho (STY)]PPMTR_.2	1.03137e+06	990618	940477	1.4546e+06	1.2687e+06	1.24386e+06	717549	717896	1.04975e+06	3
_RS[Phospho (STY)]PISNNLSELDNLLEDLNTAK_.3	87423.3	100116	97430.4	142658	151467	155748	92441.1	82875	102007	3
_MS[Phospho (STY)]RPIS[Phospho (STY)]PDLSPLHEPNSAK_.2	120906	120753	121060	180574	155379	130185	51078.2	84250.3	150195	3
_MSRPIS[Phospho (STY)]PDLSPLHEPNSAK_.3	19359.6	15495.4	17427.5	33182.1	34773.9	38723.5	21710.4	23208.2	9494.27	3
_PIS[Phospho (STY)]PDLSPLHEPNSAK_.2	6364.46	3596.53	3349.91	11992.6	9311.23	10657.6	8016.7	7973.81	11904.7	3
_TQIINHIGS[Phospho (STY)]K_.2	91466.4	95998.1	95940.5	133392	142795	140865	126350	126310	123394	3
_IGHHS[Phospho (STY)]TSDDSTAYR_.2	528763	1.12433e+06	757710	755524	1.93415e+06	1.04497e+06	2.39389e+06	540107	445216	3
_IGHHS[Phospho (STY)]TSDDSTAYR_.3	289597	155366	192045	742594	495212	566603	237388	441860	343989	3
_DAAGS[Phospho (STY)]PDDTSSLPTPHK_.2	25509.9	27563.6	27322.3	32221.7	28657.4	28518.8	26280.4	24973.4	24517.6	3
_ANS[Phospho (STY)]PAAADAPAPAPAVPSAEPSAEEGSTPSKPAPR_.4	11361.3	10997.5	8761.52	12209.2	14246.1	15961.2	14813.4	11029.9	13002.1	3
_MTEQAHPAAS[Phospho (STY)]PTGSTASSPTEK_.2	24360.6	43234.6	40964.9	33420.2	55256.6	44536.2	47571.2	30688.3	13805.4	3
_MTEQAHPAAS[Phospho (STY)]PTGSTASSPTEK_.3	7846.63	6241.68	4636.73	12407.4	10657.6	8907.78	5744.36	4778.67	6710.06	3
_VSPAASTTTTAAS[Phospho (STY)]PILR_.2	23149.2	25270.9	26930.9	48665.5	43953.9	46605.6	24012.3	19472.7	23186.1	3
_EWVC[Carbamidomethyl (C)]ERDS[Phospho (STY)]PAPK_.2	55516.6	60980	59294.1	107211	109547	106648	55205.5	49566.3	51722.8	3
_MTEHDSGVTDEHHS[Phospho (STY)]S[Phospho (STY)]GS[Phospho (STY)]DDDRR_.3	3528.83	8794.39	2449.48	10963.9	7068.07	9873.75	13602.2	3544.9	2863.41	3
_RYS[Phospho (STY)]DPPVFYPQVDGAAALK_.3	177200	127016	200478	260348	238357	243106	83726.6	131553	126094	3
_NSTYSDKFK_.2	1058.81	3279.24	2169.03	9252.51	12569.4	8254.28	3302.61	183.708	1743.16	3
_VAAT[Phospho (STY)]PDLS[Phospho (STY)]PIKDIVGSVESASK_.3	3103.57	4060.06	3047.03	4016.38	2572.68	4011.77	4801	1210.25	4266.35	3
_S[Phospho (STY)]LGDDS[Phospho (STY)]LPIDVTR_.2	47374.7	52831	65601.9	88859.7	104673	80135	89157.1	74002.9	55023.8	3
_ETPGGVIEVVEVTTHEVSKPAS[Phospho (STY)]PGLLSK_.3	109795	98986.3	104391	144586	134979	134432	106150	108962	83378	3
_ETPGGVIEVVEVTTHEVSKPAS[Phospho (STY)]PGLLSK_.4	13907.4	17460.8	15684.1	22315.8	21832.8	24294.8	11763.6	15313.6	13538.6	3
_AANS[Phospho (STY)]EPTLHVLLPTK_.2	58707.7	61159.1	62681.4	95345	93255.4	98279	42067.7	36515	41603.1	3
_DDS[Phospho (STY)]QDSSAMEYMK_.2	16880.1	42262	30022.2	56946.4	37752.3	24926.3	31246	39076.9	43406.9	3
_FEPGDKNHS[Phospho (STY)]LKGS[Phospho (STY)]K_.2	560.427	564.067	556.787	2579.59	2780.33	620.131	1444.2	452.549	948.372	3
_LTMAPS[Phospho (STY)]PTPSHSK_.2	119229	125270	126936	170677	177429	171034	182023	154082	151104	3
_ESHGS[Phospho (STY)]PHSSISSNSSTPSSSK_.3	5377.74	8293.52	10763.9	12594.3	9143	19652.5	13716.8	11169	8537.18	3
_VEEVSSSS[Phospho (STY)]PATSPVSPK_.2	963655	872666	918160	1.75155e+06	1.45871e+06	1.60513e+06	1.44854e+06	1.16233e+06	1.15192e+06	3
_EAS[Phospho (STY)]PPLC[Carbamidomethyl (C)]HVELR_.3	16761.6	18064.5	19036.6	13062.6	23853.8	28225.1	19373.5	20107.9	19740.7	3
_RGSS[Phospho (STY)]PLT[Phospho (STY)]PPRK_.3	79015.8	9876.93	44446.4	102278	89463.9	76649.6	74972.8	74468.8	75476.8	3
_QEPSSAVEKS[Phospho (STY)]PLGLDR_.2	24116.8	18488.4	16144.1	33550.5	27232.4	27861	8298.89	15527.4	15578.3	3
_RKS[Phospho (STY)]QQESAAVAGR_.2	267.863	449.933	1459.46	2519.8	4832.45	153.196	2122.92	465.809	1516.26	3
_NWLDDGDS[Phospho (STY)]PPR_.2	305327	1.28937e+06	1.67538e+06	1.37954e+06	514380	1.79348e+06	535819	694650	1668825	3
_SSLS[Phospho (STY)]PLSK_.2	423122	421813	443142	572528	577233	550394	568237	622657	416625	3
_SSLS[Phospho (STY)]PLSK_.1	104240	69601.8	121778	190027	187075	176528	209654	140335	146339	3
_DTGKEPS[Phospho (STY)]PEFQVQR_.2	775128	712158	691346	1.20158e+06	994438	963982	853589	790711	829122	3
_DTGKEPS[Phospho (STY)]PEFQVQR_.3	47849.3	42337.1	53361.6	79848	71991.1	87704.8	39168.2	62092.3	85016.4	3
_AGS[Phospho (STY)]PGQQC[Carbamidomethyl (C)]AGGR_.2	957.793	985.367	4485.56	8228.06	3602.66	2319.49	2276.14	1037.24	3515.03	3
_C[Carbamidomethyl (C)]ARPPLPC[Carbamidomethyl (C)]PPS[Phospho (STY)]PPAS[Phospho (STY)]PHR_.3	17539.5	16904.7	14401.3	27881.1	44935.6	45473.1	23987.7	17824.9	18015.9	3
_C[Carbamidomethyl (C)]ARPPLPC[Carbamidomethyl (C)]PPS[Phospho (STY)]PPASPHR_.3	6855.34	6648.53	6751.93	41936	39501.4	41554.9	11789	8534.27	9666.79	3
_IGHHS[Phospho (STY)]TSDDSSAYR_.3	394299	153665	243411	735802	467321	549887	299508	501061	428781	3
_TWT[Phospho (STY)]FC[Carbamidomethyl (C)]GTPEYVAPEVILNR_.3	82610.6	70877.8	94343.4	120216	130869	162912	94983.9	100014	181764	3
_KTWT[Phospho (STY)]FC[Carbamidomethyl (C)]GTPEYVAPEVILNR_.3	187995	206586	204551	278535	245223	260630	201252	216728	199110	3
_AAPLFPTNDQHEEHGGDRPS[Phospho (STY)]PIPK_.3	115605	115400	114250	238497	151412	136400	82054.4	67528.6	87440	3
_KAS[Phospho (STY)]EEALNVAQTK_.2	25280.6	28799.5	32163	31151.5	29065.1	30786.7	31641.8	28400.1	27859.7	3
_SAPAEPQLS[Phospho (STY)]PVDEVR_.2	61823.4	59721.4	58434.2	83020.9	80322.2	81385.9	71029	62702.3	92882.4	3
_SRS[Phospho (STY)]KS[Phospho (STY)]PFGSWR_.2	761337	762313	704929	1481976	1.55517e+06	1.40878e+06	1.00266e+06	1012390	772677	3
_SRS[Phospho (STY)]KS[Phospho (STY)]PFGSWR_.3	255997	288414	303501	23881	426512	594369	257938	337957	298901	3
_LWVAEKLPLVRS[Phospho (STY)]PDR_.3	4930.88	3145.02	2382.84	9116.86	7999.77	7507.77	3888.27	5823.35	2981.01	3
_LS[Phospho (STY)]PPLDSAAPK_.2	44068.4	47355.4	40953.3	80222.5	71085.2	70342.2	58714.8	67592.1	67036.1	3
_SASYSEDLPPPS[Phospho (STY)]PPR_.2	112267	127906	126719	202806	182381	171533	93807.6	109697	110363	3
_SVQS[Phospho (STY)]LPPSFR_.2	305457	232143	226172	449954	425692	259307	198297	195406	327000	3
_RVPS[Phospho (STY)]PANS[Phospho (STY)]C[Carbamidomethyl (C)]HNVAVSPSPTALK_.3	41902.4	39455.1	40335.6	49345.1	51745.7	49720.9	47521.4	45975.4	48738.6	3
_MQS[Phospho (STY)]PDRPNVDSHGR_.3	3185.82	1891.48	597.141	3031.79	2248.45	3645.65	1044.02	1308.86	779.179	3
_AAS[Phospho (STY)]S[Phospho (STY)]DDDDDDKDVAVSAAPR_.2	484677	548092	506781	580210	490535	503416	443849	534823	576379	3
_RQNS[Phospho (STY)]S[Phospho (STY)]RFNVSHNR_.3	4930.02	1098.48	8761.56	20937.5	15023.8	22380.2	14781.3	12946.2	13917.7	3
_S[Phospho (STY)]PAPSIAEFSMDLPSAC[Carbamidomethyl (C)]R_.2	71447.6	71003.5	61990	81894.8	82574.6	71384.8	83218.7	73167.9	66396.6	3
_AEAAS[Phospho (STY)]PLQPLIK_.2	21652.6	14895	20848.8	40121	38666.1	37952.1	15901.5	11036.6	12195.6	3
_ELEEHQVTVYQLPDC[Carbamidomethyl (C)]ES[Phospho (STY)]DEDEEIK_.3	68181.5	75156.3	71668.9	116922	114826	110596	80311.7	74686.2	91994.8	3
_RRS[Phospho (STY)]QEEVEFR_.3	33243.2	6472.84	42543.7	46054.3	36363.9	37281.2	15761.8	38282.4	49661.3	3
_RPSTQSEYS[Phospho (STY)]PR_.2	8127.67	8184.63	7263.81	11203.3	14405.4	12253.8	7777.15	8548.96	7005.35	3
_NVSSAQLS[Phospho (STY)]MGGS[Phospho (STY)]S[Phospho (STY)]REPS[Phospho (STY)]PPSTPHMVR_.3	817470	1.3776e+06	1.63791e+06	2.68392e+06	1.6604e+06	636877	1.12262e+06	909895	1.66191e+06	3
_EPS[Phospho (STY)]PPSTPHMVR_.2	13828449	14155376	13789074	27515552	20227424	24225228	11836363	9732260	10174277	3
_EPS[Phospho (STY)]PPSTPHMVR_.3	1.29081e+06	928005	1.17541e+06	594794	1.82864e+06	2.3088e+06	633543	1.00203e+06	1177327	3
_EPS[Phospho (STY)]PPSTPHM[Oxidation (M)]VR_.2	508192	631894	616025	708639	823796	865888	785072	686869	705364	3
_EPS[Phospho (STY)]PPST[Phospho (STY)]PHM[Oxidation (M)]VR_.2	698319	645588	560274	788588	703863	650194	714503	519797	516209	3
_RRS[Phospho (STY)]S[Phospho (STY)]LALQR_.2	57836.1	76443	69743.4	69102.6	80538.4	80741.6	84635.3	64161.3	61906.7	3
_IPHSHS[Phospho (STY)]S[Phospho (STY)]GFFNK_.2	15013.3	15057.5	15101.7	55949.4	40053.8	48001.6	28069.6	29008.5	27130.7	3
_KKES[Phospho (STY)]VPEIAVQEPEEAPQR_.2	3249.07	1396.04	6836.24	17837.5	10285.3	11428.4	8987.3	3480.48	9023.68	3
_PVS[Phospho (STY)]PIFK_.1	41462.4	46589.3	49603.3	95882	77310.2	78006.5	50013.1	61344.4	75652	3
_PVS[Phospho (STY)]PIFK_.2	18690.4	23488.2	24785.5	22595.7	38490.9	39045.4	23629.9	16540.1	1991.32	3
_AALGMQDS[Phospho (STY)]DDEDAEGDIDREIESMLAPK_.3	81116.8	73465.2	62265.7	77121.1	70430.9	73776	72703.2	71988.7	72345.9	3
_VPS[Phospho (STY)]DHGLLDDTVFTR_.2	4832.09	5113.03	5767.73	8507.88	8756.95	9006.02	6989.6	5422.21	3854.83	3
_GAPLT[Phospho (STY)]PPPS[Phospho (STY)]PPPSAAPLPANR_.3	67267.8	72791.7	56157.5	110916	103512	91006.8	51950	42187.9	22718.5	3
_DYT[Phospho (STY)]PTGIPIDAK_.2	162178	156823	163754	292082	299085	292109	258206	265962	227671	3
_VISPEKS[Phospho (STY)]PPR_.2	599385	732616	699931	1.03197e+06	1.27317e+06	1.11935e+06	907623	636705	614211	3
_GGS[Phospho (STY)]SSGASSSLVAK_.2	67146.1	79504.5	17819.8	81060.1	74827.1	66043.6	47650.2	53096.3	57826.4	3
_KRS[Phospho (STY)]LS[Phospho (STY)]PDHPR_.2	41701.3	136682	86098.2	85839.1	165330	204791	174939	10317.1	4400.56	3
_KRS[Phospho (STY)]LS[Phospho (STY)]PDHPR_.3	99984.5	28077.8	56646.1	154218	117031	53413.3	10033.6	51669.1	67792.5	3
_TEQPSSTGEASSASASASS[Phospho (STY)]PPKPR_.3	10017	9730.91	14851.7	22760.4	24989.9	22585.1	17092.9	18985.7	15200.1	3
_RES[Phospho (STY)]PLPGPLHVDSC[Carbamidomethyl (C)]EPISYR_.3	18674.7	12917.9	14546.2	34017.5	34671.2	32499	19696.9	6283.51	12367.3	3
_VGHFPFTHVEFIDSENPDDDES[Phospho (STY)]_.3	15636.5	15617.9	13184.4	19157.2	20137.4	18621	10987	15031.7	11565.3	3
_ADGRES[Phospho (STY)]PPASFSQLGIPTSPPGLR_.3	107275	106122	96337.3	149260	172022	165989	109722	101517	106699	3
_DTAAPTTASVSGS[Phospho (STY)]PPQVQR_.2	131157	120754	128926	230526	209535	200707	215281	173458	193466	3
_DFEHFDPQFTSEPVQLT[Phospho (STY)]PDDTR_.3	731608	715970	704845	758278	761282	702337	630135	720425	775326	3
_LS[Phospho (STY)]NPDAPPSVAEK_.2	9822.94	6755.09	6465.01	15330.2	8783.56	16212.8	4661.16	8059.5	10098	3
_ISGAGPPS[Phospho (STY)]PPSVMR_.2	31332.8	26856	29094.4	31814.8	60183	59619.6	27549.7	31203.1	32078.1	3
_APS[Phospho (STY)]DEDIPREPR_.2	56394.2	54365.8	55497.9	83999.6	84244.5	82485	38000.4	34053	34223.7	3
_RS[Phospho (STY)]PSAAATTPTPPAIAGK_.2	38223.9	45484.3	41854.1	95709.7	69291.6	72490.7	50314.7	41714.6	45570.4	3
_LMS[Phospho (STY)]PEPATKPR_.2	25339.6	27000.6	27544	56600	62420.9	65461.1	51935.2	43129	42810.9	3
_S[Phospho (STY)]PPAAGSHAKPGDAHPK_.3	3156.13	8295.06	13434	41848.9	74455.5	15301.1	6032.32	8286.21	11875	3
_S[Phospho (STY)]PPAAGSHAKPGDAHPK_.2	3891.45	10708.5	3942.66	16009	7609.47	24408.5	21636.1	7342.44	5942.91	3
_LPDPDQES[Phospho (STY)]DEDAAVVAHEPIPR_.3	3.47218e+06	3.56952e+06	3468284	4.66145e+06	4.57687e+06	4928800	3.21321e+06	3.2172e+06	2.99791e+06	3
_LPDPDQES[Phospho (STY)]DEDAAVVAHEPIPR_.2	936103	877053	880590	1.00164e+06	1.02548e+06	1.14294e+06	848266	784315	1.16837e+06	3
_LPDPDQES[Phospho (STY)]DEDAAVVAHEPIPR_.4	40623.4	59866	56216.7	83662.3	84824.1	82206.9	40093.1	42929.5	24287.9	3
_RDS[Phospho (STY)]LQIYR_.2	158980	166177	166925	218940	215042	214850	204404	196969	207195	3
_KRPAPPPPLPAS[Phospho (STY)]PPPPTIPEQEPEESTTTLGTK_.4	35380.1	41147.3	39505.5	57376.1	53625.4	57736.7	14368.1	27830.2	21965	3
_LRNPPLNPATTGQQQGSEDGASGGAGGDDERHS[Phospho (STY)]R_.4	465786	406626	401799	621794	628399	697103	350183	503828	519808	3
_NPPLNPATTGQQQGSEDGASGGAGGDDERHS[Phospho (STY)]R_.3	124607	152530	138568	199995	211479	208593	203124	185148	167173	3
_NPPLNPATTGQQQGSEDGASGGAGGDDERHS[Phospho (STY)]R_.4	19060.2	14258.2	9456.14	40334.8	22486.9	29836.5	11579.4	31383.3	33177.2	3
_EVKT[Phospho (STY)]PEAAPEVVDSPTAESPR_.3	16692.2	17195.2	16123.6	12068.9	31500.5	30599.3	10945.8	12943	11132.8	3
_EKVQTLDDADS[Phospho (STY)]DDDIWDDKEAVLSTR_.3	547879	468036	647835	610845	616526	605165	582877	556023	597513	3
_RSS[Phospho (STY)]EPGLAPAPNPGPLHR_.3	37047.4	38579.9	39083.6	45122.3	49404.4	53686.4	43895.5	46257	45076.3	3
_RWS[Phospho (STY)]VVGDLPMSDFAK_.2	1.69313e+06	1.6215e+06	1.4636e+06	2.11014e+06	2349221	1.94564e+06	1.55811e+06	1.24508e+06	1.45268e+06	3
_KLS[Phospho (STY)]SAMSAAK_.1	83866.2	135921	117464	101803	150491	144186	138647	74168.1	67602.4	3
_SGSSGRPPAIAENDEAIY[Phospho (STY)]SDEDEPMPPPPPSK_.4	673670	1.02712e+06	890931	1250345	1.3058e+06	1.16118e+06	1.18278e+06	1.00071e+06	695888	3
_SGSSGRPPAIAENDEAIY[Phospho (STY)]SDEDEPM[Oxidation (M)]PPPPPSK_.4	84179.2	88373.4	57858.9	81907.1	101754	88161.2	86590.2	99083.3	48041.4	3
_ASDAT[Phospho (STY)]PDS[Phospho (STY)]GVHDLSGMDPEEK_.2	237903	190250	142598	433422	314917	364465	191434	180441	222512	3
_GPSSQAPPS[Phospho (STY)]PPVR_.2	135542	150017	124579	308125	340063	337847	212990	208831	208127	3
_SNSAGS[Phospho (STY)]QPDESELIR_.2	8520.47	8911.46	11065.1	18851.4	13793.5	19832.3	15255.8	12327.9	9018.42	3
_TWT[Phospho (STY)]LC[Carbamidomethyl (C)]GTPEYLAPEIILSK_.2	557421	341384	359400	613399	559635	735424	334805	377604	486830	3
_TWT[Phospho (STY)]LC[Carbamidomethyl (C)]GTPEYLAPEIILSK_.3	53510.5	56712.1	59956.7	79597.5	91857.8	97205.2	28628	43047.6	76274.6	3
_GGRGDS[Phospho (STY)]DS[Phospho (STY)]EDEREAGAHHR_.4	100650	12236.1	20101.1	182735	80973.9	17440.1	13600.4	19210.3	21782	3
_SKS[Phospho (STY)]PVVDKPASTTNSQVR_.3	37887.4	27795.5	33683.8	47855.4	48746.7	52993.4	23499.9	26202.8	25466.9	3
_RWS[Phospho (STY)]PSPPPR_.2	30023	38588.4	41998.3	52154.4	62037.7	61265.7	35389.5	31385.7	35959.7	3
_RES[Phospho (STY)]YS[Phospho (STY)]PVHR_.2	328296	437802	324223	232949	515665	620754	488861	273034	339108	3
_ADANLPS[Phospho (STY)]PSDDIDRLELELR_.3	144028	149969	162048	203792	206573	216849	132614	145428	158242	3
_ADANLPS[Phospho (STY)]PSDDIDRLELELR_.2	106956	110788	108872	198690	188577	187079	194565	160088	110700	3
_GLSAPTS[Phospho (STY)]PIIPSR_.2	200841	188851	202195	219879	220051	233092	199956	219422	195404	3
_ESESDMVDGRYS[Phospho (STY)]PPTVLTSGR_.3	982274	947378	964826	1.08276e+06	1.13104e+06	1.1069e+06	928379	1.10557e+06	751193	3
_AMQS[Phospho (STY)]PQSSASSGFSSR_.2	20397.2	20205.3	23568.5	28028	30553.6	33079.2	23139	19331	15624.5	3
_LGGSATDLAVSAGGAS[Phospho (STY)]PELR_.2	73161.6	74249.1	73705.4	110954	102462	110430	65631.6	68380.7	71129.7	3
_TPMALPLRPS[Phospho (STY)]PR_.2	7839.75	9205.68	8748.92	12370.9	16072.1	14464.4	8668.3	9417.11	9348.33	3
_VTS[Phospho (STY)]PTTAPASGVASAVAK_.2	113482	117261	109703	239416	238328	240504	146604	141505	151702	3
_RKHDDGDS[Phospho (STY)]S[Phospho (STY)]EEEEEPHDEVR_.3	1113.01	1285.67	1458.34	150511	176736	189210	47703.6	66120.8	38009	3
_GTGAGPPS[Phospho (STY)]PGDRPC[Carbamidomethyl (C)]SPR_.3	8178.59	873.548	4560.81	14921.9	8824.22	10802.6	2592.99	10399	11957.6	3
_KHS[Phospho (STY)]QQLPER_.2	33984.6	67177.5	44935.7	53149	85907.5	63003.5	112796	27967.2	21681.1	3
_KESLS[Phospho (STY)]PTSSLK_.2	16426	17247.7	16836.9	23228.1	22562.9	19764.1	16920.4	16015	16467.7	3
_VEAS[Phospho (STY)]PVKESVK_.2	2890.9	2688.71	2114.25	7573.09	8518.65	7350.06	2226.42	1123.9	2143.03	3
_EALHEYADLLAPPRS[Phospho (STY)]PPPQR_.3	116709	123772	117494	147601	137143	136051	153093	99852	139406	3
_RPGS[Phospho (STY)]AGGHSYSAYQR_.3	10533	12374.3	11453.6	24962	25181.6	30063.7	17899.4	23488.3	26099.6	3
_SKS[Phospho (STY)]VDYLSLR_.2	237348	249497	265549	261995	274228	281811	185568	263139	297261	3
_ASLKEPSS[Phospho (STY)]PPSSPK_.2	162447	192897	177672	210432	214880	233099	168995	159494	149992	3
_MGS[Phospho (STY)]LGDVETVK_.2	27083.5	31977.7	34903.8	48409.4	41429.2	35521.3	27615.1	27878.9	25884.3	3
_GSDGVETAIGGGS[Phospho (STY)]DIPEAK_.2	41206.3	21805.4	24331.3	85090.9	70143	64168.5	33276.1	67705.7	50490.9	3
_RS[Phospho (STY)]PPGVSQPGGR_.2	10821.6	12596.8	8890.85	15377.9	16863.5	16120.7	19558.9	9041.3	9252.18	3
_S[Phospho (STY)]LPILPTHPYISFER_.2	127267	113130	106487	200558	182643	171852	140756	154604	148282	3
_S[Phospho (STY)]LPILPTHPYISFER_.3	8325.88	11709.2	11279.5	13942.4	13197.3	15459.4	6489.55	10574.2	11479.8	3
_RRS[Phospho (STY)]PS[Phospho (STY)]PPHGGAGEGMEDPTK_.4	46842	3630.37	3102.72	47599.8	15152.3	19322.1	3882.12	24022.4	29046.2	3
_RS[Phospho (STY)]PS[Phospho (STY)]PPHGGAGEGMEDPTK_.3	68756.6	38837.6	51554	84423.3	70110.9	65607.9	28886.8	68131.4	65053	3
_IST[Phospho (STY)]GTAEFAAPEIVDR_.2	284209	283575	286647	392276	433651	412963	350872	331946	229560	3
_PSSMIGT[Phospho (STY)]PPSGNR_.2	205123	221624	225712	498714	435196	501588	273133	212548	240964	3
_TPLQPSS[Phospho (STY)]SETDDFEK_.2	2.69235e+06	2.60768e+06	2.65002e+06	4.02772e+06	3368588	3.38569e+06	3.13597e+06	3.1244e+06	3.14753e+06	3
_VVADFEKT[Phospho (STY)]S[Phospho (STY)]K_.2	88225.7	35812.2	71701.9	97560.1	102266	96356.6	88936.7	78726.3	98202.7	3
_RPS[Phospho (STY)]AEGGVGGGDPLGALGGADAPGGVSR_.3	9569.42	7753.51	10836.9	16823.9	17572.7	15714	8923.13	10657.8	11793.7	3
_STAADKS[Phospho (STY)]QEHTGSDISGTR_.3	18741.3	5055.61	6081.86	17170	9020.15	13095.1	7387.28	8785.98	5988.59	3
_RRS[Phospho (STY)]PSPLR_.2	2244.42	2096.42	1948.42	4641.01	13900.5	13682.6	3856.02	9670.94	8287.19	3
_RRS[Phospho (STY)]PS[Phospho (STY)]PLR_.3	15179.7	11109.1	7038.46	6013.44	13083	17165.1	11036.7	9668.72	12404.7	3
_LS[Phospho (STY)]PLGASGVATLAEGTHRPTPILLR_.3	10251.4	6675.17	5197.38	15756.4	17720.2	15425.2	10952.7	9612.84	8996.98	3
_RNEDES[Phospho (STY)]KEQGVGMQTPQR_.3	74331.2	61279	68615.1	129046	121787	122446	56193	58558.9	53827.1	3
_[Acetyl (Protein N-term)]TT[Phospho (STY)]PVDDEGFVLR_.2	684971	695322	735438	1.00703e+06	1.00683e+06	817008	575231	547804	578323	3
_VKS[Phospho (STY)]PSSASGHIGR_.3	24475.8	18424.7	13405.4	45140.9	29099.8	41237.4	8991.06	28326.5	24779.9	3
_[Acetyl (Protein N-term)]S[Phospho (STY)]ESEEIYEVDK_.2	295013	308011	294418	536443	494995	414049	319937	415328	571278	3
_GDKEMLIS[Phospho (STY)]NER_.2	49279.3	52113.7	45081.3	18910.5	19663.1	13383.8	11802	8453.09	5830.55	4
_GGNETVQES[Phospho (STY)]NAFRS[Phospho (STY)]K_.2	70503.7	420799	4293525	107445	65956.9	3.23653e+06	247760	235197	262600	4
_S[Phospho (STY)]PPPASGYSWGAGYGSSDR_.2	4570858	4602182	4.46189e+06	3136062	3.95758e+06	3.79144e+06	2.05078e+06	2.41879e+06	3.2427e+06	4
_KDAEEQTHPPPS[Phospho (STY)]PSAS[Phospho (STY)]PPPQQPDR_.3	5607636	4828950	4284153	3.03192e+06	3.01747e+06	3.00303e+06	1.64243e+06	1.70627e+06	1.5786e+06	4
_WSS[Phospho (STY)]LDNVNNISVR_.2	94415.7	59428.8	71027.1	43449.3	31381.9	21238.5	1808.36	2821.82	2315.09	4
_SKLEDSDS[Phospho (STY)]DS[Phospho (STY)]GPEDRNPPAK_.2	926988	1.59551e+06	1.48392e+06	858958	1.04583e+06	871048	330790	192953	252222	4
_EKAAEDDS[Phospho (STY)]ES[Phospho (STY)]EDDDPELPAHQAQK_.3	125841	103889	106630	100624	81532.4	100373	71815.8	87227.4	90302	4
_QHPPFVVAT[Phospho (STY)]PPDAFVAS[Phospho (STY)]PVSAAVPASSSR_.3	24488.6	35648.8	34849.9	17936.6	19548.3	19688.3	9628	8270.55	6913.11	4
_AVVPQLS[Phospho (STY)]PS[Phospho (STY)]PPLASC[Carbamidomethyl (C)]EPLTVK_.3	15660	13258.8	12355.8	10454.1	5613.91	6870.15	3485.4	1553.79	3339.02	4
_GGS[Phospho (STY)]DVPMLTAAR_.2	225569	218182	212579	91211.5	98875.6	101160	48471.8	25179.8	30172.7	4
_IVINDASQLPHDY[Phospho (STY)]SSTPGGTIFSTT[Phospho (STY)]PGGSR_.3	24701450	20462090	26120718	14708437	13368259	13207594	10657987	11116026	10489106	4
_IVINDASQLPHDY[Phospho (STY)]SSTPGGTIFSTT[Phospho (STY)]PGGSR_.4	3.19236e+06	2.96292e+06	3.42179e+06	1.13915e+06	1.19816e+06	1.08014e+06	746063	754532	737595	4
_T[Phospho (STY)]PPKNLPVIPGVTLSSSPDASK_.3	121466	130442	127301	81804.6	81455	76101.4	51909.9	61979.8	48930.6	4
_AT[Phospho (STY)]S[Phospho (STY)]NVFAM[Oxidation (M)]FTQHQVQEFK_.2	194175	202157	184250	168805	163602	153925	168330	151051	149377	4
_AT[Phospho (STY)]S[Phospho (STY)]NVFAM[Oxidation (M)]FTQHQVQEFK_.3	20172.6	26487.3	26400.2	20468.8	19954.8	19335.7	8607.77	13560.3	15822.4	4
_WVDEDDS[Phospho (STY)]GDELGAGGGDFEEMMR_.3	734367	707686	703119	356584	314964	288971	161940	233903	156536	4
_PKPQPEKVGT[Phospho (STY)]PDAHPR_.3	11703.5	13835.6	10697.3	4454.02	10241.8	6515.96	4951.45	634.861	620.417	4
_RWS[Phospho (STY)]APDQVAPVQER_.2	30981.1	27485.7	29309.5	27335.4	19297.2	19871.9	15144.7	14520.1	8461.74	4
_EPS[Phospho (STY)]DDGLGDGEAPNKRPR_.3	3.51713e+06	2.18176e+06	2.74131e+06	1.62414e+06	1.29486e+06	1.50327e+06	372660	754490	811514	4
_EPS[Phospho (STY)]DDGLGDGEAPNKRPR_.2	743015	1.61623e+06	1.16431e+06	426361	610221	514733	495032	174740	171818	4
_ALDVEAS[Phospho (STY)]PPPS[Phospho (STY)]PQGEPPRVPPLHISLR_.4	30784.6	18317.4	28787.6	10936.5	12884.4	12026.1	1784.62	1519.95	1255.29	4
_KEES[Phospho (STY)]EEDDDMGFGLFD_.2	134878	75411.8	134569	134360	58381.4	92068	104547	106996	29616.5	4
_SMPLSYY[Phospho (STY)]AQR_.2	157404	147323	155054	91448.5	69618.9	71947.4	44837.3	43389.3	44113.3	4
_GKAS[Phospho (STY)]S[Phospho (STY)]PEVITEEPKPK_.2	233000	275840	229441	157402	169386	150627	137510	109153	108912	4
_GKAS[Phospho (STY)]S[Phospho (STY)]PEVITEEPKPK_.3	62274	33622.6	55598.9	56287.4	33671.3	31103	12448.2	35888.8	32796.8	4
_RRS[Phospho (STY)]FDEPAR_.2	281337	532148	496267	191759	295417	267134	235314	94504.9	105581	4
_AALS[Phospho (STY)]DGPS[Phospho (STY)]PPAPPPPPPAAGGGGR_.3	187058	176769	190224	134118	134014	120261	39028.4	29495.1	30650.2	4
_GRYS[Phospho (STY)]VDPDNATK_.2	68739.3	88013	82713.4	47749.5	53459.3	48814.5	20754.1	12778.7	12470.3	4
_TTPLPSPAAAHSS[Phospho (STY)]PGGQAQQQGPR_.3	1.62791e+06	1.59855e+06	1.54725e+06	855690	910677	930184	385346	359502	369739	4
_TTPLPSPAAAHSS[Phospho (STY)]PGGQAQQQGPR_.2	334025	378764	343964	295740	212264	220843	68049.3	57439.3	78659.4	4
_S[Phospho (STY)]ITALAVSPNR_.2	72587.7	77403.5	84465.4	65350.7	61086.9	61949.7	43765.1	53141.8	58699.6	4
_DLLS[Phospho (STY)]S[Phospho (STY)]DDEDLTSVDAALPR_.2	2143232	2.09565e+06	1.92499e+06	1.56607e+06	1.58245e+06	1.37423e+06	1190758	1.18421e+06	1164275	4
_DLLS[Phospho (STY)]S[Phospho (STY)]DDEDLTSVDAALPR_.3	392856	373090	391844	179616	199495	230757	174681	136743	138042	4
_RES[Phospho (STY)]PS[Phospho (STY)]PSPTPPLPEK_.2	545785	451485	375727	376513	296133	336323	173237	170543	161046	4
_S[Phospho (STY)]LDEIPIK_.2	16723.8	21601.1	27594.2	5540.55	8611.33	13095.4	8911.07	6963.54	3.48558	4
_SLS[Phospho (STY)]PPC[Carbamidomethyl (C)]KAEENSK_.2	183374	242844	207012	157159	181554	156797	150200	101170	99092.7	4
_S[Phospho (STY)]LPNLSR_.2	480257	483140	500480	242900	269408	266651	159840	167991	173051	4
_AKAPAAS[Phospho (STY)]EEEHDEEPPKR_.3	33069.8	50191.7	52732.4	22288.9	40477.5	24813.8	25085.3	10997.4	9333.04	4
_AKAPAAS[Phospho (STY)]EEEHDEEPPKR_.2	12262	15890.5	8633.48	14128.1	7669.63	6339.92	8640.42	1490.91	1528.18	4
_S[Phospho (STY)]PGPHS[Phospho (STY)]PASTPTTPK_.2	179035	214503	173188	52328.8	37592.3	33670.1	14646.5	9513.51	7762.93	4
_S[Phospho (STY)]PGPHSPASTPTTPK_.2	50776.4	74433	63675.1	28172.2	37938.8	34948.7	9713.73	3614.95	4520.31	4
_ETLSDLNRS[Phospho (STY)]PK_.2	2.55606e+06	2.60808e+06	2703576	1.61824e+06	1620032	1.51124e+06	892128	870220	848161	4
_VDFDKLQTEDDDDDDLS[Phospho (STY)]EDDNHLR_.3	1.42592e+06	1.42163e+06	1.42715e+06	977555	1.05e+06	1.05192e+06	439410	479057	307378	4
_AAS[Phospho (STY)]GDAAAAEGAEVAADGAAAGGAK_.3	168910	167662	136829	100963	133799	108756	98392.7	124744	31922.9	4
_S[Phospho (STY)]EPLLLLLPSRK_.2	56078.6	53227.2	57166.2	37190.7	35480.7	36276.3	1714.19	1359.23	1359.09	4
_VNWATS[Phospho (STY)]PGNTPK_.2	141205	143879	139374	127673	108459	103124	68636	63512.5	68731.1	4
_QLS[Phospho (STY)]RPGGGGVAELR_.2	170060	130346	119959	113134	86599.1	76174.4	69058.9	52728.3	40006.8	4
_QLS[Phospho (STY)]RPGGGGVAELR_.3	35702.5	27926.8	36032.2	14301.2	9839.37	18763.1	9000.53	12424.3	11398.3	4
_LKS[Phospho (STY)]DNEGQVSDAIR_.2	55483.3	65921.9	62019.9	41750.4	42148	41441.7	27274.9	25807.1	25596.5	4
_GS[Phospho (STY)]PSVQMDTSNTGR_.2	69508.2	44137.4	41466.8	38518.9	28239.9	34304.8	18862.6	16048.7	13234.8	4
_GGTSLQMPGS[Phospho (STY)]PLVPK_.2	28105.7	26344.8	26529.7	19687.8	21579.9	21362.1	17793.3	13319.1	11515.8	4
_LGTS[Phospho (STY)]PQINK_.2	291403	254058	281978	185777	165160	145747	108031	159763	133897	4
_RAS[Phospho (STY)]PS[Phospho (STY)]PPVC[Carbamidomethyl (C)]WAHDSVR_.3	104662	121703	136674	50628.3	102069	116080	57222.9	48455	17746.4	4
_GLRPSLGS[Phospho (STY)]PK_.2	119937	122865	124187	99277.2	99641.8	100572	80117.1	77658	74115.5	4
_SEAVDVTPPTSVDRPAS[Phospho (STY)]PES[Phospho (STY)]PKAEDVIPVR_.4	62118.3	59506.9	60559.3	45119.9	44033.9	47289.1	21901.6	29243.1	25572.4	4
_KEPVPENVEQKAS[Phospho (STY)]PEALPR_.3	178967	192584	196743	101980	121864	122399	24659.1	25236.1	26542.4	4
_SPQPQQPGAGVDPGT[Phospho (STY)]PR_.2	83272	97423.1	111271	78756.8	89471.3	74661.5	87871.5	64652.2	67968.4	4
_[Acetyl (Protein N-term)]S[Phospho (STY)]AQNQPDPLFDIR_.2	54097.5	56231.2	48068.8	25639.5	27050.9	25601.6	18245.7	18738.6	7412.74	4
_YRS[Phospho (STY)]RS[Phospho (STY)]PLGAQSGYN_.2	289017	296296	340673	209383	229914	209209	204286	170708	158691	4
_KSPDGNS[Phospho (STY)]S[Phospho (STY)]GSEEFTVEK_.2	639709	708766	679978	532359	440687	423471	121634	115450	115668	4
_TLSTLSSS[Phospho (STY)]PR_.2	196740	215548	214107	124744	138014	131474	42366.6	42511.4	41117.5	4
_TEDLGIPFNPEERS[Phospho (STY)]PS[Phospho (STY)]PEPIYNSAGK_.3	3.62655e+06	3.62925e+06	3417422	2.96699e+06	3.01577e+06	2.92206e+06	1.74872e+06	1.66116e+06	2.15135e+06	4
_LRTEDLGIPFNPEERS[Phospho (STY)]PS[Phospho (STY)]PEPIYNSAGK_.4	362226	428285	419151	169375	125609	189614	16092.1	34035.4	33641.4	4
_LLKPGEEPTDYS[Phospho (STY)]DEEESGAEPASK_.3	2.8751e+06	2.91253e+06	2931736	1.37777e+06	2.98057e+06	2.86384e+06	1.89749e+06	2.1159e+06	2.2972e+06	4
_VEPTDEEC[Carbamidomethyl (C)]DFAT[Phospho (STY)]DS[Phospho (STY)]EKEEDEITEGVKK_.4	198911	231092	243370	30488.6	180847	154769	116930	101015	3673.78	4
_YYPFHAS[Phospho (STY)]P_.2	26081.1	24191.4	27951.8	22765.1	19733.8	18352.4	14342.4	15002.8	15663.2	4
_LQDLDLS[Phospho (STY)]DDEGS[Phospho (STY)]DGEGYEDSKPVRR_.3	7.61547e+06	8884917	8578933	2.04545e+06	2.16055e+06	2.18523e+06	676850	727118	648122	4
_LQDLDLS[Phospho (STY)]DDEGS[Phospho (STY)]DGEGYEDSKPVRR_.4	217915	255847	249071	23602.4	77947.4	71009.6	15719.1	5352.98	10536	4
_QSTGDQEDS[Phospho (STY)]EGAELAGEDEGETNRQPR_.3	1.83649e+06	1.83596e+06	1.63861e+06	574679	569766	572457	167934	183428	180702	4
_RGQRPGSQTQDDDGAGS[Phospho (STY)]PGS[Phospho (STY)]GGGGGGGGQSR_.3	72364	120078	45689.3	66373.9	46320.2	59270	19467.7	33292	30990.8	4
_PGS[Phospho (STY)]VPETNLTEGQTR_.2	294477	269023	247784	163198	154036	143775	122900	111547	117053	4
_SQNAAPLAVGS[Phospho (STY)]AER_.2	146852	108341	133649	116261	94618.9	92966.5	55873.5	50530.1	54403.3	4
_S[Phospho (STY)]QS[Phospho (STY)]PITLRPSQFPVKR_.3	51220.6	54855	60224	14554.3	22489.1	25954.6	6898.61	7444.95	7171.78	4
_APVLANDS[Phospho (STY)]NHS[Phospho (STY)]MEVV_.2	125913	112843	119910	59438.5	53253.9	49675.3	19376.3	35852	27190.1	4
_APVLANDS[Phospho (STY)]NHSMEVV_.2	38547	38279.7	36813.1	17010.1	15544.4	20353.5	7740.39	4649.29	6194.84	4
_S[Phospho (STY)]RANS[Phospho (STY)]FDAGPERK_.2	36294.7	41874	31429.4	10482.9	11307.8	9658.04	6706.19	2629.14	4667.66	4
_RVFS[Phospho (STY)]PS[Phospho (STY)]PR_.2	267673	283924	289324	161533	180507	178692	107932	111308	115202	4
_LC[Carbamidomethyl (C)]DFGSASHVAENDITPY[Phospho (STY)]LVSR_.3	118693	111822	114747	124876	100286	108493	112739	136081	70518.6	4
_RRS[Phospho (STY)]PSPR_.2	10386.8	5501.51	15272.1	8365.31	8828.61	9291.91	6882.2	7796.25	10417.9	4
_KQQPSPDS[Phospho (STY)]DDE_.2	2354.09	4930.52	3005.95	1475.71	1775.12	1845.22	1178.47	1208.87	1239.26	4
_EPPS[Phospho (STY)]PPPPPPPQAALPTK_.2	314555	339285	340486	333620	296602	301795	259002	279454	321880	4
_EPPS[Phospho (STY)]PPPPPPPQAALPTK_.3	76343.1	86901.6	81173.3	64128	84300.4	75810.6	78409.8	67522.8	45569	4
_IVSPVVPQGS[Phospho (STY)]PAK_.2	49499.8	53868.1	51281.5	36897.4	35696.5	38461.4	34498.9	24621.3	34711.3	4
_KEGGLGS[Phospho (STY)]MNIPLLADKDMR_.3	2961.31	3605.87	3854.11	2524.48	2083.23	1146.69	692.117	741.232	790.348	4
_T[Phospho (STY)]EQEVIAGKGQFS[Phospho (STY)]C[Carbamidomethyl (C)]GDR_.2	276749	273127	263906	176353	151926	142664	26648.5	82272.8	123109	4
_KPFVLQS[Phospho (STY)]PPAASSAGGPK_.3	49306.7	50753.3	61495.8	30522.8	48034.8	55261	39335.1	33945.1	36640.1	4
_LDDMS[Phospho (STY)]PQEAFR_.2	21334.9	20990.2	22214.7	11832.1	14513.8	17928.4	7556.38	7680.21	3685.65	4
_NRS[Phospho (STY)]PESNLSTASRPSK_.3	81316.7	50592.2	66953.7	59847.5	52739.3	55579.6	39479.9	49459.6	52830.5	4
_EAAAGSTSNEEGDGDGEDGAGDAKRS[Phospho (STY)]PR_.3	14549	8095.36	11574.7	3471.97	1084.44	5719.19	2441.81	1652.5	863.197	4
_KAENKEDAAPSS[Phospho (STY)]PPHS[Phospho (STY)]PPAK_.3	89306.2	89733	89519.6	49230.4	54945.3	52087.9	21323.4	16734.9	15874.7	4
_ILLRT[Phospho (STY)]PS[Phospho (STY)]PLPPK_.2	2.00256e+06	2.00011e+06	2.03803e+06	844868	869445	577179	120823	139940	189335	4
_KGS[Phospho (STY)]LSSLASR_.2	77228.3	79371.9	80206.1	52416.9	56804.7	52170.5	40986.9	38050.6	37986.6	4
_S[Phospho (STY)]RS[Phospho (STY)]PGFS[Phospho (STY)]PR_.2	138085	201792	203472	85269.5	99118.3	96800.6	53132.6	59537.3	88373.4	4
_S[Phospho (STY)]RS[Phospho (STY)]RS[Phospho (STY)]PGFSPR_.2	53659.3	53093	46189.8	52850.2	45530	38569.1	44003.5	33220.5	33836.3	4
_DEPRPS[Phospho (STY)]PAPGAS[Phospho (STY)]PAPPSAGGGADAAK_.3	50537.7	30604.3	40571	41458.5	34162	32637.8	28915.2	34518.7	33913.8	4
_EAINRS[Phospho (STY)]PVSTATQC[Carbamidomethyl (C)]ASK_.2	44305.1	54506.3	52479.8	39559.9	41568.9	38503.6	41747.5	33593.2	37670.4	4
_SMS[Phospho (STY)]S[Phospho (STY)]DDEVPKPSR_.2	77532.5	79459.9	85360.6	67447.9	66355.5	57874.2	35144.8	34118.9	36170.7	4
_KLDPETGADGAAPVDGVADAGGS[Phospho (STY)]PQQQR_.3	1.90871e+06	1.77929e+06	1.65925e+06	1.21613e+06	1.23864e+06	1262283	803541	813605	723303	4
_S[Phospho (STY)]PGDAQVSC[Carbamidomethyl (C)]TGGDPSPGLR_.2	299783	248541	233831	211777	175798	188622	162302	150142	159120	4
_LGPPRGPS[Phospho (STY)]PQGR_.2	108405	125984	118301	86351.8	95402	95656	87826.4	51436.5	83991.8	4
_HEDGDDGAEES[Phospho (STY)]S[Phospho (STY)]EEEEERKPGLLDLPVELSGSR_.4	187726	315340	392575	109761	116714	124898	58150.2	83168.6	89583.2	4
_KPYNPS[Phospho (STY)]PPPVTTPAS[Phospho (STY)]PPRK_.3	2.98609e+06	3039542	2865185	1.72119e+06	1959362	2.03682e+06	1.34925e+06	1.32204e+06	1330570	4
_S[Phospho (STY)]PADYDRER_.2	16010.7	11045.4	12057.7	2849.85	4041.89	4330.05	999.27	871.81	1126.73	4
_TPPSPRPPS[Phospho (STY)]PAR_.2	71952.2	95783.9	100750	72732.8	91281.5	84189.6	95605.9	68136.6	61481.5	4
_TSSGKPYDRS[Phospho (STY)]PPSR_.2	51038.1	146395	87340.2	51804.4	113136	86602.9	168444	25520.3	20421.7	4
_DRS[Phospho (STY)]PLHR_.2	2923.3	13540.6	35873.9	5794.47	9087.37	6779.71	7609.25	5299.59	3563.08	4
_PTQQQQQQGGQQS[Phospho (STY)]QEEEEEEKPNPLTLLLEK_.3	178302	232278	213354	118972	114638	116004	50708.4	91110.1	80501.5	4
_PTQQQQQQGGQQS[Phospho (STY)]QEEEEEEKPNPLTLLLEK_.4	50885	50910.9	44386	18748.3	14066.7	13813.6	6612.69	6655.75	14785	4
_MRS[Phospho (STY)]SPADLDTVKPSR_.3	432559	366744	407141	283288	324944	360394	229432	332649	345372	4
_DSLGSSLQS[Phospho (STY)]PPASPTK_.2	63846.3	102225	109000	66783.5	57036.6	65316.8	47274.5	38804.1	41486.9	4
_VALS[Phospho (STY)]DDDDSPPLT[Phospho (STY)]PPMTLLK_.2	950281	977111	904989	614169	586353	584363	263150	218825	207772	4
_ALKHS[Phospho (STY)]DS[Phospho (STY)]EIEDDVSSSEPSATAR_.3	179629	180580	174685	39532.1	124915	123381	43180.8	23501.7	40013	4
_DGS[Phospho (STY)]GELKEDLIK_.2	22100.8	19284.9	20612.7	16207.8	12357.6	14326.9	8507.29	7040.26	7786.43	4
_TGLSS[Phospho (STY)]PTLPGK_.2	167019	181747	184414	146928	138653	132087	90281.3	85665.8	84838.6	4
_GDENS[Phospho (STY)]PPRPPR_.2	590481	612096	492440	391471	317411	262306	294113	270620	275716	4
_LLAPYLQSHPTALPTGSAS[Phospho (STY)]PSTR_.3	216552	225979	247227	185064	188568	192072	140668	182236	163320	4
_EANHS[Phospho (STY)]PPHS[Phospho (STY)]PPPSQPPAK_.2	4.26675e+06	9166057	7.29697e+06	4.09978e+06	5679854	5.24587e+06	8446553	2.33746e+06	2.25678e+06	4
_TPS[Phospho (STY)]PPVKGS[Phospho (STY)]PLR_.2	502923	515247	507280	255054	225527	208488	31047	27308.4	32229.2	4
_STKT[Phospho (STY)]PS[Phospho (STY)]PPVK_.2	999855	1.14555e+06	997196	313188	305159	256249	171381	155026	149947	4
_STKT[Phospho (STY)]PS[Phospho (STY)]PPVKGS[Phospho (STY)]PLR_.2	294898	324668	302338	181072	154026	142014	7780.06	2379.86	3958.83	4
_S[Phospho (STY)]IS[Phospho (STY)]PPPAFASPSAR_.2	219169	191823	208830	107538	98626.4	100285	10780.5	31219	56183.5	4
_DSSPARLS[Phospho (STY)]PR_.2	23845.3	30770.8	27308	21082.8	19809.9	18823.1	9407.13	16468.4	17915.5	4
_FPHPVTT[Phospho (STY)]PS[Phospho (STY)]PPMTR_.2	4725145	4.75073e+06	4.63294e+06	3951223	3814396	3.31477e+06	1.68362e+06	1.6786e+06	2.35694e+06	4
_FPHPVTT[Phospho (STY)]PS[Phospho (STY)]PPMTR_.3	399866	466487	433177	203124	317839	408167	156415	152732	154573	4
_FPHPVTT[Phospho (STY)]PS[Phospho (STY)]PPM[Oxidation (M)]TR_.2	319973	283187	301580	229033	172334	200683	180613	170078	175345	4
_AFLDGPAS[Phospho (STY)]PPTPR_.2	4.40289e+06	4258046	4588835	3.50299e+06	3.43037e+06	3455097	2.60081e+06	2.56394e+06	3.275e+06	4
_SLS[Phospho (STY)]PSSPVR_.1	218209	235367	252525	220520	206562	210156	230893	160596	160658	4
_YRPPS[Phospho (STY)]S[Phospho (STY)]PR_.2	119502	154343	129346	79371.4	68071.1	55342.7	51320.2	29956.4	33377.6	4
_RHS[Phospho (STY)]EGEES[Phospho (STY)]DEVATPATVVPSTK_.3	48773.1	50784.5	43234	8467.07	37918.3	38006.6	14530.2	16377.7	16186.5	4
_ALS[Phospho (STY)]VT[Phospho (STY)]PPPGKPSTNAMSTR_.2	164395	235396	233621	239516	146423	156044	167073	151808	153803	4
_KHS[Phospho (STY)]DEDEPAGEES[Phospho (STY)]EHS[Phospho (STY)]DDDVIGPLPSEAAKPK_.4	221681	274692	266212	100529	161104	174647	63346.9	58011	26194	4
_KHSDEDEPAGEES[Phospho (STY)]EHS[Phospho (STY)]DDDVIGPLPSEAAKPK_.4	123609	142161	108310	54341	69586.4	76028.5	27442.9	10030.7	8282.43	4
_LEQQLQQQPQPPEAAQGS[Phospho (STY)]PR_.3	43370.3	34949.7	37573.9	20320.9	32994	29679.3	13115.1	15613	14657.5	4
_GKHALDS[Phospho (STY)]DS[Phospho (STY)]EEDEPLSVR_.2	1.31054e+06	1.49532e+06	1.44348e+06	1.29093e+06	887029	915253	459089	481277	475970	4
_SGDS[Phospho (STY)]DYEDDIKPAKK_.2	349734	455024	414417	367724	408467	388096	430779	342412	324234	4
_KLS[Phospho (STY)]EGGGDLS[Phospho (STY)]PGREQALK_.2	347476	358468	336664	222171	114079	138535	138569	90340.9	111952	4
_HVDS[Phospho (STY)]DVS[Phospho (STY)]DDDNSEMSVLNK_.2	1.73314e+06	1.73059e+06	1.87869e+06	738247	625142	650736	85236.8	110311	90321.6	4
_LGRTS[Phospho (STY)]ES[Phospho (STY)]PVPIK_.2	1.69705e+06	1.72097e+06	1.62657e+06	1.19925e+06	1.04833e+06	1.01387e+06	837653	808694	824858	4
_GRAS[Phospho (STY)]PSDSEDPPLR_.2	276357	202435	170493	190324	158156	157695	104673	106968	102378	4
_QIPLANS[Phospho (STY)]R_.2	106866	112349	116465	83635.6	83308.3	84890.6	78192.6	74618.2	71652.8	4
_S[Phospho (STY)]GPLPAATVGTPLR_.2	34606.3	33757.2	35512.5	23184.3	23309.1	23969.8	14249.9	9142.18	9305.33	4
_RPLEDSMDRNDGS[Phospho (STY)]PDAK_.3	1.45847e+06	821678	1116643	672669	512045	612262	61358.3	144664	193499	4
_RPLEDSMDRNDGS[Phospho (STY)]PDAK_.2	595632	987004	852676	340812	517651	423361	159767	54615.3	60462.2	4
_APLVPSLTPPS[Phospho (STY)]PK_.2	595377	575182	610353	547744	541596	550832	555756	475706	469377	4
_ASS[Phospho (STY)]FGGVS[Phospho (STY)]LLHR_.2	42035.7	41025.9	40301.9	16860.7	14783.2	13764.6	11912.2	7288.95	6794.04	4
_PSYLPLQANPEPKPPAQS[Phospho (STY)]PK_.2	81178.5	38409.9	78849.2	60974.7	36808.6	71680	30618.8	37836.5	53096.5	4
_EPRPSYLPLQANPEPKPPAQS[Phospho (STY)]PK_.3	35984	21154.1	33070.7	19337.6	15570.7	16440.4	2116.92	1771.5	1944.21	4
_LGSYNRPLT[Phospho (STY)]PEPDEDS[Phospho (STY)]GGDEADDDQGPR_.3	1477286	1.47342e+06	1.32507e+06	1215317	1.05404e+06	1.03564e+06	569395	561392	580046	4
_TGDAQAS[Phospho (STY)]PERESSPSVSGR_.2	61825.7	86549.6	68904.5	24132	43321.7	35339.5	16147.9	8420.04	7894.92	4
_RQS[Phospho (STY)]GDDVLGGVS[Phospho (STY)]PSRK_.2	74755.9	90999.3	102051	46721.3	39596.7	37363.7	31261.1	23763.9	17131.6	4
_RQS[Phospho (STY)]GDDVLGGVS[Phospho (STY)]PSRK_.3	64486.1	41827.3	59511.1	12704.7	18665.4	26446.1	2550.82	13761.9	20797.5	4
_NPS[Phospho (STY)]PPPLGNK_.2	5.74967e+06	6.28713e+06	4495120	2.9209e+06	3.20353e+06	2.90506e+06	1.97961e+06	1.86233e+06	1.87205e+06	4
_NPS[Phospho (STY)]PPPLGNK_.1	1.19462e+06	1517559	1.55529e+06	677869	789350	836339	397838	351485	294403	4
_SIS[Phospho (STY)]PSSGQEFK_.2	362384	368447	344763	317137	261039	250992	171449	158739	165094	4
_ELLDKMPS[Phospho (STY)]PR_.2	23985.9	23527	24469.6	21733.6	20495	20334.2	19396.9	21491.9	16373.2	4
_S[Phospho (STY)]GSGMSPQC[Carbamidomethyl (C)]YLC[Carbamidomethyl (C)]GK_.2	952192	861153	879482	438000	387720	379938	190165	215227	261870	4
_LASAPLDS[Phospho (STY)]DDDEDVQVIARPTAPVPTLK_.3	67702.4	64386.6	61070.7	31827.3	37409.6	36652	26712.6	27004.1	26858.4	4
_LGPDDIIVLS[Phospho (STY)]DEENSR_.2	160243	153865	158891	125616	129991	118067	109527	104647	120767	4
_TSS[Phospho (STY)]REPS[Phospho (STY)]PEPVEPPKSPK_.3	2.0546e+06	1.41968e+06	1.80084e+06	1.05565e+06	821778	932948	362695	606826	647433	4
_DDS[Phospho (STY)]GTEEEGQAFYAGGSER_.2	1.7009e+06	3.09813e+06	3223512	2.69897e+06	2.0387e+06	2.12209e+06	1.4648e+06	1.84889e+06	1.96052e+06	4
_EPS[Phospho (STY)]PEPVEPPKS[Phospho (STY)]PK_.2	959098	1.01989e+06	967521	702464	740373	726972	256403	300963	129411	4
_EPS[Phospho (STY)]PEPVEPPKSPK_.2	149510	157622	159743	88619.3	86464	93563.6	19640.4	18244.8	21035.9	4
_[Acetyl (Protein N-term)]SAAVENAGNHS[Phospho (STY)]PEKPMNHTNNIR_.3	4372576	5460246	6327892	3.08288e+06	3.2431e+06	3.61821e+06	675004	551472	581504	4
_[Acetyl (Protein N-term)]SAAVENAGNHS[Phospho (STY)]PEKPMNHTNNIR_.4	1.81305e+06	1.43201e+06	1.99104e+06	982636	1.0374e+06	1.12639e+06	154797	251347	274272	4
_[Acetyl (Protein N-term)]SAAVENAGNHS[Phospho (STY)]PEKPM[Oxidation (M)]NHTNNIR_.3	327352	431582	419425	172660	170270	175051	44183.1	34202	39192.5	4
_DAKLEEPEDIDLS[Phospho (STY)]DVELEPEEPGKK_.3	112318	112219	77275.9	30618.7	30467.9	27464.5	12950.3	7374.87	11895.8	4
_SKFDS[Phospho (STY)]DS[Phospho (STY)]EDEKEEAVDMFSEGPR_.3	627058	304695	618095	456326	406293	400226	245639	309603	322119	4
_YLS[Phospho (STY)]DEDITEAADPEKEK_.2	498556	435610	429916	394365	394135	405834	333427	376974	420520	4
_RLS[Phospho (STY)]QEFEQDEPLPK_.3	131092	135009	135961	68558.8	85290.5	82302.4	93405.4	81270.7	4644.65	4
_QEPLS[Phospho (STY)]PPPQPPAS[Phospho (STY)]PPPPPPLTPAPSR_.3	339509	333969	342860	63845.1	67836	70253.4	28691.1	17660	23265.9	4
_S[Phospho (STY)]RS[Phospho (STY)]PIMSPLVVR_.2	692759	725836	686812	343472	333904	333846	348200	200321	257750	4
_AAS[Phospho (STY)]DDEADTQLPTKK_.2	77977.2	94714.2	86877.2	60486.5	57104.9	54520.9	34668.5	34824.2	33279.1	4
_RAAS[Phospho (STY)]DDEADTQLPTKK_.3	47124	20058	33385.6	28971.8	21415.6	21706.1	7375.83	18571.5	15729.6	4
_RAAS[Phospho (STY)]DDEADTQLPTKK_.2	9695.88	24426.4	16143.2	6930.39	13157	10486	10694.9	4734.19	7714.53	4
_NALS[Phospho (STY)]PIHENDNEC[Carbamidomethyl (C)]ESR_.2	106534	120326	110200	69935.3	54870.2	45477.9	31832.4	34695.6	34055.3	4
_SNLQDLS[Phospho (STY)]PVR_.2	355075	360954	187916	308363	260501	259254	212907	226554	245952	4
_NWLDDGDS[Phospho (STY)]PPRGGS[Phospho (STY)]PPPR_.2	6180983	6.78917e+06	6646804	3678304	3.1718e+06	3.21646e+06	1.07562e+06	1216418	1.57341e+06	4
_NWLDDGDS[Phospho (STY)]PPRGGS[Phospho (STY)]PPPR_.3	349612	407052	389926	115359	192297	197994	56148	45940.3	633.949	4
_SS[Phospho (STY)]LS[Phospho (STY)]PLSKK_.2	2.41177e+06	2.46992e+06	2.44084e+06	833251	739521	667485	192498	200647	190920	4
_AAS[Phospho (STY)]S[Phospho (STY)]HEEGS[Phospho (STY)]IHS[Phospho (STY)]DSEPAKR_.2	26376	79564.2	52970.1	25038	31423	21002.6	35174.3	9147.14	7324.9	4
_QLPHASGGDSHEEGS[Phospho (STY)]VS[Phospho (STY)]S[Phospho (STY)]VEQR_.3	71002.3	49507.6	50492.6	48806.9	36008.6	23210.2	2851.61	12500.5	7676.03	4
_NWLDDGDS[Phospho (STY)]PPRGGS[Phospho (STY)]PPPRK_.3	4596101	4.70512e+06	4.63666e+06	739471	1.49815e+06	871074	97677.6	92145.1	3763.02	4
_NWLDDGDS[Phospho (STY)]PPRGGS[Phospho (STY)]PPPRK_.2	2.17883e+06	2.45523e+06	2.50418e+06	1.52033e+06	762390	825642	119881	120350	104889	4
_APAGAVT[Phospho (STY)]PPAPLYTPPAPK_.2	160753	159182	153792	121322	113766	124470	66439.2	48470.3	54404.8	4
_KLADDS[Phospho (STY)]DDS[Phospho (STY)]VDVKR_.2	81121.4	92296.4	83647.5	43923.7	43585.6	49593.5	6350.53	11556.2	1144.91	4
_AAADHSDTLYGSGPVSSSSAVPS[Phospho (STY)]PPQGSLS[Phospho (STY)]PLQK_.3	475153	496915	251953	238438	237991	238885	129057	128013	151702	4
_AAADHSDTLYGSGPVSSSSAVPSPPQGSLS[Phospho (STY)]PLQK_.3	266121	272096	132874	125207	132001	57357.1	82775.2	72586.6	75912.1	4
_LAAGLDFS[Phospho (STY)]S[Phospho (STY)]DEDEEPHAPLEDVSPEVR_.3	2.45685e+06	2366486	2.255e+06	1.38908e+06	1.49418e+06	1.45449e+06	998783	932232	945164	4
_LAAGLDFS[Phospho (STY)]S[Phospho (STY)]DEDEEPHAPLEDVSPEVR_.4	73596.6	70689.1	79571.4	35875.9	40871.1	42044.3	15628.9	13146.3	14387.6	4
_QDGEGS[Phospho (STY)]ESVS[Phospho (STY)]PVPPVIAK_.2	601635	524580	532047	476948	412918	415168	329659	389011	475082	4
_QDGEGS[Phospho (STY)]ESVSPVPPVIAK_.2	82257.7	85214.4	129729	54702.5	151019	49391.9	70768	63118.5	110943	4
_RKLS[Phospho (STY)]QQQPSPR_.3	20930.3	4501.88	10819.2	8458.45	4991.84	5388.31	831.592	383.279	1279.91	4
_GPPS[Phospho (STY)]PPAPVMHS[Phospho (STY)]PTR_.2	3.17689e+06	3.37334e+06	3.14982e+06	2.69834e+06	1.8522e+06	1.77972e+06	1.34717e+06	1.33186e+06	1.35321e+06	4
_GPPS[Phospho (STY)]PPAPVMHS[Phospho (STY)]PTRK_.3	476683	453924	314375	238474	283002	289247	132882	125973	134563	4
_RLS[Phospho (STY)]S[Phospho (STY)]EPREIEDR_.3	97216.4	55059.9	103775	18445.4	30260.7	68809.7	4526.61	12275.5	15135.4	4
_M[Oxidation (M)]LPHAPGVQMQPIPEDAMDQES[Phospho (STY)]EDEDKVNPDER_.4	119255	142338	148604	93531.8	93856.4	98503.7	37966.4	122825	88655.8	4
_MLPHAPGVQMQPIPEDAMDQES[Phospho (STY)]EDEDKVNPDER_.5	38728.5	38555.9	37440.5	23357.6	29329.7	35390.1	12788.7	22684.7	22791.6	4
_AGPPSPPPARS[Phospho (STY)]T[Phospho (STY)]PPGPPPVEEPQTVSVEDLLGHPGR_.4	1.33202e+06	1.41201e+06	1.25202e+06	524342	568621	546482	214580	221096	227612	4
_EKVAS[Phospho (STY)]PPMAEAR_.2	41080.4	42059.1	41118	25169.9	25474.4	22636.2	19076.9	16371.1	17666.4	4
_RMHS[Phospho (STY)]PPPDR_.2	17549.1	44664.6	41760.3	11772.7	31884.1	22857.5	8012.53	13408.5	12967.4	4
_S[Phospho (STY)]DPVLVTLSR_.2	28926.7	26638.6	28689.3	15244.6	15799.6	18021.1	13028.2	8326.07	10352.3	4
_KAAS[Phospho (STY)]S[Phospho (STY)]DDDDDDKDVAVSAAPR_.2	485379	662470	587019	398742	418830	446749	426190	348991	345681	4
_YPRPMS[Phospho (STY)]EPPS[Phospho (STY)]PTASR_.3	781327	631055	715363	46355.9	422512	505376	125901	174955	197897	4
_YPRPMSEPPS[Phospho (STY)]PTASR_.3	169447	132993	158011	49953.2	128980	122140	28843.4	37327.2	51919.7	4
_NLS[Phospho (STY)]LDSAMR_.2	119833	115706	115732	97121.1	85910.5	92057.7	41472.8	50675.3	46186.8	4
_AAS[Phospho (STY)]PPPSGTEWR_.2	488552	515315	495515	547720	474245	422287	521578	446684	454332	4
_KLS[Phospho (STY)]SGS[Phospho (STY)]LGSGDAARPK_.2	267164	288421	309677	202995	233765	231155	193169	156003	174586	4
_SPPEPEPVKS[Phospho (STY)]PAKK_.2	3408.16	8208.3	5845.96	5137.57	6847.23	4973.26	12699.2	2018.81	1298.21	4
_KRS[Phospho (STY)]VDEDVGK_.2	1875.5	10834.4	3348.14	1436.46	2468.79	1802.31	1279.56	572.979	926.27	4
_[Acetyl (Protein N-term)]S[Phospho (STY)]QHS[Phospho (STY)]DEALLVAGSDSFWEPGNYKR_.3	3.55042e+06	3319812	3288245	1.28073e+06	1.2426e+06	1.2734e+06	282697	348226	497568	4
_[Acetyl (Protein N-term)]SQHS[Phospho (STY)]DEALLVAGSDSFWEPGNYKR_.3	467495	484463	498287	283089	307181	305150	44952.2	82821.1	97218.5	4
_ALVES[Phospho (STY)]S[Phospho (STY)]ES[Phospho (STY)]EGEMDAGEADGAGPPAHSGELEAR_.3	563718	523302	488860	237013	222397	264347	26638.5	7495.34	9512.46	4
_KAHS[Phospho (STY)]PKPPS[Phospho (STY)]GGK_.2	2628.87	13427.8	11126.3	1559.85	6875.41	4120.6	604.228	1206.35	2.10481	4
_DAGSALSS[Phospho (STY)]PIR_.2	144937	146598	144015	144035	119536	98277.8	65542.1	73286.5	83253.2	4
_TGFS[Phospho (STY)]PQLTR_.2	60494.1	59681.8	66612.2	48843.1	39529.7	45535.4	20962.4	14475.1	16783.5	4
_AADDDDDVDLFGS[Phospho (STY)]DDEVDEEAEK_.3	4.20358e+06	11572198	10325126	3.25113e+06	6.93086e+06	8414057	307775	7693115	6082631	4
_MGAQMLLPMAGAVPAQPS[Phospho (STY)]S[Phospho (STY)]DS[Phospho (STY)]EPEGEQPPPAPR_.3	793133	258532	557382	320062	378830	269939	96607.2	306408	273099	4
_MGAQMLLPMAGAVPAQPS[Phospho (STY)]S[Phospho (STY)]DS[Phospho (STY)]EPEGEQPPPAPR_.4	119951	124983	142831	40836.2	51237.9	55123.9	54799.6	32798.7	10579.4	4
_S[Phospho (STY)]PSKDSVPDINHDEAILAQEK_.3	284485	281789	303177	230987	241609	248261	170832	194913	146750	4
_AC[Carbamidomethyl (C)]VS[Phospho (STY)]PPLSSS[Phospho (STY)]PPK_.2	2.086e+06	1.98364e+06	1.88128e+06	1.44843e+06	994189	840704	544901	548137	533710	4
_AC[Carbamidomethyl (C)]VS[Phospho (STY)]PPLSSS[Phospho (STY)]PPKK_.2	466207	510899	501266	309283	284463	288045	158022	136341	136631	4
_[Acetyl (Protein N-term)]S[Phospho (STY)]APQAQQQQPQQPQPLKR_.3	51722.5	44366.8	44329.4	11778.5	13888.8	12578.1	7473.18	6772.72	5529.32	4
_SEWNQS[Phospho (STY)]PS[Phospho (STY)]EAGHGDHEEEGLR_.3	133089	124629	129028	100753	120278	122143	89619.4	90763.5	95131.3	4
_VIS[Phospho (STY)]PEKS[Phospho (STY)]PPRETIWLR_.3	6.15251e+06	6.98557e+06	6779601	3.36361e+06	3.309e+06	3.2433e+06	370120	595393	625658	4
_VIS[Phospho (STY)]PEKS[Phospho (STY)]PPRETIWLR_.2	1.74325e+06	1.66326e+06	1.42565e+06	767720	712604	682738	387491	118739	191069	4
_GS[Phospho (STY)]PPDNNYRPK_.2	572829	645454	367351	296023	263574	298834	300789	187254	216455	4
_SRGPRT[Phospho (STY)]PS[Phospho (STY)]PGPPGDAK_.2	332365	735437	511455	220296	353010	207257	290783	94266	23120	4
_S[Phospho (STY)]RS[Phospho (STY)]PS[Phospho (STY)]PALAGLPPR_.2	819636	567055	787971	417584	388753	367458	231892	63159.3	99218.6	4
_KKVSDEDGEDAEDDDEDDS[Phospho (STY)]EEEDEYMR_.3	822355	719876	1.14493e+06	396258	397860	515436	112797	78354.6	260019	4
_VAPAQDAEEDHEAS[Phospho (STY)]S[Phospho (STY)]DEDGEAAPTKPPK_.4	377478	113243	169363	217059	150176	155656	79162	194513	191577	4
_NYS[Phospho (STY)]PNNSSSLYTSSR_.2	456160	450351	444542	184569	153400	215739	58016	51578.5	54797.2	4
_KKDDDES[Phospho (STY)]S[Phospho (STY)]GDEVITAWQTR_.3	119354	101892	131141	73515	80767.8	111206	28808.3	74513.9	1804.01	4
_LPIDSSEIPMEGVEALPS[Phospho (STY)]VDDS[Phospho (STY)]EDKEIAK_.3	84066.9	96693.9	101508	37601.5	51134	50209	3812.57	4109.96	3515.18	4
_VVGEPVRS[Phospho (STY)]PR_.2	6501.5	7729.59	6758.91	2973.07	2048.72	2649.2	2835.29	1554.09	1014.59	4
_NRS[Phospho (STY)]NVEAMTAK_.2	87681	124515	120896	73731	92085.5	84788.7	80298.7	57420.6	54920.3	4
_S[Phospho (STY)]YGSGLATLPTTTSYK_.2	565674	543625	478623	384931	371387	343661	337522	256899	176276	4
_KRT[Phospho (STY)]PS[Phospho (STY)]PQPIR_.2	19808176	32651970	24265606	887803	23276656	21215484	1.13784e+06	213890	23005994	4
_DVDSGAES[Phospho (STY)]DDANLS[Phospho (STY)]DDPELVAELGNLGGVHHEEEPAPQPPPR_.4	1.56421e+06	1609913	1.55535e+06	1.08432e+06	1.16142e+06	1.13419e+06	733141	740960	701244	4
_DVDS[Phospho (STY)]GAES[Phospho (STY)]DDANLS[Phospho (STY)]DDPELVAELGNLGGVHHEEEPAPQPPPR_.4	1.36742e+06	1.47708e+06	1.17669e+06	1.03337e+06	1.13203e+06	1.10683e+06	870414	963180	885744	4
_DVDS[Phospho (STY)]GAES[Phospho (STY)]DDANLS[Phospho (STY)]DDPELVAELGNLGGVHHEEEPAPQPPPR_.5	792788	936758	779569	591202	694255	692544	446906	512239	398573	4
_DVDSGAES[Phospho (STY)]DDANLS[Phospho (STY)]DDPELVAELGNLGGVHHEEEPAPQPPPR_.5	804782	853774	863424	556281	540298	595269	357247	325638	272850	4
_RPAPPVPSRQDS[Phospho (STY)]APTAAPSPQEQVLATR_.3	60271.3	73240	75714.6	42617.2	35047.3	37091.4	5906.17	5440.98	4975.79	4
_AKS[Phospho (STY)]DGS[Phospho (STY)]LAQPDWDEGGLPGGGPLVK_.3	48560	49054.5	46993.6	43134	39966.3	37326.6	13567.1	34371.8	38011.5	4
_IIRS[Phospho (STY)]DDDDEDKGAEEQK_.2	1487.57	4880.39	1796.88	1521.22	772.951	2035.65	903.289	1304.65	501.924	4
_S[Phospho (STY)]IQLPEQLAVFR_.2	741666	755414	680388	654090	667948	548255	469899	495686	526507	4
_QPS[Phospho (STY)]FTTEFVR_.2	122353	121221	125616	85951.2	88854.5	90633.3	65091.7	47081.5	55398.4	4
_GGGFSYS[Phospho (STY)]PPPMETAVSEPAAK_.2	431374	421213	420350	386686	376491	374369	402316	354775	271020	4
_LRNPPLNPATTGQQQGS[Phospho (STY)]EDGASGGAGGDDER_.3	429537	463862	414378	359129	318746	312900	169580	162140	165860	4
_QDHPTEERPST[Phospho (STY)]PPT[Phospho (STY)]PPPGDK_.3	10624443	7.92942e+06	7709749	7.063e+06	6875778	7025115	4037037	5653260	5.42295e+06	4
_GDS[Phospho (STY)]RPTS[Phospho (STY)]PGGTILPHAPVFK_.3	12456782	11922422	13561175	8726331	9188888	8758055	1.0627e+06	2.29461e+06	1.97211e+06	4
_DSS[Phospho (STY)]GQDVPITLR_.2	1.4847e+06	1.44451e+06	1.55751e+06	1.10923e+06	1.04601e+06	1.02844e+06	540798	657177	701887	4
_RGS[Phospho (STY)]RES[Phospho (STY)]LDSVTYDGQPQDESGR_.3	495653	472264	118178	187327	316000	251664	205092	222670	213881	4
_SNFVPTHS[Phospho (STY)]Y_.2	138011	148194	152026	124242	113266	103660	97186.2	98828.2	95910.2	4
_ARS[Phospho (STY)]ES[Phospho (STY)]PERDWVR_.2	1.27559e+06	1.44056e+06	1.29997e+06	1.06091e+06	815850	784472	88700.1	66940.6	58522.5	4
_ARS[Phospho (STY)]ES[Phospho (STY)]PERDWVR_.3	660388	523627	632779	72720.8	330400	443873	22684.9	40497.8	52058.5	4
_ASAEPVALAPTNS[Phospho (STY)]PVSKPQPAAK_.3	22666.9	19750.6	19779.6	11848.9	14978	14813.8	11684.1	9681.91	11537.8	4
_GVLS[Phospho (STY)]DDEDGGDGSGGLSLPR_.2	587284	318625	575288	248520	477082	435787	315107	302891	285506	4
_S[Phospho (STY)]ETS[Phospho (STY)]S[Phospho (STY)]VGLPPALPQEDPDAAWGLHALR_.3	106727	122415	103367	75123.8	68323.4	61523.1	1282.86	6638.58	3960.72	4
_QQQPPPPSQSPPDSQPPQSGS[Phospho (STY)]PPSN_.3	8684968	10950970	8777400	5.02102e+06	5802214	5127096	4.92682e+06	3.9866e+06	3046375	4
_RWS[Phospho (STY)]VVGDLPM[Oxidation (M)]SDFAK_.3	18199.4	24235.6	25411.5	13428.7	17124.7	18215.8	9327.64	16037.8	14125.2	4
_WS[Phospho (STY)]VVGDLPMSDFAK_.2	220112	186002	165558	123504	112096	81542.1	23259.5	43434.5	28634	4
_S[Phospho (STY)]PEPLSSPTR_.2	106442	114253	92933.9	70494.8	64534.4	64238.1	48483.8	63390.4	57235.4	4
_AES[Phospho (STY)]PTPALPPKK_.2	433459	477463	190661	113432	391261	175846	163911	164222	163599	4
_EPS[Phospho (STY)]PTELAYTVK_.2	404636	410760	436685	301759	335764	336461	208834	114991	302676	4
_SNSAGS[Phospho (STY)]QPDESELIRPGSR_.2	838298	1.66756e+06	1.55526e+06	1.15064e+06	844512	843030	330307	305429	317868	4
_SNSAGS[Phospho (STY)]QPDESELIRPGSR_.3	1.16278e+06	1128842	1.25862e+06	116246	607210	693770	133006	259282	166536	4
_GDS[Phospho (STY)]DS[Phospho (STY)]EDEREAGAHHR_.2	559.262	6278.27	3221.07	2676.36	4393.4	190.87	2640.56	105.194	987.223	4
_RWS[Phospho (STY)]PS[Phospho (STY)]PPPR_.2	12986961	13625316	10511339	8582781	9401529	9465023	6.35672e+06	6.76263e+06	6.82334e+06	4
_RWS[Phospho (STY)]PDS[Phospho (STY)]PPPRPR_.2	1.99815e+06	2.33303e+06	2.27114e+06	1.92295e+06	1.79606e+06	1.81811e+06	1.81533e+06	1.50559e+06	1.52057e+06	4
_RRS[Phospho (STY)]PS[Phospho (STY)]PEQS[Phospho (STY)]PPPSAR_.2	22882.7	26651	17184.2	16944.3	13489.5	9719.3	14480.4	4677.22	12445.8	4
_QVAKPSS[Phospho (STY)]QSDFK_.2	21106.8	26271	26987.2	18942.8	21699.8	23217.4	23056.7	18661.9	17548.2	4
_SQS[Phospho (STY)]LPNLLR_.2	127628	136793	133904	95294.6	110912	79676.7	38513.4	26616.5	28696.9	4
_SPIHEEEEPFES[Phospho (STY)]S[Phospho (STY)]GDETMKDSR_.3	25155.7	12282	21152.8	4091.82	5639.84	11401.5	1114.21	1453.3	1792.39	4
_KAS[Phospho (STY)]PPS[Phospho (STY)]PPSTAAVPPR_.2	866529	861376	823666	781934	632409	625534	380050	349071	346167	4
_KAS[Phospho (STY)]PPS[Phospho (STY)]PPSTAAVPPR_.3	99501.7	73631.7	95031.7	58089.5	54353.7	61825.4	11932.4	20450.6	14979.4	4
_DEGVPGPLNIEGGLGMVPES[Phospho (STY)]PPR_.2	247535	261212	258123	260526	246185	231798	251079	241856	208063	4
_DEGVPGPLNIEGGLGMVPES[Phospho (STY)]PPR_.3	167834	141618	161434	118962	106566	150999	123384	106665	124497	4
_VPAS[Phospho (STY)]PPPDSPLGALEQHR_.3	51589.3	55226.5	57214.3	47114.6	46870.1	47104.3	11315.1	51420.3	45317.2	4
_GTGAGPPS[Phospho (STY)]PGDRPC[Carbamidomethyl (C)]S[Phospho (STY)]PR_.2	104172	105887	78871.1	85395.6	61256.3	55568.2	56574.3	32067.2	32135.8	4
_EPSGVVGLSGEPPVEKPKS[Phospho (STY)]PPVPVPVPS[Phospho (STY)]PPR_.3	1.92916e+06	1.39528e+06	1.24683e+06	1.16414e+06	1.11942e+06	1.10725e+06	623499	477628	487868	4
_EPSGVVGLSGEPPVEKPKS[Phospho (STY)]PPVPVPVPS[Phospho (STY)]PPR_.4	1.46995e+06	1.44692e+06	1.2205e+06	831711	729413	896005	198054	274127	234618	4
_EPSGVVGLSGEPPVEKPKS[Phospho (STY)]PPVPVPVPS[Phospho (STY)]PPR_.5	82460.2	86458.8	83484.2	47412.2	44205	55908.4	12707.2	13177.8	12236.6	4
_S[Phospho (STY)]PPVPVPVPS[Phospho (STY)]PPR_.2	79238	85619	84964.7	50653.8	49657.4	51068.7	26861.5	19400.3	24178.3	4
_S[Phospho (STY)]PPPLPR_.2	279029	273315	295142	178909	179487	177193	147693	151847	149372	4
_ALPEPSSS[Phospho (STY)]PPR_.2	2.29905e+06	2663297	2.73636e+06	2406946	2.38466e+06	2.25109e+06	2.26393e+06	2013620	2.03738e+06	4
_S[Phospho (STY)]PPSIFAAQK_.2	20624.9	20840.4	21306.5	13433.8	16006	15275.2	8691.45	7447.44	9935.46	4
_S[Phospho (STY)]AESLISSGGHSGR_.2	99529.7	106424	106975	91841.1	102492	99826	89195.1	83012.8	88345.4	4
_S[Phospho (STY)]RDHS[Phospho (STY)]EEIPLEDLSAR_.3	89840.1	97801.9	113640	50217.9	62000.6	60115	29947.8	62980.1	17249.1	4
_S[Phospho (STY)]LGDAMTGIANHAK_.2	49189.2	46434	48296	45883.8	44415.8	43782.8	38051.6	35997.2	43352	4
_S[Phospho (STY)]VDYLSLR_.2	30672	36262.4	36710.3	22023.8	19621.9	20822.9	11137.4	30270.6	10793	4
_LWAAPGS[Phospho (STY)]S[Phospho (STY)]S[Phospho (STY)]DEDDLPLIATTVRPTLGK_.3	109968	97111.2	97974.5	72035.7	83738.3	79327.6	57033.1	59800.1	62567.2	4
_RPS[Phospho (STY)]DNDYDAVAVR_.2	83232.5	89839.3	92789.2	74793.1	72182.1	69139.1	53648.8	48866.3	48530.6	4
_SKS[Phospho (STY)]PLSASPR_.2	12800.6	17891.6	18781	8776.26	16485.4	16697.7	12057.9	11013	13102.8	4
_AKS[Phospho (STY)]KS[Phospho (STY)]PLSASPR_.2	26318.5	42526.5	34820.4	16244.6	22465.7	23925.9	6582.24	5419.01	7745.47	4
_RRS[Phospho (STY)]EGEEQMELGDPSLPSVR_.3	105339	113802	114232	103069	98231	82334.5	73067.3	78634	75861.4	4
_GHT[Phospho (STY)]PPPSKEPLS[Phospho (STY)]PPNK_.2	123217	172198	160933	86634.1	118042	91841.1	49004.9	38362.2	27719.5	4
_NNS[Phospho (STY)]PDLTADDDGGGTPATAEMTDQIK_.3	391983	413018	379895	276090	279547	221268	240242	244850	203520	4
_GFAGS[Phospho (STY)]EASQGPSPK_.2	1.45255e+06	1.44654e+06	1.18581e+06	1.03276e+06	761859	744844	246194	197398	157228	4
_EAQPLLLEDNDEQS[Phospho (STY)]EDEERPTTAAAPPAR_.4	104920	107217	109513	58484	69693	75338.9	58831.1	52319	13100.8	4
_MTSES[Phospho (STY)]S[Phospho (STY)]DEDGEEVSTLVK_.2	473327	394042	439715	149297	286424	217861	88721.5	94064.9	281470	4
_HIS[Phospho (STY)]LDNLK_.2	54405.4	53490.2	57248.8	27738.6	25514	30349.7	15589.1	17295.3	13883.9	4
_RPDDS[Phospho (STY)]DS[Phospho (STY)]DIAGTLSDGDQEWR_.3	75886.1	98579.4	52868.4	42234.8	32046.3	33975	9378.78	17370.3	1387.23	4
_S[Phospho (STY)]VESLQQNVQR_.2	163297	165856	151356	111792	103415	97934.8	88129.5	86117.6	81312.7	4
_KDEGEEEC[Carbamidomethyl (C)]EQVSTS[Phospho (STY)]PPKPHLMISGVVAR_.4	791308	1.13055e+06	1.29916e+06	468752	728530	246909	220809	353021	537938	4
_VIQEES[Phospho (STY)]LPTS[Phospho (STY)]PLAK_.2	1.20796e+06	1.13127e+06	1.18511e+06	744233	724566	720124	280785	280370	387554	4
_RRS[Phospho (STY)]PS[Phospho (STY)]PLR_.2	30375.6	62650.5	61615.5	41439.5	45915.7	27546.7	29469.8	31630.7	39746.6	4
_S[Phospho (STY)]LS[Phospho (STY)]PPDMRPR_.2	516250	530589	564007	235632	217469	199128	116137	124694	111837	4
_VSHS[Phospho (STY)]LGGT[Phospho (STY)]PTGTPTPK_.2	71638.1	80613.9	77476	37664.4	44556.7	45436.4	17352	14900.8	13183.2	4
_SPQESPPS[Phospho (STY)]PPVSLITALVR_.2	650219	382083	404097	401827	394643	409438	278018	253319	365503	4
_VVGQDGS[Phospho (STY)]VVHFK_.2	58597.9	63620.3	68063	49196.5	49468.8	43427.4	24624.7	22903.8	27797.8	4
_[Acetyl (Protein N-term)]S[Phospho (STY)]EGGGLPTGPLPGVSYPK_.2	707749	666602	617059	452584	543425	480916	162318	168987	188668	4
_IKAPES[Phospho (STY)]PEIIEDGS[Phospho (STY)]LS[Phospho (STY)]SDRVTALPAASPSSR_.3	862881	923136	932604	276560	295671	327374	55954.6	44582.6	67326.7	4
_RS[Phospho (STY)]PT[Phospho (STY)]PPPGLIPAAR_.3	74075.9	75993	77408.9	36397	47129.3	47090.1	49401.7	45890.1	17899.1	4
_APTAVTESLPSQDIQEAGPSSAIS[Phospho (STY)]DDEDDVTK_.4	121134	137490	118569	92943.4	106325	118967	57590.1	132866	114450	4
_S[Phospho (STY)]PTMDAGVQVSAPSSEK_.2	41705.1	78801.4	91125.1	45107.9	14055.8	14272.6	21614.1	11648.6	16631.4	4
_S[Phospho (STY)]S[Phospho (STY)]LPGSLR_.2	580820	703871	707478	159696	290442	251889	56258.1	75659.1	52863.8	4
_PPQAPGAQDS[Phospho (STY)]GR_.2	65727.2	63715.7	103130	22911.4	20910.8	121458	6456.06	8276.88	67184.5	4
_PGT[Phospho (STY)]PGGRRGGS[Phospho (STY)]R_.2	333395	215807	219787	242354	222454	224340	34711.7	199234	219176	5
_PGTPGGRRGGS[Phospho (STY)]R_.2	262801	268055	271103	257609	239285	230837	112040	91240.2	102088	5
_APES[Phospho (STY)]PAPTPPT[Phospho (STY)]PR_.2	1.50633e+06	1.37871e+06	1.46701e+06	1.38412e+06	1.30868e+06	1.28741e+06	814985	843353	829169	5
_RS[Phospho (STY)]PPPASGYSWGAGYGSSDR_.3	668846	736562	826112	487588	1014672	1.10778e+06	627438	666168	431073	5
_DAEEQTHPPPS[Phospho (STY)]PSAS[Phospho (STY)]PPPQQPDR_.3	2.68766e+06	2.49905e+06	2.35156e+06	2.54578e+06	2254801	2180658	1.15813e+06	1.18203e+06	1.15626e+06	5
_SAT[Phospho (STY)]LPVGGR_.2	96225.2	96113.7	103971	87254.2	101320	97040.9	76375.7	92896.4	89659.6	5
_LLVLPKPPT[Phospho (STY)]PPKPPT[Phospho (STY)]PR_.3	65642.4	69359.8	76934.8	74422.5	63168.3	72129.7	21921.8	26640.7	24713.6	5
_LLVLPKPPT[Phospho (STY)]PPKPPT[Phospho (STY)]PR_.2	18764.7	19178.6	18391.7	17293.4	26734.9	16171.7	15017	3651.45	6481.13	5
_SEPTPIVTS[Phospho (STY)]PPAT[Phospho (STY)]PK_.2	241807	220226	193528	252306	183271	177164	50866.7	88166.7	48074.4	5
_KWSS[Phospho (STY)]LDNVNNISVR_.2	127019	130831	105964	117849	110839	105487	63511.7	35656	49583.9	5
_SKLEDS[Phospho (STY)]DS[Phospho (STY)]DS[Phospho (STY)]GPEDRNPPAK_.2	2068123	3.34638e+06	3.14422e+06	2595097	2.93385e+06	2.98266e+06	2.39097e+06	1.83028e+06	2.03578e+06	5
_SKLEDS[Phospho (STY)]DS[Phospho (STY)]DS[Phospho (STY)]GPEDRNPPAK_.4	13373	5728.7	5536.92	9711.83	3479.93	6595.88	3051.66	5399.01	704.317	5
_LEDS[Phospho (STY)]DS[Phospho (STY)]DS[Phospho (STY)]GPEDRNPPAK_.2	89192.9	112464	112688	113155	124777	82148	109475	79093.2	98951.7	5
_LEDS[Phospho (STY)]DS[Phospho (STY)]DS[Phospho (STY)]GPEDRNPPAKK_.2	76564.4	110764	103581	71712.6	80573.3	72775.1	30627.6	20943.1	23609	5
_TGPGWQSDDKRPS[Phospho (STY)]PR_.3	30784.6	23008.2	29364.8	32789.2	31777.9	34512.5	13187.7	16260.7	14724.2	5
_VGT[Phospho (STY)]PDS[Phospho (STY)]ISSLDSAAATQQK_.2	979506	1.14554e+06	1.23206e+06	833940	1.21384e+06	889306	484383	582879	747137	5
_S[Phospho (STY)]GLIPSNYVAENATEVLHPLHEAAK_.3	59426.3	56409.1	53391.9	75562.9	74205	74524.2	33637.8	42767.4	38202.6	5
_S[Phospho (STY)]APC[Carbamidomethyl (C)]PAQEPVGK_.2	36545.9	50853.5	43027.3	32755.1	33809.1	29818.8	10337.1	8132.63	10963.3	5
_SASAPDQS[Phospho (STY)]PVVVR_.2	882308	556541	482117	671933	561876	539859	390805	312050	329541	5
_VGS[Phospho (STY)]DPLLS[Phospho (STY)]PTLER_.2	220601	235330	255844	233528	234188	234848	226054	209585	223517	5
_LLLLSSS[Phospho (STY)]PK_.2	384192	401828	405591	342392	340343	342332	127943	110933	122928	5
_HQTTNAAGGKLS[Phospho (STY)]PPC[Carbamidomethyl (C)]EAGEAK_.3	25117.8	19434.6	13751.3	32720.7	31623.1	18001	11549.1	13993.9	6457.44	5
_RRS[Phospho (STY)]FDEPAR_.3	97042.1	13489.7	38227.7	59709.6	27766.9	43500.7	2111.07	29371.9	37228	5
_SLS[Phospho (STY)]RSDSYTQEDR_.2	862008	710588	618710	873941	820819	768847	140170	171285	154442	5
_SITALAVS[Phospho (STY)]PNR_.2	266666	250106	285259	268740	252684	248540	163919	173816	163834	5
_RDS[Phospho (STY)]VDS[Phospho (STY)]IDGHIAAEEEERPTEK_.3	46036.7	28263	49418	48025.5	34908.9	39971.5	47817.9	17909.3	17034.7	5
_EAAPS[Phospho (STY)]PGSS[Phospho (STY)]PPVPAPISTQTMTR_.3	684009	795443	572575	630242	625555	627899	481509	524462	438555	5
_AKAPAAS[Phospho (STY)]EEEHDEEPPKR_.4	8068.16	5275.47	2482.78	6217.8	3928.6	4953.65	3986.94	3385.87	4588.01	5
_SGS[Phospho (STY)]ET[Phospho (STY)]PPHWR_.2	48453.5	54743.8	53829.8	40478.3	36280.7	35629.2	1190.5	2077.6	5616.98	5
_LADLEDIES[Phospho (STY)]C[Carbamidomethyl (C)]DEDEVAQVQSDVNALR_.3	338222	386759	408392	279960	288156	340609	124582	101458	131474	5
_SPGPHS[Phospho (STY)]PASTPTTPK_.2	211221	324581	288791	165555	245692	226236	91059.5	42270	42349.6	5
_EAGGDDDDVDLFGS[Phospho (STY)]DDDEEANQAR_.3	12739590	10978607	8523025	14800752	14261860	3.98307e+06	10552030	11139801	3.61281e+06	5
_KEAGGDDDDVDLFGS[Phospho (STY)]DDDEEANQAR_.3	2.56042e+06	2268060	2008246	2098526	2.05426e+06	1.96311e+06	1.56792e+06	1.67325e+06	713308	5
_EHEAPLLIVEDGES[Phospho (STY)]VAS[Phospho (STY)]AEMDSDAK_.3	229170	220791	213157	202212	204152	246719	118675	163027	159885	5
_LGS[Phospho (STY)]PPAVPPTGGLNSGGGSSSGGSAASGGGDQLSK_.3	3438947	3.23605e+06	3.03315e+06	2.92509e+06	2599886	2.57679e+06	1.07577e+06	1.30365e+06	1.57193e+06	5
_HRAEAFS[Phospho (STY)]MENIR_.3	96595.2	113034	84184.8	53412.4	102932	123560	1164.77	2540.14	869.536	5
_LEAQEVKEEDC[Carbamidomethyl (C)]NES[Phospho (STY)]PVPS[Phospho (STY)]PK_.2	140193	332303	298316	334185	169176	289387	257176	169341	80749.7	5
_RAS[Phospho (STY)]PS[Phospho (STY)]PPVC[Carbamidomethyl (C)]WAHDSVR_.2	124038	132889	144211	190354	115243	111638	68039.2	60815.5	95293.4	5
_SEAVDVTPPTSVDRPAS[Phospho (STY)]PESPKAEDVIPVR_.3	106452	111526	92929.5	94377.9	94444.7	92498.5	80710.3	60090.5	70400.4	5
_RKS[Phospho (STY)]PDGNS[Phospho (STY)]S[Phospho (STY)]GS[Phospho (STY)]EEFTVEK_.2	1638977	1.7708e+06	1.68632e+06	2.07478e+06	1.51514e+06	1.55604e+06	973785	1.09764e+06	1311311	5
_KSPDGNS[Phospho (STY)]S[Phospho (STY)]GS[Phospho (STY)]EEFTVEK_.2	355844	665508	634939	917788	705692	717148	245697	266769	354127	5
_GEEHGGNIVYSTYEELEEDFK_.3	11058.3	15986.2	14410.9	17295.6	12046.7	9209.61	8775.7	8512.03	8813.41	5
_TEDLGIPFNPEERS[Phospho (STY)]PS[Phospho (STY)]PEPIYNSAGK_.4	12029	12613.3	14491.3	9716.91	9337.73	10096.1	2739.16	1665.3	2202.23	5
_TQS[Phospho (STY)]PMTTATSVLGIK_.2	61021	59122.8	58926.1	58679.5	63301	54988.5	40341.4	35577	35838.1	5
_EVVS[Phospho (STY)]PTEEPQVAPR_.2	243223	230632	227960	384485	297437	286512	148231	131306	134474	5
_S[Phospho (STY)]PS[Phospho (STY)]PHSPSPVPAAPR_.2	195225	201213	194134	184846	163633	158409	137426	101386	66885.6	5
_GLEWTDGQS[Phospho (STY)]PAGDWPGR_.2	155867	150870	112102	142495	136124	135880	52791.1	36098.8	8349.2	5
_VVPVS[Phospho (STY)]PPAGGGPVWR_.2	829206	855701	839029	757128	762311	743297	323580	217850	259396	5
_SFDGSSFLDLSTLS[Phospho (STY)]PK_.2	24337.9	23026.7	16938.9	16488.2	15119	17004.6	4584.23	3522.11	1823.1	5
_SGLS[Phospho (STY)]S[Phospho (STY)]PENEEQQLAQHDDSLVLR_.3	158490	171656	184822	157883	153473	182605	90451.5	161609	155330	5
_LQDLDLSDDEGS[Phospho (STY)]DGEGYEDSKPVR_.3	748643	761887	712201	943383	1.06495e+06	1.07968e+06	448245	467671	222209	5
_KLQDLDLS[Phospho (STY)]DDEGS[Phospho (STY)]DGEGYEDSKPVR_.3	465416	438212	464171	478466	460343	483172	327593	375420	249080	5
_NLAS[Phospho (STY)]PASWNTNK_.2	14191.7	16898.3	14472	21112.8	20917.5	11648.6	9282.67	11608.3	12754.2	5
_ERS[Phospho (STY)]PQGDLPK_.2	22704.5	21111.4	14903.8	23419.1	16833.6	14250.2	9680.56	7618.22	7506.62	5
_S[Phospho (STY)]RANS[Phospho (STY)]FDAGPER_.2	25569.1	26108.1	27043.7	27335.4	19360.2	22922.8	16196.1	7785.59	23270.5	5
_[Acetyl (Protein N-term)]SDEHNNHDDS[Phospho (STY)]NEIQDIPEIELIIK_.3	461793	569624	450916	490683	401792	378810	151073	228549	80240.6	5
_VFSPS[Phospho (STY)]PR_.2	34051.6	19416.6	26926.9	22059.6	21577	23154.2	10347	6527.74	14166.3	5
_RENAQGS[Phospho (STY)]PT[Phospho (STY)]PPS[Phospho (STY)]EDDHGASATHGHR_.4	15262.9	9994.55	4726.23	21017.4	11335.1	5100.81	2273.53	8479.09	10313.3	5
_KVVLPGMEPSPDS[Phospho (STY)]DAEEEDGATER_.3	29086.6	28367.9	24941.7	31422.8	34873.7	34221.4	18680.5	13664.8	4198.12	5
_KVS[Phospho (STY)]AAGADMNIR_.2	105960	109251	108134	105113	108928	103545	102198	90633.7	88019.2	5
_APFAIPDDDS[Phospho (STY)]FGQPR_.2	171603	170686	183861	159046	152267	153272	106974	101951	106276	5
_SSS[Phospho (STY)]FENESESHSR_.2	2600.86	2276.11	2438.49	3004.72	2215.15	1425.58	547.071	347.683	746.459	5
_KEGGLGS[Phospho (STY)]M[Oxidation (M)]NIPLLADKDMR_.3	2918.6	2963.6	4354.18	3312.95	3749.88	3531.41	697.669	707.109	582.505	5
_IAS[Phospho (STY)]S[Phospho (STY)]PEKDLPSR_.2	38430.1	35852.1	34422.4	56740.9	44307.6	45680.2	2942.96	1792.22	1682.44	5
_IGVFPSNFVVLEEPAPSS[Phospho (STY)]PR_.3	117628	152114	145780	136695	142712	158260	130073	107743	117586	5
_NPS[Phospho (STY)]VPLFASHLGLLEPQR_.3	11511.8	13720.6	15038.4	11435.6	9031.4	12586.5	4428.6	6020.9	5224.75	5
_LKPQLS[Phospho (STY)]PR_.2	138817	156379	165616	154359	174638	183777	73455.1	65690	62762.2	5
_SWTRS[Phospho (STY)]PS[Phospho (STY)]PR_.2	1.75726e+06	2.17339e+06	2.04863e+06	3.65578e+06	2.9149e+06	3.2424e+06	203700	209788	197791	5
_QLALVNQQTPS[Phospho (STY)]PGR_.2	56882	54488	54666.2	60817.9	48527.5	50271.9	10286.6	12740.9	6399.98	5
_DLLNLS[Phospho (STY)]GFSPAK_.2	8142.12	8256.35	8199.24	10381.1	10335.5	10426.7	3623.2	2864.25	3118.91	5
_RT[Phospho (STY)]PT[Phospho (STY)]PPAKPPR_.2	43740.3	83721.7	72875.7	55209.4	86387.7	73863.2	52146.3	17715.8	16702.7	5
_SDYFKPDLS[Phospho (STY)]PR_.2	96149.3	97967.9	95628.9	80991.9	70216.8	79132.7	17510.8	17606.6	22918.6	5
_SQQEPPS[Phospho (STY)]S[Phospho (STY)]PEEEEDEPGPPPPIATRPDK_.3	3554105	3.26372e+06	3.09876e+06	3229294	2.54635e+06	2.57965e+06	1.58932e+06	1.64461e+06	1.65705e+06	5
_SQQEPPS[Phospho (STY)]S[Phospho (STY)]PEEEEDEPGPPPPIATRPDK_.4	200370	210702	201138	192310	203257	153752	128669	84976.7	68129.7	5
_GAS[Phospho (STY)]KYMTINR_.2	34717.4	42793.5	42528.2	43101	33912.5	37749.8	25708.7	23783.5	24746.1	5
_PGLPPGLTAVLTPPT[Phospho (STY)]S[Phospho (STY)]PC[Carbamidomethyl (C)]EPGYLHGAVGVR_.4	116283	121941	117885	115864	112915	114389	66608.4	71295.8	86006.5	5
_KLDPETGADGAAPVDGVADAGGS[Phospho (STY)]PQQQR_.4	14761.9	11170.5	10095	10170.6	11186.4	9154.89	5424.79	1269.7	3347.25	5
_[Acetyl (Protein N-term)]TTNADPSVATAFGAAGS[Phospho (STY)]PAEHISEYR_.3	164170	138242	123997	149269	156368	150350	96443.6	102305	109437	5
_TAS[Phospho (STY)]PHVSVVR_.2	51503.9	51253.9	53065.4	44849.3	50270.5	46020.3	22815.2	19951.2	18462.3	5
_QAS[Phospho (STY)]LPAAFRPR_.2	190230	185905	175965	180088	173632	160807	121912	119219	166793	5
_FS[Phospho (STY)]DFLGLHEK_.2	12178.2	10342.3	4380.78	10600.8	10411.8	9441.22	6044.74	2903.08	2269.21	5
_YYGHS[Phospho (STY)]MSDPGTS[Phospho (STY)]YR_.2	17314984	17914270	16740536	21421432	16381658	15156471	9977497	8779545	9076920	5
_QVRPENAAPS[Phospho (STY)]PGAGGR_.2	11041.2	14949.5	16139.1	11994.1	16244.8	14323.4	9805.49	1398.45	2435.71	5
_S[Phospho (STY)]RS[Phospho (STY)]PADYDRER_.2	332053	329312	274246	225498	312551	181980	126258	66117.2	69754.8	5
_DLGSGGANC[Carbamidomethyl (C)]S[Phospho (STY)]PPQTHIK_.2	54958.1	71803.5	62188.4	56088.9	57814.2	55331.3	21741.4	11776.1	16758.8	5
_S[Phospho (STY)]IPMLFVR_.2	21263.7	25179.1	28298.1	21413.8	19609.9	21524.1	8388.25	11486.6	10706	5
_AAPFVAAQS[Phospho (STY)]DDDEAAPARPPVLLAPR_.3	49515.1	55736.9	45442	45861.8	49144.8	54303.9	31361.9	28160.6	27903.2	5
_VRDEELDS[Phospho (STY)]DDDLEPFDMSHDVPAGAK_.4	15641.6	17208.1	17979.8	16003.8	15437.5	17456.4	7567.81	17943.2	13528.9	5
_GGS[Phospho (STY)]QQQSPMPSMGAR_.2	171535	160218	147156	205973	174446	170719	131322	117044	120245	5
_GGSQQQS[Phospho (STY)]PMPSMGAR_.2	83105.4	81154.6	81695.6	79129.9	80757.6	77803.6	78025.9	71082.3	70845.5	5
_ELKPLEGDC[Carbamidomethyl (C)]AAAATQS[Phospho (STY)]PQGH_.2	127665	134539	141413	133447	134940	131955	103065	96297.5	89529.9	5
_LC[Carbamidomethyl (C)]GGAGS[Phospho (STY)]PISNLGVTGGR_.2	51504.1	50022.8	49874.9	55705.4	53811.3	51122.6	30656.8	24819.9	36960.3	5
_SSTPLMTPS[Phospho (STY)]PQST[Phospho (STY)]PPR_.2	5421702	5.48883e+06	4.47953e+06	6807844	6158482	5509120	2433592	2.58718e+06	2.59055e+06	5
_MQPPDSPRPAPPS[Phospho (STY)]PGGPR_.3	1.01257e+06	873988	940693	677437	1.11911e+06	1.17032e+06	873788	885143	896498	5
_EANHS[Phospho (STY)]PPHS[Phospho (STY)]PPPSQPPAK_.3	3.79493e+06	3.10544e+06	2.82509e+06	3.55356e+06	3.2565e+06	3.69579e+06	2.0903e+06	1.99515e+06	1.85834e+06	5
_TPSPPVKGS[Phospho (STY)]PLR_.2	362581	374365	373572	259578	270714	259871	36147.4	31220.8	30492.5	5
_LYPLPDC[Carbamidomethyl (C)]DS[Phospho (STY)]DEDEEYKEQVK_.3	244953	274799	293188	301748	353415	334581	178612	127635	16007.9	5
_AHS[Phospho (STY)]SPASLQQSYNAPSPQHLR_.3	205651	219711	233771	150417	165637	174798	42631.2	48934.2	49134.9	5
_VVDSGSVGGGGPLPPSEEEGGSATVEPMDQS[Phospho (STY)]PPQGK_.3	718180	549272	887089	675859	634056	633857	537057	348567	442812	5
_FPHPVTTPS[Phospho (STY)]PPMTR_.3	113238	118625	132824	99952.8	143455	132436	89045.2	85375.5	87210.3	5
_AFLDGPAS[Phospho (STY)]PPT[Phospho (STY)]PR_.2	1.99563e+06	1.8512e+06	1.97145e+06	1.85438e+06	1.76041e+06	1.72694e+06	1.10129e+06	1.12538e+06	1511708	5
_MS[Phospho (STY)]RPIS[Phospho (STY)]PDLSPLHEPNSAK_.3	320936	323774	326299	370279	379752	388190	232927	223305	114139	5
_GDS[Phospho (STY)]EENHRFDK_.2	5727.68	7428.87	6578.27	6625.52	10270.4	2423.97	4297.25	3098.48	1769.84	5
_RADSVSSSMAS[Phospho (STY)]PER_.2	36333.3	46019.1	40992.9	36223.8	40605	40464.8	38129.7	30745.6	27363	5
_LSEGGGDLS[Phospho (STY)]PGREQALK_.2	44891.5	47114.2	42668.8	68584.7	50161.7	52971.9	33060.7	25282.4	29171.6	5
_KHS[Phospho (STY)]DSTEFK_.1	29602.5	108847	106469	66756.2	134293	53111.6	55361.3	68810.9	64351.6	5
_HVDS[Phospho (STY)]DVS[Phospho (STY)]DDDNSEM[Oxidation (M)]SVLNK_.2	17742.8	103900	121407	75636	70796.1	79910.1	40685.5	50144.1	28235.5	5
_SEGDAEVFGQPS[Phospho (STY)]PPAR_.2	163571	138389	155284	148843	127777	138260	95510.4	98777	92566.5	5
_LAS[Phospho (STY)]PPPQVPAKK_.2	61414.1	71105.9	58493.2	48432.1	56553.9	59074.1	28011.6	22694	16942.2	5
_RSS[Phospho (STY)]APLSSGPAPSSSR_.2	69293.1	90534	84382.1	61563.8	76166.8	71043.6	29195.4	15384.5	16654.8	5
_PSYLPLQANPEPKPPAQS[Phospho (STY)]PK_.3	196046	200504	207304	174253	173450	178100	114253	98695.6	56089.8	5
_S[Phospho (STY)]APAS[Phospho (STY)]PMIVSSR_.2	271690	295424	275065	317864	213184	199085	64755.2	90599.3	97416.2	5
_TSS[Phospho (STY)]DSSLSMLPR_.2	45659.9	43293	47514.5	43865.2	46619.5	41111	25920.9	29196.8	27558.9	5
_VAAGGGQGDSKS[Phospho (STY)]PSPELDQAKK_.3	834912	1.11544e+06	1.07038e+06	725786	729744	716506	49722.3	43873.2	37329.2	5
_DKYSPSS[Phospho (STY)]PTSGVK_.2	159565	195940	189472	148057	167796	178347	32236.2	39033.3	39598.5	5
_KSGS[Phospho (STY)]VGS[Phospho (STY)]LPSGGGDGR_.2	31293.6	37428.9	38589.1	39581	42621.6	38366.6	11150.1	20020.1	31785.8	5
_[Acetyl (Protein N-term)]MIMENDSQPTNPAS[Phospho (STY)]PTEAAHDPGK_.3	321814	322986	309560	303381	287045	284503	181017	209894	200017	5
_HLHAQT[Phospho (STY)]PPPPSAASATAMET_.2	100413	99336.5	76437.1	162225	84007.5	62803.1	50941.3	49806.9	51348.3	5
_TSSREPS[Phospho (STY)]PEPVEPPKS[Phospho (STY)]PK_.2	1.4122e+06	2.10144e+06	1.77693e+06	1.18245e+06	1.38079e+06	1.25963e+06	212892	102482	98799.4	5
_TSSREPS[Phospho (STY)]PEPVEPPKS[Phospho (STY)]PK_.3	1.26592e+06	734558	954508	956362	684174	814355	51512.2	103865	100739	5
_TSS[Phospho (STY)]REPS[Phospho (STY)]PEPVEPPK_.2	687911	785206	744803	717345	695958	675122	441783	506237	477325	5
_AGS[Phospho (STY)]PALVGELQALR_.2	23438	22136.4	22522.3	32341.8	32714.5	32917	12291.7	10818.5	8075.33	5
_TGGGS[Phospho (STY)]LPDVAGPPSTDSLPSDEK_.3	50673.3	53423.9	47577.3	45981.3	55365.4	46401	33383.3	24653	1695.9	5
_QDFAEGAAS[Phospho (STY)]PVLDLEQK_.2	360097	350182	367060	450145	397184	387882	303973	305811	304235	5
_ILIVTQT[Phospho (STY)]PPPPAPSGLR_.2	1.23497e+06	1190444	1.28834e+06	1.70534e+06	1.70062e+06	1.76185e+06	317257	275225	283549	5
_VAATPDLS[Phospho (STY)]PIKDIVGSVESASK_.3	5340.66	3175.96	3408.93	6108.19	5285.63	4463.07	1913.11	1768.68	192.639	5
_VVAPETM[Oxidation (M)]HETFMS[Phospho (STY)]DS[Phospho (STY)]EDEAAEDNMLGDQSFR_.3	1.94411e+06	2.29312e+06	2.11862e+06	1.74432e+06	3.30785e+06	2.52609e+06	1.4397e+06	1.07834e+06	1.25902e+06	5
_VVAPETMHETFMS[Phospho (STY)]DS[Phospho (STY)]EDEAAEDNM[Oxidation (M)]LGDQSFR_.3	1.49671e+06	1.61745e+06	1.74097e+06	1848281	1.81703e+06	1.83266e+06	1.04031e+06	1.34373e+06	1.19202e+06	5
_S[Phospho (STY)]LGDDSLPIDVTR_.2	1081744	1.14867e+06	1.3271e+06	1273707	1272998	1.20637e+06	1.16806e+06	1.01522e+06	1.03632e+06	5
_KS[Phospho (STY)]PAEVALSDENK_.2	145274	69088.1	118168	112222	114068	80182	85480	75780.5	76656.8	5
_VSPSVADKDSAVPS[Phospho (STY)]PQK_.2	20385.1	25177.4	24585	29404.2	30688.4	30046.3	14123.3	10940.3	12531.8	5
_TSEVKVEDEGS[Phospho (STY)]PPAKR_.3	38331.4	22789.4	36022.2	32722	31890.1	35329	11745.1	36134.4	34587.4	5
_C[Carbamidomethyl (C)]TLNPNDLAAS[Phospho (STY)]GDMMSR_.2	197843	201339	192355	233170	147028	240274	110242	88394.5	110473	5
_KEAEDMPEDIGLS[Phospho (STY)]S[Phospho (STY)]EDDSAVVEAK_.3	145540	159744	134923	143922	133779	128014	43883.5	101026	43489.9	5
_ART[Phospho (STY)]LES[Phospho (STY)]LAS[Phospho (STY)]LQEDEDLKK_.2	47827.5	33762.2	20521.3	56819.2	31209.5	33452.3	27703.7	8266.33	23365.3	5
_EDAHEDS[Phospho (STY)]PEIQRDPDVVQC[Carbamidomethyl (C)]SYR_.3	84396.6	85729.3	87499.8	66439.8	62274.2	71134.5	23886.7	25535.2	27019.2	5
_FEMT[Phospho (STY)]PPRDTGKEPS[Phospho (STY)]PEFQVQR_.3	3.10437e+06	3157317	3.12588e+06	2.5897e+06	2.79796e+06	2834233	819503	786727	711431	5
_LSSLPSAVAPS[Phospho (STY)]PPR_.2	22050.7	24607.1	24927.6	17901.7	22278.3	26654.9	7552.18	5295.07	6423.62	5
_AAAAAAPQAS[Phospho (STY)]PVRR_.2	3927.3	6405.5	4679.39	3796.19	5847.18	4971.83	6253.81	3263.22	2553.13	5
_NPPGFAFVEFEDS[Phospho (STY)]RDAEDAC[Carbamidomethyl (C)]R_.3	12051.8	14205.1	11477	16267.5	16518.6	13141.6	1147.68	2668.51	1839.46	5
_GPPS[Phospho (STY)]PPAPVMHSPTR_.2	74189.9	80557.1	81853.4	111884	82741.7	86629.6	44933.8	41279.2	47167.7	5
_GPPS[Phospho (STY)]PPAPVMHSPTR_.3	25789.2	22481.7	24472.9	28429.5	27786.8	29072.1	8634.27	11421.1	11467.7	5
_GPPS[Phospho (STY)]PPAPVMHS[Phospho (STY)]PTRK_.2	290570	353416	321993	332484	217528	204237	117507	97685.1	77863.7	5
_VEPTPS[Phospho (STY)]PSAVAPPLNPR_.2	118861	113927	112591	116714	114682	121926	94546.3	90861.7	108647	5
_RLS[Phospho (STY)]S[Phospho (STY)]EPREIEDR_.2	81599.1	122310	110237	115603	100419	86574.5	7120.41	7812.93	7221.04	5
_SNS[Phospho (STY)]ADSLLSHSR_.2	41071	46540.3	42009.2	37609.7	40110.2	39802.7	29810	17965.4	20082.8	5
_RGS[Phospho (STY)]EPTLNR_.2	2540.1	3791.39	5042.69	3279.51	4802.27	4162.09	1685.35	3882.81	4241.92	5
_SHEEDLNS[Phospho (STY)]DEDDAFK_.2	116317	37995	70223.7	80473.3	72156.1	47938.4	72447	24966	48706.5	5
_LAS[Phospho (STY)]PPLAPAGGGR_.2	107434	113310	87152.2	106668	92971.2	92158	61107.8	55130	66596.4	5
_MLPHAPGVQMQPIPEDAMDQES[Phospho (STY)]EDEDKVNPDER_.4	723921	702831	745706	687453	712248	691459	136164	449041	384446	5
_MLPHAPGVQMQPIPEDAM[Oxidation (M)]DQES[Phospho (STY)]EDEDKVNPDER_.4	35656.3	34997.6	46740.5	49892.4	54831.7	43626.6	13296.5	33635.3	17753.2	5
_SLS[Phospho (STY)]PAC[Carbamidomethyl (C)]VR_.2	134059	131621	153406	179306	169148	169810	9464.14	8353.18	7242.22	5
_AS[Phospho (STY)]DS[Phospho (STY)]EEDEPMPVLGSVQDTLATAQAQQQLLER_.3	107217	120089	123663	81783.1	114611	115453	66103.7	83497.2	74800.5	5
_EQAVDESSKS[Phospho (STY)]PAAK_.2	14028.1	37461.4	9543.68	14992.5	17609.3	38084.2	22211.5	14979.3	7772.04	5
_SPPEPEPVKS[Phospho (STY)]PAKK_.3	4219.6	1967.77	2420.14	3243.86	2744.09	3502.78	267.736	1586.64	2352.87	5
_TETGDWVWS[Phospho (STY)]DGEDDEDS[Phospho (STY)]PDER_.3	117864	104412	18829.2	64143.9	97486.8	113229	6582.96	39727.4	23155.2	5
_HS[Phospho (STY)]PC[Carbamidomethyl (C)]PSEGEIGFATLPEQVHR_.3	15618.2	12289.7	13953.9	19357.3	20751.2	20867.1	5115.83	6072.49	7029.14	5
_AGEPNPFEEDHEDWDEES[Phospho (STY)]NDALVDNGEPGVPVR_.3	3.27564e+06	3.06537e+06	3.88184e+06	3.14001e+06	4371466	4005443	3263751	2706378	2.32707e+06	5
_AGEPNPFEEDHEDWDEES[Phospho (STY)]NDALVDNGEPGVPVR_.4	1173216	1.12959e+06	1.44729e+06	1132523	1317007	1.44101e+06	640099	755968	920635	5
_NVSSAQLSMGGS[Phospho (STY)]S[Phospho (STY)]REPS[Phospho (STY)]PPSTPHMVR_.3	6.43072e+06	5.98235e+06	6.17498e+06	6083417	5279729	5572008	1.49318e+06	1.80578e+06	2.12894e+06	5
_EPS[Phospho (STY)]PPS[Phospho (STY)]T[Phospho (STY)]PHMVR_.2	963488	961542	704689	1589730	1.23363e+06	1.22407e+06	139963	166551	145597	5
_S[Phospho (STY)]AGGDASVLWK_.2	36190.3	25775.6	16831.9	33793	32708.9	33051	8293.34	4054.48	12532.2	5
_KTESLASSPEC[Carbamidomethyl (C)]IEDS[Phospho (STY)]GDELPTTR_.3	194021	186444	169003	180951	242155	233835	148218	140344	77954.1	5
_TEEPGS[Phospho (STY)]PEAPIAR_.2	88594.2	94266	91817.9	107939	88001.5	91337.7	93616	54471	105460	5
_MPGTPLGS[Phospho (STY)]PSVSR_.2	341400	325575	367872	395606	352035	367559	144508	168406	153092	5
_TPPFARS[Phospho (STY)]PS[Phospho (STY)]LGR_.2	82793.5	72287.2	71129	85911.1	75463.1	65015.1	42795.8	42562.1	43029.5	5
_GGGAS[Phospho (STY)]PTPPSEGMQSLGR_.2	319704	338455	345373	395436	347279	327800	223446	246169	245574	5
_VGIC[Carbamidomethyl (C)]GDDDIC[Carbamidomethyl (C)]PSEESNS[Phospho (STY)]GEDDH_.2	130914	96018.3	81764.8	116144	83626	60484.3	40368.9	22935.2	57802.6	5
_EGS[Phospho (STY)]PKPMVKPR_.3	36774.2	26521.7	35968.6	42829.5	29920.3	33021.4	10912.4	18024	28566.6	5
_SST[Phospho (STY)]PVSIAAEDGDKR_.2	89690.1	93760.9	85006.3	90567.5	90202.8	86039.9	65878.2	64507.4	65733.9	5
_S[Phospho (STY)]LGNVIDPVDVIHGISLEELSAK_.3	5121.45	4902.47	4595.18	6338.97	4125.65	5436.06	3596.28	4188.43	4780.58	5
_AC[Carbamidomethyl (C)]VSPPLSSS[Phospho (STY)]PPK_.2	602229	631752	624638	752741	604168	571993	511424	581780	546602	5
_SAPPKS[Phospho (STY)]PPPLSSSQAK_.2	150514	151455	131921	144575	156863	146023	157178	126685	122263	5
_GVDLDQLLDMSS[Phospho (STY)]TQLMELMHC[Carbamidomethyl (C)]R_.3	47843.6	56274.2	56920.8	82446.9	68888.8	70728.4	27654.6	38282.6	32968.6	5
_VSINS[Phospho (STY)]S[Phospho (STY)]PGFK_.2	132150	67533.1	103263	178010	138533	117136	30323.2	31365.4	30844.3	5
_EVPDMPPSNVTTANFLLPGGMKT[Phospho (STY)]PPPPSS[Phospho (STY)]PKK_.4	500638	534618	541634	485233	451473	468353	320939	326198	314802	5
_VIS[Phospho (STY)]PEKS[Phospho (STY)]PPR_.2	978086	1.14084e+06	866717	1.29695e+06	1.15899e+06	1.10644e+06	657664	719045	692402	5
_C[Carbamidomethyl (C)]QAHVLIEGAKPKT[Phospho (STY)]PPTS[Phospho (STY)]PK_.3	354342	378184	330500	308847	262451	258179	21819.8	21423.5	21027.3	5
_SRGPRT[Phospho (STY)]PS[Phospho (STY)]PGPPGDAK_.3	332864	112166	143269	190330	101717	164498	23282.1	80068.1	78176.5	5
_GQLSAPAPAAATPAAS[Phospho (STY)]PS[Phospho (STY)]PLR_.3	16181.4	16473.4	16327.4	18322.1	18432.3	16359.9	13608.7	9937	11772.9	5
_RGQLSAPAPAAATPAAS[Phospho (STY)]PS[Phospho (STY)]PLR_.3	77422.9	80367.1	84931.9	75282.9	92396.6	81168.9	65919.5	52380	46462.2	5
_S[Phospho (STY)]RS[Phospho (STY)]PPLS[Phospho (STY)]PPAAYQTHR_.2	331721	443298	391178	525654	225832	216395	134487	141810	127164	5
_LGSTGSRPS[Phospho (STY)]PPC[Carbamidomethyl (C)]S[Phospho (STY)]PPR_.2	1.20933e+06	1.38726e+06	1.36471e+06	1.10926e+06	1133398	1.08513e+06	723330	638193	618404	5
_VEPASVGPEQLLS[Phospho (STY)]PADDR_.2	43720.6	66401.4	83206	74310.5	74300.2	80146.1	41784.3	36666.2	42916	5
_IAPPPEESLT[Phospho (STY)]PS[Phospho (STY)]PPPSR_.2	2047555	2.22793e+06	2.28627e+06	2484968	2.1213e+06	2.17328e+06	1.21622e+06	975159	1.45728e+06	5
_RGS[Phospho (STY)]SGEGVVSDSHQR_.2	7206.85	13859.6	9697.14	10048.3	12343.3	11748.8	5230.22	5641.39	4819.04	5
_AKYDFDGS[Phospho (STY)]DSDDLPFR_.2	100785	99988.4	109351	100804	104781	98687.5	106034	87516.5	79326.8	5
_SYAQS[Phospho (STY)]PLLER_.2	17666.1	19226.6	22969.1	29859.5	27345.6	24831.7	12179.3	12085.9	9554.92	5
_S[Phospho (STY)]LEPLTGLAMWSSEPHVVELLK_.3	12179.6	19056.3	14577.6	14883.1	16395.5	17616.4	11142.9	13487.6	12315.2	5
_PADEGDSGVDAMSLPES[Phospho (STY)]R_.2	248756	239990	260455	214302	185605	188845	47479.8	47380.4	47430.1	5
_KNLLDT[Phospho (STY)]DS[Phospho (STY)]EADVVEK_.2	40985.7	35218.9	35995.8	33077.6	33740	36524.7	4566.52	12812.7	18203.2	5
_GAS[Phospho (STY)]AASVLGPGR_.2	79484.1	82305.6	80894.8	79893.5	70710.1	69255.1	49919	50751.1	49865.9	5
_LAEGGKVS[Phospho (STY)]PHGGK_.3	9726.11	29924.8	13947	27222.3	20809.2	40397.4	466.556	8081.85	8399.53	5
_ELS[Phospho (STY)]PGSLEER_.2	14283.2	14723.1	14503.2	19190.2	15166	17178.1	4937.41	4401.81	4669.61	5
_ALS[Phospho (STY)]DDC[Carbamidomethyl (C)]AIDDLLEGR_.2	132907	136355	136700	196153	199678	153074	83558.2	83461.5	76794.6	5
_SAHAGS[Phospho (STY)]VVS[Phospho (STY)]C[Carbamidomethyl (C)]PPGATGAGPR_.2	59134.3	77049.5	79653.2	87769	96317.2	97231.6	43753.9	38519.5	35369	5
_SAHAGS[Phospho (STY)]VVS[Phospho (STY)]C[Carbamidomethyl (C)]PPGATGAGPR_.3	27834.6	20278.9	25483.1	37384.7	25226	28291.5	11924.2	7172.24	9548.22	5
_S[Phospho (STY)]LVGASSAVGQQQR_.2	57109.7	59550.9	55375.3	94820.5	87187.9	76728.4	27615	25171.7	22728.4	5
_[Acetyl (Protein N-term)]MEGMAASSSEGMPGS[Phospho (STY)]PPDFC[Carbamidomethyl (C)]AAGVAPALPR_.3	67312.5	68991.6	65227.4	70802.1	63982.6	57163.2	50742.8	41350.6	46046.7	5
_FNS[Phospho (STY)]APVSLELR_.2	197598	208898	174042	189990	188315	177750	112288	77653.6	91205.5	5
_IVSGS[Phospho (STY)]MYNLPMR_.2	118543	126783	122429	132875	126380	119885	74553.3	49110.1	60612.4	5
_RWS[Phospho (STY)]VVGDLPMSDFAK_.3	345169	341644	417508	471885	428665	427694	212896	305079	294897	5
_KLS[Phospho (STY)]SAMSAAK_.2	525440	539376	554668	558207	584130	620001	428154	405427	426873	5
_SGSSGRPPAIAENDEAIY[Phospho (STY)]SDEDEPM[Oxidation (M)]PPPPPSK_.3	1.39717e+06	1.40791e+06	1.42998e+06	1464126	1.34969e+06	1476373	1.1446e+06	1.0042e+06	1.669e+06	5
_SGSSGRPPAIAENDEAIY[Phospho (STY)]SDEDEPMPPPPPSK_.5	93309.7	88088.2	77340.7	68844.1	87362	99274.1	17435.4	63222.4	8961.87	5
_NIDQYEEQMVQAFGS[Phospho (STY)]KANVSDLR_.3	22725.5	21113.4	17841	19533	21755.5	23567.3	10466	14699.8	12705	5
_LAS[Phospho (STY)]RDDDDNSAPDISLEFR_.3	620887	655699	634362	588412	540068	678632	134950	775170	650162	5
_GGRGDS[Phospho (STY)]DS[Phospho (STY)]EDEREAGAHHR_.3	472928	439148	253506	223207	336088	612744	94328.3	158216	42401	5
_GGRGDS[Phospho (STY)]DS[Phospho (STY)]EDEREAGAHHR_.2	19697.4	54638.9	26905.4	64616.6	22686.8	17004.9	14371.8	1807.11	7342.27	5
_RRS[Phospho (STY)]PS[Phospho (STY)]PEQSPPPSAR_.3	47690.5	21725.9	21590.1	42739.4	41037.8	44441.1	5328.49	19881.1	18547.2	5
_RRS[Phospho (STY)]PS[Phospho (STY)]PEQSPPPSAR_.2	18089.7	40132.2	24084.6	32609.6	51089.3	41413	11110	6242.05	5705.97	5
_FGGGPPS[Phospho (STY)]PDASDLTIDLNLPFDRR_.3	36926.2	37096.6	27309.3	29715.4	32509	38152.4	9225.03	14267.3	7349.19	5
_SLNTS[Phospho (STY)]PMLQR_.2	69946.1	76295.2	77703	81640.7	71716.9	72562.4	44906.2	43322.5	46489.9	5
_KHDDGDS[Phospho (STY)]S[Phospho (STY)]EEEEEPHDEVR_.3	414868	94257.6	145512	311733	140992	180106	41740.8	167549	194251	5
_KHDDGDS[Phospho (STY)]S[Phospho (STY)]EEEEEPHDEVR_.2	93593.2	132840	112117	107255	119806	108001	141451	56443.2	73642.6	5
_VPAS[Phospho (STY)]PPPDS[Phospho (STY)]PLGALEQHR_.3	55259.6	71207.6	76581.9	52164	56077.9	63981.1	5591.03	43098.5	19042.1	5
_SPLNSSSTNAPS[Phospho (STY)]PER_.2	64239.8	71939.8	67344.6	68218.8	69358.4	69980.4	32147.4	31526.5	30740.7	5
_S[Phospho (STY)]PPVPVPVPSPPR_.2	36668.2	38123.6	34905	33561.9	34741.2	33721.7	33517.2	26013.9	26603.6	5
_LQKPVIVSPS[Phospho (STY)]ISGQLSVPFVIK_.3	20840.4	44272.3	47274.9	55280.5	54975	56242	20441.4	11904.2	22722.9	5
_DESFAS[Phospho (STY)]NT[Phospho (STY)]EDDC[Carbamidomethyl (C)]DPSILDTESTR_.3	227963	184602	206282	260028	210325	138755	62520.5	135272	81314.7	5
_KEPS[Phospho (STY)]PPTDVVTLR_.2	35408.9	34375.4	31982.2	37873.2	36171.1	36252.2	22011	18303.2	25488.2	5
_NSS[Phospho (STY)]PVPTTPPSSATSFVTPPRPVPR_.3	64766.5	68324.4	65293.7	65248.9	61882.7	65925.8	17190.2	15797.2	16591.1	5
_ESRDS[Phospho (STY)]S[Phospho (STY)]PEVLAGGSDK_.2	167632	167723	167541	153019	166441	166788	96674.4	123913	130663	5
_VHITDS[Phospho (STY)]VIS[Phospho (STY)]LAGEHSIIGR_.3	44771.2	28508.4	42791.1	46841.9	40218	44629	9806.59	14782.7	12294.7	5
_LGS[Phospho (STY)]PPPYR_.2	105199	118495	125272	120178	132303	131576	51551.3	49780.4	48346.5	5
_PVITEVS[Phospho (STY)]DDDAALRPGPK_.2	148693	144135	138669	159667	137608	145937	101124	104522	123183	5
_PVITEVS[Phospho (STY)]DDDAALRPGPK_.3	68366.1	74072.8	71859	45407.7	68168.8	82182.1	48254.2	46358.1	47306.2	5
_GFAGS[Phospho (STY)]EAS[Phospho (STY)]QGPSPK_.2	105678	107005	145858	117898	117346	84138.8	20216.9	29633	31677.6	5
_RPEEEEPLPPPPPS[Phospho (STY)]PPQER_.2	454312	569587	560265	861644	184579	295642	377648	170037	162690	5
_SDRPQVS[Phospho (STY)]PPPPPPPAPTSAPSTLR_.3	162339	157860	162281	146087	143796	143344	78150.7	81682.4	85731.4	5
_EVPRPAS[Phospho (STY)]SLAR_.2	94131.5	101616	107786	103785	101283	106861	75932	74754.2	74660.7	5
_EVPRPAS[Phospho (STY)]S[Phospho (STY)]LAR_.2	142222	123987	116598	99347.1	93201.6	84523.6	14015.9	12454.5	12878.5	5
_RRS[Phospho (STY)]PS[Phospho (STY)]PPHGGAGEGMEDPTK_.3	547290	556378	552126	684914	779631	767843	355760	370519	356273	5
_RRS[Phospho (STY)]PS[Phospho (STY)]PPHGGAGEGMEDPTK_.2	44385.2	52760.9	36009.6	47512.4	64783.6	51124.3	47113.3	29358.6	11603.9	5
_IST[Phospho (STY)]GT[Phospho (STY)]AEFAAPEIVDR_.2	47969.4	38622.5	68677.5	75703.9	70087.9	64472	40507.7	17185.5	28322.5	5
_RPDDS[Phospho (STY)]DS[Phospho (STY)]DIAGTLSDGDQEWR_.2	79336.1	95917.2	16951.2	162737	13869.6	10709.4	20100.1	11043.1	58254.4	5
_LNKS[Phospho (STY)]VESLQQNVQR_.2	32632.1	34205.4	31497.4	35105.3	27631.2	28650.4	20929.5	16118.5	18524	5
_VIQEESLPTS[Phospho (STY)]PLAK_.2	27937.1	25831.6	26884.4	21136.8	22586	22655.5	9551.04	9011.11	6895.87	5
_VAPLINDFLIEKAPS[Phospho (STY)]A_.2	15017.2	13811.1	9342.11	18064.3	9505.66	6533.82	7473.13	8554.98	8014.05	5
_IKAPESPEIIEDGS[Phospho (STY)]LSSDR_.2	882969	803212	838342	742406	730624	754188	482022	368290	595754	5
_IKAPES[Phospho (STY)]PEIIEDGS[Phospho (STY)]LSSDR_.2	733225	659803	706453	666938	596000	597496	220552	335211	488668	5
_IKAPES[Phospho (STY)]PEIIEDGS[Phospho (STY)]LSSDR_.3	422495	467286	496394	362033	393088	370701	188574	191589	16990.9	5
_NEDES[Phospho (STY)]KEQGVGMQTPQR_.2	861823	697511	598598	688018	615797	540665	276321	217683	221953	5
_NEDES[Phospho (STY)]KEQGVGMQTPQR_.3	169404	45453	67969.5	127908	80686.3	90414.7	10331.1	46515.1	55465.5	5
_NEDES[Phospho (STY)]KEQGVGM[Oxidation (M)]QTPQR_.2	705.124	614.302	523.48	395.996	1090.76	743.379	375.354	1.03127	583.49	5
_AVS[Phospho (STY)]IIKDGFISAAER_.2	15400.2	13822.8	15821.6	12932.8	12880.9	15883.2	6365.27	6712.7	6126.35	5
_SFDRGS[Phospho (STY)]PPLSGR_.2	332235	378068	374745	370902	358330	338528	274220	257462	245877	5
_TDVSSELPAS[Phospho (STY)]PSDVR_.2	1.5735e+06	1.43054e+06	1.50202e+06	1.43235e+06	1.23118e+06	1.21954e+06	731440	819857	792733	5
_DVLDIEQFS[Phospho (STY)]T[Phospho (STY)]VK_.2	19634	10416.7	6097.83	32048	23142	30063	43140	59846.5	56316.4	6
_KDAEEQTHPPPS[Phospho (STY)]PSASPPPQQPDR_.3	861660	980369	874599	868370	954258	915039	1.0434e+06	907952	853199	6
_YASYS[Phospho (STY)]PHLR_.2	69277.7	74389.8	77010.1	165027	150448	82941.2	167778	144322	151866	6
_S[Phospho (STY)]PQFHRPPDGNR_.3	39291	24598	41018.4	59000.7	56971.7	60771.8	56954.6	84236.5	90520.6	6
_S[Phospho (STY)]LNDNFIQSFQNK_.2	10595.7	10497.5	15584.3	18474.9	18452.6	18497.2	33334.8	34543.2	27897.9	6
_RSS[Phospho (STY)]VGSGSGR_.2	501.242	479.666	490.454	720.827	942.232	1163.64	2246.13	2577.92	1914.34	6
_SKLEDSDS[Phospho (STY)]DS[Phospho (STY)]GPEDR_.2	2122.18	2194.92	1743.51	7518	8304.63	7825.43	7862.7	8445.08	7280.32	6
_EAGLLDREDDLLS[Phospho (STY)]L_.2	5785.51	5822.25	3335.45	9790.79	10417.8	6059.26	17118.3	23360.5	20637.7	6
_SNKEDGYDS[Phospho (STY)]DDFM_.2	233578	265075	264845	296360	247183	235031	229132	254515	293052	6
_SAES[Phospho (STY)]GDVSAASR_.2	83491.9	45147.9	15624	108750	71095.4	69038.9	83777.5	146881	95274.8	6
_GLRT[Phospho (STY)]PS[Phospho (STY)]FLKK_.2	28292	23322.6	25018.8	44332.7	37449.7	37048.9	44779.1	52008.4	66768.3	6
_[Acetyl (Protein N-term)]SENNPDS[Phospho (STY)]EMEEPTAQETK_.2	1.04226e+06	1.0124e+06	851430	1.37225e+06	974459	880486	1112986	1.1354e+06	1.21049e+06	6
_RLS[Phospho (STY)]SLEAAAK_.2	509011	510034	498328	942823	866462	866395	1.71271e+06	1.64052e+06	1709244	6
_RLS[Phospho (STY)]S[Phospho (STY)]LEAAAK_.2	214087	137836	222564	303511	244797	243898	283509	315940	326378	6
_ALEPLEES[Phospho (STY)]S[Phospho (STY)]EEEEEDPSTSDGTTHEK_.3	237189	190169	159674	250295	258734	241917	375175	338253	299664	6
_LEQPPSAPPS[Phospho (STY)]PR_.2	550164	599441	578912	573960	610558	574159	614304	607619	605520	6
_SFHQDQKPPES[Phospho (STY)]PKPER_.3	314759	438618	458553	442979	561044	545629	690565	388407	462697	6
_SFHQDQKPPES[Phospho (STY)]PKPER_.4	188316	40809	103168	224581	130974	211262	47606.7	276623	334778	6
_REPS[Phospho (STY)]DDGLGDGEAPNKR_.3	135787	51320.1	73791.9	217712	133641	160923	89484.7	355399	358935	6
_REPS[Phospho (STY)]DDGLGDGEAPNKR_.2	22949.3	42000	28200.7	55528.1	71533.9	57143	81509.8	73950.2	66419.3	6
_EPS[Phospho (STY)]DDGLGDGEAPNK_.2	25235.6	35199.6	35925.5	73356.9	69781.5	79258.3	68824.9	114050	118176	6
_REPS[Phospho (STY)]DDGLGDGEAPNK_.2	747825	819447	777029	1.8294e+06	1.59173e+06	1.51667e+06	1.8811e+06	2.03389e+06	2151767	6
_REPS[Phospho (STY)]DDGLGDGEAPNK_.3	37560	23753.6	9947.08	78197.3	12707.3	37969.9	513.365	89526.4	123560	6
_VPLT[Phospho (STY)]PGAVINVPLGAR_.2	1324.68	1378.87	1229.92	7113.52	7104.03	4536.32	9076.01	7950.22	5015.21	6
_KES[Phospho (STY)]PPMMHR_.2	28102.1	42060.7	45358.7	48053.2	66034	57144.5	123991	69361.1	66248.7	6
_LQEDLLS[Phospho (STY)]DD_.2	1.0601e+06	774598	1.02752e+06	1.35481e+06	1.23787e+06	995216	1.34142e+06	1.7155e+06	2080487	6
_RYS[Phospho (STY)]FSNESMTK_.2	42799.6	43942.4	42956.2	55971.2	57207.3	60072.9	78235.5	74158.5	75013.2	6
_VGSDPLLS[Phospho (STY)]PTLER_.2	24261.2	21855.9	23058.6	31528	30966.2	30404.4	45056.1	39835.8	50276.3	6
_ASS[Phospho (STY)]PEVITEEPKPK_.2	760422	778728	742115	909644	938845	880442	1.24388e+06	1.12843e+06	1.01298e+06	6
_RSS[Phospho (STY)]AASLNEALEMR_.2	3863848	3996287	4128726	9659993	8.7681e+06	7.87621e+06	15051853	16283523	21774262	6
_RSS[Phospho (STY)]AASLNEALEMR_.3	1338908	1.54286e+06	2027366	1.87883e+06	2678994	3.55319e+06	6352790	5513897	607488	6
_SDS[Phospho (STY)]YTQEDRIETDFGTMVVAVQGDR_.3	2.42796e+06	596291	1.54574e+06	2.9276e+06	2.61549e+06	2.30338e+06	4723212	10478083	2.26648e+06	6
_SDS[Phospho (STY)]YTQEDRIETDFGTM[Oxidation (M)]VVAVQGDR_.3	3.77854e+06	1.60593e+06	358358	2.51366e+06	5.34292e+06	1.62054e+06	3.62987e+06	5.72655e+06	4.67821e+06	6
_SLSRSDSY[Phospho (STY)]TQEDRIETDFGT[Phospho (STY)]MVVAVQGDR_.4	363510	115083	355237	509038	491812	526265	327808	480530	633252	6
_LS[Phospho (STY)]EDVANHHAEPPR_.3	6524.71	4121.99	4044.68	14777.9	14373.3	20084.8	20087.5	39358	38616.6	6
_GLKPSGDGQAAAPKS[Phospho (STY)]PE_.3	26048.7	2686.54	6845.59	22658.2	20231.9	17805.6	34021.7	34611.1	33432.3	6
_YGLPVKPMT[Phospho (STY)]PR_.2	256606	255460	241262	288406	273977	260029	254622	233529	333240	6
_KYGLPVKPMT[Phospho (STY)]PR_.3	43029.1	35387.9	43154.5	35741.8	53905.2	58906.4	61585	78436.1	66685.6	6
_KYGLPVKPMT[Phospho (STY)]PR_.2	28841.1	10067.6	11404.4	63781.8	44964.3	30390.7	70858.7	57730.4	58084.3	6
_QSGDGEENPVS[Phospho (STY)]PQAQATR_.2	8855.68	12637.8	22527.4	22864.9	12961.5	22994.3	15364	26441.7	27285.9	6
_TC[Carbamidomethyl (C)]NMVNADS[Phospho (STY)]MDFDTFK_.2	9638.02	11318.9	11177.9	67504.4	61849.2	54722.1	68766.8	87932.5	82697.1	6
_AIVGAS[Phospho (STY)]LNDIMAR_.2	7070.25	3410.18	8221.92	13106.6	11644.7	11688.4	23043.5	21633.7	24199.8	6
_GGAFDGLEQS[Phospho (STY)]PFGFGR_.2	29621.9	27592.4	26832.2	31727.3	32381.8	28586.8	41581.2	33061.5	41928.6	6
_AEAFS[Phospho (STY)]MENIR_.2	923697	927048	948695	1.26738e+06	1.29207e+06	1.23778e+06	1.50912e+06	1479130	1.4355e+06	6
_HSKS[Phospho (STY)]EPLLLLLPSR_.2	104470	92926.3	72524.8	185075	190200	195325	211080	172183	176167	6
_AFS[Phospho (STY)]DVLPETPR_.2	7188.96	5215.51	6202.24	22940.6	15080.7	19780.5	67555.8	54449.2	60279.5	6
_LHLAAS[Phospho (STY)]AR_.2	163037	158800	168131	226024	246992	235564	292883	326164	226138	6
_IAS[Phospho (STY)]INMGPAR_.2	20281.3	16456.6	18139.8	32868.4	34410.4	34834.2	63184	73126.8	69656.2	6
_SAS[Phospho (STY)]PDLEVSGHTSK_.2	26939.5	33553.2	30669.6	45349.4	46543.6	48357.7	68841.1	59121	61091	6
_HMGS[Phospho (STY)]KEDIASK_.2	1359.74	1463.92	1411.83	2323.01	2163.64	2243.32	2870.35	1853.82	1982.87	6
_FPEAPSQITHHHDT[Phospho (STY)]DDDDEEAER_.3	1.0912e+06	1098980	1.01349e+06	2.43279e+06	1.78294e+06	1.61217e+06	2.99246e+06	2.45224e+06	2.39971e+06	6
_KFS[Phospho (STY)]KSEQVPHR_.3	21451.2	20900.4	20349.7	134233	164478	163889	286030	217207	255683	6
_AS[Phospho (STY)]PEALPR_.2	9453.2	14097	8940.65	37608.9	29099.6	30666.9	35368.1	65452.9	62070.2	6
_DSSLVVSPGRPAS[Phospho (STY)]PR_.2	970587	982784	881806	1.25124e+06	1.07795e+06	1.06492e+06	1.29329e+06	1.2406e+06	1.26336e+06	6
_DSSLVVSPGRPAS[Phospho (STY)]PR_.3	59206.3	38850.3	58292	60665.7	50481.7	70849.6	43228.1	83344.5	96492.7	6
_AYSTDTDTPSS[Phospho (STY)]PGKDDR_.2	13434.6	14911.2	9698.33	25492.6	19132.5	15296.2	27672.2	24400	22719.1	6
_KRS[Phospho (STY)]PVTEDHEER_.2	1147.81	1287.71	1402.92	4596.3	6629.58	2420.81	28868.4	1830.49	4785.4	6
_RES[Phospho (STY)]IDDTFHLLR_.3	31207.1	35003.6	23622.7	52076.7	45184.2	52257.8	1894.35	88661	69515.4	6
_EIINVPETLPAC[Carbamidomethyl (C)]PPPS[Phospho (STY)]PGPAFR_.3	136416	154310	149612	169192	168596	201373	229844	218813	192665	6
_[Acetyl (Protein N-term)]METAGDDKS[Phospho (STY)]AGGPLEPSLK_.2	1.20611e+06	1.16865e+06	1.13843e+06	1.31822e+06	1221301	1.31963e+06	1.4249e+06	1.27106e+06	1.53801e+06	6
_FVEWLQNAEEES[Phospho (STY)]EGED_.2	4310.19	43776.8	40639.3	37680.8	31290.9	36361.8	49947.2	76973.8	12174.5	6
_SPS[Phospho (STY)]PHSPSPVPAAPR_.2	30479.5	32237.8	28721.2	42473.3	45548.5	41420.2	52280.6	41070.5	44778.2	6
_AVADEHS[Phospho (STY)]ISDVDSLVR_.2	11338.6	11062	8907.63	20229.1	22106.5	15195.8	23338.6	14955	16409.2	6
_VEPTDEEC[Carbamidomethyl (C)]DFAT[Phospho (STY)]DS[Phospho (STY)]EKEEDEITEGVK_.3	1668431	1.28927e+06	1.27261e+06	5.77592e+06	4866159	1.00887e+06	10361101	6.86123e+06	7402868	6
_RANS[Phospho (STY)]LVQDVESFEPMVESLTIK_.3	6645.14	5558.99	4521.2	9584.54	8449.44	6597.21	9127.82	7990.79	6853.75	6
_SQS[Phospho (STY)]DDGEC[Carbamidomethyl (C)]QLC[Carbamidomethyl (C)]DTISR_.2	126590	113500	106644	264933	207024	214274	300296	312152	319645	6
_AAPDEDDDS[Phospho (STY)]DLDYFDKK_.2	59368.4	78570.1	40166.7	93127.5	63592	84752	126915	175991	146419	6
_QEGETISTPTAAKS[Phospho (STY)]PTSAASR_.2	6813.52	10696.4	14579.2	51564.2	51636	51492.3	71387.5	59301.4	60891.9	6
_PVIESAS[Phospho (STY)]PEVVWK_.2	13673.7	10233.5	11953.6	24651.5	23684.1	26915.9	40366	41097.7	40777.6	6
_FQTLGS[Phospho (STY)]DDDAEDS[Phospho (STY)]EGS[Phospho (STY)]EKDGK_.2	228169	168934	259956	626157	555174	333354	558263	377685	467974	6
_QSTGDQEDS[Phospho (STY)]EGAELAGEDEGETNR_.3	290698	128162	209430	410638	446076	375201	517700	581370	601048	6
_AVS[Phospho (STY)]VDLTDFVTTPTSR_.2	8014.4	2360.63	5197.52	8690.72	9934.32	12695.8	22002.3	22826.4	18579.3	6
_STQNTS[Phospho (STY)]IEDLQK_.2	132624	156486	133051	243994	232620	207691	418847	451244	444441	6
_SQS[Phospho (STY)]PITLRPSQFPVK_.2	11993	10420.2	7470.41	24742.4	25868.7	24314.7	72719.4	55430.4	64428.7	6
_DHFS[Phospho (STY)]PQQLR_.2	51799.6	59572.6	55174.5	88484.3	83854.2	85388.9	133139	125736	135333	6
_S[Phospho (STY)]RS[Phospho (STY)]RT[Phospho (STY)]PVK_.2	914.139	5489.05	3494.93	3306.6	4924.65	2117.06	6163.14	2862.45	1943.63	6
_LRPKEEES[Phospho (STY)]EGS[Phospho (STY)]DEAGPDADR_.3	166536	50275.8	58769.9	140976	72874.7	76788.4	19359.7	132484	147064	6
_EHAVDS[Phospho (STY)]DDEKLPEENQVDNLTR_.3	18568	11129.5	20669.3	45696.3	25146.8	41060	75390.4	62499	52655.3	6
_AGT[Phospho (STY)]GVDNIDC[Carbamidomethyl (C)]DAATR_.2	39876.7	41838.2	38874.3	31154.2	78665.6	70673.1	62826.2	78540.6	80441.6	6
_DRAS[Phospho (STY)]PIKAPSNER_.3	446233	128276	254475	456358	288716	418493	136358	915918	1.03719e+06	6
_KLS[Phospho (STY)]PPKNPK_.2	155137	286027	259904	297487	439860	386819	1.10782e+06	389825	431995	6
_AAAATATADS[Phospho (STY)]DDEADRENSLKPR_.3	13941.8	11765.4	9464.17	18176.7	17485.8	16680.4	18977.3	18624.1	19213.3	6
_KMS[Phospho (STY)]APDDAAAEDEEAPR_.2	98623.6	114867	107924	164170	170214	168780	336362	310869	312155	6
_GLPARDS[Phospho (STY)]PQPQQQQQQQK_.3	75196.4	51919.9	48373.6	119783	99344.5	97410.6	132998	121155	105098	6
_SKDVDEAVNRPES[Phospho (STY)]EDDVDSK_.2	97662.7	105050	112438	102295	149980	125441	293846	93921.7	80963.1	6
_DVDEAVNRPES[Phospho (STY)]EDDVDSK_.2	332444	344590	338517	538258	543669	535484	651803	675484	659410	6
_RLS[Phospho (STY)]GDLGIVSDLAAAKPR_.3	5798.19	5145.63	6070.18	7481.18	8221.61	7871.86	10425.1	7930.37	6117.47	6
_NVDS[Phospho (STY)]PAAAGSGEAEVAK_.2	720378	711948	786869	867652	846020	869263	924398	808332	821010	6
_LGAT[Phospho (STY)]PPLS[Phospho (STY)]PIDM[Oxidation (M)]R_.2	14848.8	14672.5	12445.7	24788.6	24897.6	25673	25061.6	28299	37265.5	6
_LGAT[Phospho (STY)]PPLSPIDMR_.2	3467.96	3429.91	5451.71	11030.6	14331.5	15103.6	20568.2	16758.8	19191	6
_VAPEPQS[Phospho (STY)]PRS[Phospho (STY)]PVAKPGATC[Carbamidomethyl (C)]TEPGAR_.3	146628	158770	155113	177186	182960	186357	218262	213752	188565	6
_VAPEPQS[Phospho (STY)]PRS[Phospho (STY)]PVAKPGATC[Carbamidomethyl (C)]TEPGAR_.4	13395.4	7955.29	10551.2	10048	11264.1	11906.5	6110.09	13342.3	17631.1	6
_S[Phospho (STY)]PVAKPGATC[Carbamidomethyl (C)]TEPGAR_.2	33995.7	46531.7	41780.5	56655.8	66198.8	62996.1	135365	78657.5	66994.6	6
_RRPS[Phospho (STY)]DVGLPVYLTPR_.3	16837.8	14299	18786.5	22211.5	26079.8	26831.7	23817.9	50714.2	46252.4	6
_SLPAFDS[Phospho (STY)]EDEDNAKPMSYDEK_.2	191775	198274	185276	366590	317904	342247	371140	361564	674141	6
_ENHQFLWDES[Phospho (STY)]DDEEPPTWEK_.3	72391.7	86474.6	89332.5	84595.6	98584.4	88274.1	57724.3	102798	116242	6
_DQINFPGLGGDS[Phospho (STY)]PLK_.2	67325.9	63388.1	57732.4	95944.2	105192	93007	99790.5	137041	137714	6
_KPFVLQS[Phospho (STY)]PPAASSAGGPK_.2	145192	168462	163850	211900	187452	186365	169418	184602	211608	6
_VSALEDDLDDVES[Phospho (STY)]AEEDVEEPAPPK_.3	205563	200320	192788	353313	284332	279223	278088	333599	363929	6
_FISS[Phospho (STY)]PAPLADTDIISNTK_.2	22869.2	22121.6	21367.5	24054.9	27486.2	29526.4	41088.9	33007.3	37015.5	6
_S[Phospho (STY)]PPLEPPPPAPVS[Phospho (STY)]PR_.2	10541.3	3795.28	10516.4	23013.6	20179.6	16909.3	46107.9	18720.5	50772.2	6
_SPPLEPPPPAPVS[Phospho (STY)]PR_.2	3044.2	5008.03	3214.04	16733.6	14797	16895.8	27245.5	33800.3	33512.1	6
_SGSSTSPAPPSIPMPGS[Phospho (STY)]PSR_.2	28666.5	21642.9	30517.7	29388.6	31186.6	30338	30297.1	35710.8	37812.6	6
_MASDMVKS[Phospho (STY)]PPLEPPPPAPVS[Phospho (STY)]PR_.3	28723.6	32837.3	17400.8	42587.9	40359	45039	53998.8	85477.5	76839.5	6
_GGGRS[Phospho (STY)]PS[Phospho (STY)]RS[Phospho (STY)]PR_.2	215.548	690.8	1166.05	346.585	1068.45	1790.32	1095.25	820.797	1369.69	6
_SGS[Phospho (STY)]LEGATVPAK_.2	528820	509146	354584	611757	439604	412114	637122	450143	443386	6
_VGS[Phospho (STY)]VADTVDVDSIK_.2	213471	195634	201334	236361	221963	222215	212605	235175	303986	6
_RQS[Phospho (STY)]LLTK_.2	65877.5	20393.1	69722.3	51896.3	84018.8	92229.6	96491.6	161504	172149	6
_RAS[Phospho (STY)]PVPPPTSPPEDPK_.2	13716.1	15083.9	15962	17853.3	18873.5	20013.9	25286.1	21720.1	20233.6	6
_SVAGGGSLLAPPPHTLITHTHS[Phospho (STY)]LDAQSR_.4	60726	64252.7	67779.4	110752	95156.8	102954	146253	164300	128207	6
_VTGS[Phospho (STY)]PQPVPGSAAPAASR_.2	271406	276588	274273	330876	316947	306858	352462	312111	332286	6
_QAS[Phospho (STY)]LPAAFR_.2	14961.6	15471	13598.8	33339.2	37992.7	23697.1	60054.1	68641.7	72223.5	6
_RAS[Phospho (STY)]DGC[Carbamidomethyl (C)]PSVSPHR_.2	4756	8873.91	7515.46	4587.32	15683.7	6538.41	27623.6	6403.4	4832.67	6
_KAPPEDKHEDGDDGAEES[Phospho (STY)]S[Phospho (STY)]EEEEER_.3	38901.6	18180.4	17337.3	76692.1	52221.4	49392.4	167408	154557	157437	6
_KQES[Phospho (STY)]EDEEEEEDEKASTDGK_.3	24909.3	10731.1	12527.1	47390.5	22755.5	32177.4	18403.9	41136.1	39192.4	6
_KQES[Phospho (STY)]EDEEEEEDEKAS[Phospho (STY)]TDGK_.2	4814.61	6802.39	8790.17	19946.7	22492.5	17400.8	64103.2	13661.7	11410.4	6
_YYGHS[Phospho (STY)]M[Oxidation (M)]SDPGTSYR_.2	261151	256369	265934	361089	358513	363666	401306	312758	357032	6
_GMS[Phospho (STY)]PPYVRPPVPPPAPPHPSR_.3	154088	167175	155883	240819	231236	228355	327168	260691	269395	6
_KRS[Phospho (STY)]DPNIPR_.2	30600.8	87230.7	78129.3	60374.7	87125.9	82431.6	174422	66235.1	69766.4	6
_KRS[Phospho (STY)]DPNIPR_.3	25121.8	18797.5	14473.7	30607.1	15714.6	22401.6	5097.19	42921.2	49269.6	6
_KVEAGLSAS[Phospho (STY)]QQHLAEGNSIGAR_.3	2.29699e+06	1.71602e+06	2.80595e+06	3.59865e+06	3.40716e+06	3291204	2978690	3.99225e+06	4726779	6
_DLVSVQT[Phospho (STY)]LQR_.2	10068.7	9521	9923.3	15398	12984.9	15471.8	13405.2	13700.8	15472.3	6
_RLDS[Phospho (STY)]ELGAHEPAIQAVQEAGHK_.4	1389.6	1352.32	1426.89	5392.17	4406.53	3048.33	21677.4	12867.9	2340.35	6
_DRGNKS[Phospho (STY)]PSATTQSLK_.3	30341	11780.7	11519.5	26010.2	25200.8	26819.5	25565.7	30851.3	49323.4	6
_MNQGPIPGS[Phospho (STY)]PPLK_.2	32054.2	28350	22285.4	32351	33070.2	34455.5	32028	32255	45902.1	6
_ELS[Phospho (STY)]DDEETFHDAR_.2	230973	235880	231166	428586	343726	338893	446372	417055	438724	6
_QS[Phospho (STY)]PFQHGGALR_.2	10082.7	15611	8972.72	14272.1	17840.4	17814.3	36341.1	31611.1	34238.7	6
_EREKEVS[Phospho (STY)]DDEEEEEK_.2	27345.8	23638.7	35455.6	60168.2	72864.5	19980.4	61252.8	89047.7	93952	6
_EREKEVS[Phospho (STY)]DDEEEEEK_.3	15675.4	1666.35	3568.27	15971	5512.64	29485.5	17142.5	58090.2	38010.1	6
_IEDVEDDDES[Phospho (STY)]ADKDKK_.2	1238.96	2538.74	1888.85	2129.05	4415.24	3742.85	12416.7	6524.52	1610.92	6
_LSM[Oxidation (M)]HS[Phospho (STY)]DEDEDSLFR_.2	1662.98	1039.16	2286.8	9207.25	2362.44	5784.85	19529.6	17900.6	18715.1	6
_FGSRPS[Phospho (STY)]QEVTKPPR_.3	130530	125565	134215	248646	239514	302539	245541	325095	367349	6
_AYS[Phospho (STY)]VGSQVAPTAFR_.2	471397	475499	492071	527473	542770	537270	497506	492047	606375	6
_AYS[Phospho (STY)]IGSR_.2	50539.7	16020.5	28144.9	51487.2	24001.2	29892.2	11234.7	61905.5	63560.3	6
_EDDKDS[Phospho (STY)]IGS[Phospho (STY)]ASDLQAR_.2	50118.6	66376.4	41507.8	58567.4	63081.1	90146.7	75556.4	63128.5	87984.2	6
_QWQTAFGHQPPS[Phospho (STY)]PQK_.2	39202.7	34921.5	22883.7	54973.3	35477.3	28638.3	54306.8	60953.4	42237.6	6
_VRDEELDS[Phospho (STY)]DDDLEPFDMSHDVPAGAK_.3	144214	76401.2	201412	229406	225544	238157	246391	248549	281454	6
_APSSNEDEEMAPES[Phospho (STY)]EEDDNLAVLR_.3	43391.1	43463.2	40545.4	63590.3	55666.9	50105.4	29169.5	101355	71593	6
_VITLSSS[Phospho (STY)]LNQDVK_.2	121467	23469.5	169129	206435	211517	262565	240481	270524	393305	6
_TDAGS[Phospho (STY)]ASYDVQK_.2	5725.28	6771.57	4678.99	13995.5	12856.2	11278.2	24604.2	30893	30560.8	6
_TIEVS[Phospho (STY)]DDEDETHPNIDTPSLFR_.3	4264447	4685375	5087140	6081192	4800510	5.74669e+06	4538118	7.64351e+06	6.43072e+06	6
_RGS[Phospho (STY)]FVNSPNTIPISADNLPTAFVK_.3	4864.69	4854.5	4874.88	11060.9	4114.58	10004.6	12158.1	10835.9	6837.85	6
_ETHLSFEKEPENES[Phospho (STY)]ANEK_.3	1654.14	4213.14	936.3	18760.6	23787.3	26079.3	85059.7	95793.8	90426.8	6
_MQPPDS[Phospho (STY)]PRPAPPS[Phospho (STY)]PGGPR_.3	612105	513368	564305	409429	790151	811943	647796	684564	754758	6
_PAPPS[Phospho (STY)]PGGPR_.1	988.673	2800.29	1231.76	8699.12	3437.03	2810.35	11060.5	14132	17514.4	6
_EATSEDRPVS[Phospho (STY)]PGASAK_.2	17534	25291.6	18427.7	25075.8	24339.8	20004	37134	20075.6	21839.5	6
_RPAPQES[Phospho (STY)]PGGGSATAPPPK_.2	12850.4	19735	15417.2	23054.1	22538	23570.3	81571.4	30292.8	29887.3	6
_EANHS[Phospho (STY)]PPHSPPPSQPPAK_.3	757321	855723	719241	1.22376e+06	1316361	1.46457e+06	2.01741e+06	1.30745e+06	1.29936e+06	6
_EANHS[Phospho (STY)]PPHSPPPSQPPAK_.2	122477	325260	304849	335256	596053	504360	1.8935e+06	311799	265649	6
_S[Phospho (STY)]PTANSYMR_.2	35385.2	46893.7	43943.5	52098.1	53750.9	48343	81987.2	88735.1	71686.1	6
_RS[Phospho (STY)]PTANSYMR_.2	35707.8	47660.7	46339.8	101754	131816	124334	184571	122169	127869	6
_GRS[Phospho (STY)]KS[Phospho (STY)]PPVFR_.2	256606	323771	307511	355003	384375	408090	523771	408924	383481	6
_GRS[Phospho (STY)]KS[Phospho (STY)]PPVFR_.3	95609.3	34361.3	67150.7	114753	62750.4	79589.6	26870.3	104761	170879	6
_PLLLGS[Phospho (STY)]PEKR_.2	9466.34	12108	11742.2	42897.2	36562.3	42731.8	35539.4	34118.3	36366.5	6
_YRPPSS[Phospho (STY)]PR_.2	45459.7	122153	96535.1	123085	141155	155071	322879	125720	126156	6
_RKS[Phospho (STY)]GIPT[Phospho (STY)]PVGTSR_.2	3963.37	5460.37	6957.38	7634.68	8676.31	7948.53	9727.67	6586.55	6492.13	6
_GTGAS[Phospho (STY)]LPRPGTK_.2	29666.7	35371.1	34551.2	40606.6	45862.7	50320.3	62024	42621.5	50182.9	6
_LLDTEGVDIPES[Phospho (STY)]PPPIPK_.2	454333	485358	492418	541997	540971	531920	557846	481475	596316	6
_GEVLS[Phospho (STY)]DDDVPLSAR_.2	2.90446e+06	2.82714e+06	2.86214e+06	4417686	4.37215e+06	4.55353e+06	5382032	5.57166e+06	5996588	6
_KLSEGGGDLS[Phospho (STY)]PGR_.2	18782.2	20972.8	19123	39983.6	42892.1	41895.2	95362.4	82439.5	82115.4	6
_GFNKS[Phospho (STY)]PPEHR_.3	77642.4	23883.9	35656.3	106704	84908.2	101736	42216.2	127571	103309	6
_LAS[Phospho (STY)]PPPQVPAK_.2	125771	125691	145987	152959	148982	142451	166895	151271	160846	6
_SVS[Phospho (STY)]PSPPHPR_.2	17202.8	27229.5	24522.9	29371.7	37763.5	35264.1	53556.2	31012.4	31681.1	6
_S[Phospho (STY)]MTALPSQHSR_.2	202573	219804	227396	219490	288631	270008	282753	261508	242091	6
_VAGAVDPMSQS[Phospho (STY)]MVLPGR_.2	118977	109887	116473	140042	138981	136828	214734	178282	187995	6
_AMS[Phospho (STY)]PGLAGAPLR_.1	4283.55	2751.01	5816.09	94514.3	88134.5	103835	402834	362889	436899	6
_VAAGGGQGDSKS[Phospho (STY)]PSPELDQAK_.3	511462	193209	221825	504012	372376	375716	385106	764036	752706	6
_TVLGGQPGAHS[Phospho (STY)]PTGAETVER_.2	378639	383828	360269	633039	479851	488901	621056	496015	506634	6
_NS[Phospho (STY)]PPEEVPVR_.2	33934.4	35483.8	35329.2	42007.2	39739.2	39818.8	53287.6	57207.2	56470	6
_DQGSC[Carbamidomethyl (C)]ELSTS[Phospho (STY)]PLIR_.2	24032.4	6588.96	17269.5	32630.9	26091.2	44622.9	49704.4	45563.6	56298.6	6
_KSS[Phospho (STY)]FPVPR_.2	752499	766738	650238	1.24798e+06	1.22846e+06	1.25747e+06	1.35185e+06	1.26238e+06	1.34765e+06	6
_EAVS[Phospho (STY)]S[Phospho (STY)]DEFEEDIPAK_.2	56354.3	52289.6	39318.6	83780.6	53130.1	32054.3	57327	14919.5	125338	6
_RDS[Phospho (STY)]ASLLLPPPPR_.3	23229.2	27089.1	30949.1	31551.5	41895.7	47061.8	54402.4	73027.6	44132.6	6
_GAEENEVDGEAGEDS[Phospho (STY)]DDEEIDQSVK_.3	114227	176282	60687.3	2.05263e+06	1.56387e+06	2.4396e+06	3005544	2.49552e+06	1.24834e+06	6
_LRNPWGS[Phospho (STY)]GEWK_.2	11844.9	6279.53	4900.64	27511.1	26444.7	25087.5	28299.7	26479.8	32361.2	6
_[Acetyl (Protein N-term)]SAS[Phospho (STY)]VEDISK_.2	10394.5	27974.1	34366.8	56131.5	49112.6	43716.4	56597.1	78649.7	83734.5	6
_LEEPEDIDLS[Phospho (STY)]DVELEPEEPGKK_.3	639049	655124	616535	680901	827128	711984	728160	1.04743e+06	1.04454e+06	6
_SLGDDS[Phospho (STY)]LPIDVTR_.2	64936.7	58077.3	71796	150400	164964	157682	256066	243521	243785	6
_ALS[Phospho (STY)]QDDLDAPS[Phospho (STY)]PTR_.2	85401.9	92690.4	93247.6	216040	216084	89656.1	189550	208809	217529	6
_FTPTPPLSSSGPKS[Phospho (STY)]PK_.2	115121	115872	109117	146360	111879	110445	131988	128111	124234	6
_APVPSLAYPQS[Phospho (STY)]PR_.2	114056	103124	113524	173903	164400	172723	193293	225766	266514	6
_DLPQQHS[Phospho (STY)]LPR_.2	40726.1	46800.3	46207.9	73571.2	74944	70322.9	107238	91730.1	95897.2	6
_TMTDVVGS[Phospho (STY)]PEEER_.2	6733.37	8989.64	15342.1	22673.6	18486.9	20580.2	43387.4	48910.3	49777.4	6
_DAFC[Carbamidomethyl (C)]HDFS[Phospho (STY)]EDEDEDDGDEDR_.3	23275.6	3892.01	10830.4	48279.7	46169.3	50390	127580	155300	145545	6
_VGS[Phospho (STY)]LDNAAHKPGGGDKK_.3	5102.06	3901.85	2701.64	4696.82	7259.21	2497.5	3388.6	9391.9	6860.19	6
_RQS[Phospho (STY)]WPLER_.2	25363.3	24092.8	20538	71569	64708.7	58654.1	73314.9	79717.9	76494.6	6
_KKPEAAPAVS[Phospho (STY)]PE_.2	2841.41	2067.84	1048.54	6812.25	7589.65	7550.21	23541.5	18243.4	19176.8	6
_FEPGDKNHS[Phospho (STY)]LK_.2	7811.1	16126.6	9928.13	28469.8	45235.5	33401.3	93568.4	27503.3	23437.2	6
_GRS[Phospho (STY)]PDIDHDLK_.3	129744	93834.8	115165	131748	107037	121437	74426.2	171840	168749	6
_GGLDS[Phospho (STY)]PPDSGISSLVITK_.2	15622.8	12944.8	13339.9	28865.6	28687.6	25687.9	79900.1	36930.7	72210.6	6
_ADS[Phospho (STY)]IVPSPAAEDSNPR_.2	265554	401380	393868	785359	766285	746129	929545	1.04248e+06	1.13585e+06	6
_EAS[Phospho (STY)]PPLC[Carbamidomethyl (C)]HVELR_.2	183249	178833	170325	275415	240925	231915	225349	225781	314213	6
_LMAPSSAAPPSS[Phospho (STY)]PAEK_.2	44943.5	47253.5	38936.5	74988.3	75078.1	68437.3	81851.7	80741.8	79632	6
_FVDDDDDDSGVVPADAAALS[Phospho (STY)]DGESDSR_.3	187966	202950	185670	368863	365102	329080	481579	530791	341937	6
_VDDTSLSIS[Phospho (STY)]PSSLR_.2	365047	269656	472952	432800	444384	430126	490848	405219	416757	6
_SKS[Phospho (STY)]VEVHPDGETHSR_.3	7164.52	959.049	4061.78	20940.9	16348.8	4449.64	25684.8	31525.6	19844	6
_KSEEVSPDPHS[Phospho (STY)]PALPK_.2	14167.5	13093.2	14717.7	32811.6	36381.5	31466.5	110096	68520.3	66864.5	6
_KSEEVSPDPHS[Phospho (STY)]PALPK_.3	9191.65	5330.71	5040.99	18955.5	18508.7	21601.7	36791.4	58016.8	64470.1	6
_IGHHS[Phospho (STY)]TSDDSSAYR_.2	372235	782334	476210	589049	1.07356e+06	1.14509e+06	1.87258e+06	436779	329281	6
_RHPS[Phospho (STY)]NATPAEITR_.3	61019.1	21709.4	41662.4	67386.3	48591.7	56500.8	24590	100980	127259	6
_RHPS[Phospho (STY)]NATPAEITR_.2	11958.4	26084.1	18274.9	27612.7	40261	34693.2	72113.9	31201.8	30680.4	6
_RES[Phospho (STY)]FTDEPALFSQPDVLHK_.3	21667.7	24607.2	24479.8	43062.4	42463.5	38991.2	85288.4	98706.4	102995	6
_KPS[Phospho (STY)]TEGVSPFGK_.2	23612.1	18888.1	21250.1	47813.3	40094.2	40671.7	61458.3	53765.4	54348.1	6
_VNS[Phospho (STY)]QDIIYK_.2	26903.1	27246.5	22423.5	38841.6	30665.4	28451.5	40719.5	41904.6	41564.7	6
_PKS[Phospho (STY)]PKPVTPQR_.2	98246	73168.1	134514	58639	195555	66992.1	54522.4	132519	162628	6
_DMEEPS[Phospho (STY)]PEPSLQEVSLPR_.2	615253	834561	769769	845175	899868	793174	1.25152e+06	1.06024e+06	1.17201e+06	6
_VPHGNS[Phospho (STY)]PQPGGAGGVR_.3	5381.83	1072.68	1336.01	9457.33	4392.63	5473.96	2877.43	11856.7	13583.7	6
_FEVVPVTNSGRPS[Phospho (STY)]PK_.2	92080.4	65762.5	110392	181944	161099	161407	228649	217070	274082	6
_QAS[Phospho (STY)]VPSAISAQAPSSDVR_.2	317293	302878	315782	386119	335272	318026	339112	350327	337151	6
_SAS[Phospho (STY)]C[Carbamidomethyl (C)]HS[Phospho (STY)]LPAIK_.2	8207.99	8795.45	6886	14317.3	13393.9	15240.7	33443.3	30091.8	28264.1	6
_AC[Carbamidomethyl (C)]S[Phospho (STY)]APQLAQPELVVMR_.2	6272.33	5542.61	2503.6	12630	13791.4	15147.7	44434.7	34852.1	41633.3	6
_LPGQAPS[Phospho (STY)]PASTAAR_.2	25745.6	27417.4	28485.8	81801	81890.1	82430.3	92847.3	91369.9	94705.4	6
_ATAAAAASPASPGPAASSSAPS[Phospho (STY)]TPPGK_.3	72309.6	91738.3	89715.7	141967	134986	148949	322647	302963	342331	6
_SKS[Phospho (STY)]PFGSWR_.2	159460	154561	148146	471346	402290	382853	886739	947940	954302	6
_QNALNQS[Phospho (STY)]WASLR_.2	92950.9	106891	120891	118696	121464	126094	160384	160525	158295	6
_LPLVRS[Phospho (STY)]PDR_.2	11499.5	15744	15502.3	59705.6	49382.8	49077.9	92989.6	91928.9	95028.1	6
_RLS[Phospho (STY)]GMER_.1	76117.5	116935	110885	111585	163875	154506	352622	170456	161745	6
_RLS[Phospho (STY)]S[Phospho (STY)]EPR_.2	1523.61	2629.01	1100.48	2190.55	3278.19	4762.45	5346.98	6051.39	4025.89	6
_[Acetyl (Protein N-term)]AASFADDLIS[Phospho (STY)]VR_.2	11956	7638.77	9618.38	19476.3	16993.1	9250.77	38502.6	36843.2	25966.9	6
_SQSLSAADGLVS[Phospho (STY)]PSR_.2	146463	147630	149043	189486	170402	167630	173855	184221	184051	6
_LDT[Phospho (STY)]FC[Carbamidomethyl (C)]GSPPYAAPELFQGK_.2	470355	454197	446973	625992	636850	570044	668172	586686	582078	6
_LDT[Phospho (STY)]FC[Carbamidomethyl (C)]GSPPYAAPELFQGK_.3	11166.8	9368.43	11587	12554.1	11981.7	12607.1	12746.3	14049	12300.7	6
_SAAALDS[Phospho (STY)]AEEVR_.2	25269.9	34206.6	16333.1	72678.5	52823.1	53146.3	62485.1	73474.7	73925.2	6
_KGQHNAPIS[Phospho (STY)]R_.2	3751.96	10874.9	7081.97	18404.8	42194	18783.1	66685.8	21754.4	25823.7	6
_IES[Phospho (STY)]LAEKNPQFQLVRPPIGSPSQAPDSPPEDDDMLYDR_.4	49386.9	44096.3	38805.7	56816.9	56047.6	55103.5	71441.3	62043.9	72199	6
_S[Phospho (STY)]PELTNENPLETR_.2	2600.87	5490.38	3155.24	20068.7	15167.9	16371.4	26252.2	23930.4	33641	6
_ERKS[Phospho (STY)]PVEMPEK_.2	6830.6	15599.1	11513.2	20528.1	27030.9	25361.1	49235.1	21112.8	18514.9	6
_ERKS[Phospho (STY)]PVEMPEK_.3	11399	1961.07	5944.84	16955.1	11743.8	22321	7002.09	27967.8	26697.8	6
_KS[Phospho (STY)]PVEMPEK_.2	7238.36	5260.05	6021.6	7667.28	6389.2	7313.79	10749.5	9143.75	9502.68	6
_LSSGS[Phospho (STY)]LGSGDAARPK_.2	48264.3	54294.4	54318.8	58531.8	60610.4	61649.5	81521.5	74769.1	74255.4	6
_SLS[Phospho (STY)]ELSQLTHNR_.2	24196.1	21999.9	24111.5	45849	46813.3	48114.4	63021.2	56970.9	57303.6	6
_INHPLS[Phospho (STY)]PR_.2	14787.5	17875.8	16518.5	18529.7	22927.3	21619.8	42714.3	27658.7	25602	6
_LRPSEEEGS[Phospho (STY)]EEETLK_.2	87636.4	98842.8	102929	122299	133361	120427	205033	161264	167074	6
_GLPRS[Phospho (STY)]PAPSIAEFSMDLPSAC[Carbamidomethyl (C)]R_.3	15451.5	15445.6	15457.4	17992	16088.7	17040.3	19361.7	21428.7	20078.7	6
_INPGT[Phospho (STY)]PVQPR_.2	60435.5	69099.9	52157.2	107197	120156	121346	121238	125487	108701	6
_DKS[Phospho (STY)]PPEPEPVK_.2	57789.5	72089.6	57252.1	69076.1	70101.5	62127.3	74942.5	87619.9	87695.1	6
_KDKS[Phospho (STY)]PPEPEPVK_.3	6120.95	4392.85	2664.75	9676.7	4829.05	8075.48	2988.09	19714	19970.1	6
_AGIPIQGS[Phospho (STY)]PGVYR_.2	2.03609e+06	1.97271e+06	2.00321e+06	2.1864e+06	2.11366e+06	2.16569e+06	2396982	2.59897e+06	2.97649e+06	6
_ALS[Phospho (STY)]VPELTQQMFDAK_.2	13012.2	14789	10725.5	18113.4	15864.2	17180.6	26565.3	24200.6	24343.5	6
_[Acetyl (Protein N-term)]SQHS[Phospho (STY)]DEALLVAGSDSFWEPGNYK_.3	181173	138279	159726	273018	246842	379016	283456	280954	415732	6
_YPS[Phospho (STY)]PPPGSAR_.2	64862.3	73669.4	73113.2	122625	119383	122986	121932	122611	116919	6
_STGGRLS[Phospho (STY)]IAPPTSPETSSMTVDTVVK_.3	13480.4	20263	16871.7	32146.4	33527.9	30764.9	46578.6	45584.1	47573.1	6
_EPS[Phospho (STY)]PPSTPHM[Oxidation (M)]VR_.3	38364.2	2143.11	16861	53926.1	26759.1	42409.7	60908.4	55795.3	66021.5	6
_RRS[Phospho (STY)]S[Phospho (STY)]LALQR_.3	12261.9	7005.54	1749.19	12575.3	5322.49	7607.59	1.25958	12045.3	13266.1	6
_KPDVLQEEFGS[Phospho (STY)]DVEDSPETHVENR_.3	279910	134552	262179	240035	260585	250347	333500	329318	314555	6
_KAS[Phospho (STY)]AAEGQEDSGVVKR_.3	3504.62	2199.32	894.025	2988.32	3424.56	1977.62	1789.7	5498.81	4608.02	6
_KPFS[Phospho (STY)]LEDIDAALPDTESK_.2	8993.39	8347.69	7701.98	21423.5	22562.1	20284.9	67805.3	57591.4	52264.8	6
_GALS[Phospho (STY)]LSDFPTAIR_.2	7302.47	6776.26	5508.35	8738.22	7901.95	7226.84	11449.9	9649.2	9086.2	6
_KKES[Phospho (STY)]VPEIAVQEPEEAPQR_.3	233109	259293	242597	287705	311248	329213	407646	431150	440622	6
_KES[Phospho (STY)]VPEIAVQEPEEAPQR_.3	4185.32	7314.87	6545.55	9491.57	11315.1	14119.3	22254.3	18206.4	3197.62	6
_MVGGAS[Phospho (STY)]PPGR_.2	52423.9	64932	67763.4	77763.9	81461.9	81264.7	157583	124340	130205	6
_S[Phospho (STY)]PEQRPGGSSTVYR_.2	16736.9	25065.1	26652.4	29273.3	35140.2	32618.2	56350.4	37034.4	31789.8	6
_SNLRPPPQS[Phospho (STY)]PK_.2	57935.1	83469.9	80891.6	70888.5	94564.4	91860.1	136807	96247.5	89398.9	6
_RLS[Phospho (STY)]FGEITR_.2	14978.1	10842.7	9948.23	19032.9	17690.9	18186.8	27559	24485.9	24464.3	6
_S[Phospho (STY)]KGQQDAAVAASGGGATAKPGTGK_.3	7500.04	7737.44	7618.74	18362.3	23823.7	26988.4	58813.1	46327.9	46446.8	6
_KQHAGS[Phospho (STY)]DGEERPR_.3	4381	1611.85	3230.87	4268.85	24641	6279.25	10524.8	34555.8	18337.5	6
_LT[Phospho (STY)]LS[Phospho (STY)]PGDPLVMR_.2	615865	583146	602557	753836	811794	734412	846763	735054	748903	6
_EVPDMPPSNVTTANFLLPGGMKT[Phospho (STY)]PPPPSSPK_.3	128025	135746	135682	157846	172666	167674	221353	127749	212993	6
_RGS[Phospho (STY)]DSHTYENC[Carbamidomethyl (C)]ELPR_.3	24270.7	21017.3	27524	31763.5	28024.6	35377	25991.9	36128.4	31060.2	6
_VLRS[Phospho (STY)]PVLGGK_.2	3662.25	6289.37	4003.27	6557.88	7662.31	8563.34	12316.3	12359.5	12751.7	6
_KVSDEDGEDAEDDDEDDS[Phospho (STY)]EEEDEYMR_.3	3.16349e+06	3297682	2.82635e+06	3.11566e+06	4.27785e+06	3.89898e+06	4653452	4984515	4821193	6
_KVSDEDGEDAEDDDEDDSEEEDEY[Phospho (STY)]M[Oxidation (M)]R_.3	977474	986767	815794	909120	1283349	1.18271e+06	1.43402e+06	1.5106e+06	1.44511e+06	6
_KVS[Phospho (STY)]DEDGEDAEDDDEDDS[Phospho (STY)]EEEDEYMR_.3	814011	525546	415676	546001	996234	899153	1.01349e+06	1.03054e+06	992274	6
_KVSDEDGEDAEDDDEDDS[Phospho (STY)]EEEDEYM[Oxidation (M)]R_.3	12665.4	12636.6	12694.1	68037.6	59720.1	51402.6	112110	30786.3	85002	6
_VSDEDGEDAEDDDEDDS[Phospho (STY)]EEEDEYMR_.3	428360	244055	196855	156682	647528	437536	705518	718102	734834	6
_KKVS[Phospho (STY)]DEDGEDAEDDDEDDS[Phospho (STY)]EEEDEYMR_.3	460396	424152	177255	498886	438520	250485	449299	431221	362979	6
_PAAEPS[Phospho (STY)]PTQAPPPPQR_.2	13961.1	12896.9	11863	30617.7	29921.3	30312.4	33482.4	32713	33097.7	6
_IEPPQHVPS[Phospho (STY)]QEGR_.2	47719.1	58773.2	52503	154778	171253	166642	215473	157303	92956.4	6
_GNQHSDGYMS[Phospho (STY)]EPDFSR_.2	109046	108170	100621	172156	137591	142127	185198	203188	167697	6
_KDAGLVVS[Phospho (STY)]PK_.2	314698	241948	319108	345018	380362	364943	443650	462536	462232	6
_YDFDGS[Phospho (STY)]DSDDLPFR_.2	105392	94955.4	84519	109365	104657	107011	101171	112309	116761	6
_KRT[Phospho (STY)]PSPQPIR_.2	46813.2	53250.3	40376	64928.2	61144.8	60663.9	135373	30425.1	39699.4	6
_LREEEAEKS[Phospho (STY)]PESPSR_.3	68061.7	50517.8	35161.6	152567	72609.8	108702	185904	182050	136209	6
_LREEEAEKS[Phospho (STY)]PESPSR_.2	12921.1	23453.2	13973.2	21276.1	46236	18910.5	103502	27388.3	20798.5	6
_NLLDT[Phospho (STY)]DS[Phospho (STY)]EADVVEKEEEEK_.3	13338.4	26529.2	13697.1	21810.9	22370.5	28758.2	24085.8	67803.9	17498.6	6
_KLS[Phospho (STY)]MPSSVR_.2	360382	353918	340075	396950	378426	380314	447487	435495	444729	6
_TAS[Phospho (STY)]MTDISAR_.2	52560.4	53657.6	49236.6	83202	72275.8	69286.1	94380.1	120731	119604	6
_TLQPDYPELVELSGGNTPSEPPS[Phospho (STY)]PR_.3	51717.1	51000.7	50284.3	53954.6	56084.4	54807.5	52446.3	58591.5	61062.8	6
_LVPLAEQTS[Phospho (STY)]PEGTYR_.2	642260	631922	612190	724123	704394	754028	667384	747012	818031	6
_[Acetyl (Protein N-term)]AEEKES[Phospho (STY)]PPEENGPVESSPSSK_.3	38638.7	21357.9	23254.6	41737.7	35921.6	30105.5	42826.1	57497.8	57381.8	6
_QLRPTKS[Phospho (STY)]ETR_.3	11439.6	3540.19	7646.42	39027.4	30232.4	34629.9	30353.1	27270.7	33435.5	6
_QLRPTKS[Phospho (STY)]ETR_.2	2114.21	12861.6	4305.59	6740.1	11448.4	19078.9	65899.2	11440.3	5932.94	6
_S[Phospho (STY)]PDDKSPLHGDGATAK_.2	3472.69	2846.38	2220.06	8272.55	7768.12	5596.47	41190.2	13064.3	11483.1	6
_LFGAVSSGVAS[Phospho (STY)]PQEVQSLK_.2	31907.8	33722.8	31144.5	49193.2	49407.5	54691.3	57097.9	41228.7	53836.5	6
_LAQENNSVVEDVGT[Phospho (STY)]PVLPVR_.2	21497.7	26719.7	31941.6	117162	117856	101891	174403	187288	161135	6
_LAQENNSVVEDVGT[Phospho (STY)]PVLPVR_.3	5134.06	9319.78	9080.36	33380.4	34390.1	46539.3	33928.7	59854.2	57181.8	6
_KAPPPPPLALKPPS[Phospho (STY)]PAPK_.3	58577.2	56837.9	60236.7	103831	98431.7	100060	111442	116103	102577	6
_KAPPPPPLALKPPS[Phospho (STY)]PAPK_.2	3310	6144.46	5440.21	25647.1	18069.9	21617.6	21049.2	25340	83682.1	6
_LAEPS[Phospho (STY)]PPAADEK_.2	4524	9926.65	9645.97	18658.2	19862.4	24090.8	52787.2	62479.6	66031.3	6
_TPEAAPEVVDSPTAES[Phospho (STY)]PR_.2	195553	185838	176123	321515	268534	272504	286566	311045	335524	6
_KDEDEEEAAQLAPT[Phospho (STY)]PILR_.3	64518.7	67835.9	69056.3	123176	143893	144070	163219	145302	184649	6
_RQS[Phospho (STY)]GLEGKEDADEDESR_.3	90308.4	20753.5	57640.7	198457	140127	137600	145522	362771	335592	6
_VQTLDDADS[Phospho (STY)]DDDIWDDKEAVLSTR_.3	284151	294362	307571	336957	327643	344073	272140	388449	373159	6
_LGLPHS[Phospho (STY)]PPR_.2	148003	154681	162646	200445	169653	169244	194230	206876	160224	6
_MTTEAPKPAASS[Phospho (STY)]PVVK_.2	11677.8	15615.2	13585.6	31490.6	28723.7	25956.8	87362.4	59371.9	57435.1	6
_GILAADES[Phospho (STY)]TATMGK_.2	43166.9	42760.3	43573.6	73819.8	55500.1	64660	70926.4	78120	72478.8	6
_SAS[Phospho (STY)]LGALHMAGR_.2	216845	197643	225647	296568	263140	271852	386545	412103	415404	6
_PASMPTAPPGPAGS[Phospho (STY)]PDVIVVK_.2	15391.4	13398.2	9286.12	18664.2	19131.9	18911.8	26164.9	22128.7	20094.8	6
_LPS[Phospho (STY)]MDSFNQR_.2	18721.4	12994.4	7267.4	42951.2	39293.6	32750.4	75988.6	91427	105128	6
_S[Phospho (STY)]VFAEHYDPAEDDEDEGPK_.2	2.52375e+06	2.78392e+06	2.7056e+06	4026353	3.25061e+06	3.24911e+06	4.52025e+06	4.43349e+06	5555135	6
_RKS[Phospho (STY)]VFAEHYDPAEDDEDEGPK_.3	997348	1.09914e+06	1.0274e+06	1.37756e+06	1.25515e+06	1156461	1.83933e+06	1.61638e+06	1.65517e+06	6
_RPRS[Phospho (STY)]PEPLSSPTR_.3	22783.4	21011.2	19239.1	23143.5	21778.5	23759.6	18654.4	26859.5	28739.1	6
_ALS[Phospho (STY)]PNTPPQR_.2	70627.9	83557.1	83306	92620	88957.3	80798.7	140522	99334.8	104536	6
_RPMS[Phospho (STY)]LDDSTLEAK_.2	462255	484718	472816	620436	524979	553211	497800	607503	630471	6
_ADANLPS[Phospho (STY)]PSDDIDR_.2	51514.4	51073.4	50632.3	100778	84781.4	79682.9	142806	147205	155212	6
_GNVGVQIS[Phospho (STY)]PSPVR_.2	15106.4	11594.9	11112.5	23033.6	15473.2	18037.9	22605.5	19883.2	23794.1	6
_HALLGS[Phospho (STY)]PDDR_.2	7973.45	5718.13	8635.23	10202.5	15253.5	12728	23080.1	22086.9	23712.5	6
_YS[Phospho (STY)]PPTVLTSGR_.2	2442378	2.45576e+06	2460157	3.67979e+06	3.88651e+06	3.63135e+06	7.03117e+06	5990717	8813307	6
_AAS[Phospho (STY)]DEALASVHR_.2	391610	409491	439591	575131	602346	586216	668366	651530	638321	6
_VAAES[Phospho (STY)]DEELFDGVDNPAAAGAATPTADER_.3	43498.9	55852.5	46788.4	64550.8	74114.6	93724.4	134599	68823.4	161090	6
_DLDLGPSGNTEPGS[Phospho (STY)]PGSHESTR_.2	2.35884e+06	2.40477e+06	2.34958e+06	5013589	2.46579e+06	2.43479e+06	3.49382e+06	3.04258e+06	3.07201e+06	6
_ALVAQQS[Phospho (STY)]LEEILPGSPK_.2	20774.1	23141.1	21957.6	27933.6	22805	25369.3	31813.7	27269.2	30388.5	6
_PVAQTDVEPPGALPPS[Phospho (STY)]PVSLSPEQLSK_.3	9331.67	13173.7	17015.6	29063.5	33976.8	33451.2	43175.7	52694.7	51930.4	6
_TGT[Phospho (STY)]PS[Phospho (STY)]PPGGLAAADAR_.2	34259.5	77023	55641.2	314547	286229	288673	273029	282002	283446	6
_GESSTEQQVETSDRS[Phospho (STY)]PR_.2	26209	37695.4	20158	30351.1	29332.9	28314.7	49669.3	25467	21713.1	6
_APPRPPPPC[Carbamidomethyl (C)]ET[Phospho (STY)]DDEFEER_.3	88749.4	69898.9	54603.1	118225	183008	200159	502033	483491	503761	6
_APPRPPPPC[Carbamidomethyl (C)]ET[Phospho (STY)]DDEFEER_.2	43250.5	10989.3	11199.6	251907	134216	108009	433043	337721	346763	6
_QLS[Phospho (STY)]ETPSSESPVATAGQVR_.2	45545	42981	40417	74147.3	49849.3	55360.3	89058.4	117202	103130	6
_VPS[Phospho (STY)]C[Carbamidomethyl (C)]KPVGSFGVK_.2	34252	35213.9	38756.3	46644.6	43595.1	34480.3	45594.7	42835.4	42332.4	6
_AS[Phospho (STY)]LKEPSSPPSSPK_.2	48677.9	52015	50196.9	72893.9	81346.4	82946.7	152508	144352	137368	6
_RSS[Phospho (STY)]SVVEPLPR_.2	23917.9	25740.2	25158.2	43743.2	37615.4	37147.5	64562.6	58282.7	64011.2	6
_APALRDS[Phospho (STY)]MR_.2	8945.65	9207.67	7629.57	10450	8234.02	11014.2	15320.1	12945.6	14502.7	6
_TPTEDS[Phospho (STY)]GEEEELPR_.2	341663	347083	336087	436414	333303	336087	439886	478570	416033	6
_IVITT[Phospho (STY)]PPSTVR_.2	61689.1	65069.1	68782.2	81054.1	70079.9	74133.1	80659	73450.1	87867.9	6
_RPS[Phospho (STY)]PEGSAEEPTR_.2	41209.2	41163.8	28568.5	69096.7	51603.2	48563.3	78992.5	57932.7	46258.6	6
_RPPLPQT[Phospho (STY)]PK_.2	1040.81	1602.5	528.904	15276.9	13447.4	16924.4	61208.4	55040.5	44998.4	6
_RVS[Phospho (STY)]PDGHTISYNNEQDK_.3	29903.3	12527	14878.8	53453.7	43137.8	54676.2	34420.5	82764.7	60649.4	6
_RVS[Phospho (STY)]PDGHTISYNNEQDK_.2	4393.39	14036	9214.71	20422.5	20819.3	31345.8	67607.2	32688.3	39204.3	6
_TPLS[Phospho (STY)]AASSLSNLNDK_.2	92727	98123.3	97948.5	166629	155320	150946	248386	176227	201023	6
_TPLSAASS[Phospho (STY)]LSNLNDK_.2	70218.5	67914.5	72522.5	120029	128730	126033	200928	209534	218139	6
_VLEDS[Phospho (STY)]DEEDADDAPPGTAK_.2	475962	545373	549052	897265	869877	881542	788135	993860	1050708	6
_RVLEDS[Phospho (STY)]DEEDADDAPPGTAK_.2	278343	307236	282538	372300	353028	329237	407194	381495	385916	6
_RVLEDS[Phospho (STY)]DEEDADDAPPGTAK_.3	99034	63724.3	81587.4	92284	90149.2	97477.2	72958.9	147393	155499	6
_AEATVS[Phospho (STY)]PYPSR_.2	11554.4	14216.2	13372.5	32062.4	27752.3	29896.8	35707.9	43197.1	41064.4	6
_RPEEEEPLPPPPPS[Phospho (STY)]PPQER_.3	2.41148e+06	2.39975e+06	2197833	2.6101e+06	2.61274e+06	2184575	2.53151e+06	2.65028e+06	2.59588e+06	6
_VLTC[Carbamidomethyl (C)]FLLPQQDDDHAES[Phospho (STY)]MENLLR_.3	19368.8	24819	19771.2	38201.1	42745.5	40473.3	79267.6	85021.8	76293.6	6
_KTS[Phospho (STY)]ISSLR_.2	16238.4	14400.3	24383.1	29835	27671.3	29228.6	34746.2	41530.3	42891.1	6
_RRS[Phospho (STY)]PS[Phospho (STY)]PPHGGAGEGM[Oxidation (M)]EDPTK_.3	23577.9	32377.3	25317	34667.9	37565.8	35791.5	66735.7	30504.8	24495.2	6
_RS[Phospho (STY)]PS[Phospho (STY)]PPHGGAGEGMEDPTK_.2	63020.1	98854.2	80910.9	80441.3	99024.5	88758.6	130305	47604.4	88954.7	6
_AS[Phospho (STY)]PAAAAAAAAK_.2	2644.63	2655.11	1096.34	9187.28	8460.07	7967.11	13528.8	8268.17	8431.77	6
_SAS[Phospho (STY)]LSEVVHGILK_.2	17822.2	15750.6	16446.8	27864.7	32576.4	27566.7	32829.7	38810.8	41126.5	6
_RKS[Phospho (STY)]IEEDGEER_.2	2084.26	2763.8	1169.3	5321	4228.7	1388.76	7984.29	721.024	1479.32	6
_RPHS[Phospho (STY)]PVFLQER_.3	23130.8	8921.34	16719.8	31418.9	45913.5	34942.6	84398	93408.1	89794.3	6
_RPAAVSAADDS[Phospho (STY)]DDS[Phospho (STY)]DGASAAK_.2	5661.75	9131.04	8754.64	9382.31	10100.2	10498.8	15307	15704.7	14668.6	6
_SGKS[Phospho (STY)]PPGTPFK_.2	30724.8	48357.5	43108.4	55988.5	57818.1	58006.6	64689.2	56467.7	56990.2	6
_IKAPES[Phospho (STY)]PEIIEDGSLSSDR_.3	96447.9	107840	119758	102137	122694	122090	171926	153816	21924	6
_VTALPAAS[Phospho (STY)]PSSR_.2	978711	1.0474e+06	1.04009e+06	1.31339e+06	1.33437e+06	1.34725e+06	1.67401e+06	1.65172e+06	1.657e+06	6
_APES[Phospho (STY)]PEIIEDGSLSSDR_.2	151985	220177	192380	329220	296772	319112	387241	475839	317442	6
_KY[Phospho (STY)]PQS[Phospho (STY)]PR_.2	4343.48	7785.27	901.686	10812.2	11954.9	1239.7	17960.5	3559.11	7340.69	6
_EIAAT[Phospho (STY)]ARDLEMR_.2	167934	170945	55039.2	2.26734e+06	3138991	3.09757e+06	9221524	8707853	10656002	6

## Sheet: Midgut
peptides	26℃_1	26℃_2	26℃_3	36℃_1	36℃_2	36℃_3	45℃_1	45℃_2	45℃_3	cluster
_SGS[Phospho (STY)]FTQVK_.1	21460.7	17275.1	19981.6	0	4573.35	5153.81	121981	125149	130279	1
_SGS[Phospho (STY)]FTQVK_.2	3465.18	7107.14	4159.46	307.844	1044.28	161.011	25726.1	43521.4	16573.3	1
_LEQPPSAPPS[Phospho (STY)]PR_.2	39225	42261.6	36540.3	35764.2	29976.3	20392.6	76911.6	68377.1	82504.7	1
_VGT[Phospho (STY)]PDAHPR_.2	7522.3	18879.2	7028.64	15409.2	16457.6	21850.1	47741.5	61950.2	13397	1
_SASAPDQS[Phospho (STY)]PVVVR_.2	108240	126624	111921	109284	71799.7	74686.8	289738	242060	327445	1
_TPS[Phospho (STY)]PPAR_.2	0	2067.88	5616.95	36749.2	33398.8	26240.9	25612.6	45449.5	53519.2	1
_TPS[Phospho (STY)]PPAR_.1	0	1702.48	4751.82	27708.6	19145.9	13576.3	29018.8	61684.6	58778.9	1
_SAS[Phospho (STY)]PQGQPASPGTAR_.2	31972.8	28709.1	45117	13474.1	8263.98	6750.68	269070	53732.2	283498	1
_DSSLVVSPGRPAS[Phospho (STY)]PR_.2	36953.8	34342.7	37333.5	46160	44561.4	38101.3	53965.9	68152.9	44290.6	1
_LQQGSAS[Phospho (STY)]PPR_.2	3295.98	5747.68	8112.96	5005.54	4633.25	2564.88	79551.8	61890.3	64870.7	1
_S[Phospho (STY)]AGGPLEPSLK_.2	19069.8	12288.5	15801.1	14168.1	9339.91	6430.33	66125.5	78564.2	64883.1	1
_APS[Phospho (STY)]PPPQPPK_.2	587922	548892	511268	448837	377246	367368	2.00568e+06	1.62681e+06	1.19025e+06	1
_QLAPVQTS[Phospho (STY)]PSVSPSK_.2	9140.85	7786.94	0	7199.92	6849.36	5772.84	16455.9	17010.7	14755.9	1
_PAPPS[Phospho (STY)]PGGPR_.2	203156	176956	157594	112953	94552.2	82572.3	679515	967590	894118	1
_PAPPS[Phospho (STY)]PGGPR_.1	7473.51	4294.34	3347.91	1254.42	791.173	529.335	11085.5	18608.8	20053.7	1
_M[Oxidation (M)]QPPDSPRPAPPS[Phospho (STY)]PGGPR_.3	2578.34	3268.72	2835	0	6036.57	3147.89	3299.9	4966.74	1250.82	1
_TPS[Phospho (STY)]PPVK_.1	40667.9	0	34631.3	44652.2	30188.8	29998.8	289564	313142	246479	1
_SLS[Phospho (STY)]PSSPVR_.2	86926.2	95552.5	96949.2	124476	74831.8	60643.5	165653	159996	125807	1
_SLS[Phospho (STY)]PSSPVR_.1	21975.3	23252.2	20096.9	16794.5	14104.2	19584.4	29493.8	21737.6	54302.5	1
_SLSPSS[Phospho (STY)]PVR_.2	15389.3	15386.5	16184.1	8120.18	7831.64	7011.35	44458.7	44350.2	28501.9	1
_EIS[Phospho (STY)]GPETVVR_.2	3509.92	2585.8	3670.9	145.973	48.5831	0	24655.9	24234.8	22529.3	1
_LNS[Phospho (STY)]QTGYTSTGVK_.2	72214.8	76144.1	1.05541e+06	397830	359976	389090	3.39711e+06	3.68096e+06	2.90909e+06	1
_GTC[Carbamidomethyl (C)]DSDPKPAS[Phospho (STY)]PAR_.2	1202.86	1626.86	0	332.461	269.571	452.2	0	7647.59	3609.9	1
_SSGSAS[Phospho (STY)]PISLAR_.2	3776.72	3436.35	4789.17	2991.37	3644.67	2440.1	10699.3	11994.5	9803.66	1
_SSLS[Phospho (STY)]PLSK_.2	8511.82	7361.16	8367.78	9123.9	11852.4	5044.19	13141	12046.2	6821.48	1
_VRPES[Phospho (STY)]PAIK_.2	2907.84	2819.25	2280.59	5643.95	3181.99	3021.53	6512.25	5240.73	3266.67	1
_KLS[Phospho (STY)]QQQPSPR_.2	2469	3340.77	9426.2	10100.9	3943.52	2663.86	32114.6	53413.5	144829	1
_LPGQAPS[Phospho (STY)]PASTAAR_.2	85471.1	75656	67986.1	102937	70169.3	64253.2	79926.8	82027.7	86070.5	1
_LAS[Phospho (STY)]PPLAPAGGGR_.2	1834.09	2366.89	2659.04	4584.3	4713.32	2792.04	10110.2	10731.5	10717.3	1
_APS[Phospho (STY)]ISQDDVPR_.2	10548.6	8741.05	11907.3	3415.85	2841.26	2787.26	46935.5	43032.9	33275.6	1
_DGVPTGAAPPT[Phospho (STY)]PEGGR_.2	21909.7	15942.1	17455.4	9593.49	21987.1	7623.19	65267.6	61876.6	51399.6	1
_LPGEPT[Phospho (STY)]PVPR_.2	11999.2	6385.07	9041.72	3338.14	4326.21	2234.56	34361.2	39610.8	27923.4	1
_VISPEKS[Phospho (STY)]PPR_.2	51099	47802.7	49054.1	53756.9	36280.3	37046.4	93142.1	66100.3	48346.7	1
_DTAAPTTASVSGS[Phospho (STY)]PPQVQR_.2	28750.5	29713.3	0	15603.5	26354.4	21146.8	51256.2	64760.1	46785.2	1
_VNS[Phospho (STY)]ASNINTDQR_.2	1660.19	2427.78	2383.2	270.453	354.719	417.904	25462.8	18308.4	18504.6	1
_QDS[Phospho (STY)]APTAAPSPQEQVLATR_.2	16007.6	0	16047.3	0	4139.38	26341.6	108597	119255	194722	1
_PFS[Phospho (STY)]YAGNQGSSLR_.2	1640.44	1027.26	1380.14	0	6195.21	1817.19	11605.2	15490.6	13590	1
_S[Phospho (STY)]PEPLSSPTR_.2	7085.42	7445.62	7111.57	1251.48	381.845	880.943	94549.2	97225.1	74557.6	1
_KTS[Phospho (STY)]LPVPTPSR_.2	4644.45	4187.4	5394.55	3480.42	3537.06	2548.93	9153.21	9164.37	9316.19	1
_ALS[Phospho (STY)]PNTPPQR_.2	2520.47	3857.21	0	3957.52	3286.12	1672.03	3338.56	3567.29	2953.84	1
_S[Phospho (STY)]VAVIPDGSSAPGPR_.2	9016.9	7837.7	9875.5	63908.6	32703.9	41819	84189.1	62734.7	91491.6	1
_TSLPT[Phospho (STY)]PPASR_.2	16825.5	13272.2	15237	38350.1	20990.6	40770.3	132987	198960	188546	1
_S[Phospho (STY)]PPGVSQPGGR_.2	25468	23935.2	21468.9	28772.2	25801.6	22863.5	63933.9	92888.8	76514.2	1
_S[Phospho (STY)]LPTTPEPR_.2	1750.65	1153.59	1702.97	1126.29	0	108.051	7864.78	14594	11091.3	1
_[Acetyl (Protein N-term)]S[Phospho (STY)]EETSQVPAATAAASSAPK_.2	190961	119620	121844	453682	542239	468841	893662	1.21342e+06	873048	1
_APS[Phospho (STY)]PGEAIQR_.2	17807.1	14998.6	16803.9	10538.3	9175.49	5318.3	127846	140886	106815	1
_VTALPAAS[Phospho (STY)]PSSR_.2	0	40560.2	45154.9	106315	131311	148456	368427	428265	307389	1
_VLS[Phospho (STY)]PADKTNIK_.2	610967	554622	499261	111452	73307.9	69257.4	89691.7	86371.1	109255	2
_IGS[Phospho (STY)]HGGEYGAEAVER_.2	86354.7	74470.2	77440.3	7362.12	8335.74	0	9028.92	9654.57	5855.09	2
_KDAEEQTHPPPS[Phospho (STY)]PSASPPPQQPDR_.3	40019.3	33135.5	30471	21599.5	12142.9	13004.7	10316.2	10472.9	0	2
_SFHQDQKPPES[Phospho (STY)]PKPER_.4	91309.1	61102.6	55397.1	3247.97	2303.81	1199.93	6881.07	0	1139.24	2
_SFHQDQKPPES[Phospho (STY)]PKPER_.3	100092	45403.5	43031.3	3715.84	3901.93	1407.97	9620.1	4608.54	0	2
_[Acetyl (Protein N-term)]AS[Phospho (STY)]PGPLVVR_.2	1377.72	1385.7	759.423	1551.93	0	1786.64	1036.03	372.38	0	2
_HALS[Phospho (STY)]PPR_.2	662.792	834.49	65579.2	11582.6	16685.3	16182.5	10751.5	12778.7	9272.1	2
_SPGPHS[Phospho (STY)]PASTPTTPK_.2	91949.1	68346.6	74247	24849.8	22261.3	17785.5	22745.3	26286.6	26736.3	2
_IAS[Phospho (STY)]INM[Oxidation (M)]GPAR_.2	2394.41	3677.53	3460.18	1533.07	752.792	643.606	285.506	0	251.064	2
_S[Phospho (STY)]PAQSPTHPPASATPATR_.2	12145.8	10536.2	8711.33	8817.7	7076.45	6972.73	7207.45	8302.4	7495.71	2
_STS[Phospho (STY)]PPITVPAK_.2	73608.2	62393.1	79454.4	31548.6	25775.8	20538.8	31208.9	0	30906.3	2
_LRQET[Phospho (STY)]PPPAPAERPAAPPR_.3	33396.2	25074.3	22689.9	3809.22	3343.09	4427.65	3309.2	1659.22	1027.04	2
_KLS[Phospho (STY)]PPKNPK_.2	135508	137278	164236	122689	108159	76490.5	30749.8	22131.8	20133.1	2
_KLS[Phospho (STY)]PPKNPK_.3	34223.8	38107.2	35719.4	21564.5	11799.4	21364.7	7449.53	919.871	6741.92	2
_LKPQLS[Phospho (STY)]PR_.2	119619	96684.8	111787	22674.7	20747.5	19804.3	19625.5	16970.9	13417.8	2
_RAS[Phospho (STY)]PVPPPTSPPEDPK_.2	2002.59	1962.3	2508.45	1293.38	1129.5	586.714	0	910.973	821.568	2
_RPS[Phospho (STY)]PPM[Oxidation (M)]PPR_.2	58965.5	32771.9	44909.1	40418.1	33275.6	31212.5	209.995	1660.44	0	2
_T[Phospho (STY)]PPLPAPK_.1	20069.7	13739.1	17735.9	7886.59	9450.89	23883.8	9722.39	15284.5	16304.1	2
_VVAS[Phospho (STY)]PPAAPVAPQPQK_.2	5096.22	4118.99	5012.04	5257.49	4920.52	3802.37	4821.4	2629.12	4936.58	2
_EANHS[Phospho (STY)]PPHSPPPSQPPAK_.3	227016	180088	220270	64869.9	46863.5	34434.5	66926.3	45173.9	53418.5	2
_VAAGGGQGDSKS[Phospho (STY)]PSPELDQAKK_.3	19494.2	11403.5	10895.4	12468.4	11484.3	10727.2	9020.62	9480.16	11676.4	2
_KAS[Phospho (STY)]PGAEQAAFK_.3	175.552	3734.27	431.315	126.793	0	166.411	146.342	142.373	0	2
_KPS[Phospho (STY)]PPPPATAK_.2	25866.4	46755.4	69764.5	39153.8	20346.8	14410.2	23187.1	26866.4	23509	2
_SIS[Phospho (STY)]PSSGQEFK_.2	11067.4	7947.23	9356.53	4189.51	5787.47	4882.22	4149.99	4627.32	3064.15	2
_QSPPQAATKS[Phospho (STY)]P_.2	0	189.979	2463.21	1396.54	542.382	607.644	339.029	0	2067.86	2
_RPGS[Phospho (STY)]PEPPR_.2	0	733.836	3920.29	1471.54	757.905	868.181	0	1307.43	1008.21	2
_LTM[Oxidation (M)]APS[Phospho (STY)]PTPSHSK_.2	32770.5	34857.4	0	24229	20353.8	15350	30162.5	0	27600.9	2
_VEEVSSSS[Phospho (STY)]PATSPVSPK_.2	210376	176406	183477	77832.1	101040	82796.8	101476	89486.9	72892	2
_AKS[Phospho (STY)]VPLGR_.2	1400.06	11101.1	17244.1	11123.5	8142.19	6595.26	2435.04	3232.62	2404	2
_LPS[Phospho (STY)]PC[Carbamidomethyl (C)]VGGDGGPAPSK_.2	10744.6	10268.1	7776.12	1406.52	2938.99	1846.94	1366.91	883.764	673.904	2
_LPGQAPS[Phospho (STY)]PASTAARPR_.2	18788.4	13523.4	17333.3	19599.6	14995.9	17004.7	6830.86	6465.77	8545.46	2
_VAS[Phospho (STY)]PPMAEAR_.2	82198.4	72950.5	67462.4	77677	57445	51329.3	23464	25872.6	21211.2	2
_VAS[Phospho (STY)]PPM[Oxidation (M)]AEAR_.2	23084.4	20869.2	18999.9	9209.74	7499.15	6376.51	5028.01	2808.42	6428.97	2
_GS[Phospho (STY)]IAGLTHSK_.2	57826.2	49302	51712.4	18293.9	16030.9	15607.3	14053.6	10916.3	10253	2
_RTPS[Phospho (STY)]PQPIR_.2	17010.4	14427.2	14503.1	5785.9	3632.84	3249.11	4707.23	4001.56	3143.86	2
_S[Phospho (STY)]PAVPPPQPLK_.2	179802	156067	181546	98948.1	88933	73113.7	87805.3	83596.4	74074.8	2
_GPSSQAPPS[Phospho (STY)]PPVRR_.2	1.018e+06	693844	826702	331977	214074	221739	216754	180353	157176	2
_GPSSQAPPS[Phospho (STY)]PPVRR_.3	202309	370716	206281	78008.8	76136	62852.2	65982	64638.1	26210.1	2
_PALS[Phospho (STY)]PTQPTEK_.2	3010.36	2594.54	3187.75	492.301	309.915	421.454	265.643	629.491	167.977	2
_T[Phospho (STY)]PPAQPEPRPPASK_.2	7033.61	6186.23	5973.43	725.073	1007.68	766.509	747.739	1059.53	746.787	2
_VPS[Phospho (STY)]C[Carbamidomethyl (C)]KPVGSFGVK_.2	66074.2	63297	65045.4	49907.3	45538.3	31792.4	9669.19	7729.74	10319.6	2
_AS[Phospho (STY)]PSLPMSR_.2	448512	435359	411182	115322	178974	135950	44690	44335.8	27732.2	2
_AS[Phospho (STY)]PSLPM[Oxidation (M)]SR_.2	54026.4	49802.5	54500.2	10388.3	0	7365.25	8213.83	6277.03	0	2
_AC[Carbamidomethyl (C)]EKT[Phospho (STY)]PPVVR_.2	17184.5	15950.5	17358.1	4899.58	2722.29	2154.51	1.54988	2138.95	1807.51	2
_AS[Phospho (STY)]LKEPSSPPSSPK_.2	86424.3	70738.3	76183.9	33051.5	26247.8	26832.1	40154.6	31103.4	24129.1	2
_KQS[Phospho (STY)]ANLPPPR_.2	7996.16	7137.62	7033.31	2350.34	3395.16	2523.41	1829.51	5595.2	0	2
_LGS[Phospho (STY)]PPPYR_.2	93356.5	80143.4	85770.6	19664.4	28170	18073.7	16697	20407	8071.49	2
_GFAGS[Phospho (STY)]EASQGPSPK_.2	257204	222290	231123	51455.7	47049.4	48064.8	41012.1	34194.7	25943.9	2
_AQSMS[Phospho (STY)]GAHLSNEDR_.2	43465.1	36849.8	35245.1	4874.32	3839.25	2716.29	2099.42	1495.37	0	2
_[Acetyl (Protein N-term)]SEETSQVPAATAAASSAPKS[Phospho (STY)]PK_.2	74488.4	60068.1	87026.6	20595.1	23651.1	21686.1	21316	26240.6	19792.8	2
_GEPNVSY[Phospho (STY)]IC[Carbamidomethyl (C)]SR_.2	52144.4	420790	692597	234472	225015	230154	432554	535112	383896	3
_QVGAHS[Phospho (STY)]PTAVESR_.2	13861.9	10914.6	12523.4	7261.41	5712.75	4800.28	24873.9	19390.9	17944.8	3
_VGT[Phospho (STY)]PDAHPR_.1	0	825.294	1010.2	439.091	246.553	248.79	1319.88	1452.7	0	3
_VNWATS[Phospho (STY)]PGNTPK_.2	0	16382.6	19091.8	5004.12	8192.62	0	19256.1	22371.1	17950.4	3
_S[Phospho (STY)]PC[Carbamidomethyl (C)]AAATSSAGPAGGGR_.3	3622.5	3829.46	4115.11	2654.4	2607.88	1899.56	4782.26	5895.41	3270.67	3
_AS[Phospho (STY)]PEALPR_.2	80131.6	70045	78200.8	26599.6	12491.4	1666.8	136737	161229	87879.3	3
_AS[Phospho (STY)]PEALPR_.1	20491.1	13499	18266	815.552	1373.3	1292.21	27644.8	23907.4	39181.6	3
_APS[Phospho (STY)]PPPQPPK_.1	91010.8	63448.4	77544	40560.6	23933.8	24363.9	208882	183164	163761	3
_APT[Phospho (STY)]PVSSSTGGTGDR_.2	48156.1	37821.6	37661.4	15726.6	14494.5	13238.4	55878.8	73744.7	79806.9	3
_VTGS[Phospho (STY)]PQPVPGSAAPAASR_.2	31309.1	26985.1	25929.5	27346	0	19515.8	37892.9	41295	42980.4	3
_PGT[Phospho (STY)]PPLDVER_.2	14338.5	11399.9	17366.6	1535.4	1296.8	680.236	42342.3	38505.8	35071.9	3
_SGS[Phospho (STY)]YPQTTAAR_.2	26451.1	31972.4	33228.7	15214.2	11794.6	11648	44088.1	42651.1	47540.5	3
_GDENS[Phospho (STY)]PPRPPR_.2	44806.3	40979	39165.6	17879.4	16634.6	11996.1	88484.8	58474.6	70568.4	3
_DS[Phospho (STY)]PPPPLPPR_.2	78856.8	75075.7	30350.4	30720.5	25560.2	23778.4	123087	88357	100171	3
_TQIINHIGS[Phospho (STY)]K_.2	6273.98	5382.05	5193.93	415.705	416.563	0	9081.55	8667.82	6654.7	3
_VAAGGGQGDSKS[Phospho (STY)]PSPELDQAK_.3	19149.4	21127.1	0	5570.1	5491.56	2873.68	22082.3	22143.3	14354.9	3
_NPS[Phospho (STY)]PPPLGNK_.2	34871.8	37639.5	38324.8	27047.5	19109.4	20263.5	44554	50083.2	56191.3	3
_EPS[Phospho (STY)]PEPVEPPK_.2	26337.1	33486.7	34774.6	4897.93	374.917	0	55518.9	51757.1	40292.6	3
_ALS[Phospho (STY)]QDDLDAPSPTR_.2	204789	201692	176857	4027.94	4925.51	4858.24	405456	508229	381700	3
_ADS[Phospho (STY)]IVPSPAAEDSNPR_.2	134994	135249	149368	77709.4	45159	38873.6	163510	183518	171533	3
_SQS[Phospho (STY)]FTAGAR_.2	597319	619725	576827	209593	161636	175638	1.78735e+06	1.41071e+06	1.03176e+06	3
_RPAGGS[Phospho (STY)]PPNPR_.2	0	1382.24	9248.36	1104.45	669.598	769.811	7473.25	7127.78	9008.84	3
_AQT[Phospho (STY)]LPAER_.2	10449.3	12159.6	11792	2923.82	3495.1	2837.63	34528	31533.1	16704	3
_AGPPS[Phospho (STY)]PPPAR_.2	835414	842276	850439	431736	275157	251058	1.28736e+06	990549	827780	3
_NAS[Phospho (STY)]PIPTQR_.2	6256.23	6847.73	6923.04	3249.55	2532	2895.75	8127.34	8297.79	9810.23	3
_INPGT[Phospho (STY)]PVQPR_.2	37202.2	34710.8	34325.9	16391.7	14879.5	14527.4	86443.5	86258.9	61359	3
_RAS[Phospho (STY)]PNPSDPPR_.2	11229.4	42053.4	39197.7	10003.3	3423.41	3132.34	32421.5	71767.4	27578.9	3
_PANPVAAPS[Phospho (STY)]PQPTTR_.2	13260.5	15006.1	14184.4	0	8791.21	8498.16	35905.8	29558.5	43465.3	3
_SPASYS[Phospho (STY)]PQQGR_.2	16883.9	19875.3	17482.8	12256.1	10128.7	0	46664.5	38697.6	45110.5	3
_DLTTS[Phospho (STY)]PSSVR_.2	0	16715.1	14740.2	0	5491.99	3160.63	16498.9	16355.9	14861.7	3
_ARS[Phospho (STY)]PPPTVK_.2	36584.9	55100.9	82657.1	45434.7	32204.4	36639.8	109448	56091.3	33811.7	3
_AES[Phospho (STY)]PTPALPPK_.2	118339	82890.3	94507.1	0	15830	43633.3	173252	272216	217189	3
_T[Phospho (STY)]PPPRPPPPK_.2	323.954	3920.22	6783.11	2878.6	3470.49	2097.22	0	8935.19	7802.25	3
_GGQS[Phospho (STY)]PTVAGGGPR_.2	1298.51	4817.68	7078.66	2219.58	1345.92	1102.29	9441.17	7971.02	8727.59	3
_QPQS[Phospho (STY)]PPATPR_.2	17608.6	14654.7	14974	5924.82	4813.82	4182.05	31611.6	27386.1	33194.8	3
_LSSSASAQS[Phospho (STY)]PSAGEKK_.2	0	7556.7	4629.7	143.615	117.839	75.749	8666.71	5088.25	13905.9	3
_NSS[Phospho (STY)]LEKPPGR_.2	11029.3	13218	16373.6	6325.76	0	4054.23	45827.9	0	46248.6	3
_IYQY[Phospho (STY)]IQSR_.2	21285.3	29609.8	28897.4	4457.63	564.128	284.514	14638.2	11804.1	9362.04	4
_AVS[Phospho (STY)]PSALPR_.2	39018.2	38752.4	39508.1	8175.57	5879.59	5322.53	19036.7	20140	18301.3	4
_S[Phospho (STY)]APC[Carbamidomethyl (C)]PAQEPVGK_.2	9441.02	7012.37	5796.93	0	603.336	863.698	2843.9	1638.5	2256.89	4
_ASS[Phospho (STY)]PEVITEEPKPK_.2	53934	0	48298.3	15839.9	13731.2	0	23748.5	0	19617.4	4
_GLKPSGDGQAAAPKS[Phospho (STY)]PE_.2	21286.3	16418.7	14515.1	2656.44	0	1371.95	6541.01	6903.48	5293.97	4
_QLS[Phospho (STY)]RPGGGGVAELR_.3	3040.6	3589.59	4616.19	2245.85	354.683	565.331	3966.2	215.643	1018.76	4
_GS[Phospho (STY)]PNTLAYR_.2	20854	21133.1	23154.1	3395.57	3413.63	1295.8	14029.3	12699.3	10854.5	4
_PGS[Phospho (STY)]VPETNLTEGQTR_.2	142264	135838	107432	14092.2	8327.8	10604.2	39494.1	44651.5	33303.7	4
_S[Phospho (STY)]PVAKPGATC[Carbamidomethyl (C)]TEPGAR_.2	53131.4	35916.8	32374	11304.6	9979.66	8174.9	15782.6	19042.9	15852.9	4
_SLPS[Phospho (STY)]AGTLQR_.2	6878.12	5769.79	6740.13	1596.54	1318.76	1049.69	2638.68	2041.8	2101.95	4
_KAPS[Phospho (STY)]PTVVR_.2	37843.9	42663.4	42438.8	18361.6	10165.3	8824.55	36869.5	24290.1	17123.5	4
_IS[Phospho (STY)]PTTSQSVEAPR_.2	76185.2	84066.5	79245.1	49756.9	37034.1	37063.8	56525.5	47943.8	55440.4	4
_ARS[Phospho (STY)]PTTTQGGPAATR_.2	0	8008.56	2559.45	178.658	235.566	230.442	3185.72	1598.38	0	4
_PIT[Phospho (STY)]PIDSGSSGGGAGSR_.2	6932.24	6338.14	5638.08	688.413	912.34	416.636	3267.05	3442	3134.24	4
_AAS[Phospho (STY)]PATSSTALK_.2	3020.72	2896.7	2937.16	1201.28	900.104	774.042	1965.99	1574.94	0	4
_S[Phospho (STY)]APNLPR_.2	29969.8	26602.2	26475.7	9220.67	7171.07	5125.84	15690.3	20480	16881.2	4
_TGLSS[Phospho (STY)]PTLPGK_.2	25767.3	26503.9	28626.8	0	14253.6	10638.5	15002.8	17000.7	14293.9	4
_AS[Phospho (STY)]PNPPSLTK_.2	40214.7	35498.9	41010.2	12269.7	10130.9	7947.55	26569.9	30086	21967.2	4
_GFNKS[Phospho (STY)]PPEHR_.3	1991.13	326.114	1804.81	765.145	192.026	349.101	2243.14	0	653.936	4
_LAS[Phospho (STY)]PPPQVPAKK_.2	12335.7	9172.7	10883.7	7097.97	6640.65	6387.8	10295.5	8258.44	7091.97	4
_KAS[Phospho (STY)]PGAEQAAFK_.2	85280	56499.9	52879.1	19769.2	16077.5	13663.5	29858.4	25006.2	24171.3	4
_AQVGPHDLS[Phospho (STY)]R_.2	16995.7	12031.8	10338.3	230.249	83.534	0	4347.59	3072.33	2748.58	4
_SAS[Phospho (STY)]PPPSPSSPVDESYPR_.2	257091	258931	270706	152872	0	94510.5	114276	152075	131446	4
_GPPS[Phospho (STY)]PPAPVMHS[Phospho (STY)]PTR_.2	26415	22543.8	29357	281.317	177.691	26.0236	6599.57	5165.99	3292.83	4
_AAS[Phospho (STY)]PPPSGTEWR_.2	74362.5	64252.8	75384.3	45228.7	40230.6	33583.2	36473.4	48195.8	44052.9	4
_YPS[Phospho (STY)]PPPGSAR_.2	1.42536e+06	1.39367e+06	1.42987e+06	390863	306382	308208	732347	901055	588992	4
_YPS[Phospho (STY)]PPPGSAR_.1	282894	0	242935	54779.6	34925	0	126310	110636	0	4
_GGS[Phospho (STY)]SSGASSSLVAK_.2	27866.6	21690.2	20322.9	4670.41	3646.37	0	0	18698.9	16559.2	4
_KRT[Phospho (STY)]PS[Phospho (STY)]PQPIR_.2	381614	338973	377170	12268	1116.02	2497.23	259952	170314	128997	4
_GPSSQAPPS[Phospho (STY)]PPVR_.2	3.53216e+06	3.98297e+06	3.19399e+06	2.48072e+06	1.64892e+06	1.59639e+06	2.15024e+06	1.82582e+06	2.50935e+06	4
_SSS[Phospho (STY)]VVEPLPR_.2	86065.3	73129.7	92860.6	30408.1	24841	19183.6	42119	35364	38546.2	4
_TLS[Phospho (STY)]PIPSQK_.2	26505.6	22004.3	26705.1	11645.8	8307.15	0	9259.58	14008.7	12295.8	4
_DAEEQTHPPPS[Phospho (STY)]PSASPPPQQPDR_.3	306227	272928	249759	95910.2	74258	73603.4	381856	297887	220437	5
_KNS[Phospho (STY)]GASVGSDSSSQQVAAK_.2	3624	936.74	1604.39	277.94	16.6664	33.0592	1955.15	2252.95	1453.64	5
_SAES[Phospho (STY)]GDVSAASR_.2	21206.9	22792.7	19403.5	441.326	0	534.437	25298.4	17690	20484.2	5
_FVS[Phospho (STY)]EGDGGR_.2	51008.8	118142	75435.5	3899.67	3138.47	0	89954.9	91240.6	56363.1	5
_QLS[Phospho (STY)]RPGGGGVAELR_.2	14245.5	14073.1	13454.7	7968.41	9411.32	4621.72	12409.7	12417.6	9803.63	5
_S[Phospho (STY)]PC[Carbamidomethyl (C)]AAATSSAGPAGGGR_.2	148779	117804	112657	27128.8	25917.3	24406.1	111400	127302	160894	5
_AAPS[Phospho (STY)]PPPAAER_.2	128972	126176	134571	99255.2	56091.9	60460.4	196337	133369	98884.7	5
_SGS[Phospho (STY)]LEGATVPAK_.2	433746	482244	450929	181759	112714	109918	381029	370221	437195	5
_S[Phospho (STY)]PVSTATQC[Carbamidomethyl (C)]ASK_.2	8088.12	7576.14	6872	1649.34	1291.2	783.228	8108.6	7268.36	4805.38	5
_[Acetyl (Protein N-term)]SS[Phospho (STY)]GVTVSNEAK_.1	1.98448e+06	1.68924e+06	0	200498	210501	223032	0	1.79826e+06	1.59827e+06	5
_TGS[Phospho (STY)]GEISAPAAAAK_.2	58596.2	49875.4	53196.3	12224.5	8307.54	6759.92	42794.6	46093	42623.6	5
_AYS[Phospho (STY)]IGSR_.2	12248.4	34011	17491	4646.48	0	1286.31	0	42148.6	6465.86	5
_LVSS[Phospho (STY)]PTASSSVNK_.2	3374.06	0	1972.22	830.097	697.707	506.591	3447.76	0	2556.86	5
_T[Phospho (STY)]PPLPAPK_.2	9178.44	7997.21	9947.64	4342.09	1123.99	492.634	11073.6	16543	6174.9	5
_EATSEDRPVS[Phospho (STY)]PGASAK_.2	125491	112268	110860	15938.5	15515.9	11636.1	106874	70084.2	60271	5
_EANHS[Phospho (STY)]PPHS[Phospho (STY)]PPPSQPPAK_.3	36030.9	36997.4	40137	816.162	937.558	500.701	47735.4	24898.9	20868.5	5
_EANHS[Phospho (STY)]PPHS[Phospho (STY)]PPPSQPPAK_.2	33759.7	40920.1	35853.7	0	1349.99	1185.66	32153.8	25222.7	19093.9	5
_APQRPAT[Phospho (STY)]PEAK_.2	24958.8	11608.6	8000.61	481.036	375.785	399.446	7854.84	7927.78	11019	5
_GNTS[Phospho (STY)]VIGTATSGSTSR_.2	17806.4	19225.9	16867	13183.1	0	10627.4	20422	14318	16636.5	5
_AS[Phospho (STY)]PGAEQAAFK_.2	33817.8	29595	31645.4	2665.07	3338.08	1026.57	32102.6	31054.4	29190	5
_VAS[Phospho (STY)]C[Carbamidomethyl (C)]PESQKAPEK_.2	22506.2	4058.13	2566.89	587.719	257.549	301.523	1372.06	5703.81	14159.3	5
_SST[Phospho (STY)]PVSIAAEDGDKR_.2	5961.09	6879.4	6766.73	334.895	808.217	814.83	8577.22	7789.28	9405.13	5
_PAAEPS[Phospho (STY)]PTQAPPPPQR_.2	16284.7	14665.4	0	2090.51	2147.83	0	15624.3	13296.6	11112.1	5
_TPS[Phospho (STY)]PQPIR_.2	82358.3	66187.6	68024.5	27214.1	23652.1	19206.5	69535	72066.2	58225.2	5
_GGSTSS[Phospho (STY)]PPLSPR_.2	62285.8	0	57608.3	12508.8	11266.8	8453.33	45117	46596.6	33865.9	5
_S[Phospho (STY)]PTGRPGSGDGGAVR_.2	26922	60224.5	12634.6	4767.44	2465.39	2230.63	28698.7	46609.2	35515.8	5
_GAS[Phospho (STY)]AASVLGPGR_.2	6838.07	5919.11	6312.19	3904.93	3954.08	2258.53	0	10027.3	8826.41	5
_AAS[Phospho (STY)]DEALASVHR_.2	22585.4	20550.2	20027.6	101.578	168.064	0	17394.2	15617.5	13528.2	5
_EAAKES[Phospho (STY)]PPEATPPAR_.2	29829.9	23555.8	24597.4	2271.42	1702.33	1766.48	23062.5	18285.2	13607.4	5
_EAS[Phospho (STY)]PPPLPPR_.2	50194.9	69989.7	100895	33394.8	31944.4	23760.6	80626.8	49025.1	79272.9	5
_GAS[Phospho (STY)]PQAQSLAR_.2	6716.2	5518.08	4692.42	501.842	360.148	394.83	7494.56	6428.58	5172.18	5
_SSSAPPGALPAS[Phospho (STY)]PAR_.2	8598.21	7795.81	9393.62	4037.04	6444.06	6822.62	8408.12	9666.07	7495.78	5
_LQS[Phospho (STY)]PPLSR_.2	3184.71	1786.91	4063.37	2230.78	619.954	766.908	3446.9	2206.36	2156.43	5
_LSSSASAQS[Phospho (STY)]PSAGEK_.2	461289	220831	78455.5	5815.49	1996.98	2593.16	85765.2	219501	167527	5
_AKLPEATS[Phospho (STY)]AELAELVEK_.2	14775.2	12068.6	13006.3	123934	29014.8	78580	14334.1	68646.1	30922.3	6
_[Acetyl (Protein N-term)]S[Phospho (STY)]GVALSPDAPAIR_.2	4395.22	4815.13	4234.95	42012.1	9969.69	23540.3	14011.9	18006.8	16361.2	6
_RLS[Phospho (STY)]SLEAAAK_.2	24742	23482.8	0	52044.2	63788.2	36735.3	57755.3	57401.4	40564.7	6
_VAQPAVS[Phospho (STY)]PVKR_.2	132.637	143.906	135.531	2459.64	1841.44	2168.3	1060.32	1058.11	1233.7	6
_SITALAVS[Phospho (STY)]PNR_.2	14227.4	15228.7	19505.6	68053.5	34868.1	69793.1	32756.2	22744	36045.9	6
_YGLPVKPMT[Phospho (STY)]PR_.2	21010.6	16722.3	14236.3	88940.9	173061	265917	628.133	804.403	0	6
_AAS[Phospho (STY)]GDAAAAEGAEVAADGAAAGGAK_.2	1404.34	7749.81	10259.5	161524	603946	839798	21369.4	162746	64775.7	6
_IAS[Phospho (STY)]INMGPAR_.2	24264.8	15816.9	23407.8	78218.3	69070.3	69903.7	12242.6	12196.3	11155.9	6
_LQQGSAS[Phospho (STY)]PPRVEK_.2	22440.1	19504	18778.8	42757.7	33412.2	33749.8	12664	9098.46	5599.69	6
_NPS[Phospho (STY)]PPPELVEAEK_.2	4936.16	5463.59	7295.87	28599.1	50107	32333.2	13714.1	22644.6	23862.6	6
_QQQQQAAAAAQQRPPS[Phospho (STY)]PPAEPEPQAPPPK_.3	65298.2	56468	52963.5	119155	74586.9	51537.5	46974.9	61226.7	47821.4	6
_VVPVS[Phospho (STY)]PPAGGGPVWR_.2	4629.19	4390.27	4017.01	670166	687430	316696	91797.1	133540	117906	6
_FSVS[Phospho (STY)]PVVR_.2	9770.76	12047.8	4624.11	40088.9	50731.6	0	14461.1	16374.4	12548.7	6
_MPS[Phospho (STY)]PTTSEISVASSSK_.2	3950.5	3362.37	3818.63	150484	95355.7	158036	18442	11791.5	16881.4	6
_QAS[Phospho (STY)]LPAAFRPR_.2	254.463	215.289	256.129	16434.8	34453.7	32402.2	218.006	294.259	0	6
_RPS[Phospho (STY)]PPMPPR_.2	499205	382221	346318	680922	440058	441045	35721.9	18935.2	27682.3	6
_FGSRPS[Phospho (STY)]QEVTKPPR_.3	26100.1	0	23228.7	30906.4	28194.7	27337	16718.9	0	9436.63	6
_AYS[Phospho (STY)]VGSQVAPTAFR_.2	23693.5	25535.7	19819.2	783415	409681	623765	81624.6	110179	88318.1	6
_MQPPDSPRPAPPS[Phospho (STY)]PGGPR_.3	0	7656.94	5538.14	56563.1	0	42561.2	14357.2	7023.29	0	6
_TPSPPVKGS[Phospho (STY)]PLR_.2	5200.42	3965.02	4309.68	6698.41	8748.09	6923.03	0	810.135	1233	6
_APLVPSLTPPS[Phospho (STY)]PK_.2	16254.3	14938.7	12940.3	787233	396032	0	60692	123822	91262	6
_QAAS[Phospho (STY)]LSQLPR_.2	2547.73	1876.07	2087.43	4946.39	1648.69	2373.16	2080.08	928.858	2090.35	6
_LAS[Phospho (STY)]PPPQVPAK_.2	28970.1	21889.4	25004.5	27430.5	38711.6	34236.1	31856.2	35295.3	25152.4	6
_VSPAASTTTTAAS[Phospho (STY)]PILR_.2	4262.31	4648.3	5852.12	138348	104523	109186	10124	15679.1	17306.1	6
_AM[Oxidation (M)]S[Phospho (STY)]PGLAGAPLR_.2	23690.5	23589.2	23539.2	470912	606814	323507	85686.7	131013	87342.3	6
_ILIVTQT[Phospho (STY)]PPPPAPSGLR_.2	4215.59	3989.69	3568.61	572532	111166	0	22345.8	27138.7	36463.4	6
_SPS[Phospho (STY)]PSFLTER_.2	1158.31	1077.21	927.535	8669.26	12548.8	0	8474.75	0	8856.87	6
_APAGAVT[Phospho (STY)]PPAPLYTPPAPK_.2	553.711	930.228	867.298	60664.5	35953.8	36022.6	17914.5	16747.1	17786.5	6
_IATGS[Phospho (STY)]FLKR_.2	26922.3	20602.3	17761.9	44024.7	52609.6	18270.6	6108.37	6809.37	4868.87	6
_QAS[Phospho (STY)]VPSAISAQAPSSDVR_.2	536.433	751.151	913.314	40347.1	23093.1	55272.6	26336.5	20469.7	33725.3	6
_GPPS[Phospho (STY)]PPAPVMHSPTR_.2	10146.6	8893.62	10604.1	12404.2	12553.6	9017.69	861.433	373.851	563.68	6
_LPGQAPS[Phospho (STY)]PASTAARPR_.3	8320.74	13498.1	7390.91	15042.5	13221.6	5886.36	4458.25	6427.39	2194.75	6
_SSLPAT[Phospho (STY)]PVSTPIR_.2	1305.13	1316.91	1446.33	15699.1	37547.5	35304.1	1182.51	0	1363.83	6
_AEAAS[Phospho (STY)]PLQPLIK_.2	127.251	145.547	78.2064	3134.65	0	1920.27	1041.47	942.285	1103.02	6
_EPS[Phospho (STY)]PPSTPHMVR_.2	305.329	1831.79	1762.28	153449	106714	187682	22875.3	20589.7	0	6
_DRVPRES[Phospho (STY)]PPVR_.3	15376.9	14585.3	13326.8	31046.3	27849.2	23371.3	2714.65	2279.23	493.86	6
_KLS[Phospho (STY)]MPSSVR_.2	40748.5	40774.7	33940.9	41157.4	64775.2	46475.6	6206.4	4381.72	3487	6
_GADVKPAPVAS[Phospho (STY)]PPK_.2	24934.3	23717	24962.4	45711.8	35571.5	35760.6	23951.4	24320	23938	6
_KAPPPPPLALKPPS[Phospho (STY)]PAPK_.3	865.683	1072.04	770.387	28236.2	53581.5	76071.3	236.567	89.0219	84.924	6
_GLSAPTS[Phospho (STY)]PIIPSR_.2	4198.7	3022.92	3419.2	222003	145785	186633	11657.1	14516.8	11171.8	6
_GLS[Phospho (STY)]APTSPIIPSR_.2	4343.82	5554.48	4250.24	109750	78006.7	0	36304.1	45532.1	35971.8	6
_YS[Phospho (STY)]PPTVLTSGR_.2	5813.98	7603.89	7148.65	4.81153e+06	8.41081e+06	1.33379e+07	1.87585e+06	3.80596e+06	2.49424e+06	6
_SPPVPVPVPS[Phospho (STY)]PPR_.2	9170.4	10537	8595.22	842732	803642	399029	40753.1	45020.1	67237.2	6
_S[Phospho (STY)]PPVPVPVPSPPR_.2	16486.8	18573.1	18170.8	551001	544536	304540	117456	155624	133911	6
_ALPEPSSS[Phospho (STY)]PPR_.2	323671	251273	269927	265349	327466	503906	215635	306356	222914	6
_IVITT[Phospho (STY)]PPSTVR_.2	663.021	817.716	1097.54	70272.3	45089.4	59232.7	3546.16	4105.57	5097.79	6
_VAHYDALAAPPPPAS[Phospho (STY)]A_.2	108491	95707.4	132410	990617	2.02111e+06	1.76152e+06	185277	331530	280131	6
_RPEEEEPLPPPPPS[Phospho (STY)]PPQER_.3	55891.5	39537.7	54995.6	280905	308650	329111	27651.1	22625.3	14685.5	6
_RPEEEEPLPPPPPS[Phospho (STY)]PPQER_.2	7776.77	8099.16	2973.6	8884.39	6252.59	21654.3	332.071	1794.16	3480.39	6
_RLS[Phospho (STY)]GAPPALR_.2	2546.79	2268.57	2183.45	3986.92	2926.13	2009.37	1046.84	786.288	145.233	6
_VIQEESLPTS[Phospho (STY)]PLAK_.2	1292.29	1313.78	1975.94	11863.9	17353	0	1747.52	1573.75	2249.25	6
_VDT[Phospho (STY)]DNPPPAPPR_.2	6451.83	4048.61	4007.17	19007.5	12686	8114.2	561.899	452.489	772.975	6

## Sheet: Ovary
peptides	26℃_1	26℃_2	26℃_3	36℃_1	36℃_2	36℃_3	45℃_1	45℃_2	45℃_3	cluster
_GDKEMLIS[Phospho (STY)]NER_.2	34793	44253.3	36181	6587.08	12788.1	11889.6	8296.18	11565.7	11083.2	1
_SKLEDS[Phospho (STY)]DS[Phospho (STY)]DS[Phospho (STY)]GPEDRNPPAK_.3	545743	38423.6	177227	133957	160646	109398	258349	152507	131572	1
_S[Phospho (STY)]LEDILGR_.2	30779.6	37583.9	31030.7	25763	21091.9	20630	24385.2	22445.8	21593.2	1
_EKAAEDDS[Phospho (STY)]ES[Phospho (STY)]EDDDPELPAHQAQK_.3	677371	52262.7	54385.7	100499	103732	63180	95599.7	107154	66811.6	1
_QVGAHS[Phospho (STY)]PTAVESR_.2	10880.7	31581.6	27446.5	27232.1	17949.2	20818	22066.9	25952	21172.8	1
_PLS[Phospho (STY)]PGIPASGGPGVGILAR_.2	274196	309400	365196	113690	88975.7	136152	136920	121903	136825	1
_PLS[Phospho (STY)]PGIPASGGPGVGILAR_.3	9523.54	8332.45	9295.69	4739.21	5218.48	3073.36	7199.15	6858.78	5265.75	1
_SFHQDQKPPES[Phospho (STY)]PKPER_.2	431865	254884	65820	178635	179798	164126	104183	286775	350905	1
_T[Phospho (STY)]PPKNLPVIPGVTLSSSPDASK_.3	15635.7	12647.1	11383.2	9542.75	9523.83	2631.69	9093.76	12438.7	9133.84	1
_VGT[Phospho (STY)]PDAHPR_.2	25804.8	15899.4	4813.73	5171.62	7164.53	15783.5	8931.87	7419.36	18937.5	1
_VPLT[Phospho (STY)]PGAVINVPLGAR_.2	3487.05	4423.71	3532.71	1985.64	1920.89	1856.14	4326.51	4029.32	3234.6	1
_RKS[Phospho (STY)]DEQLENSTAK_.2	5595.45	9827.03	1363.87	2207.05	321.281	1264.17	1723.17	3761.44	958.622	1
_KEES[Phospho (STY)]EEDDDM[Oxidation (M)]GFGLFD_.2	5.08046e+06	4.6028e+06	5049885	3.26907e+06	3128845	3.39646e+06	2.91513e+06	3.16605e+06	3737751	1
_EES[Phospho (STY)]EEDDDMGFGLFD_.2	133285	129217	132992	30170	29557.6	25284.3	57388.3	49340.5	39727	1
_SASAPDQS[Phospho (STY)]PVVVR_.2	303827	348467	288822	314441	149717	156440	270473	278333	277975	1
_VGATPSS[Phospho (STY)]PPR_.2	22165.4	24804.8	19525.9	8020.58	7058.24	8982.92	6607.22	9316.65	12026.1	1
_S[Phospho (STY)]RS[Phospho (STY)]RT[Phospho (STY)]PVK_.2	20944.1	3594.07	2086.8	2395.19	1890.61	1505.59	2353.62	2935.84	2714.32	1
_SDS[Phospho (STY)]YTQEDR_.2	23522.1	13884.5	6695.2	3871.04	3851.39	3890.68	7864.6	13094.5	10356.3	1
_SDS[Phospho (STY)]YTQEDRIETDFGTMVVAVQGDR_.3	4.95566e+06	4417884	5493431	78801.2	109254	323438	93757.1	203368	312979	1
_SDS[Phospho (STY)]YTQEDRIETDFGTM[Oxidation (M)]VVAVQGDR_.3	4.88044e+06	4292760	5.46813e+06	59715.8	107895	487722	98069.3	202600	307131	1
_GAGGDS[Phospho (STY)]DFEMWVDKR_.2	25271.2	43377.7	27320.5	12128.6	9772.71	9341.83	9041.46	8912.89	23857.1	1
_S[Phospho (STY)]FGEPGPER_.2	123859	52793.6	33676.5	7110.38	6875.41	5256.79	161183	38882.8	17228.4	1
_GPAQS[Phospho (STY)]PDRDYR_.2	95233.2	130394	60072.1	13877.8	18115.5	9640.1	118703	71940.7	36509.2	1
_AKAPAAS[Phospho (STY)]EEEHDEEPPKR_.3	55776.5	14831.3	6500.96	1372.76	2090.98	1357.27	1064.84	1557.85	1311.35	1
_LS[Phospho (STY)]EDVANHHAEPPR_.3	12337	6837.47	14577.8	7180.89	3630.18	3591.38	7421.31	6184.77	6803.04	1
_SSMGNLS[Phospho (STY)]DEILSIFPENSR_.2	243003	152850	197926	176939	144488	99197.5	260624	176901	152295	1
_LQALEETEGKAES[Phospho (STY)]GEEEEEATEK_.3	99769.2	66125.3	82947.2	26297.6	25783.1	35839.7	48750.5	37785.8	59715.3	1
_AES[Phospho (STY)]GEEEEEATEK_.2	9234.02	4226	1616.84	1120.96	418.819	769.891	2760.66	1644.41	2345.65	1
_AEGSAASGDGDES[Phospho (STY)]RDYDAETQK_.3	223862	126405	28948.3	10537.3	12449.9	14899.7	14295.1	9354.77	4414.47	1
_KAEGSAASGDGDES[Phospho (STY)]RDYDAETQK_.3	5.56056e+06	476082	933366	536473	347545	324994	669314	421051	475282	1
_KAEGSAASGDGDES[Phospho (STY)]RDYDAETQK_.2	1.74398e+06	1.26636e+06	338160	410936	380843	347981	559328	739912	789479	1
_SSYPTEDS[Phospho (STY)]PR_.2	20988.8	49959.8	31985.1	10865.8	14635	13745.7	13079.9	16472.5	21224.5	1
_S[Phospho (STY)]EPLLLLLPSR_.2	16963.4	13315	18627.8	7939.8	7347.09	6101.93	16232.8	13641.2	15493.9	1
_DRS[Phospho (STY)]DPRPR_.2	191771	19240.2	20437.9	20710.7	5117.26	10534.5	13864.6	27184.6	22774.6	1
_AAPS[Phospho (STY)]PPPAAER_.2	46428.4	118258	63453.4	10685.4	19468.8	18297.2	74059.8	24265.7	35014.8	1
_AYSTDTDTPSS[Phospho (STY)]PGKDDR_.2	275659	46532.8	33137.6	12631	21432.9	17032	27125.2	21974	24549.6	1
_KES[Phospho (STY)]IVDLSK_.2	12133.7	16847.1	19120.6	3928.19	3399.87	2871.55	18456.3	11210.1	19554.9	1
_GDC[Carbamidomethyl (C)]VATEAS[Phospho (STY)]PPKR_.2	41372.2	32379.9	26554.5	11783.1	8656.19	7419.39	18889.1	23325	23871.6	1
_VEPTDEEC[Carbamidomethyl (C)]DFAT[Phospho (STY)]DSEKEEDEITEGVK_.3	561010	478678	510565	440536	402024	387686	518456	531017	524736	1
_EDS[Phospho (STY)]LTTPPLEQR_.2	124526	87015.6	116841	33404.9	75454.9	73031.9	105943	102086	98856	1
_DGS[Phospho (STY)]AGHVEEAGSNAR_.2	9664.22	6120.61	2577.01	3000.46	1682.42	1264.6	1186.44	4288.48	2010.8	1
_RDGS[Phospho (STY)]AGHVEEAGSNAR_.3	5380.54	4720.16	6040.93	1382.22	334.826	1668.86	3278.09	2694.66	1565.85	1
_GDDEVQS[Phospho (STY)]DVPREER_.2	22918.5	4199.78	13559.1	1535.41	1994.89	1075.94	10730.4	6767.47	13323.5	1
_GQRPGSQTQDDDGAGS[Phospho (STY)]PGS[Phospho (STY)]GGGGGGGGQSR_.3	19528.1	17159.8	21896.3	8382.46	6970.29	12198.9	11306.8	13678.1	14630.5	1
_YNMFPSSVAS[Phospho (STY)]PAK_.2	86101.9	84447.5	85094.4	41734.3	42263.6	25988	35393.4	32788.1	53753.7	1
_QSGSAAES[Phospho (STY)]PSKEQTAVVENAEESK_.3	169288	220341	233659	197241	92854.2	98234.1	169916	160771	134874	1
_AFGGEDDEVC[Carbamidomethyl (C)]GLS[Phospho (STY)]S[Phospho (STY)]EDEAEK_.2	497156	508519	591730	631114	531962	365979	523679	518948	497949	1
_EALS[Phospho (STY)]PLLLSIPR_.2	7430.33	4964.54	7169.93	2386.95	851.148	828.44	1690.66	1210.79	1473.77	1
_VTDEDESLLDSHEVSSVAS[Phospho (STY)]LDR_.3	109536	44947.5	174125	78335.1	101532	89933.7	90054.1	119469	70717.8	1
_ERS[Phospho (STY)]PQGDLPK_.2	12018	21092.2	11600.6	4216.13	4791.69	3389.25	11179	10508.4	10820.1	1
_LRPKEEES[Phospho (STY)]EGS[Phospho (STY)]DEAGPDADR_.2	539216	108806	57193.7	80389.3	128129	115084	150107	193360	217984	1
_ESVEYVEREDS[Phospho (STY)]DGEYDDFGR_.2	1748671	1.35298e+06	1.29598e+06	1249703	1.29489e+06	818645	866034	1.44215e+06	1.61308e+06	1
_S[Phospho (STY)]RANS[Phospho (STY)]FDAGPER_.2	56280.4	16336.2	9858.62	9745.84	17729.7	15000.9	15225.8	19789.4	21108.6	1
_ERDGS[Phospho (STY)]PHLSSR_.2	4469.19	7526.6	1411.78	1183.54	1356.77	1010.32	1679.9	3039.76	1630.11	1
_LRQET[Phospho (STY)]PPPAPAERPAAPPR_.4	16877.4	8132.11	43919.9	29752.9	7847.81	15126.4	36169.2	22182.2	3253.76	1
_ENAQGS[Phospho (STY)]PTPPSEDDHGASATHGHR_.3	696966	176030	126810	191817	65516.1	69673.1	67411.8	136546	102129	1
_ENAQGS[Phospho (STY)]PT[Phospho (STY)]PPS[Phospho (STY)]EDDHGASATHGHR_.3	696032	105203	56501.9	66519.9	26958.1	24863.2	44564	48005.7	34933.3	1
_RENAQGS[Phospho (STY)]PT[Phospho (STY)]PPS[Phospho (STY)]EDDHGASATHGHR_.3	53514.1	12195.6	13206.1	25738	10482.5	15150.6	13523.7	30382.4	14190.9	1
_KM[Oxidation (M)]S[Phospho (STY)]APDDAAAEDEEAPR_.2	19612.5	11642.5	3672.56	4998.55	6336.32	3660.79	11897	9177.89	11047.7	1
_GLLGS[Phospho (STY)]PPHPPPEQGGGYGGAPSQQFSK_.3	1.76266e+06	1.80827e+06	1.61235e+06	1.17036e+06	626942	1.08392e+06	920523	909578	1.13556e+06	1
_DVDEAVNRPES[Phospho (STY)]EDDVDSK_.2	709106	330694	231357	237887	358218	355607	276082	352417	427086	1
_EPPS[Phospho (STY)]PPPPPPPQAALPTK_.3	76578.7	91957.3	71261.6	73892.9	57439.7	53274.3	66666.4	69150.5	58515.6	1
_APS[Phospho (STY)]PPPQPPK_.2	1018174	3.22165e+06	3.13901e+06	876268	1321556	1280903	1.78118e+06	2.08062e+06	2.35246e+06	1
_APS[Phospho (STY)]PPPQPPK_.1	107482	340927	268938	97094.5	121108	111956	143348	175254	195631	1
_LYGTSPLMDHPES[Phospho (STY)]PMGS[Phospho (STY)]PESK_.2	120208	113806	105760	51329	58542.9	44115.2	89697.6	44566.6	139406	1
_RPS[Phospho (STY)]DVGLPVYLTPR_.2	141165	173493	163583	98613.1	81612.1	131923	113012	104377	113201	1
_LVVDAPS[Phospho (STY)]DPEMR_.2	35985	37179.3	38749	23989.1	20332.1	17326.5	29754.3	27480.7	28168.6	1
_GQS[Phospho (STY)]VVVEWAR_.2	33615	23516.4	42528.9	20540.3	30346	28319.6	31683.6	20609.4	42150.6	1
_[Acetyl (Protein N-term)]S[Phospho (STY)]QEEAC[Carbamidomethyl (C)]AFR_.2	256153	76222.2	65617.5	30568.4	40956	35407.1	52328	16167.2	29232.2	1
_EDAAPSS[Phospho (STY)]PPHS[Phospho (STY)]PPAK_.2	485799	109857	134810	53206.9	66955.1	75542.5	254556	156755	241766	1
_EDAAPSS[Phospho (STY)]PPHS[Phospho (STY)]PPAKK_.2	155769	81143.1	48291.9	48948.5	23874	36411.3	85691.6	116511	95677.1	1
_SPGFS[Phospho (STY)]PR_.2	17189.3	198924	238762	73264.5	115574	129070	135908	122159	104159	1
_S[Phospho (STY)]PPGFAFVEFEDSR_.2	732820	370878	696555	550114	544409	604566	606901	576467	622082	1
_SPPGFAFVEFEDS[Phospho (STY)]RDAR_.3	10446.1	2194.41	1703.3	1658.56	2344.27	2001.41	4648.93	6082.94	3951.55	1
_SGS[Phospho (STY)]LEGATVPAK_.2	295127	367440	319889	246007	179180	153648	273288	285043	341420	1
_DKVTEEGTS[Phospho (STY)]PPIR_.2	598523	683837	641180	298178	445031	448211	403648	425364	462484	1
_S[Phospho (STY)]PVSTATQC[Carbamidomethyl (C)]ASK_.2	35921.1	39472.9	29805.9	28526.9	27051	24362.7	28475	37478	35936.9	1
_HMDDNIDEDSVS[Phospho (STY)]DDGLDDDNTLSDWNLR_.3	209496	211413	213330	115355	73825.9	94590.4	110313	106212	108263	1
_QAS[Phospho (STY)]LPAAFRPR_.2	16143.9	11568.3	15684.6	11495.7	9423.94	11286	12788.8	12454.7	12665	1
_S[Phospho (STY)]RS[Phospho (STY)]PAGGGPR_.2	68066.2	7011.68	6126.2	6447.56	5002.65	3680.03	4277.47	4043.19	7644.33	1
_APPEDKHEDGDDGAEES[Phospho (STY)]S[Phospho (STY)]EEEEER_.3	43304.4	6656.7	6285.01	4962.52	1982.02	3472.27	4142.14	2357.21	3883.36	1
_DGGGS[Phospho (STY)]DGEKEEESNEK_.2	36294.1	3336.2	3103.06	1359.97	1546.36	1173.59	2364.95	2989.29	12325	1
_NNDKEEDGES[Phospho (STY)]EEEEEEEKPNK_.3	24906.2	14219.9	3533.49	3053.79	1789.81	699.313	3598.23	2050.19	3100.32	1
_KAPPEDKHEDGDDGAEES[Phospho (STY)]S[Phospho (STY)]EEEEER_.3	1120473	149988	41487.6	57210.8	18930.6	23567.8	186003	69475.6	194775	1
_KAPPEDKHEDGDDGAEES[Phospho (STY)]S[Phospho (STY)]EEEEER_.4	123323	1359.03	13384.4	3158.4	3075.4	2492.75	34335.8	958.857	4972.82	1
_KQES[Phospho (STY)]EDEEEEEDEKASTDGK_.2	512610	162248	28469.6	24669.1	19496.3	11065	19750.9	39290.9	36210.6	1
_MPAS[Phospho (STY)]PS[Phospho (STY)]PPPSGR_.2	171333	6048.9	3552.64	6203.38	1824.68	4979.1	44361.6	14757.7	28750.3	1
_GGVS[Phospho (STY)]PPGVSGGPLGGSQQAAK_.2	1.80231e+06	1.85941e+06	1.91651e+06	1.34663e+06	1.29369e+06	1.34102e+06	1.52378e+06	1.56138e+06	1.54258e+06	1
_PYDRS[Phospho (STY)]PPSR_.2	27412.9	49022.1	5803.65	15410.5	18574.5	12246.6	15555.4	18003.7	19018.6	1
_QAS[Phospho (STY)]LEDVEHETC[Carbamidomethyl (C)]K_.2	33985.6	39806	41512	15902.9	20334.5	17364.6	14262.3	33440.4	25038.9	1
_KKEGS[Phospho (STY)]PEGLYL_.2	21008.4	8045.52	14527	3724.04	9816.44	7170.68	12753.3	2277.11	6326.6	1
_DVVTES[Phospho (STY)]DVDER_.2	130796	31499.1	5218.55	19968.2	27375.8	12560.7	20507.3	20204.6	38430.3	1
_EREKEVS[Phospho (STY)]DDEEEEEK_.2	237265	144830	22546.4	34684.7	12251.8	9554.03	26030.1	31950.5	39398.5	1
_EREKEVS[Phospho (STY)]DDEEEEEK_.3	35594.1	4535.41	30652.9	4066.16	9128.52	7755.08	22868	5225.75	16829.4	1
_IEDVEDDDES[Phospho (STY)]ADKDK_.2	10581.7	8088.66	6187.81	2478.59	2968.43	2253.49	7457.43	9418.27	9034.08	1
_EVS[Phospho (STY)]DDEEEEEK_.2	36625.5	9181.34	8916.9	1743.59	1688.8	1798.39	6621.77	16663.6	9512.39	1
_LSMHS[Phospho (STY)]DEDEDSLFR_.2	266271	248271	262660	203019	203654	206454	231173	186376	275971	1
_[Acetyl (Protein N-term)]S[Phospho (STY)]QPGAAGGQPGADQEGAPR_.2	37786.9	3440.57	3097.32	906.758	729.726	2245.58	3039.57	5415	7790.42	1
_LGS[Phospho (STY)]DGAEASTDAMK_.2	284063	105901	79928.9	54067.5	43944.3	55541.2	115025	23132.3	55528.3	1
_RTDS[Phospho (STY)]QEDSSGTGTMDLSK_.2	2.46519e+06	1.75905e+06	1.17949e+06	811885	1.04416e+06	1.03716e+06	1.1308e+06	712356	979708	1
_LDS[Phospho (STY)]EGGEGGGSAPLGGPK_.2	294839	186650	149310	208911	139891	138940	250478	110338	146527	1
_AKS[Phospho (STY)]VEELEADLK_.2	118908	100044	76433.8	65547.8	82714.6	80386.2	74514.5	85417.4	92624.7	1
_S[Phospho (STY)]VEELEADLK_.2	31688.9	28528.3	27672.1	13879.1	14868.3	12624.8	27262.2	27884.9	23995.6	1
_TDS[Phospho (STY)]QEDSSGTGTMDLSK_.2	3.16899e+06	911816	726661	438199	646666	656965	483843	556465	794965	1
_VRDEELDS[Phospho (STY)]DDDLEPFDMSHDVPAGAK_.3	162459	155521	185220	132750	130929	123751	123112	145533	149644	1
_KVRDEELDS[Phospho (STY)]DDDLEPFDMSHDVPAGAK_.4	13058.4	11384.2	9709.91	8020.93	5007.25	1836.11	7076.21	6516.23	6796.22	1
_KGS[Phospho (STY)]AIMAPVMDLK_.2	306087	3426.91	649.686	41903.5	1669.84	765.975	34534.3	103169	18595.3	1
_T[Phospho (STY)]PPLPAPK_.2	48122.4	47892	76947.3	43359.7	8681.58	17450.2	55572.4	49930.1	37558.6	1
_GPQT[Phospho (STY)]PPPPSVGLK_.2	173587	177961	195648	104093	115783	112226	141922	129773	133709	1
_MQPPDSPRPAPPS[Phospho (STY)]PGGPR_.3	545498	572027	558762	762335	198646	480490	539830	507279	523555	1
_EATSEDRPVS[Phospho (STY)]PGASAK_.2	44015.1	176071	96178	33348.2	48189.3	43326.6	36399.4	36633.4	55983.2	1
_[Acetyl (Protein N-term)]S[Phospho (STY)]DAEFGDLLDSTGTSGSLK_.2	82327.3	125756	135196	46692.4	18373.8	39672.3	75540.7	63789.2	59903.2	1
_S[Phospho (STY)]PPGFAFVEFEDPR_.2	258691	188862	150030	144667	142978	167812	179323	191460	210131	1
_EANHS[Phospho (STY)]PPHS[Phospho (STY)]PPPSQPPAK_.2	380312	269367	93086.4	213075	254837	241511	155901	292983	286380	1
_DS[Phospho (STY)]PPPPLPPR_.2	335702	374513	391159	195675	205305	175392	335583	294971	274479	1
_LYPLPDC[Carbamidomethyl (C)]DS[Phospho (STY)]DEDEEYKEQVK_.3	307977	429685	350833	322245	324441	323343	361784	405966	317602	1
_QQS[Phospho (STY)]YDLVDDLPPGWEMAK_.2	244755	1.20595e+06	1.59422e+06	968687	842758	527787	1.15832e+06	1.01689e+06	781028	1
_SLS[Phospho (STY)]PSSPVR_.2	764584	971864	998009	822741	681429	713395	816604	811289	783489	1
_ATTTPS[Phospho (STY)]PLK_.1	87421.7	102243	72599.9	35885.6	35964	35807.2	42795.3	51626.7	47211	1
_GDS[Phospho (STY)]EENHRFDK_.2	28086.2	50818.7	5353.65	2056.27	2445.73	1692.58	39890.5	16284.1	10519.2	1
_GDHC[Carbamidomethyl (C)]AS[Phospho (STY)]PAGDSVMDVPDFSHK_.3	15450.9	12228.7	14195.3	6579.71	5618.89	4658.08	8298.59	6447.42	7373	1
_KLS[Phospho (STY)]EGGGDLS[Phospho (STY)]PGREQALK_.3	24295.5	26261.3	19321.5	44279	11242.1	1364.68	21694.6	19884.8	18179.6	1
_GRGT[Phospho (STY)]PPSEPEPK_.2	46591.7	51474.7	41708.7	21492.8	18139.4	14785.9	19160.5	22303.8	43087.9	1
_IGHHS[Phospho (STY)]TSDDSTAYR_.2	630935	585797	169766	224001	192497	170495	233395	426218	366543	1
_DTS[Phospho (STY)]ADRVPAFDDYR_.2	295924	319194	382692	266328	286724	278911	288773	294638	296896	1
_DGM[Oxidation (M)]ANSQPAPAPVKPEPPS[Phospho (STY)]PK_.3	31691.4	36567.3	61117.8	46077.1	14426.4	22858.3	53622.3	46110.9	33775.7	1
_S[Phospho (STY)]APAS[Phospho (STY)]PMIVSSR_.2	128495	131050	100611	142145	70468.1	73882.7	153943	88594.9	88152.2	1
_SQQGEGEGDSPQQQQAS[Phospho (STY)]PLSR_.2	62377.5	27820.4	13497.1	10233.6	20333.4	15101	29072.3	21498.7	38044.4	1
_SQQGEGEGDSPQQQQAS[Phospho (STY)]PLSR_.3	18749.7	371.079	9614.6	6934.04	5469.38	10953.8	20169.3	4831.46	1349.09	1
_SM[Oxidation (M)]LNLSGGS[Phospho (STY)]PPSR_.2	149065	169086	136150	98686.4	130212	124873	132259	119843	145458	1
_GAS[Phospho (STY)]GDAPEEWR_.2	38781.8	31219.2	24185.8	1794.26	6030.78	10849.5	29846.1	16270.6	23951.4	1
_VAAGGGQGDSKS[Phospho (STY)]PSPELDQAK_.3	91439.5	29553.8	95752	93249.9	34393.7	45594.9	76467.6	64148.5	32504.1	1
_TVLGGQPGAHS[Phospho (STY)]PTGAETVER_.3	49329.2	52601.7	55874.3	51442.6	30205	8967.42	38487.5	33705.2	25313.5	1
_NAS[Phospho (STY)]EELTAADISSSK_.2	85380.3	91288.3	126117	24394.5	22893.8	34583.1	103222	120960	90504.7	1
_LGPDDIIVLS[Phospho (STY)]DEENSR_.2	164787	224479	222478	130655	75708	172458	148436	139951	172684	1
_MTEHDSGVTDEHHS[Phospho (STY)]S[Phospho (STY)]GS[Phospho (STY)]DDDRR_.3	27869.1	7202.98	7343.46	4769.64	2192.29	2097.76	8401.55	9146.09	10611.1	1
_NGPNDWES[Phospho (STY)]DGKR_.2	39425.9	3963.89	21694.9	5641.2	5015.2	5153.07	19323.9	18554.1	24631	1
_[Acetyl (Protein N-term)]SAAVENAGNHS[Phospho (STY)]PEK_.2	42258.6	22821.8	12212.9	17058.8	9476.26	10886.5	40733.9	12990.2	18998.1	1
_NLYVAELMAEDAEANAS[Phospho (STY)]K_.2	25255.5	7030.3	5169.34	4694.3	3175.77	8991.81	10182.6	5918.83	11741.3	1
_RYLS[Phospho (STY)]DEDITEAADPEKEK_.3	93651	104817	74725.1	83802.5	70738.2	82867.8	68580.6	82276.1	85448.6	1
_S[Phospho (STY)]LGDDSLPIDVTR_.2	282743	416979	343043	227348	250147	302821	250052	293391	328923	1
_SLGDDS[Phospho (STY)]LPIDVTR_.2	32427.8	56659.2	28194.6	23135.7	18728.1	20931.9	22448.5	32747.4	43046.2	1
_S[Phospho (STY)]LGDDS[Phospho (STY)]LPIDVTR_.2	7265.9	27560.2	7526.03	3578.18	5505.28	4541.73	9900.56	9778.08	23939.8	1
_AVLVVDS[Phospho (STY)]DEEHEFSR_.2	91230.6	89307.5	67551	51213.1	57803.5	54187.1	59464.6	53619.9	76161	1
_AAS[Phospho (STY)]DDEADTQLPTK_.2	143308	39013.2	33077.5	6194.45	12318.4	18442.4	30296.1	38489.4	70221	1
_AAS[Phospho (STY)]DDEADTQLPTKK_.2	308758	224698	147587	105196	101119	98447.9	232478	150604	190573	1
_HRNS[Phospho (STY)]IS[Phospho (STY)]PGER_.2	9582.38	14909.9	4254.82	3755.9	5812.54	4956.58	7567.1	13443.8	8849.64	1
_TSEVKVEDEGS[Phospho (STY)]PPAKR_.2	272833	290873	113149	106911	114287	90072	55814.1	115078	128722	1
_AGAPSSPAGDAGC[Carbamidomethyl (C)]DAVNGPLT[Phospho (STY)]PVEGDGEDSER_.3	88244.6	89043.5	102527	75419.5	67823.6	70610.3	110004	77933.9	80327	1
_EAS[Phospho (STY)]PPLC[Carbamidomethyl (C)]HVELR_.3	5571.86	9513.02	3908.42	3076.68	4099.13	1945.67	2790.62	4208.46	7065.3	1
_RGS[Phospho (STY)]S[Phospho (STY)]PLT[Phospho (STY)]PPR_.2	394043	93622	64047	25881.6	24521	39069	50493.9	83098.1	105630	1
_AAT[Phospho (STY)]PPPEAEAAPSAAGGMAQPGGTVSESYWK_.3	151102	209036	154071	92933.9	84881.9	93812.8	105007	53967.4	143052	1
_SSLS[Phospho (STY)]PLSK_.2	172708	205664	240422	126777	120993	135932	142602	146568	122000	1
_AAS[Phospho (STY)]S[Phospho (STY)]HEEGS[Phospho (STY)]IHS[Phospho (STY)]DSEPAKR_.2	51112.3	16787.6	33949.9	14992	9441.47	3890.91	5867.03	12303.9	13090.9	1
_FEMT[Phospho (STY)]PPR_.2	21087.1	25444	6139.76	9629.71	8851.91	15500.5	14679.9	6732.02	19827.9	1
_PKS[Phospho (STY)]PKPVTPQR_.2	66798.2	97788.3	35808.1	6790.73	75509.1	54296.7	51940.9	68201.3	73153.5	1
_GPPS[Phospho (STY)]PPAPVMHSPTR_.3	7808.81	33418.5	11609.2	14609.2	4005.62	4107.46	18587.7	15011	18346.4	1
_LPTS[Phospho (STY)]PPPLLSQPATK_.2	135062	195293	139978	72876.2	75839.9	92594.7	54218.3	87761.9	114624	1
_LS[Phospho (STY)]PPLDSAAPK_.2	48317.1	48436.2	67207.6	14855.9	14056.2	8883.05	22995.7	24698.8	24389.4	1
_DSQEAVMQS[Phospho (STY)]PPAK_.2	921809	237315	194331	106744	163787	147258	200598	125491	183639	1
_VAS[Phospho (STY)]PPMAEAR_.2	1.27559e+06	1.86174e+06	1.4719e+06	879178	509045	400654	973267	1.07696e+06	1.05303e+06	1
_YYS[Phospho (STY)]PPEAADR_.2	505356	712537	642222	360844	355346	349056	582710	525704	639717	1
_RMHS[Phospho (STY)]PPPDR_.2	22048.9	29211	14886.7	2775.51	19030.3	15477.5	8408.76	19952.5	10593.3	1
_S[Phospho (STY)]DPVLVTLSR_.2	81128.3	99718.1	77763.7	45933.9	51113	50622.8	65398.6	65290.3	84600.4	1
_S[Phospho (STY)]VTSLLEAMR_.2	4022.37	5964.18	4593.06	4222.99	5013.93	4618.46	4242.23	4836.3	4891.13	1
_S[Phospho (STY)]VSENIPSHEELMAIK_.2	109566	124970	107154	86957.9	83157.6	38315.4	92076.7	81890	124537	1
_S[Phospho (STY)]PAPSIAEFSMDLPSAC[Carbamidomethyl (C)]R_.2	151750	143878	173579	156856	124559	137593	142021	137106	142121	1
_GEPDS[Phospho (STY)]PDMLADWAR_.2	8891.06	8756.13	9025.98	546.693	793.675	674.584	4220.84	2717.36	3469.1	1
_[Acetyl (Protein N-term)]S[Phospho (STY)]QHS[Phospho (STY)]DEALLVAGSDSFWEPGNYK_.3	1.03445e+06	1.44209e+06	1.13227e+06	495702	578875	662049	851635	1.00522e+06	1361407	1
_DLGDGMLS[Phospho (STY)]MR_.2	56470.9	88736.4	77200	21756.4	44176.4	60355.6	54031.8	46271.9	82419.5	1
_S[Phospho (STY)]QEEVEFR_.2	115187	56037.5	46277	12983.9	11803	21592.7	59456.4	58090.5	80322.5	1
_DEGEDVDTFEFEVPAEAAS[Phospho (STY)]PVKPATPVSGAK_.3	535595	497789	540604	192243	123196	176890	362004	392654	303426	1
_KKES[Phospho (STY)]VPEIAVQEPEEAPQR_.2	19111.6	11147.9	49913.6	6634.17	4074.68	8087.76	15164.9	11911.8	8533.8	1
_KES[Phospho (STY)]VPEIAVQEPEEAPQR_.2	19825.1	14953.6	22420.3	4513.15	2646.62	5965.35	16674	11853.3	12765	1
_VKTEEPGS[Phospho (STY)]PEAPIAR_.3	34511.1	16226.7	72411.2	43767.5	28601	13434.4	35182.1	22649	28915.5	1
_TEEPGS[Phospho (STY)]PEAPIAR_.2	321805	220895	181370	191439	106843	105975	268180	160370	181701	1
_PSNVPPQDKNS[Phospho (STY)]PGPQAENK_.3	7251.22	4009.41	10493	2857.07	2343.57	958.108	5663.78	1091.52	1263.4	1
_EEDDGLLSTPSVGS[Phospho (STY)]PAKE_.2	93348.5	90781.4	92699.6	36384.1	36611.2	36497.6	46389.8	53414.6	60439.3	1
_SRNDS[Phospho (STY)]VSEQEDER_.2	15666	23992.3	7339.67	7827.17	7038.72	8615.61	9469.94	9901.56	10333.2	1
_RES[Phospho (STY)]PTVDNGDGDKLR_.3	687363	43531.2	264728	144910	116124	330867	563008	153583	149485	1
_EVPDMPPSNVTTANFLLPGGMKT[Phospho (STY)]PPPPSSPK_.3	131303	108846	153760	28417.5	6713.88	50121.2	52446.7	59590.8	56018.7	1
_SADAVGS[Phospho (STY)]PDSLQTSTAK_.2	383593	429097	260604	295665	183871	185169	253726	210629	209906	1
_GGS[Phospho (STY)]SSGASSSLVAK_.2	51003.9	62633.1	39374.7	8516.69	17808.8	13162.7	45475.9	49095.7	58389.6	1
_SSVERPAAEPS[Phospho (STY)]PTQAPPPPQR_.3	10875.3	43971.6	68387.7	34415.8	15482	33730.9	34242.3	31379	30436.2	1
_PSPPC[Carbamidomethyl (C)]S[Phospho (STY)]PPR_.2	84771.6	110645	95669.7	34126.5	46183.4	47398.6	42631.6	53188.7	55332.6	1
_S[Phospho (STY)]PLVADLYEPTPVVK_.2	13469.4	15024.8	17350.2	8063.17	9054.48	10045.8	13810.2	13477.4	11863	1
_S[Phospho (STY)]LEVAM[Oxidation (M)]EYVK_.2	17397.2	8509.26	38260.5	950.203	4980.33	9010.46	5659.9	1302.19	28094.3	1
_PADEGDSGVDAMSLPES[Phospho (STY)]R_.2	58286.4	48743.1	53514.7	34576.9	34933.2	29266	56868.9	49742.6	47233.9	1
_SSNVASSPVDPVTSS[Phospho (STY)]PGR_.2	719603	754389	922102	564425	264913	652443	843245	830786	398511	1
_SPS[Phospho (STY)]LLDLLPAR_.2	186499	188178	187339	77911.4	65684.9	90137.9	119223	116312	113402	1
_RDS[Phospho (STY)]LQIYR_.2	8952.28	4443.33	7174.69	1104.32	2146.99	1598.02	1917.45	3198.89	1659.6	1
_KDEDEEEAAQLAPT[Phospho (STY)]PILR_.2	308030	267747	241530	171314	162047	151265	211852	189941	386815	1
_KDEDEEEAAQLAPT[Phospho (STY)]PILR_.3	221609	242002	251442	184773	170725	182263	211584	233129	94361.5	1
_RQS[Phospho (STY)]GLEGKEDADEDESR_.3	1.20272e+06	99825.1	134472	96510.2	37094.7	32039.9	120018	39085.6	33775.8	1
_RQS[Phospho (STY)]GLEGKEDADEDESR_.2	59935.2	108910	31613.4	22956.6	15496.2	15600.2	20834.4	54000.2	55110.5	1
_DSS[Phospho (STY)]GQDVPITLR_.2	894923	825494	776711	911989	721973	609130	820901	791641	807343	1
_LGLPHS[Phospho (STY)]PPR_.2	298677	307278	365568	224165	256192	204740	210962	262786	249215	1
_ANT[Phospho (STY)]LSSTESAAFK_.2	25528.7	14312.8	26795.6	1863.95	2756.74	10841.3	1825.74	9515.71	5670.73	1
_LDEQEDLS[Phospho (STY)]EDEATLQEQELFEHK_.3	28784.3	22023.6	18481.6	15733.6	22240.4	9226.81	19919.4	14037.7	20980	1
_ADSGVALDS[Phospho (STY)]PVYR_.2	31243.7	34789.3	44493.3	19332.9	23324.4	21328.6	20001.4	25224.5	21828.7	1
_PASMPTAPPGPAGS[Phospho (STY)]PDVIVVK_.2	24748.2	25558.9	26369.7	8622.88	11179.2	13735.6	12731.7	12844.9	12618.6	1
_RIEDEES[Phospho (STY)]DNEESKDSTNR_.3	75561.7	13313.2	9150.38	7595.14	8902.46	7609.58	12189	3330.18	10836.5	1
_RIEDEES[Phospho (STY)]DNEESKDSTNR_.2	60564.7	32681.5	4798.32	8424.27	3840.18	2984.56	3635.64	5605.67	6764.14	1
_APGTSAAIAS[Phospho (STY)]PAK_.2	25544.8	30843	23523.5	11387.5	14268.2	13233	11524	15631.2	20706.3	1
_AES[Phospho (STY)]PTPALPPK_.2	2.35455e+06	2557189	1.85075e+06	1.52278e+06	821897	736555	1723703	1.85037e+06	737291	1
_MRS[Phospho (STY)]PSDDGSYSR_.2	2506.29	54940.9	18861.7	6973.55	7446.12	6500.98	40809.5	23667.6	11174.5	1
_RPS[Phospho (STY)]PPPSYR_.2	602232	600925	561444	349324	558862	563985	419915	517813	563980	1
_GLS[Phospho (STY)]APTSPIIPSR_.2	344495	331173	303598	202053	193414	190518	195620	182282	252032	1
_YS[Phospho (STY)]PPTVLTSGR_.2	3886247	4.2564e+06	4783944	2.93474e+06	3062751	2.98737e+06	3.12121e+06	3.29152e+06	3.07354e+06	1
_ESESDMVDGRYS[Phospho (STY)]PPTVLTSGR_.2	1.60446e+06	2.04079e+06	1204425	662663	621442	529880	505530	524751	1.19268e+06	1
_LWS[Phospho (STY)]VGDDREDGPR_.2	159088	182519	227759	161359	174388	164977	192811	175399	181965	1
_VAAES[Phospho (STY)]DEELFDGVDNPAAAGAATPTADER_.3	50613.3	61502.6	53029.2	36765.5	33324.4	25949.3	52797	56973	56583.1	1
_EAAKES[Phospho (STY)]PPEATPPAR_.3	52165	52772.9	53380.8	33578.7	11445.4	26632.7	65650.9	20876.7	14536.5	1
_SFS[Phospho (STY)]KESSSAADTR_.2	20790.2	14099.4	11484.5	12098.9	8935.59	5772.3	12051.6	15650.8	14225.7	1
_AALETPS[Phospho (STY)]PK_.2	96454.3	111346	66352.4	21753.5	17503.9	16413.5	37839.6	25880.4	23576.7	1
_S[Phospho (STY)]VLLPTDDPR_.2	1922.2	2706.92	2314.56	480.718	744.82	627.585	604.526	1306.08	955.302	1
_SLFGNVS[Phospho (STY)]PAK_.2	28688.8	31185.9	32627.8	23828.5	20447	22286.3	27626.7	25524.1	25234.2	1
_EAS[Phospho (STY)]PPPLPPR_.2	315964	329570	355811	170369	184790	144415	276105	249458	258166	1
_AQAPVLLASS[Phospho (STY)]PPLSESALPER_.3	16913.4	17055.2	12473.3	11740.4	14633.6	13187	12887.5	14989.8	13938.6	1
_TPTEDS[Phospho (STY)]GEEEELPR_.2	515012	347091	330326	171645	279666	285457	258510	280086	363266	1
_RPS[Phospho (STY)]PEGSAEEPTR_.2	75979.2	118026	70179.2	37078.9	28767.6	22986.2	67371.5	73845.2	62696.9	1
_IVITT[Phospho (STY)]PPSTVR_.2	29727.4	24656.3	31389.3	15254.7	21697.4	21958.6	24347.4	26767.4	26991.1	1
_STS[Phospho (STY)]KPTHEPSVEEGSK_.2	17291.5	25823.3	8759.66	3021.42	4494.11	5966.81	14707.1	18333	16568.9	1
_EREDVVFPAS[Phospho (STY)]PPKFPADK_.3	8412.5	7132.4	5852.29	2621.86	2041.08	1460.3	2456.4	2982.59	2719.49	1
_VLEDS[Phospho (STY)]DEEDADDAPPGTAK_.2	986853	358740	369459	250736	418439	447300	299491	493755	623293	1
_RVLEDS[Phospho (STY)]DEEDADDAPPGTAK_.3	39547.7	26545.9	62592.5	46252.2	3031.48	13986	57943.7	34782.2	15935.4	1
_MGS[Phospho (STY)]LGDVETVK_.2	17498.4	18314.4	16327.5	9646.99	9772.22	5028.23	15497.5	10383	12387.4	1
_VSALPPADEDGGS[Phospho (STY)]S[Phospho (STY)]PER_.2	147621	18606.6	21597	25837.2	2985.48	14411.3	24948.8	68242.7	61675.9	1
_AEATVS[Phospho (STY)]PYPSR_.2	82630.4	97631	67629.8	34681.7	23064.2	22561.2	28462.2	27419.5	34595.7	1
_EAPPVVETS[Phospho (STY)]PPAVEK_.2	304952	307390	432248	187698	189602	193386	188387	195481	199811	1
_AES[Phospho (STY)]PEPQRPEGAGATEALVR_.2	267244	216928	419340	168535	264973	260575	210556	256980	245518	1
_QPQS[Phospho (STY)]PPATPR_.2	11135	12958.6	9311.39	3232.44	3619.22	2845.66	8852.15	7403.55	10263.2	1
_RS[Phospho (STY)]PS[Phospho (STY)]PPHGGAGEGM[Oxidation (M)]EDPTK_.2	13437.2	4790.28	1993.49	4173.33	2297.74	1109.85	1102.47	3916.06	3489.61	1
_RPDDS[Phospho (STY)]DS[Phospho (STY)]DIAGTLSDGDQEWR_.2	97803.4	107732	117662	127499	24523.6	29693.7	84175	93405.3	147231	1
_DDYHADSIS[Phospho (STY)]AVEELIR_.2	468993	336072	337870	166708	154510	142313	298697	254506	312025	1
_[Acetyl (Protein N-term)]SEETSQVPAATAAASSAPKS[Phospho (STY)]PK_.3	189891	244805	134363	276485	145802	141646	312975	148692	107667	1
_LAAPNRS[Phospho (STY)]PPR_.2	13317.7	12893	9595.1	6104.69	9239.8	7562.09	5079.21	9040.13	9062.1	1
_IKAPES[Phospho (STY)]PEIIEDGSLSSDR_.3	73929.7	91471.2	82258.8	73394.2	46362.8	87540.6	84597.1	80756.2	43639.6	1
_ETALGHQS[Phospho (STY)]PSDFLQEEYSR_.2	54116.1	72598.4	35633.8	42339.6	49998.2	34681.1	32924.6	48635	64345.4	1
_VKS[Phospho (STY)]PSSASGHIGR_.2	121311	201441	41181	66310.8	46705.2	44221.5	31895.5	108263	53321.9	1
_LVFS[Phospho (STY)]DEDEAGGGGR_.2	1947612	2.22074e+06	2725741	1.72195e+06	1539972	1.54393e+06	2298240	2.33723e+06	2417636	1
_VM[Oxidation (M)]ES[Phospho (STY)]QQAS[Phospho (STY)]LEAEAK_.2	107355	81951.7	129717	32498.5	68817.3	77539.3	86466.1	103157	91919.6	1
_ILDS[Phospho (STY)]IPPK_.2	20243.2	19282.9	31322.1	8029.75	7331.11	8009.43	17649.1	18493.6	604.171	1
_RT[Phospho (STY)]FQEEM[Oxidation (M)]PPR_.2	171826	228997	208228	131110	180285	184302	147366	168089	185590	1
_LGIHEDS[Phospho (STY)]QNR_.2	5180.65	36014.5	36117.4	23256.8	24070	22277	48682.7	57526.7	64085.2	2
_DVLDIEQFS[Phospho (STY)]T[Phospho (STY)]VK_.2	11436.5	5773.03	2606.88	7520.2	3416.8	5494.01	52183.6	51264.7	57885.6	2
_S[Phospho (STY)]PPPASGYSWGAGYGSSDR_.3	501464	1.14971e+06	562422	789148	645663	250286	857858	951856	746784	2
_S[Phospho (STY)]PQFHRPPDGNR_.2	4914.45	3694	4304.22	7181.24	5246.47	4860.52	20203.2	38100.9	44924.2	2
_NIYAHLQPEDGGEVS[Phospho (STY)]D_.2	10019574	10751680	12321581	1.16867e+06	789247	1988034	19607158	20693212	22052508	2
_VSLAEEHDNES[Phospho (STY)]R_.2	1187.33	1144.15	1165.74	430.51	1	335.329	64456.8	37468.5	49941.4	2
_LEDS[Phospho (STY)]DS[Phospho (STY)]DS[Phospho (STY)]GPEDRNPPAK_.2	53661.9	16560.1	12334.8	12081.3	23646.2	21177.2	23857	30825.1	32119.8	2
_YVDVIEGNEVS[Phospho (STY)]S[Phospho (STY)]EDEKDT[Phospho (STY)]DEEELEK_.3	236423	146122	263542	246166	278807	48575	221243	177329	265156	2
_AT[Phospho (STY)]S[Phospho (STY)]NVFAM[Oxidation (M)]FTQHQVQEFK_.2	95758.6	136162	143744	110691	95720	91557	135287	149372	119284	2
_EIEAEEPFADDFS[Phospho (STY)]DDDVVVC[Carbamidomethyl (C)]EPEPAEK_.3	157372	78360.8	146605	134677	116966	126409	100643	143081	174460	2
_REPS[Phospho (STY)]DDGLGDGEAPNK_.2	1389192	595314	504162	224813	119797	349162	1689973	1.21288e+06	1.53279e+06	2
_REPS[Phospho (STY)]DDGLGDGEAPNKR_.3	49162.5	8831.23	44848.4	34744	13256.2	17055.2	60442.9	35558.7	21522.9	2
_REPS[Phospho (STY)]DDGLGDGEAPNKR_.2	22729.4	32562.2	12896.6	5538.46	6313.58	3566.95	27998.9	45911.1	57698.8	2
_DRS[Phospho (STY)]PYEIIDESR_.2	5228201	3.47612e+06	5739264	3.81239e+06	3.50976e+06	3843109	5285616	5906278	5.97292e+06	2
_DRS[Phospho (STY)]PYEIIDESR_.3	47144.9	102674	74909.3	51071.3	74190.4	62592.7	76947.1	119593	210508	2
_ALDVEAS[Phospho (STY)]PPPS[Phospho (STY)]PQGEPPR_.2	15642	6633.04	2130.96	12593.4	19138.2	4249.02	109158	69544.8	115217	2
_RYS[Phospho (STY)]FSNESMTK_.2	17943.3	20984.6	24025.8	16972.8	21822.9	23084	29083.8	32123.7	31851.3	2
_KEES[Phospho (STY)]EEDDDMGFGLFD_.2	148091	35046.1	281713	83698.9	89063	99118.6	122888	78606.3	364405	2
_VGS[Phospho (STY)]DPLLS[Phospho (STY)]PTLER_.2	25901.8	29006.3	27454.1	17586.7	23466.8	30362.9	52889.4	48725.2	57053.5	2
_RRS[Phospho (STY)]FDEPAR_.2	130140	43848.8	27880.3	52146.4	78570.3	70376.4	49195.4	85987.4	81148.8	2
_S[Phospho (STY)]SAASLNEALEMR_.2	1.10227e+06	1.5107e+06	1.32923e+06	1.14219e+06	1.16278e+06	1.16288e+06	1.2182e+06	1.237e+06	1.90011e+06	2
_QTS[Phospho (STY)]LEEEANAK_.2	687196	552970	391896	329255	405676	360522	749055	954423	1.00942e+06	2
_T[Phospho (STY)]PPTGEGAAHSLSVPEAAGR_.3	131284	172426	151855	136262	89423.3	112843	186171	182920	189421	2
_S[Phospho (STY)]PGPHS[Phospho (STY)]PASTPTTPK_.2	51785.8	48775	35225.8	44095.3	39480.6	29896.2	44962.7	60846.8	60669.5	2
_EAGGDDDDVDLFGS[Phospho (STY)]DDDEEANQAR_.4	7502.78	3179.17	5522.75	1136.74	1048.64	960.544	37311.2	4071.35	20691.3	2
_AEGSAASGDGDES[Phospho (STY)]RDYDAETQK_.2	516235	166141	96464.7	52133	109895	81013.8	463516	247649	598248	2
_EHEAPLLIVEDGES[Phospho (STY)]VAS[Phospho (STY)]AEMDS[Phospho (STY)]DAK_.3	4775.73	6601.77	2949.69	3957.38	5136.33	6315.29	17208.9	24774.3	25457	2
_AIVGAS[Phospho (STY)]LNDIMAR_.2	27241.2	38111.9	38507.9	21725	26443.8	33108.3	39182.7	39138.7	29539.1	2
_GEGVDAGS[Phospho (STY)]LEPDWIVAR_.2	20348.4	20522.4	27366.4	13795.7	9135.4	14556.5	30984.8	35954.7	38340.7	2
_AALEEES[Phospho (STY)]DT[Phospho (STY)]DEDM_.2	16007.4	5342.38	14560	793.477	4215.97	902.96	25831.4	24614.4	19724.7	2
_LEAQEVKEEDC[Carbamidomethyl (C)]NES[Phospho (STY)]PVPS[Phospho (STY)]PK_.3	53942.6	44326.4	58096.1	77803.8	17506.6	22130.2	96751.9	86813.9	65793.8	2
_IAS[Phospho (STY)]INMGPAR_.2	20267.3	19677.5	26081.7	14756.5	13066.4	17098.7	28639.6	32723.3	28872.1	2
_FPEAPSQITHHHDT[Phospho (STY)]DDDDEEAER_.4	252427	264943	211825	378889	167158	115643	355397	440720	421245	2
_AS[Phospho (STY)]PEALPR_.2	39236.5	54309.6	41642.1	4680.07	6625.27	6916.75	129183	34300.6	42112.5	2
_KTEDAS[Phospho (STY)]DEDTPVVAAASSR_.2	138401	157394	145938	116795	139125	140579	160325	163631	161978	2
_RES[Phospho (STY)]PQELEKR_.2	15183.3	13071.6	6479.93	11661.5	5868.89	5602.55	7027.85	17817.1	11804.3	2
_RES[Phospho (STY)]PQELEK_.2	16864.6	24101.9	9627.3	4795.63	3234.05	1936.96	31389	31449	24232.9	2
_DADSKS[Phospho (STY)]PAQSPTHPPASATPATR_.3	907903	739425	916048	687750	748952	808555	898889	1.02251e+06	949808	2
_DADSKS[Phospho (STY)]PAQS[Phospho (STY)]PTHPPASATPATR_.4	67148.7	32909.3	52457.5	70467.8	35324	52895.9	105233	77913.8	65264.1	2
_S[Phospho (STY)]PAQSPTHPPASATPATR_.2	130440	153021	133377	92801.3	101864	88336.8	127585	170995	159760	2
_S[Phospho (STY)]PAQS[Phospho (STY)]PTHPPASATPATR_.3	23500.4	30167.9	36835.4	21095.1	12126.5	30063.8	68441.5	44821.7	26854.6	2
_ASILNDKS[Phospho (STY)]AELDAER_.2	242897	248484	358474	175405	183653	198914	334442	343508	362877	2
_SRS[Phospho (STY)]PLGAQSGYN_.2	6886398	10674112	7512580	8.02476e+06	8.31529e+06	8471125	7053601	8519159	11503132	2
_S[Phospho (STY)]RS[Phospho (STY)]PLGAQSGYN_.2	41989.4	11911.3	26950.3	38502.6	875.72	1630.97	173437	49135.7	96544	2
_ERS[Phospho (STY)]PEVILDDR_.2	55082	38698.2	54082.9	17422.9	39291.5	32681.6	70783.1	80991.4	84225.4	2
_RKS[Phospho (STY)]PDGNS[Phospho (STY)]S[Phospho (STY)]GS[Phospho (STY)]EEFTVEK_.3	17085.7	2418.66	9752.2	4056.89	175.236	186.261	55917.8	17508.7	13640.7	2
_KSPDGNS[Phospho (STY)]S[Phospho (STY)]GS[Phospho (STY)]EEFTVEK_.2	655173	251357	270020	228450	496820	203955	334719	395614	511683	2
_IVFADS[Phospho (STY)]EDEEPGPAGTR_.2	140826	144086	102808	90581.5	109911	106301	323704	323698	321346	2
_DGT[Phospho (STY)]PAEPEEFIVER_.2	12869	35844.7	16994	33506.6	22385.6	9472.17	90264	90819.8	107927	2
_S[Phospho (STY)]AGGPLEPSLK_.2	60047.3	59346.8	85741.6	45814.4	49969.4	47364.9	66968.4	109455	113777	2
_GC[Carbamidomethyl (C)]ES[Phospho (STY)]DGGLPSSDQHKK_.3	2129.47	2344.46	1914.49	1313.18	1645.9	980.46	4207.71	2915.13	2474.03	2
_LEVGS[Phospho (STY)]DEDDDFK_.2	26225	16741.4	17380	6298.76	3184.81	10833.6	23486.5	23036.5	21834	2
_S[Phospho (STY)]PS[Phospho (STY)]PEPIYNSAGK_.2	84371.9	13258.3	26479.3	13843.5	12335.5	15351.5	94052.9	54557.2	74597.3	2
_TEDLGIPFNPEERS[Phospho (STY)]PS[Phospho (STY)]PEPIYNSAGK_.3	1.96378e+06	2.17201e+06	2.48619e+06	1.90122e+06	1.4613e+06	1.91814e+06	3.00362e+06	2.89975e+06	2132010	2
_TVLIPS[Phospho (STY)]PGVNFAEEDQRAS[Phospho (STY)]PLGEK_.3	59533.8	56549.3	51785.9	53924.2	46323.1	38722	65402.8	68792.8	57970.7	2
_FVEWLQNAEEES[Phospho (STY)]EGED_.2	585454	354064	2.36431e+06	799223	511714	97676.7	1.19497e+06	1.87371e+06	2.14158e+06	2
_VEPTDEEC[Carbamidomethyl (C)]DFAT[Phospho (STY)]DS[Phospho (STY)]EKEEDEITEGVK_.3	7.76933e+06	1.09384e+06	729266	688993	496013	725301	18137110	17648772	16357049	2
_VEPTDEEC[Carbamidomethyl (C)]DFATDS[Phospho (STY)]EKEEDEITEGVK_.3	1002686	938831	959578	674207	729346	1.07973e+06	937347	931857	1.31707e+06	2
_DLQS[Phospho (STY)]GEGNDADIEDVEETDKK_.3	13900.6	22490.1	18195.3	21871.4	5559.72	13715.6	38934.3	39372.7	38628	2
_DLQS[Phospho (STY)]GEGNDADIEDVEETDK_.2	15771.5	3956.48	2645.69	2806.34	4733.13	6659.92	28053.9	43790.5	27581.4	2
_IAVDT[Phospho (STY)]DDEDGEAPR_.2	123356	51003	44870	15514.1	60911.9	57837.9	188341	217033	332794	2
_DKIAVDT[Phospho (STY)]DDEDGEAPR_.2	13577.6	4759.17	5071.04	6280.18	5876.08	6684.27	38617.1	47360.9	56138.2	2
_AAPDEDDDS[Phospho (STY)]DLDYFDKK_.2	151410	133742	170892	121071	132263	134204	168595	149416	174850	2
_AAPDEDDDS[Phospho (STY)]DLDYFDK_.2	178107	153254	163350	126890	66616.6	105332	199069	189242	246801	2
_S[Phospho (STY)]PPPMEPVAK_.2	131833	141314	93806.9	81321.2	30272.5	32176.7	192718	205046	177642	2
_DLEEYMS[Phospho (STY)]DDEDPSR_.2	113509	103725	123292	91648.1	69528.7	90966.9	237887	245011	219016	2
_RGQRPGSQTQDDDGAGS[Phospho (STY)]PGS[Phospho (STY)]GGGGGGGGQSR_.3	380408	219447	160552	129663	95827.1	119075	558044	251936	173147	2
_STQNTS[Phospho (STY)]IEDLQK_.2	90421	100160	67227.1	60257.9	48540.4	46843.5	201264	176404	203927	2
_AFGGEDDEVC[Carbamidomethyl (C)]GLSS[Phospho (STY)]EDEAEK_.2	176191	157096	138001	191931	127727	108460	151037	182112	213186	2
_SQS[Phospho (STY)]PITLRPSQFPVK_.2	12267	10610	7126.16	11738.9	11457.9	8126.23	37943	36562.8	60898.2	2
_S[Phospho (STY)]MVGTMESR_.2	5013.32	7775.73	6204.2	1001.04	2737.52	1869.28	49210.7	62785.6	54979.1	2
_APVLANDS[Phospho (STY)]NHS[Phospho (STY)]MEVV_.2	90219.3	86621.6	85549.4	81968.5	88774.3	75501.9	209150	201249	309940	2
_SNS[Phospho (STY)]APATIPSR_.2	4570.78	5181.22	3960.35	4404.34	4503.76	3294.56	19554	18247.1	24411	2
_EHAVDS[Phospho (STY)]DDEKLPEENQVDNLTR_.3	90641	56952.4	80373.5	66082.3	71711.2	68547.4	45146.5	101725	121941	2
_LC[Carbamidomethyl (C)]DFGSASHVAENDITPY[Phospho (STY)]LVSR_.3	144043	112799	121675	149188	139110	82060.1	143149	122081	127227	2
_HVPKS[Phospho (STY)]PS[Phospho (STY)]PR_.2	12052.5	3741.31	3203.34	6121.52	5648.75	6594.3	3820.26	10492	47083.6	2
_STS[Phospho (STY)]PPITVPAK_.2	93167.6	103796	108910	52829.8	57986.1	61787	102452	120992	99925.9	2
_DRAS[Phospho (STY)]PIKAPSNER_.2	544349	337458	167735	389646	296219	272206	209460	504322	425704	2
_LRQET[Phospho (STY)]PPPAPAER_.2	93446.3	111230	97729.4	56550.6	41791.4	60825.5	102354	159493	152004	2
_LAAVEEEPIS[Phospho (STY)]EDAPAEDDSAENDGEK_.3	6852.06	5906.81	1362.52	1147.82	946.427	745.039	26158	21791.5	17337.8	2
_QPNEES[Phospho (STY)]DGDT[Phospho (STY)]DGEDEEQKVDDEAEGR_.3	145857	175036	115219	80511.5	56150.7	153121	341916	145250	185009	2
_KMS[Phospho (STY)]APDDAAAEDEEAPR_.2	127587	178604	156705	115238	141526	145718	266576	271577	286008	2
_GPS[Phospho (STY)]PTFGGR_.2	307014	430022	467924	223491	206224	224882	480925	495523	470554	2
_SKDVDEAVNRPES[Phospho (STY)]EDDVDSK_.2	137110	218448	83272.8	140130	54239.6	97185	116505	177130	169580	2
_FLS[Phospho (STY)]PPDSK_.2	19197.8	25427.1	9427.27	19031.7	16352.5	13673.3	12959.1	26492.9	24443.3	2
_LGAT[Phospho (STY)]PPLSPIDMR_.2	3248.06	4449.03	4933.55	2806.68	3347.04	2266.32	4985.7	5306.79	4966.09	2
_VGSSSSGYNS[Phospho (STY)]DGELR_.2	408036	403746	191737	252835	172353	180519	2.19277e+06	978088	1.54086e+06	2
_KVS[Phospho (STY)]ADHAAAGEPK_.2	116623	190195	43050.6	5934.51	71265.6	53947.1	218160	215239	305405	2
_KVS[Phospho (STY)]ADHAAAGEPK_.3	34589.2	13158.4	56019.9	10260.4	25678	38126.5	114838	105380	102214	2
_VSALEDDLDDVES[Phospho (STY)]AEEDVEEPAPPK_.3	217810	182169	182664	134767	191370	127213	420449	308855	359954	2
_AHALDS[Phospho (STY)]EDEEEPGR_.2	53011.8	35630.7	26711	13287.1	18580.6	16423.6	63809.5	45715.4	55962.3	2
_KGS[Phospho (STY)]LSSLASR_.2	6411.93	7124.85	6574.06	5810.42	5956.75	6103.08	18002.5	19703.2	18240.7	2
_SPPLEPPPPAPVS[Phospho (STY)]PR_.2	1896.85	617.099	1256.97	674.552	1492.23	713.891	12075.5	5434.68	10404.4	2
_S[Phospho (STY)]RS[Phospho (STY)]PGFSPR_.2	57021.2	474580	352892	221720	316170	291404	1.68126e+06	2.13218e+06	2.33813e+06	2
_S[Phospho (STY)]RS[Phospho (STY)]PGFS[Phospho (STY)]PR_.2	102719	132459	57113.4	26781.7	50171.1	53577.9	145706	205560	261508	2
_SPGFS[Phospho (STY)]PR_.1	6028.05	113267	64117.2	30106.7	77122.3	64193.7	51014	61880.5	97620.6	2
_S[Phospho (STY)]PGFSPR_.2	35899.8	27208.7	44590.9	5377.42	27206.4	31004.8	121786	77228.2	89978.4	2
_S[Phospho (STY)]RS[Phospho (STY)]RS[Phospho (STY)]PGFSPR_.2	17992	36505.1	27093.3	36390.4	27439.1	27980.6	115262	174684	172705	2
_S[Phospho (STY)]RS[Phospho (STY)]RS[Phospho (STY)]PGFSPR_.3	7147.41	13570.5	19993.7	17596.5	10293	17205.8	77229.1	36806.7	16794.9	2
_S[Phospho (STY)]RS[Phospho (STY)]RS[Phospho (STY)]PGFS[Phospho (STY)]PR_.2	6155.29	8690.06	3012.06	1791.77	1803.14	1797.46	14803.3	3167.48	25107.3	2
_EGLRPAVS[Phospho (STY)]PR_.2	5204.4	5544.7	4538.36	3602.11	5710.49	6043.43	9007.7	9851.87	11285.6	2
_DGES[Phospho (STY)]DNEAAPEEDENPLVVDVAYGSVK_.3	11430.4	11194	12261.2	6611.19	10016	2554.3	33567.3	25522.4	35930.3	2
_S[Phospho (STY)]IGNPQTPR_.2	3088.61	2435.1	3742.12	1819.37	1939	1699.74	11789.4	14530	12274.1	2
_DGDEDS[Phospho (STY)]DVEELDDEEIER_.2	111898	29082.9	39441.6	56960.7	21145.6	65057.7	240685	56289.7	231265	2
_ILHEDDNS[Phospho (STY)]EDDSPAPK_.2	61807	35986.1	25575.7	24287.7	37435.6	39336.2	105371	150176	210765	2
_APGVPPGPPPELS[Phospho (STY)]DDEEMEENEPPATNTEK_.3	1.42589e+06	1.4497e+06	1.39217e+06	1.24028e+06	1.32381e+06	1.32916e+06	1.82038e+06	1.82858e+06	2.41659e+06	2
_[Acetyl (Protein N-term)]SS[Phospho (STY)]GVTVSNEAK_.2	5426471	5419308	3.22334e+06	3.17201e+06	3233516	3.11051e+06	3.44715e+06	4534547	6.82796e+06	2
_MMES[Phospho (STY)]EEDDELDMPSQLDK_.2	22079.9	93810.1	49859.6	34461.1	47192.9	42415.9	82132.5	84212.9	5713.91	2
_HMDDNIDEDS[Phospho (STY)]VS[Phospho (STY)]DDGLDDDNTLSDWNLR_.3	482289	946078	789102	457952	658737	1.06074e+06	1.38085e+06	1.18613e+06	1.69626e+06	2
_T[Phospho (STY)]PS[Phospho (STY)]PPRPC[Carbamidomethyl (C)]K_.2	45765.5	94132.4	77235.4	66178.2	74003.9	86181.2	245118	208975	268306	2
_S[Phospho (STY)]RS[Phospho (STY)]PADYDRER_.2	43328.9	180630	64016.9	65211.9	44431.5	36587.1	346473	108295	133846	2
_S[Phospho (STY)]RS[Phospho (STY)]PADYDRER_.3	30247.1	27098.5	23949.8	11696.9	19760.7	20358.3	114243	3234.7	58738.7	2
_S[Phospho (STY)]RS[Phospho (STY)]RS[Phospho (STY)]PADYDR_.2	7274.81	8437.07	6112.55	1131.95	2788.66	3538.67	7611.9	9799.64	17978.5	2
_S[Phospho (STY)]RS[Phospho (STY)]PADYDR_.2	11401.6	8266.38	9015.49	4214.86	3858.37	3921.33	14689.5	11907	15683.7	2
_AQQLGS[Phospho (STY)]AHEVQR_.2	1186.75	3388.41	2502.58	1001.4	2373.74	2466.12	7062.28	10040.8	9177.33	2
_DEMAS[Phospho (STY)]DIEDEEDGLPDVK_.2	36843.9	41199.4	54281.2	48088.3	3842.25	6741.45	138170	81772.8	143613	2
_ELYS[Phospho (STY)]PPGGK_.2	349870	473889	505915	380190	280750	265723	502847	510995	505016	2
_ELS[Phospho (STY)]DDEETFHDAR_.2	35178.2	46097.6	49800.3	46534.1	50337.2	47847.9	132468	119671	126893	2
_EKEVS[Phospho (STY)]DDEEEEEK_.2	183898	225832	132232	39797.4	48726.2	101143	265117	216891	387749	2
_EKYS[Phospho (STY)]EDEELNK_.2	43995.7	38188.7	31761.5	16270.2	28105.7	26296.1	61079	76761.3	97582.3	2
_EVS[Phospho (STY)]DDEEEEEKEADKPEADAEK_.3	28769584	7014873	16668638	7.62715e+06	6.86483e+06	8431529	53559964	32761990	23841530	2
_EVS[Phospho (STY)]DDEEEEEKEADKPEADAEK_.4	165167	14741.2	188485	74656.3	6450.14	29925	496812	84522.2	15833.8	2
_DAS[Phospho (STY)]PIGAQDGSNLQEPDLPSK_.3	31977.8	58831.6	36372.6	63916.3	41501.2	33741.8	143168	133626	118610	2
_[Acetyl (Protein N-term)]S[Phospho (STY)]DPGELPVHQVK_.2	25157.9	22383.7	31394.6	26707.6	24166.2	24593.5	44982.7	56132.2	51219.1	2
_S[Phospho (STY)]VPDFFPQDGGAK_.2	9055.53	37377.7	12209.5	15150.5	20712.5	23221.7	25970.4	31814.5	41227.1	2
_VALS[Phospho (STY)]DDDDSPPLTPPMTLLK_.2	378815	283494	333408	358198	295157	282931	481817	518786	515518	2
_PGT[Phospho (STY)]PPLDVER_.2	27640.1	28656.4	21364.2	10379	11363.6	7620.14	67725.6	71000.6	57858.8	2
_APSSNEDEEMAPES[Phospho (STY)]EEDDNLAVLR_.3	41082.4	42143.6	43204.8	58472.1	27602.8	44959.5	127019	85440.2	67317.7	2
_S[Phospho (STY)]PGEQDGEPLPIR_.2	11115.9	7839.25	8541.41	1278.41	4324.77	3650.56	18059.1	14801	14505.7	2
_GDENS[Phospho (STY)]PPRPPR_.2	194119	1.11917e+06	524986	215544	226791	210250	1.21292e+06	1.24876e+06	1.03608e+06	2
_GDENS[Phospho (STY)]PPRPPR_.3	10321.8	4101.89	40275.7	2768.42	5577.28	10428.3	107011	6012.78	27714.8	2
_PAPPS[Phospho (STY)]PGGPR_.2	24304.8	551387	417513	62489.9	167897	178552	814276	811370	1055708	2
_PAPPS[Phospho (STY)]PGGPR_.1	4779.29	5008.36	4550.22	1895.39	1707.22	2083.56	12791.9	11647.2	21635.5	2
_STKT[Phospho (STY)]PS[Phospho (STY)]PPVK_.2	8824.04	137718	130544	39540	78051.7	72245	109118	142745	156117	2
_T[Phospho (STY)]PDPGDFVQSR_.2	84243.2	80516.5	103166	46827.6	59958.7	60162.2	334276	400106	368217	2
_LES[Phospho (STY)]PGLS[Phospho (STY)]PDGSPLISR_.2	8497.9	5661.79	8029.24	4166.26	4334.53	3997.99	25549.4	21601.3	33948.2	2
_AAPNANAYAFS[Phospho (STY)]DDEEEAKR_.3	888453	1.49877e+06	772702	1.41503e+06	679115	432096	1.9909e+06	1.87382e+06	1296727	2
_EAS[Phospho (STY)]PTRPPLGTSPAMAAMYER_.3	99926.2	55548.8	109719	99953	97391.9	65560.1	104642	116472	78647.9	2
_DKYKT[Phospho (STY)]LR_.2	5078.27	5716.44	4440.09	9545.02	5148.35	751.678	117543	136824	155715	2
_KHS[Phospho (STY)]DEDEPAGEES[Phospho (STY)]EHS[Phospho (STY)]DDDVIGPLPSEAAK_.3	83746.8	45189.1	30317.4	44722.1	12770.9	27364	32886.6	270690	242737	2
_KHS[Phospho (STY)]DEDEPAGEES[Phospho (STY)]EHS[Phospho (STY)]DDDVIGPLPSEAAKPK_.3	155921	132840	183595	195316	162798	74904.7	182190	226883	179118	2
_S[Phospho (STY)]PTGLKEEDDESSMEVTQGTSAGPSR_.3	922896	985185	620320	755219	778221	778441	956840	1.125e+06	978637	2
_LEVSS[Phospho (STY)]PPHPPAPR_.2	347843	342294	421314	288514	328061	316405	465818	606026	559079	2
_SGDS[Phospho (STY)]DYEDDIKPAK_.2	78144.6	85692.6	75694.6	28830	66202.4	63090.5	263473	264528	266503	2
_HALDS[Phospho (STY)]DS[Phospho (STY)]EEDEPLSVR_.2	39360.4	31520.6	37652.8	28603	25351	29721	167264	167175	158375	2
_GEVLS[Phospho (STY)]DDDVPLSAR_.2	1.22103e+06	1153273	1.15023e+06	1.04035e+06	1.11612e+06	1.02951e+06	3005321	2.7965e+06	4.10912e+06	2
_KLS[Phospho (STY)]EGGGDLS[Phospho (STY)]PGR_.2	57635.2	41943.7	17833.8	15303.2	10295	10322.4	64040.3	21187.6	45463.2	2
_KLSEGGGDLS[Phospho (STY)]PGR_.2	14132.7	19483.6	14618.4	10591.8	13886.8	11286.1	16486.9	17966.2	16551.9	2
_S[Phospho (STY)]VPSLGPLSPAGK_.2	7845.9	8123.13	6674.68	5401.48	4521.22	6282.23	7741.68	24256.2	34314.6	2
_TQIINHIGS[Phospho (STY)]K_.2	10548.3	12338.1	11872.3	7665.26	6512.84	7012.94	18580.4	20020.3	20223.6	2
_GRAS[Phospho (STY)]PS[Phospho (STY)]DSEDPPLR_.2	663654	271805	188845	152565	274270	240161	827438	658438	1.05387e+06	2
_EQISMHC[Carbamidomethyl (C)]GS[Phospho (STY)]S[Phospho (STY)]PER_.2	29179.4	22687.1	16194.8	19385.7	21454.9	23524.1	56038.8	38460.1	73617.5	2
_QIPLANS[Phospho (STY)]R_.2	25821	28491.3	25729.3	18590.1	25246.1	24395.1	59132.2	67582.5	64550.3	2
_S[Phospho (STY)]PQYTEVVVK_.2	13653.3	13118.4	18563.8	13247.1	14016.7	15056	49138.8	61079.7	59994.4	2
_RGAAASC[Carbamidomethyl (C)]VVGDS[Phospho (STY)]DD_.2	21181.4	10748.8	5604.19	1467.79	8566.89	7503.61	49111.8	37752.7	49219.2	2
_NS[Phospho (STY)]LPELPLTPR_.2	9003.97	12502.7	11693.4	9722.46	10944.5	14181.9	25005.6	14104.7	28108.8	2
_EIS[Phospho (STY)]PQDSIR_.2	7393.09	4367.01	1340.92	3625.11	2428.22	1231.32	35998	19717.5	24604.6	2
_DGMANSQPAPAPVKPEPPS[Phospho (STY)]PK_.3	140597	167218	83017.7	232821	91633.7	60638.3	243759	192035	167474	2
_AAEEAEDT[Phospho (STY)]S[Phospho (STY)]DEEHSEDIGTR_.2	199879	50236.2	32367.2	31644.8	64671.6	60599.4	78179.1	124734	180023	2
_SMLNLSGGS[Phospho (STY)]PPSR_.2	905414	875782	761453	650320	784030	740052	926898	925023	1.00591e+06	2
_AMS[Phospho (STY)]PGLAGAPLR_.2	2.74981e+06	2.50573e+06	2.86952e+06	1.6457e+06	2.15719e+06	2.18945e+06	5720029	5.40791e+06	5.94961e+06	2
_AM[Oxidation (M)]S[Phospho (STY)]PGLAGAPLR_.2	429444	432027	589538	361170	353436	365565	977393	1.16387e+06	1.15779e+06	2
_VAAGGGQGDSKS[Phospho (STY)]PSPELDQAK_.2	217161	320532	168527	210020	143331	121310	263669	266172	261166	2
_AS[Phospho (STY)]PGAEQAAFK_.2	22613.6	29659.5	19122	21402	4293.15	6327.06	28054.1	30568.8	25895.2	2
_NS[Phospho (STY)]PPEEVPVR_.2	13085.8	17754.3	11605.4	13895.6	10525.5	8276.64	41678.6	39522.6	39570.3	2
_DDEVDAC[Carbamidomethyl (C)]S[Phospho (STY)]EDELFVK_.2	66808.5	18931.4	38325.5	8781.19	18210.4	13175.8	108695	78216.8	13771.8	2
_EEGS[Phospho (STY)]DDDAYAPLTEDELR_.2	51763.4	78114.9	25411.8	30111.9	4171.17	10369.1	122043	115927	182900	2
_MLDAPQS[Phospho (STY)]DS[Phospho (STY)]DDLLQR_.2	10562.4	9623.93	11323	7054.86	17639.5	9161.77	32790.6	37432	48964.7	2
_DDS[Phospho (STY)]GTEEEGQAFYAGGSER_.2	887916	1.07242e+06	1.94697e+06	482839	1.32696e+06	1.41671e+06	1.34194e+06	1.65927e+06	1.76003e+06	2
_EPS[Phospho (STY)]PEPVEPPKS[Phospho (STY)]PK_.2	718551	472070	357343	449147	387302	398701	922483	514688	623184	2
_RDS[Phospho (STY)]ASLLLPPPPR_.2	54190.4	44855.9	43884.6	47870.7	44659.8	45263.9	105334	92638.7	181636	2
_[Acetyl (Protein N-term)]SAAVENAGNHS[Phospho (STY)]PEKPMNHTNNIR_.3	47907376	174270	26521130	58689208	13700284	13319784	61150644	84987208	193229040	2
_[Acetyl (Protein N-term)]SAAVENAGNHS[Phospho (STY)]PEKPMNHTNNIR_.4	2917197	1.91144e+06	3.28747e+06	710680	787200	1.75553e+06	7.27506e+06	15142542	13047583	2
_[Acetyl (Protein N-term)]SAAVENAGNHS[Phospho (STY)]PEKPMNHT[Phospho (STY)]NNIR_.3	696454	2080151	1.72241e+06	679164	433334	1.99678e+06	3414371	2.3399e+06	6.73572e+06	2
_[Acetyl (Protein N-term)]S[Phospho (STY)]AAVENAGNHS[Phospho (STY)]PEKPMNHTNNIR_.4	201900	109156	122269	153279	41711.9	88211.8	199272	116391	227901	2
_[Acetyl (Protein N-term)]SAAVENAGNHS[Phospho (STY)]PEKPMNHTNNIR_.5	7008.53	7110.87	54486.2	15386.5	12782.4	10178.4	32695.4	90617.8	13562	2
_EQEAAAAS[Phospho (STY)]ES[Phospho (STY)]ENEEGEDPALESLDAAIK_.3	79911.2	81677.6	96877.5	46437.4	56609.5	83107.1	122767	102155	167226	2
_AFS[Phospho (STY)]DGGPQLPIR_.2	4098.32	4202.36	3867.19	3671.9	2894.28	2116.67	23427.7	22079.9	31848.1	2
_LEEPEDIDLS[Phospho (STY)]DVELEPEEPGK_.2	80114.5	82964	59004.8	61788.3	36995.3	64057	84633.9	102619	89231.4	2
_KDS[Phospho (STY)]LGSNSSDLGR_.2	17815.8	9018.75	13106.7	11749.3	4749.57	6605.76	19878.9	25073.4	17345.6	2
_ALS[Phospho (STY)]QDDLDAPSPTR_.2	5.47335e+06	5392276	6839662	4.53991e+06	4.36119e+06	4331986	5.91764e+06	7238441	6381165	2
_ALS[Phospho (STY)]QDDLDAPS[Phospho (STY)]PTR_.2	75239	34132	45472.3	29129.7	52465.2	59160.4	43993.1	36850.1	114170	2
_ALS[Phospho (STY)]QDDLDAPSPTR_.3	9172.19	15081.4	3541.1	14648.5	5497.27	6148.66	44998.9	33596.5	27135.3	2
_EIS[Phospho (STY)]GPETVVR_.2	65188.7	73134.2	66518	38321.9	33504.7	34496.5	124996	148573	128505	2
_APVPSLAYPQS[Phospho (STY)]PR_.2	49428.6	44686.5	57911.2	28723.4	38542.6	43455.4	63957.5	59554.5	36477.8	2
_FT[Phospho (STY)]PT[Phospho (STY)]PPLSSSGPK_.2	29753.5	29456.4	35774.8	26824.8	25978.8	44601.5	40206	76530.5	66139.4	2
_KS[Phospho (STY)]PAEVALSDENK_.2	60884.1	85159.9	65137.2	55636.7	46149.4	37917.1	62631.6	80028.2	83824.7	2
_SGS[Phospho (STY)]SSGPPSIGR_.2	41400.4	92035.6	78557.5	60709.9	67435.3	59917.2	124604	130715	153871	2
_DDS[Phospho (STY)]QDSSAMEYMK_.2	28695.4	4802.24	16134.9	2367.88	6052.66	6928.11	33555.4	37381.5	44471.8	2
_ISS[Phospho (STY)]PVTSEGR_.2	1763.89	12292.8	8406.77	2785.62	6573.71	7074.13	10058.8	10412.1	13113.2	2
_S[Phospho (STY)]RS[Phospho (STY)]PIMSPLVVR_.2	282030	347465	231188	242453	252602	288503	527701	517842	746299	2
_S[Phospho (STY)]RS[Phospho (STY)]PIMS[Phospho (STY)]PLVVR_.2	163154	182602	88862.4	129156	118373	33348.3	231931	226170	332673	2
_S[Phospho (STY)]RS[Phospho (STY)]PIMSPLVVR_.3	3235.14	5563.32	7891.49	4191.16	5118.58	4654.87	12383.7	16660.2	9165.88	2
_GSDASWENNVEPPPEHLDFS[Phospho (STY)]DDEQER_.3	114281	193823	163404	154106	116219	141385	156408	202944	241690	2
_LNS[Phospho (STY)]QTGYTSTGVK_.2	100302	157632	130939	124640	152876	145504	255805	310547	376558	2
_LNVGWAQGS[Phospho (STY)]PSFPQR_.2	44584.6	48687.1	40482	44107.5	36566.5	54587	127891	133672	170142	2
_GRS[Phospho (STY)]PDIDHDLK_.2	62284.7	115818	45497.7	42550.6	67838	55928.7	63707.6	101384	147277	2
_GRS[Phospho (STY)]PDIDHDLK_.3	69176	28743.4	70958	57723.2	38409.2	47254.1	82107.5	73375.6	31499.4	2
_RES[Phospho (STY)]C[Carbamidomethyl (C)]PAFSAR_.2	72666.7	86220	72019.4	68536.2	69098.1	70478.4	124624	126478	143173	2
_S[Phospho (STY)]LRES[Phospho (STY)]FR_.2	99416.1	118615	105730	143974	161862	163450	969160	1.11597e+06	1.17468e+06	2
_SLRES[Phospho (STY)]FR_.2	9149.06	8617.43	10790.2	5409.98	11511.5	15117.1	35407.6	41254.6	42930.4	2
_C[Carbamidomethyl (C)]TLNPNDLAAS[Phospho (STY)]GDMMSR_.2	30339.6	37068.9	39748	23518.2	32513.8	31775.1	34983.7	34045.4	45600.7	2
_S[Phospho (STY)]VDAGLATLPR_.2	2850.61	2157.35	2275.15	1964.82	1133.11	948.856	12131.5	18177.2	23823.6	2
_ADS[Phospho (STY)]IVPSPAAEDSNPR_.2	168233	159628	172573	124382	93905	86401.2	262229	258367	222234	2
_GSS[Phospho (STY)]PLT[Phospho (STY)]PPRK_.2	21357.8	204024	225567	29884.8	182581	180257	318634	373106	446610	2
_RGS[Phospho (STY)]S[Phospho (STY)]PLT[Phospho (STY)]PPRK_.2	286393	1.60842e+06	1.24585e+06	1050827	1.32909e+06	1.17725e+06	3297255	3.79543e+06	3.95016e+06	2
_RGS[Phospho (STY)]S[Phospho (STY)]PLT[Phospho (STY)]PPRK_.3	3106.17	24711.9	46317.6	31362.6	17023.6	28811.8	104590	4064.14	54327.2	2
_KEAEDMPEDIGLS[Phospho (STY)]S[Phospho (STY)]EDDSAVVEAK_.3	81777.7	85437	89096.4	83751.1	77289.6	80520.3	127392	129686	33386.3	2
_EQPPWVVPVES[Phospho (STY)]PR_.2	9174.42	12147.3	7648.16	7127.62	6604.01	8790.48	22922.2	22008.5	25820.6	2
_SNLQDLS[Phospho (STY)]PVR_.2	200683	222003	283420	196817	235631	227570	211848	282855	256288	2
_NWLDDGDS[Phospho (STY)]PPR_.2	552952	580882	596184	613663	498585	536052	1.40196e+06	1.21424e+06	1.3228e+06	2
_SQS[Phospho (STY)]FTAGAR_.2	149339	1.6788e+06	2.26369e+06	538188	1574305	1.80888e+06	2.89308e+06	2.83223e+06	3.75286e+06	2
_SQS[Phospho (STY)]FTAGAR_.1	6724.94	88008.8	64063.1	21545.6	51123.3	46768.2	86592.7	99514.3	190550	2
_EPS[Phospho (STY)]PEFQVQR_.2	29620.1	28817.7	29387.8	20577.5	12798.1	13719.1	48698	52324.6	49857.9	2
_EAGELS[Phospho (STY)]C[Carbamidomethyl (C)]EDEQGQQSEGPPTDPVEIEGEAK_.3	1.27543e+06	1.09267e+06	1.01742e+06	1.1707e+06	1.11391e+06	1.02585e+06	2.27135e+06	2.09577e+06	2.60632e+06	2
_IGHHS[Phospho (STY)]TSDDSSAYR_.2	55888.7	216296	88291.1	209439	82056.5	69700.5	77607.8	160862	141743	2
_SFRDDES[Phospho (STY)]DDLTK_.2	79470.6	90738.5	75578.9	45288.4	64539.6	59534.9	303442	239375	249471	2
_S[Phospho (STY)]FRDDESDDLTK_.2	28718.1	15849.9	11825.5	4486.64	5728.48	6130.96	75743	87251.3	105670	2
_DMEEPS[Phospho (STY)]PEPSLQEVSLPR_.2	464921	564894	574260	357272	345131	475269	723704	714088	870395	2
_SNS[Phospho (STY)]HTMDVSDSFQR_.2	48730.1	54029.4	71233.8	47025.6	59041.7	61384.4	102966	128642	125060	2
_AC[Carbamidomethyl (C)]S[Phospho (STY)]APQLAQPELVVMR_.2	38060.6	51169	53881.2	17805.3	17314.3	26375.8	53856.7	52877.4	67691.5	2
_GS[Phospho (STY)]VSSLQSSTAGEEPK_.2	110894	143169	119486	82919.2	18411.8	50665.5	123089	130355	148411	2
_NLS[Phospho (STY)]FPQEVAK_.2	16421.6	13115.8	12451.2	11623.1	16897.4	14259	48795.3	52577.4	60128	2
_GPPS[Phospho (STY)]PPAPVMHS[Phospho (STY)]PTR_.3	57824.8	76881.2	13218.1	118763	24542.2	8761.54	157948	144829	131332	2
_S[Phospho (STY)]PATTSVGVGQK_.2	1952.78	27981.9	27314.2	10371.5	22164.1	24871.7	40515.6	49092.8	61581.1	2
_RES[Phospho (STY)]PPPAVAVAPPPQEEPS[Phospho (STY)]LPEYSDEVLALK_.3	108672	97498.7	119845	89911	74475.3	92213.9	213151	214155	242286	2
_RES[Phospho (STY)]PPPAVAVAPPPQEEPSLPEYSDEVLALK_.3	138018	136566	139470	25279.5	101795	22418.6	26872.4	249105	271750	2
_S[Phospho (STY)]KS[Phospho (STY)]PFGS[Phospho (STY)]WR_.2	3782.95	5205.45	18260.4	8985.71	26827.2	7030.5	100783	85270.3	122839	2
_SHEEDLNS[Phospho (STY)]DEDDAFK_.2	175222	177355	181259	127345	113290	133580	241619	219819	126814	2
_[Acetyl (Protein N-term)]AASFADDLIS[Phospho (STY)]VR_.2	2550.41	3829.69	4191.51	3567.59	2447.47	3007.53	9621.51	9177.15	8721.28	2
_SQS[Phospho (STY)]LSAADGLVSPSR_.2	3042.15	1347.75	1068.33	1120.37	1051.57	1085.97	39673.5	41836.9	43866.8	2
_VAC[Carbamidomethyl (C)]DEEFS[Phospho (STY)]DS[Phospho (STY)]EDEGDGR_.2	74910	12413.3	12495.4	19328.7	13218.9	4483.26	99701.8	53491.9	90553.9	2
_AGPPS[Phospho (STY)]PPPAR_.2	56270.2	778520	701353	105563	334194	356464	508992	523098	699735	2
_SSS[Phospho (STY)]PTPVDGIVDS[Phospho (STY)]PK_.2	265156	141330	230109	209574	196742	212448	257532	312064	338967	2
_SSS[Phospho (STY)]PTPVDGIVDSPK_.2	78630.1	88374.7	101115	62457.7	62330.3	55797.8	131671	123435	118069	2
_ADEVVS[Phospho (STY)]S[Phospho (STY)]ES[Phospho (STY)]EAENDIVLGR_.2	21977.5	472402	127330	269309	221270	83072.4	629022	790911	1.22487e+06	2
_GMS[Phospho (STY)]PPREDR_.2	83219.4	801042	584182	191978	176942	160044	501424	599050	614959	2
_AAS[Phospho (STY)]S[Phospho (STY)]DDDDDDKDVAVSAAPR_.2	346034	82002.4	68494.6	87503.1	183216	209868	210967	321501	524607	2
_AAS[Phospho (STY)]S[Phospho (STY)]DDDDDDKDVAVSAAPR_.3	39115.2	6487.85	12338.1	13625.6	3673.52	6975.32	40458.9	51898.1	50808.3	2
_SQS[Phospho (STY)]PLGHMALLSR_.2	5810.01	6995.72	2917.23	5250.02	2248.21	5558.35	6384.61	5211.86	9517.2	2
_VAEES[Phospho (STY)]EEDGPILETDNVR_.2	24875.1	5013.72	14944.4	9832.69	10283.1	9382.24	64767.7	62597.5	37692.2	2
_S[Phospho (STY)]PS[Phospho (STY)]PFLEAEEHTPIESK_.2	21373.2	21738.3	9723.65	9565.33	8873.7	19813.6	72907.7	70253.9	107526	2
_APS[Phospho (STY)]ISQDDVPR_.2	37558.9	42855.9	46463.6	45564.8	48915.1	40040.5	83131	81435.8	83960.7	2
_[Acetyl (Protein N-term)]AS[Phospho (STY)]DS[Phospho (STY)]DS[Phospho (STY)]EEFFDAVSSPIR_.2	17207.1	19936.7	14477.5	2451.62	975.59	6786.65	45030.8	46764	132016	2
_ITSEYVAHSDVGPAS[Phospho (STY)]DEESPR_.3	83991.5	102072	48280.5	89301.9	42305.9	27304.5	106124	91010.5	93507.2	2
_S[Phospho (STY)]PAPSIAEFSM[Oxidation (M)]DLPSAC[Carbamidomethyl (C)]R_.2	10277.5	12455.3	16035.4	14507.6	11001.3	16216	12570.9	73149.2	16650.2	2
_S[Phospho (STY)]PAPS[Phospho (STY)]IAEFSMDLPSAC[Carbamidomethyl (C)]R_.2	17076.6	29153.3	41230	6762.02	6050.57	7473.46	69616.4	85597	90591.2	2
_KKPAEDPVLAEDS[Phospho (STY)]MEES[Phospho (STY)]GEENHVPEK_.3	94194.2	86689.1	107814	124214	128135	150883	689307	860828	796202	2
_RS[Phospho (STY)]PPALPDKPS[Phospho (STY)]PEIDGLLALDSEPK_.3	2827.11	3571.79	2082.43	2600.22	2331.03	2061.83	10654.3	8094.53	8552.07	2
_S[Phospho (STY)]PPLQEEFR_.2	11058.4	11089.9	8791.42	4057.2	3640.14	2689.46	20932.7	20669.6	17228.3	2
_ELEEHQVTVYQLPDC[Carbamidomethyl (C)]ES[Phospho (STY)]DEDEEIK_.3	200476	193423	178242	164485	159468	151907	426422	402031	407385	2
_AGEPNPFEEDHEDWDEES[Phospho (STY)]NDALVDNGEPGVPVR_.3	2.45793e+06	2.93618e+06	3022028	2484196	1.83268e+06	2.84449e+06	3.40583e+06	3.64845e+06	2.65871e+06	2
_RS[Phospho (STY)]S[Phospho (STY)]LALQR_.2	1682.9	6705.13	7074.09	5468.08	1760.02	3641.66	15641.6	19241.4	35053.2	2
_S[Phospho (STY)]AGGDVASEPTEVR_.2	112054	50481.8	39062.8	16652.8	33675.9	30541.1	92576.1	95341	127279	2
_SIS[Phospho (STY)]AEDIQKK_.2	163654	186035	176094	169891	163207	139572	179536	279053	290900	2
_KPFS[Phospho (STY)]LEDIDAALPDTESK_.2	17104.4	26566.6	27015.8	8742.92	769.166	14795.4	107225	17478.4	11912.1	2
_DVS[Phospho (STY)]LDGMDADPFFAR_.2	52237.7	39575.7	43864	39802	32649.1	41469.2	289376	287565	288078	2
_DVS[Phospho (STY)]LDGM[Oxidation (M)]DADPFFAR_.2	6504.27	8323.85	11050.6	6702.36	8168.68	10015.4	66597.8	68476.7	14742.7	2
_KKES[Phospho (STY)]VPEIAVQEPEEAPQR_.3	156997	172525	165040	102726	107441	108638	237795	232823	225614	2
_RAS[Phospho (STY)]VSELQEK_.2	3374.49	1665.37	2519.93	7030.95	3190.49	5110.72	181996	263709	289716	2
_KES[Phospho (STY)]VPEIAVQEPEEAPQR_.3	8797.51	12474.9	4565.23	4835.23	2275.28	1877.59	9709.23	6766.8	12593.8	2
_S[Phospho (STY)]ANDVELQPLPLLR_.2	3309.58	2236.55	3720.29	2031.06	2012.71	2021.88	4396.88	4393.18	6111.8	2
_VEPIAAS[Phospho (STY)]PEHQR_.2	5664.65	5000.69	4336.73	3122.96	1686.02	249.077	8835.67	8185.88	5526.17	2
_MPGTPLGS[Phospho (STY)]PSVSR_.2	14892.3	5069.46	9980.88	17547.5	15287.5	13907.4	172750	167486	169047	2
_HDMS[Phospho (STY)]PPGKR_.2	18262.8	22242.4	14283.2	2033.28	15400.1	11660.3	15828.8	34448.4	23333.3	2
_HRS[Phospho (STY)]PPSEDAH_.2	48639.8	60467.5	36812	1352.57	70356.4	35631.8	103399	139356	110223	2
_SST[Phospho (STY)]PVSIAAEDGDKR_.2	52127.7	57293.1	53319.6	49516.4	49569.9	44326	55775.6	65117.3	63294.4	2
_SKS[Phospho (STY)]PPRPAQPTSPK_.2	14817.1	36585.5	15104.3	26108.2	13946.4	18935.4	22167.4	31294.8	24279.3	2
_RDS[Phospho (STY)]TAFFLR_.2	27815.4	24005.3	22917.9	13246.3	13637.8	10030.7	34462.7	22764.5	47667.2	2
_DYT[Phospho (STY)]PTGIPIDAK_.2	20634.5	18133.5	15632.5	16087.4	18320.5	17203.9	17559.3	17920.4	23330	2
_RLS[Phospho (STY)]YNTNSNR_.2	3523.41	1872.01	1398.89	10130.8	7206.19	6930.39	289905	388600	421543	2
_LT[Phospho (STY)]LS[Phospho (STY)]PGDPLVMR_.2	446273	467645	657513	461049	405432	568088	701367	771635	911266	2
_QHPEPAS[Phospho (STY)]PIDGSSGGSEPWFTPGTK_.3	128747	133917	124808	100340	99290.7	99815.4	150388	147693	149041	2
_DGVPTGAAPPT[Phospho (STY)]PEGGR_.2	35097.5	33001.8	24296.7	45417.7	23513.9	23821.1	70726.6	81649	57198.7	2
_QLHSLVPDS[Phospho (STY)]ES[Phospho (STY)]S[Phospho (STY)]PEPEQR_.2	252760	236817	320432	277186	263435	218060	498911	480869	461713	2
_VIS[Phospho (STY)]PEKS[Phospho (STY)]PPR_.2	554740	579427	257376	129614	168919	160546	951689	641461	635116	2
_DQGGGDLALSPDGDGGS[Phospho (STY)]PPLASSPSK_.3	192814	267417	207325	267520	210668	198422	376579	327337	236052	2
_DQGGGDLALSPDGDGGS[Phospho (STY)]PPLASSPSK_.2	265770	167796	228513	211281	205098	198916	261021	276761	393068	2
_KVSDEDGEDAEDDDEDDS[Phospho (STY)]EEEDEYMR_.3	9052966	8.23503e+06	6.84789e+06	7943570	5241688	3.41792e+06	19681720	14307445	13566516	2
_KVS[Phospho (STY)]DEDGEDAEDDDEDDS[Phospho (STY)]EEEDEYMR_.3	777516	368858	289917	547445	443103	275113	3.35575e+06	2143853	1.86575e+06	2
_VSDEDGEDAEDDDEDDS[Phospho (STY)]EEEDEYMR_.3	1.19055e+06	1.13157e+06	178860	766693	647454	353641	5250976	2233075	1.40119e+06	2
_KKVS[Phospho (STY)]DEDGEDAEDDDEDDS[Phospho (STY)]EEEDEYMR_.3	551421	569080	520214	646626	576869	338388	603911	1.09565e+06	1.0486e+06	2
_S[Phospho (STY)]GGGGGDPLEEFEK_.2	58481.5	67197.7	44832.2	38097.9	33337.6	29618.3	70222	59930.7	94164.3	2
_GQLSAPAPAAATPAAS[Phospho (STY)]PS[Phospho (STY)]PLR_.2	25322.3	24897.7	31758.4	21486.7	25874.9	30034.5	50228.5	51645.4	42211.1	2
_GAIPALQQQDS[Phospho (STY)]GFR_.2	14844	13646.8	14125.6	12560.1	15372.7	12999	15583.7	16588.2	21119	2
_S[Phospho (STY)]YGSGLATLPTTTSYK_.2	95981.2	143356	95463.6	96742.3	100466	97568.7	120434	136129	151824	2
_GNQHSDGYMS[Phospho (STY)]EPDFSR_.2	21286.8	21743.6	21515.2	14111.3	18617.8	18141.8	52871.3	64069.2	52470.8	2
_SPASYS[Phospho (STY)]PQQGR_.2	35212.5	43967.8	26457.2	28368.2	28787.6	27948.8	44743.2	30309.8	48281.4	2
_YDFDGS[Phospho (STY)]DSDDLPFR_.2	62678.2	97455.8	109698	64687.3	55765.8	70163.6	115948	117808	114576	2
_RT[Phospho (STY)]PS[Phospho (STY)]PQPIR_.2	1556.98	15917.9	18393.7	4299.63	21957	20283	49896.7	59981.9	89066.3	2
_QDS[Phospho (STY)]APTAAPSPQEQVLATR_.2	113323	97875.2	128770	100151	100426	100700	262241	255655	249069	2
_GS[Phospho (STY)]AS[Phospho (STY)]S[Phospho (STY)]DDDEHHDANDEELAR_.2	16460.6	10757.4	22163.8	1449.64	21373.8	14084.1	17978.9	41132.1	41348.7	2
_DFEHFDPQFTSEPVQLT[Phospho (STY)]PDDTR_.3	302357	223582	162947	290190	236455	156180	232190	278879	219712	2
_SSNVASSPVDPVT[Phospho (STY)]S[Phospho (STY)]SPGR_.2	35314.7	42395.1	49517.4	32157.8	44095.5	38126.6	69605.6	66411.1	52941.5	2
_AAEGT[Phospho (STY)]FSEDEDMVESIENLEDMK_.3	9276.49	14557	6174.19	2752.44	6747.74	10743	7083.46	15535.7	23988	2
_KNLLDT[Phospho (STY)]DS[Phospho (STY)]EADVVEKEEEEK_.2	182076	111016	169542	187342	143991	96322.2	486095	427745	581622	2
_KLS[Phospho (STY)]MPSSVR_.2	150712	166863	180287	145746	164567	160226	325804	299074	319785	2
_KLS[Phospho (STY)]M[Oxidation (M)]PSSVR_.2	10743	11344.9	10141.2	10493.9	6492.51	8164.41	13509.6	19262.3	17349.5	2
_GS[Phospho (STY)]PPGS[Phospho (STY)]PPDDFR_.2	253893	65724.9	95960.7	120332	120856	182316	681473	329628	431896	2
_LVSQC[Carbamidomethyl (C)]LQPVPVS[Phospho (STY)]R_.2	31579.8	29249.7	34188.2	37232	32700.2	31762.6	92006.3	95922.8	97902.3	2
_APS[Phospho (STY)]DEDIPREPR_.2	14432.9	14943.1	11250	10396	6720.63	8525.09	15914.4	16375.8	15852.6	2
_QDHPTEERPST[Phospho (STY)]PPT[Phospho (STY)]PPPGDK_.3	4.87028e+06	2.8962e+06	4270324	4.0988e+06	3.61106e+06	4.00596e+06	5893428	5950549	5050434	2
_VQTLDDADS[Phospho (STY)]DDDIWDDKEAVLSTR_.3	1.11324e+06	839456	888132	999610	979559	477208	1.55632e+06	1356935	1.38077e+06	2
_VQTLDDADS[Phospho (STY)]DDDIWDDK_.2	276988	172735	255013	187777	176906	198649	707199	451311	992547	2
_SNFVPTHS[Phospho (STY)]Y_.2	67393.4	80294.5	99408.5	57369.1	70540	68135.9	76116.3	110125	102051	2
_S[Phospho (STY)]ES[Phospho (STY)]PERDWVR_.2	4803.84	2843.23	882.627	3018.17	4344.63	4652.61	75567	67683.8	80539.2	2
_VS[Phospho (STY)]PVPSSLK_.2	106156	136011	114596	81145.2	59875.8	51317.8	172787	139758	121531	2
_S[Phospho (STY)]C[Carbamidomethyl (C)]ENLLFSDK_.2	5810.77	8893.93	2727.61	3920.79	5109.31	4515.05	2677.39	6607.91	10538.4	2
_DLINDEEEEVEEDS[Phospho (STY)]DEDVGGK_.2	121739	73995.4	15086.5	71828.9	19178.2	21362.1	208873	38208.1	47615.4	2
_EVS[Phospho (STY)]GS[Phospho (STY)]DLES[Phospho (STY)]DPDDFIVDDDGQPITK_.3	23250	32176.3	14323.7	8526.37	4050.72	8468.22	160593	148870	146765	2
_SGSSGRPPAIAENDEAIY[Phospho (STY)]SDEDEPMPPPPPSK_.3	2.22875e+06	2177662	2279831	2117818	2.09152e+06	2.06522e+06	2.17167e+06	2.22194e+06	3.10564e+06	2
_S[Phospho (STY)]VFAEHYDPAEDDEDEGPK_.2	518385	514592	630480	456085	387008	380085	864397	865515	798228	2
_S[Phospho (STY)]VFAEHYDPAEDDEDEGPK_.3	43163.2	67421.2	19362.9	46875.5	34501.5	40688.5	91701	108966	126015	2
_S[Phospho (STY)]PEPLSSPTR_.2	180150	163926	62857.5	37690.2	28966.8	24811.1	285249	121069	159331	2
_SNS[Phospho (STY)]AGSQPDESELIRPGSR_.3	82619.9	158563	66010.3	172236	100603	28969.6	78725.2	131171	183618	2
_GRS[Phospho (STY)]PIDSYR_.2	110924	138205	145728	114306	143705	143702	111432	184122	211449	2
_RRS[Phospho (STY)]PS[Phospho (STY)]PEQS[Phospho (STY)]PPPSAR_.2	14113	20735	7490.97	10719.8	12537.8	8901.74	28605.6	31225.9	42658.7	2
_RES[Phospho (STY)]PYYR_.2	21740.7	21003.1	22478.3	15770.2	13185.2	14477.7	38478.9	46575.8	42430.4	2
_RES[Phospho (STY)]EGEAT[Phospho (STY)]T[Phospho (STY)]GEEEDMEEIEMMPGPK_.3	315988	357136	330301	243795	238135	177413	383903	476018	507040	2
_EGS[Phospho (STY)]KS[Phospho (STY)]PSLSPPK_.2	75678.9	45833.3	22765.1	31090.4	17927	18025.8	245468	85996.9	129037	2
_SSS[Phospho (STY)]KS[Phospho (STY)]PSLSPAAR_.2	13771.2	48824.8	41248.8	24208.1	24553.1	24380.6	57685.9	80499.2	76980.9	2
_LWS[Phospho (STY)]VGDDR_.2	6690.81	4257.38	1335.23	2287.85	4518.03	4447.08	22625.7	26131	24353	2
_KAS[Phospho (STY)]LDMPVIK_.2	50624.6	45326.3	48264.2	32250.7	38626.9	36961.7	47554.6	52028.5	71662.4	2
_TPMALPLRPS[Phospho (STY)]PR_.2	11005.8	3890.32	7738.57	6000.01	2954.55	4767.77	7717.44	5831.01	10739.8	2
_S[Phospho (STY)]ALIAQWEQR_.2	336.051	561.695	1202.68	870.944	704.755	1037.13	17199.7	17974.8	25283.7	2
_VAAES[Phospho (STY)]DEELFDGVDNPAAAGAAT[Phospho (STY)]PTADER_.3	14692	3407.21	14123.9	11893.3	2746.43	1655.44	107459	118403	121778	2
_DLDLGPSGNTEPGS[Phospho (STY)]PGSHESTR_.3	754215	917937	430856	1.10906e+06	633181	499294	1.73767e+06	1.93245e+06	1.63973e+06	2
_EAAKES[Phospho (STY)]PPEATPPAR_.2	698603	590585	493446	356302	231231	225666	677871	856640	819885	2
_S[Phospho (STY)]VAVIPDGSSAPGPR_.2	149765	139872	163904	189190	196500	180537	777630	732922	709195	2
_KHDDGDS[Phospho (STY)]S[Phospho (STY)]EEEEEPHDEVR_.3	592567	38675.8	79984.7	55118.9	97231.4	140365	441045	277619	261456	2
_KHDDGDS[Phospho (STY)]S[Phospho (STY)]EEEEEPHDEVR_.2	139355	69800.2	31310.6	27840.7	45371.5	40708.3	60614.2	143754	241561	2
_KHS[Phospho (STY)]QQLPER_.2	5277.66	9239.33	1315.98	5165.64	2182.36	2175.16	7728.17	12125.2	8877.21	2
_S[Phospho (STY)]IDGGVPDPVR_.2	20365.5	16449.9	18352.3	14562	10161.6	10185.9	34508.2	26774.7	26906.4	2
_S[Phospho (STY)]PPVPVPVPS[Phospho (STY)]PPR_.2	61071.8	102094	64989	55971.1	54203.7	69372.6	128866	122212	182985	2
_S[Phospho (STY)]PPVPVPVPSPPR_.2	31237.7	39263.5	27181.5	14511.6	17137.8	17799.5	42117.4	44897.6	67170.1	2
_LFTEAVHAPEGT[Phospho (STY)]PNR_.3	7592.09	9541.51	8566.8	9614.59	7323.82	8777.44	8030.36	10605.7	10633.2	2
_APPRPPPPC[Carbamidomethyl (C)]ET[Phospho (STY)]DDEFEER_.3	56182	60359.9	54527.7	67883	46939.1	37421.5	357458	288862	250679	2
_GAS[Phospho (STY)]PQAQSLAR_.2	21583.5	20376.2	22790.8	4536.64	12990.3	11420.7	20029	27210.6	27766.2	2
_ARHS[Phospho (STY)]GDDEDWTGGR_.2	120213	180181	104673	118586	164215	128049	148317	200138	311323	2
_GHES[Phospho (STY)]DDEWR_.2	1739.05	6158.34	2841.39	1564.91	1816.5	797.255	63981.7	48626.7	76172.2	2
_RDS[Phospho (STY)]VDTSSAATEPR_.2	10804	14952	6656.13	4271.07	2350.17	3310.62	37820.2	22080.3	17368	2
_LWAAPGS[Phospho (STY)]S[Phospho (STY)]S[Phospho (STY)]DEDDLPLIATTVRPTLGK_.3	35610.6	40726.3	42479.4	43727.2	37526.4	42946.1	62651.3	78787.1	78345.5	2
_APALRDS[Phospho (STY)]MR_.2	5588.74	6007.72	4968.45	4984.63	2535.87	5022.99	6878.64	7629.26	5850.45	2
_S[Phospho (STY)]EGEEQMELGDPSLPSVR_.2	20432.1	30457.9	18683.2	8574.05	11022.7	31124.2	22410.2	41772.7	54802.4	2
_ESRDS[Phospho (STY)]S[Phospho (STY)]PEVLAGGSDK_.2	99863.6	75866.6	51869.6	38949.2	55947	72944.8	85494.9	134792	184089	2
_RVS[Phospho (STY)]PDGHTISYNNEQDK_.3	8360.11	8560.25	8760.39	8973.04	3319.66	6229.43	24075.9	27087.9	9962.59	2
_LPQYQSGEDS[Phospho (STY)]PPAAATTK_.2	10329.3	9542.35	13356.9	2013.13	2261.15	2137.14	39048.1	37748.2	40348	2
_TLVGDDIS[Phospho (STY)]PR_.2	782651	842094	854892	790043	577519	553364	869926	973715	885682	2
_IYTGS[Phospho (STY)]PPNDSGALSSGAK_.2	167196	203377	229090	167650	177979	170681	217545	210261	204164	2
_KPSPPT[Phospho (STY)]LLPAAVVASSTR_.3	5840.53	5100.18	5470.35	6700.02	4971.05	3666.61	7971.7	8046.59	7510.95	2
_STS[Phospho (STY)]SVTPVVLR_.2	56057.8	51962	61794.9	48156.7	39963.8	47117.6	139708	142951	141330	2
_DDRFS[Phospho (STY)]PPVDPADLGGPR_.3	3408.36	4104.54	4800.72	205.331	693.433	449.382	7851.32	11229.2	5777.01	2
_GS[Phospho (STY)]LLDISDDGSGR_.2	8313.14	1324.46	4818.8	1130.59	2678.07	1904.33	39555	33277.4	44094.5	2
_AES[Phospho (STY)]PEPQRPEGAGATEALVR_.3	390213	487343	205247	429786	296283	261972	581288	673549	586882	2
_S[Phospho (STY)]PPGVSQPGGR_.2	10907.7	94398.8	56570.3	10200.9	72072.9	67396.2	102396	74504.2	173342	2
_AQSMS[Phospho (STY)]GAHLSNEDR_.2	26368.6	24083.6	27481.4	22294	23118.9	21895.6	26873.7	36021.1	37184.5	2
_TPS[Phospho (STY)]FTTR_.2	41259.1	36452.1	74395.4	35545.6	50411.1	59511.3	313333	290292	194596	2
_[Acetyl (Protein N-term)]S[Phospho (STY)]EETSQVPAATAAASSAPK_.2	1.52494e+06	1.67619e+06	2.19109e+06	1.87474e+06	1.81552e+06	1.70572e+06	4675566	4.97615e+06	3991922	2
_LSSSASAQS[Phospho (STY)]PSAGEK_.2	36846.3	15547.1	11915.6	17219.4	8866.43	25572.4	12327.3	20680.5	45272.9	2
_LLERPGDGS[Phospho (STY)]PR_.2	45022.1	55876	49752.2	42437.1	39623.6	35600.5	57897.9	57714.8	68593.4	2
_LKDIIDS[Phospho (STY)]EDS[Phospho (STY)]D_.2	28003.5	4057.68	3275.22	4569.75	1350.35	16697.7	37089.3	30262.5	27291.4	2
_DLQS[Phospho (STY)]EDEGDGGDSVAVGR_.2	1.08744e+06	552135	573399	503342	752057	772428	694155	768364	957145	2
_APS[Phospho (STY)]PGEAIQR_.2	204248	273435	253717	212598	200426	119389	393074	460047	482038	2
_RLS[Phospho (STY)]LNDAPQTGPDEEK_.2	363952	411091	478250	414387	230006	460513	645160	651506	537176	2
_AT[Phospho (STY)]S[Phospho (STY)]NVFAMFDQAQIQEFK_.2	5593.68	10257.8	16967.4	6636.58	8546.98	6722.69	67821.3	61462.2	33005.3	2
_APES[Phospho (STY)]PEIIEDGSLSSDR_.2	164834	181925	207502	135592	166556	145432	317678	296249	306887	2
_GKS[Phospho (STY)]TLNEVVTR_.2	5262.3	11899.2	14588.7	4591.05	9783.56	7650.28	22157.7	20663.2	23401.2	2
_DDS[Phospho (STY)]GTETQVGDNHEDDEVVYYDK_.3	152009	188664	17890	130748	56863.1	78005	336016	295223	297557	2
_[Acetyl (Protein N-term)]S[Phospho (STY)]ESEEIYEVDK_.2	140169	78231	101592	44349.8	64378.1	52827.6	109292	117157	116445	2
_ILLSELS[Phospho (STY)]R_.2	41396.3	47234.5	44953.3	72852.3	73107.6	83631.3	513300	647652	537598	2
_S[Phospho (STY)]PPPASGYSWGAGYGSSDR_.2	4.75099e+06	6.74711e+06	9271952	7.63077e+06	8141191	8116694	7053568	7118720	7477367	3
_KDAEEQTHPPPS[Phospho (STY)]PSAS[Phospho (STY)]PPPQQPDR_.3	903611	687586	710531	1.42275e+06	1.1435e+06	1163706	972922	1.04317e+06	1.03513e+06	3
_S[Phospho (STY)]PHMNNEEPIELAHFPGARPPKPTEIPK_.4	2894.28	736.437	1815.36	52355.7	72132.4	56859.5	29578.4	42381.5	44051.9	3
_IKS[Phospho (STY)]LNDNFIQSFQNK_.3	20607	713.888	10654.9	36721.2	42620.9	3354	13075.7	15464.3	11104.5	3
_LLVLPKPPT[Phospho (STY)]PPKPPT[Phospho (STY)]PR_.2	2615.44	3149.01	2081.87	4402.76	4179.3	11914.7	5371.76	3880.44	3583.8	3
_LEQPPS[Phospho (STY)]APPS[Phospho (STY)]PREPGR_.3	10169.5	5221.33	15903.5	81996.7	12163.4	14196.4	14005.8	9047.17	11526.5	3
_LEQPPS[Phospho (STY)]APPS[Phospho (STY)]PREPGR_.2	7761.68	9231.9	10702.1	104673	128823	136941	3208.17	7007.18	5107.67	3
_NSPVART[Phospho (STY)]PPK_.2	4168.12	5988	11305.6	367.743	28200	23216.2	10193.8	14995.8	16309.4	3
_VGT[Phospho (STY)]PDS[Phospho (STY)]ISSLDSAAATQQK_.2	1.96799e+06	1.85605e+06	2.05268e+06	2.82224e+06	2.67443e+06	2649251	2304878	2.12409e+06	2.11571e+06	3
_VGTPDS[Phospho (STY)]ISS[Phospho (STY)]LDSAAATQQK_.2	1.07843e+06	1.13957e+06	1.109e+06	2.33019e+06	2.21968e+06	2.10917e+06	1.12216e+06	1.03602e+06	1.05782e+06	3
_EPS[Phospho (STY)]DDGLGDGEAPNKRPR_.3	336148	115793	377770	436558	331500	423949	371710	351618	81792.1	3
_VPDSTYEMVGGLDK_.2	1776.5	1413.5	1050.5	18269.9	25230.6	22268.5	4026.81	3045.78	4797.9	3
_AALS[Phospho (STY)]DGPS[Phospho (STY)]PPAPPPPPPAAGGGGR_.3	103284	122067	102649	173706	136385	142006	96244	85471.9	67642.4	3
_KAALS[Phospho (STY)]DGPS[Phospho (STY)]PPAPPPPPPAAGGGGR_.3	3814.61	6238.97	8313.11	10218	10246	13234.2	8077.8	1960.06	5018.93	3
_NALDSLDNVS[Phospho (STY)]LDGR_.2	21099.5	35810	24782.6	30610.1	38413.9	39109.8	28587.2	27947.7	35678.2	3
_S[Phospho (STY)]SAASLNEALEM[Oxidation (M)]R_.2	98217.9	96822.5	120278	120938	129204	124282	122361	119340	118518	3
_RSS[Phospho (STY)]AASLNEALEMR_.3	58487.3	130636	109056	114645	134722	124683	115882	147004	30016.4	3
_SLS[Phospho (STY)]RSDSYTQEDR_.2	12994.1	10027.4	10966.9	28830.7	29025.5	28635.8	13869.2	20970.8	23860.6	3
_KHALS[Phospho (STY)]PPR_.2	16361.4	18807.6	10918.4	42252.9	36629.8	29079.2	10624.4	6189.41	28167.3	3
_SLS[Phospho (STY)]PPC[Carbamidomethyl (C)]KAEENSK_.2	142718	187050	170715	222508	252003	219552	135008	201561	195809	3
_KYGLPVKPMT[Phospho (STY)]PR_.2	6453.43	2413.71	10865.3	11723.3	10524.4	7893.34	5755.8	2296.65	4026.23	3
_TLGNIQTS[Phospho (STY)]PVTGR_.2	70925.7	42938.7	101992	78228.1	80336.7	82904.2	64337.4	81910	75743.5	3
_VDFDKLQTEDDDDDDLS[Phospho (STY)]EDDNHLR_.3	162372	188862	176569	253877	257256	235964	239740	219540	258576	3
_VNWATS[Phospho (STY)]PGNTPK_.2	63835.5	72566.5	85237.8	76210.3	85535.3	94860.2	78229.5	71242.1	74735.8	3
_FPEAPSQITHHHDT[Phospho (STY)]DDDDEEAER_.3	686205	756023	898865	798685	968906	950628	778808	989891	859211	3
_SEAVDVTPPTSVDRPAS[Phospho (STY)]PES[Phospho (STY)]PKAEDVIPVR_.3	34223	124363	91762	155167	131882	164266	70434.9	71974.2	71204.6	3
_RES[Phospho (STY)]IDDTFHLLR_.3	31011.2	401.205	31044.8	51154.8	78582.4	26436	37663.2	34072.7	32805.7	3
_GFGIMQRPGS[Phospho (STY)]DDDWESSGGAQK_.3	6264.38	3674.15	8297.7	7693.11	6840.4	7266.76	7807.59	2820.06	5313.82	3
_LRTEDLGIPFNPEERS[Phospho (STY)]PS[Phospho (STY)]PEPIYNSAGK_.3	382169	376577	448789	630695	413601	669387	367514	327043	228150	3
_LRTEDLGIPFNPEERS[Phospho (STY)]PS[Phospho (STY)]PEPIYNSAGK_.4	50346.8	18952.4	12765.3	118058	118124	118091	70726	75819.5	62360.3	3
_VEPTDEEC[Carbamidomethyl (C)]DFATDS[Phospho (STY)]EKEEDEITEGVKK_.3	3820481	3.92036e+06	4433129	5786582	5503339	5.43859e+06	4949745	5.19559e+06	5.279e+06	3
_VEPTDEEC[Carbamidomethyl (C)]DFAT[Phospho (STY)]DS[Phospho (STY)]EKEEDEITEGVKK_.3	3.74477e+06	3820022	4.39869e+06	5630628	5434827	5354948	4852158	5.1939e+06	5327746	3
_VEPT[Phospho (STY)]DEEC[Carbamidomethyl (C)]DFAT[Phospho (STY)]DS[Phospho (STY)]EKEEDEITEGVKK_.3	142680	135015	174957	431660	418989	374447	240151	104658	135421	3
_DLQS[Phospho (STY)]GEGNDADIEDVEETDKKK_.3	32385.3	33300.4	28236.2	62316.6	31368.9	33441.1	35473.7	42656.8	38087.5	3
_LQDLDLS[Phospho (STY)]DDEGS[Phospho (STY)]DGEGYEDSKPVRR_.3	836158	927067	889100	2.18816e+06	1.80411e+06	1.97022e+06	920398	641061	877971	3
_LQDLDLS[Phospho (STY)]DDEGS[Phospho (STY)]DGEGYEDSKPVRR_.4	5972.89	13397.9	9685.38	41824	41247.7	23767.8	14031.6	17403.6	15549.9	3
_QSTGDQEDS[Phospho (STY)]EGAELAGEDEGETNRQPR_.3	638071	733104	612916	1356460	3.06365e+06	2751166	506692	687007	356782	3
_ASLQGEELDRGGDDEDGDYS[Phospho (STY)]GGR_.2	252992	267368	296548	492376	772443	635616	120570	165568	182262	3
_EGSTYIEPEGLEDEHLPK_.2	8849.32	7799.76	6750.2	87270.2	43902	75353.1	15729.6	12827	41466.3	3
_EGSTYIEPEGLEDEHLPK_.3	4618.93	4192.7	3650.18	56796.6	61018.8	61953.4	10900.9	11775.5	11338.2	3
_S[Phospho (STY)]QS[Phospho (STY)]PITLRPSQFPVKR_.3	4868.69	5397.85	4339.54	38818.1	48392	49511.9	40209.1	47532.6	28467.9	3
_EALRESPSEES[Phospho (STY)]PPHHPLPS[Phospho (STY)]PPR_.3	113204	107950	100151	183081	196033	155277	83589.6	71505.9	51341	3
_ESPSEES[Phospho (STY)]PPHHPLPS[Phospho (STY)]PPR_.2	233447	219633	298883	315084	492310	598988	249906	309601	346092	3
_AARPEQNFDLPSNTEEGSGDDPAPSS[Phospho (STY)]PGSSK_.3	3.37851e+06	3.44505e+06	4.32619e+06	4213014	4158665	8895386	2.43046e+06	3.00054e+06	4.64319e+06	3
_DRAS[Phospho (STY)]PIKAPSNER_.3	449218	48607.2	231711	427825	347432	423620	347250	172183	193824	3
_DRAS[Phospho (STY)]PIKAPS[Phospho (STY)]NER_.3	108991	5790.74	74752.7	145518	71471.4	97771.4	161155	46064.2	54370.8	3
_LRQET[Phospho (STY)]PPPAPAERPAAPPR_.3	274480	299921	287310	309294	313982	316812	301500	318291	310717	3
_KLS[Phospho (STY)]PPKNPK_.3	1805.28	6893.24	11981.2	25398.2	12690.5	14020.7	12892	1764.4	4533.36	3
_SLSVRS[Phospho (STY)]PS[Phospho (STY)]PC[Carbamidomethyl (C)]R_.2	162253	220099	158302	239621	235995	243247	196518	209549	238287	3
_SKDVDEAVNRPES[Phospho (STY)]EDDVDSK_.3	443427	125891	398743	466657	295393	361078	457964	344661	154250	3
_RLS[Phospho (STY)]GDLGIVSDLAAAKPR_.3	1466.69	1482.56	1474.62	6777.87	2836.65	7114.5	4026.71	1418.36	1317.55	3
_RVS[Phospho (STY)]LPNMESPVPLAEVAPVK_.3	4252.03	2798.28	2276.83	5244.14	4375.97	3155.99	3639.78	3574.67	2602.91	3
_RVS[Phospho (STY)]LPNMESPVPLAEVAPVKR_.3	19356.5	20260.1	19890.7	45877.3	39664.9	40688.9	13827.3	16470.7	20858.5	3
_RVS[Phospho (STY)]LPNMES[Phospho (STY)]PVPLAEVAPVKR_.3	3254.75	2402.67	2712.08	8048.19	5801.97	9068.84	3624.56	2534.98	2579.63	3
_RES[Phospho (STY)]QS[Phospho (STY)]DDDVDFFKDMTPTNIR_.3	15536.7	12902.3	6942.04	68093.5	69779.1	43200.3	24780	21784.8	13236.9	3
_SASPYAPAYSDQGS[Phospho (STY)]PSVER_.2	64514.5	68073.9	60955.2	77956	97980.9	87968.5	66807.9	71328.2	62287.6	3
_[Acetyl (Protein N-term)]SC[Carbamidomethyl (C)]AQDTVSENDATS[Phospho (STY)]PPAK_.2	6517279	3.18893e+06	2890573	3.93717e+06	5057351	5.5076e+06	2.81314e+06	3.99976e+06	5.94361e+06	3
_SLPAFDS[Phospho (STY)]EDEDNAKPMSYDEK_.2	204458	104977	171630	210286	206909	213663	171520	144247	198793	3
_IAS[Phospho (STY)]S[Phospho (STY)]PEKDLPSR_.2	9649.16	12674.2	12737.2	19959.8	20032.5	19267.3	4437.69	12218.1	13567.9	3
_[Acetyl (Protein N-term)]AAQNIGQLAEHLAHSAS[Phospho (STY)]ITDSR_.3	7243.14	7255.59	7230.7	16173.9	12787.1	12419.7	18481.1	13348.2	6318.8	3
_SWTRS[Phospho (STY)]PS[Phospho (STY)]PR_.2	125811	383729	422775	1.26044e+06	2.09065e+06	2.08104e+06	296208	426572	427302	3
_ILLRT[Phospho (STY)]PS[Phospho (STY)]PLPPK_.2	321103	280426	301577	354947	417512	362111	217802	164799	420413	3
_GGPEELADPEQQNDAGS[Phospho (STY)]DSEDATAKK_.3	165755	252868	209311	531028	229316	258982	224711	223285	152108	3
_S[Phospho (STY)]PHIAYGR_.2	14677.6	17465.8	20765.1	19711	25801.4	22918.5	19618.2	22989.5	19963.8	3
_GSPTYS[Phospho (STY)]PARR_.2	8146.06	6540.96	9751.15	30898.6	32097.9	29699.2	7076.39	6452.52	6764.46	3
_EAINRS[Phospho (STY)]PVSTATQC[Carbamidomethyl (C)]ASK_.2	27749	43548.7	44708.9	44100.9	59294.9	58105.6	30915.9	33171.8	33045.9	3
_APGVPPGPPPELS[Phospho (STY)]DDEEM[Oxidation (M)]EENEPPATNTEK_.3	280954	184484	86599.5	431640	417927	413931	297129	231996	176331	3
_LDPETGADGAAPVDGVADAGGS[Phospho (STY)]PQQQR_.3	109321	120541	106188	140686	118710	122004	137107	131484	105608	3
_KLDPETGADGAAPVDGVADAGGS[Phospho (STY)]PQQQR_.3	1796666	1985521	2.0105e+06	2476971	2.26356e+06	2097894	1851678	2.184e+06	1.86339e+06	3
_KLDPETGADGAAPVDGVADAGGS[Phospho (STY)]PQQQR_.4	2719.47	1636.8	2178.14	10104.6	5656.28	1207.92	4273.97	2322.12	3298.04	3
_TAS[Phospho (STY)]PHVSVVR_.2	18897.1	24881.3	23072.7	28355.1	32309.4	31061.7	17539.1	20106.3	21215.2	3
_LGPPRGPS[Phospho (STY)]PQGR_.2	273575	342419	263286	509519	507206	485410	311695	340390	392700	3
_LGPPRGPS[Phospho (STY)]PQGR_.3	44084.9	1796.85	76443.5	113778	33496.5	69967.7	74961.6	23994.2	2549.57	3
_HM[Oxidation (M)]DDNIDEDS[Phospho (STY)]VS[Phospho (STY)]DDGLDDDNTLSDWNLR_.3	482289	1.39218e+06	786921	936517	997735	1.23896e+06	511954	646396	1.67701e+06	3
_RFS[Phospho (STY)]DFLGLHEK_.3	4257.43	2779.7	1301.97	36775.8	28233.4	5286.31	23053	26250.8	8872.41	3
_IKS[Phospho (STY)]LEDIYPFSYPIK_.2	25985.4	29274.4	27786.9	47142.9	38011.1	41157.9	20071.6	17291.4	14602.6	3
_IKS[Phospho (STY)]LEDIYPFSYPIK_.3	2009.72	819.17	1414.44	1899.08	1589.17	1744.12	1532.73	1605.41	1460.05	3
_SMANLQQALSLS[Phospho (STY)]PNNK_.2	20492.9	43036.1	37376.2	72581.1	77636.3	105742	3392.37	4946.44	6500.5	3
_YYGHS[Phospho (STY)]MSDPGTSYR_.2	276124	392660	445213	346177	577082	619270	288742	441276	440981	3
_GMS[Phospho (STY)]PPYVRPPVPPPAPPHPSR_.3	72287.5	164850	124601	315558	323768	317837	252432	242190	327452	3
_GM[Oxidation (M)]S[Phospho (STY)]PPYVRPPVPPPAPPHPSR_.3	22358.9	31438.7	40518.4	77246.2	81865.5	86192.8	45126.5	43870.5	61529.4	3
_GMSPPY[Phospho (STY)]VRPPVPPPAPPHPSR_.4	3340.67	3949.26	4557.86	15962.2	18319.9	20677.6	14413.9	11557.9	2113.31	3
_ARS[Phospho (STY)]PTTTQGGPAATR_.3	32713.7	10035.7	37356.2	9676.8	597102	250842	71910.9	61655.4	57688	3
_KRS[Phospho (STY)]DPNIPR_.2	86036.6	90413.1	55982.1	107461	106149	96431.5	73952.2	31672	145623	3
_KRS[Phospho (STY)]DPNIPR_.3	33863.1	1684.57	27926.4	35754.9	40903.1	48327.2	34890.6	10997.2	15425.6	3
_KVEAGLSAS[Phospho (STY)]QQHLAEGNSIGAR_.3	264681	243604	354164	557224	521239	593209	448832	256532	345861	3
_LGES[Phospho (STY)]QTLQQFSR_.2	9181.39	7550.5	6305.8	10244.3	6892.17	11199.4	6872.92	6351.59	11506	3
_DLGSGGANC[Carbamidomethyl (C)]S[Phospho (STY)]PPQTHIK_.2	131430	163713	137940	201120	255069	248156	176300	206804	225334	3
_DRGNKS[Phospho (STY)]PSATTQSLK_.3	44039.3	22831.5	65247.1	95551.6	95463.5	95375.3	49095.2	30101.9	40899.8	3
_M[Oxidation (M)]NQGPIPGS[Phospho (STY)]PPLK_.2	28935.5	31269.1	29933.3	16131.5	60856.8	59920.1	45800.3	39538.9	45772.6	3
_NRWS[Phospho (STY)]PEGSK_.2	3876.92	23529.4	23681.7	43845.6	53197	48521.3	38988.3	46753.7	50695.8	3
_FGSRPS[Phospho (STY)]QEVTKPPR_.3	83321.6	58505.4	97181.8	101194	97197.6	101351	93036.7	99672.9	81621.9	3
_AYS[Phospho (STY)]IGSR_.1	20739.4	33767.5	24837.4	29971.8	33887	30100.5	22790.5	27200	36200.2	3
_ERLDS[Phospho (STY)]EGGEGGGSAPLGGPK_.2	248951	295892	277828	310291	404350	394056	199385	226093	240822	3
_LLREES[Phospho (STY)]ADDLR_.2	98659.6	108332	94339.1	94450.6	121000	117882	87549	91067.8	103162	3
_S[Phospho (STY)]APNLPR_.2	72367.6	98438.4	112813	106676	111113	102982	93350.6	104796	93970.6	3
_VPAS[Phospho (STY)]PES[Phospho (STY)]PPASPSMPR_.2	20944.2	26250.2	26915	37667.9	37603.7	37539.5	46201.2	20656.4	33428.8	3
_VALSDDDDSPPLT[Phospho (STY)]PPMTLLKS[Phospho (STY)]PK_.3	10477.4	7094.36	8785.88	17767.5	15296.9	16532.2	8164.14	8940.9	9717.66	3
_SSTPLMTPS[Phospho (STY)]PQST[Phospho (STY)]PPR_.2	1.58233e+06	1.3923e+06	1.48732e+06	2.73103e+06	2.76098e+06	2.75532e+06	1.41908e+06	1.41975e+06	1.36124e+06	3
_MQPPDSPRPAPPS[Phospho (STY)]PGGPR_.2	295526	308478	338277	362123	738889	705752	215933	247066	263749	3
_M[Oxidation (M)]QPPDSPRPAPPS[Phospho (STY)]PGGPR_.2	60921.4	94016.4	62111.7	69950.8	143941	113810	52320.4	71180.1	106138	3
_TPS[Phospho (STY)]PPVKGS[Phospho (STY)]PLR_.2	71930.9	81812.2	86261.1	131644	157812	157306	34867.4	47703.2	48180.2	3
_FPHPVTT[Phospho (STY)]PS[Phospho (STY)]PPMTR_.2	3.82246e+06	3524924	4373832	6118230	6.23773e+06	6044272	2.56691e+06	2.50144e+06	2.49672e+06	3
_FPHPVTT[Phospho (STY)]PS[Phospho (STY)]PPM[Oxidation (M)]TR_.2	355486	335342	345414	658329	681361	715496	240076	261371	282667	3
_FPHPVTT[Phospho (STY)]PS[Phospho (STY)]PPMTR_.3	231025	348974	225115	471847	472835	527556	225384	267992	343508	3
_SLS[Phospho (STY)]PSSPVR_.1	173695	187316	167772	163831	259759	234316	161413	177565	225656	3
_ATTT[Phospho (STY)]PS[Phospho (STY)]PLKGNVK_.2	730938	843057	731836	1.09185e+06	1.25935e+06	1.32215e+06	507147	480950	533344	3
_M[Oxidation (M)]S[Phospho (STY)]RPIS[Phospho (STY)]PDLSPLHEPNSAK_.3	3610.95	3159.24	2707.53	10299.4	8282.45	51195.4	17023.9	13296.5	15973.6	3
_AAPNANAYAFS[Phospho (STY)]DDEEEAKR_.2	2493758	3129317	4164033	2.66918e+06	4133973	4.3429e+06	3359529	3634595	3.81743e+06	3
_LEQQLQQQPQPPEAAQGS[Phospho (STY)]PR_.2	62537.9	49828.7	63903	60746.4	75115.9	118837	88679.7	71803.7	84360.6	3
_DAVSS[Phospho (STY)]PLSVHK_.2	81759.1	89577.4	93620.7	82499.2	102949	105600	81177.1	97683.8	97921.2	3
_KLS[Phospho (STY)]EGGGDLSPGR_.2	9220.21	10288.4	8152	25255.3	22545.6	23210.2	10022.1	10959	10490.5	3
_KLS[Phospho (STY)]EGGGDLS[Phospho (STY)]PGREQALK_.2	153492	147081	185712	264024	369358	345307	113820	103540	110171	3
_GFNKS[Phospho (STY)]PPEHR_.3	76859.2	45502	108216	230216	118000	107760	65690.1	30821.7	40432.8	3
_LSIAGNGS[Phospho (STY)]QDQLQSHLGELLAEGPPHK_.3	133352	151481	164902	214112	359595	68629.6	167128	192760	146164	3
_RPLEDSMDRNDGS[Phospho (STY)]PDAK_.2	1.78501e+06	3.171e+06	1.54281e+06	3.12534e+06	3.07821e+06	2.53264e+06	1.37249e+06	2.0874e+06	2908383	3
_RPLEDSMDRNDGS[Phospho (STY)]PDAK_.3	2.23491e+06	800536	2.72973e+06	3.94551e+06	2.48451e+06	2.97561e+06	2.04075e+06	1.6649e+06	1.85282e+06	3
_RPLEDSM[Oxidation (M)]DRNDGS[Phospho (STY)]PDAK_.3	16934.8	11740.6	22128.9	35962.8	17883.7	13471.3	27094.2	4792.35	7136.37	3
_DGMANSQPAPAPVKPEPPS[Phospho (STY)]PK_.2	277767	287346	401455	356000	553087	558055	341096	335136	369116	3
_DGM[Oxidation (M)]ANSQPAPAPVKPEPPS[Phospho (STY)]PK_.2	21875.5	31156.2	27155.6	41573.7	79095.2	62793	29156.8	28161.4	30371.1	3
_KDGMANSQPAPAPVKPEPPS[Phospho (STY)]PK_.3	5481.8	8561.16	10533.6	18410.9	14141.2	16715.3	9949.15	13803.1	13686.2	3
_GNTS[Phospho (STY)]VIGTATSGSTSR_.2	97552.6	125722	111637	175419	204353	189886	83893.8	94922.7	89408.2	3
_AM[Oxidation (M)]S[Phospho (STY)]PGLAGAPLRT_.2	2.22559e+06	2.21151e+06	2.72474e+06	2979808	3.04528e+06	2640165	2.9283e+06	2.7156e+06	2832129	3
_RQS[Phospho (STY)]GDDVLGGVS[Phospho (STY)]PSRK_.2	67277.8	81550.9	67746	137436	194605	197455	22818	25386	31830.2	3
_AQTDDPMEDDNVS[Phospho (STY)]LPHQLSC[Carbamidomethyl (C)]SSLK_.3	35547.9	21798.7	36050	62180.4	66456.2	56454.8	30555.8	35248.4	39459.5	3
_NPS[Phospho (STY)]PPPLGNK_.2	674758	1.04837e+06	1.00752e+06	1.56934e+06	2.47467e+06	2.19165e+06	1.40498e+06	1.72137e+06	1.84623e+06	3
_NPS[Phospho (STY)]PPPLGNK_.1	255917	199287	197337	708004	478657	478523	133027	266261	254253	3
_SIS[Phospho (STY)]PSSGQEFK_.2	56434.5	71016	71675.7	65972	80559.4	77208.1	62742.8	80538.8	78346.6	3
_S[Phospho (STY)]GSGMSPQC[Carbamidomethyl (C)]YLC[Carbamidomethyl (C)]GK_.2	74011.7	69387	79222.8	86599.1	87991.6	82068.5	79649.8	67889.5	78444.3	3
_QLS[Phospho (STY)]PQLQNR_.2	91366.9	153886	146087	153715	208077	195333	115527	141402	151030	3
_TSSREPS[Phospho (STY)]PEPVEPPKS[Phospho (STY)]PK_.2	601510	977301	443339	960711	1.47418e+06	1.2446e+06	225768	330935	460580	3
_S[Phospho (STY)]MGGTPPLAMNR_.2	21984.4	18918	23139.9	27931.5	35261.4	33259.3	27137.6	24794.1	26219.1	3
_AGS[Phospho (STY)]PALVGELQALR_.2	8996.09	8944.61	11400.5	17585	15643	16729.3	7043.44	9232.11	10502.3	3
_[Acetyl (Protein N-term)]SAAVENAGNHS[Phospho (STY)]PEKPM[Oxidation (M)]NHTNNIR_.3	5962570	7215930	6117349	11746990	12298210	22703374	8.27281e+06	10135977	19664202	3
_[Acetyl (Protein N-term)]S[Phospho (STY)]AAVENAGNHS[Phospho (STY)]PEKPMNHTNNIR_.3	1.62511e+06	2749948	2.00056e+06	1.60252e+06	3120698	4.38565e+06	2387913	2.87807e+06	3.62622e+06	3
_S[Phospho (STY)]AAVENAGNHS[Phospho (STY)]PEKPMNHTNNIR_.3	732911	1.11019e+06	982043	956964	1.82667e+06	3.46171e+06	911824	1.28376e+06	2.34953e+06	3
_DAKLEEPEDIDLS[Phospho (STY)]DVELEPEEPGKK_.3	57770.6	56281.4	56045.8	148214	159280	144943	16837.4	18312	13712.8	3
_TSEVKVEDEGS[Phospho (STY)]PPAK_.2	30550.3	26965.7	21580.2	12137.4	54196.8	39035.8	19834.6	42073	30953.8	3
_NNSSSS[Phospho (STY)]LTDLFR_.2	104574	110694	98455.1	126675	136156	141521	112173	109743	124825	3
_S[Phospho (STY)]PSDPLQGVSVLVANLHPQVTEGDIR_.3	213300	206966	157882	915090	971960	651001	361358	364201	396792	3
_ART[Phospho (STY)]LES[Phospho (STY)]LAS[Phospho (STY)]LQEDEDLKK_.3	29349.3	24411.8	42060.8	77875.1	85766.2	49077	92968.7	95539.3	14398.3	3
_NWLDDGDS[Phospho (STY)]PPRGGS[Phospho (STY)]PPPR_.2	966581	776984	1.12324e+06	1.76985e+06	1.63495e+06	1.64115e+06	1.29617e+06	1.1733e+06	1.27883e+06	3
_NWLDDGDS[Phospho (STY)]PPRGGS[Phospho (STY)]PPPRK_.3	255647	321513	172267	606971	613759	546229	432255	80121.9	593829	3
_NWLDDGDS[Phospho (STY)]PPRGGS[Phospho (STY)]PPPRK_.2	139078	100564	372549	322164	508737	534439	174679	255732	286932	3
_AVS[Phospho (STY)]VGIIPLANFR_.2	3247.74	1993.85	3629.84	5013.41	5428.89	3424.88	2801.8	2133.28	1192.82	3
_FEMT[Phospho (STY)]PPRDTGKEPS[Phospho (STY)]PEFQVQR_.3	1200002	1.23912e+06	1.18708e+06	2.00068e+06	1.95281e+06	1.92751e+06	1.48276e+06	1.44028e+06	1.57217e+06	3
_FEM[Oxidation (M)]T[Phospho (STY)]PPRDTGKEPS[Phospho (STY)]PEFQVQR_.3	227629	200006	255251	422801	428851	434900	286227	297557	291645	3
_FVDDDDDDSGVVPADAAALS[Phospho (STY)]DGESDSRR_.3	827563	860987	848599	1.48139e+06	1.35376e+06	1368906	632959	575426	593562	3
_RHPS[Phospho (STY)]NATPAEITR_.2	65265.6	101563	69424.3	133822	184948	154212	39565.5	74457	79750.9	3
_RHPS[Phospho (STY)]NATPAEITR_.3	134584	20673	232363	234022	237484	330696	99739.6	75600.7	87670.2	3
_KRHPS[Phospho (STY)]NATPAEITR_.3	39464.4	3759.8	75169	95972.7	254943	413914	39708.1	61306	36300.3	3
_PKS[Phospho (STY)]PKPVTPQR_.3	26521	25869	27172.9	14502.4	53078.5	88159.3	51655.9	35258.2	43125.7	3
_QGS[Phospho (STY)]PPHDETIDITTLER_.2	42649.5	32364.1	30256.8	22702.2	20602.7	94393.2	24350.3	42280.8	56903.1	3
_VPHGNS[Phospho (STY)]PQPGGAGGVR_.3	22307.8	6591.7	55794	64891.5	54271.8	46846	57242.1	17378.7	22891.7	3
_RS[Phospho (STY)]PS[Phospho (STY)]PPLDKR_.3	1364.99	5616.64	10183.8	9092.4	40846.6	39851.9	28490.9	2419.38	3027.71	3
_KLS[Phospho (STY)]QQQPSPR_.2	8254.39	9363.05	14004.9	2927.8	343233	158895	91227.2	192386	153036	3
_NPPGFAFVEFEDS[Phospho (STY)]RDAEDAC[Carbamidomethyl (C)]R_.3	14389.8	10294.6	5860.32	17983.6	16278.7	11238.5	11945.4	10040.4	12469.7	3
_GPPS[Phospho (STY)]PPAPVM[Oxidation (M)]HS[Phospho (STY)]PTR_.2	81917.9	94969.7	89113.2	148591	231829	221476	144953	186432	198781	3
_RPAGGS[Phospho (STY)]PPNPR_.2	2217.12	2336.45	2097.8	46074.3	48398.1	43750.5	10946.2	21869.8	34962.5	3
_SRS[Phospho (STY)]KS[Phospho (STY)]PFGSWR_.2	191774	194678	325141	863663	1.00429e+06	1.04078e+06	691848	687758	640845	3
_LAS[Phospho (STY)]PPLAPAGGGR_.2	29805.4	23755.6	33083.8	30115.1	34171	32153.3	26162.6	33625.7	29696.5	3
_M[Oxidation (M)]LPHAPGVQMQPIPEDAM[Oxidation (M)]DQES[Phospho (STY)]EDEDKVNPDER_.4	16676.4	17156.6	22721.2	28332.5	62090.6	39780.2	13540.9	14767.8	1166.08	3
_TLRPGVEAASVVPSAPNQS[Phospho (STY)]PSHVK_.3	70327.3	60449.7	69693.6	109603	93778.5	102565	69550.9	71480.2	70515.6	3
_RMHS[Phospho (STY)]PPPDR_.3	7251.83	1853.6	12650.1	3181.69	19002.2	16707.5	7929.6	3511.87	4828.64	3
_NLS[Phospho (STY)]LDSAMR_.2	51823.5	53058.5	55476.3	85081.8	107355	97268.6	94664.4	90942.1	88938.5	3
_AAVAAAAPAAS[Phospho (STY)]PAK_.1	69327.4	117358	93265.5	130919	204712	174997	77978	108281	95734.3	3
_INHPLS[Phospho (STY)]PR_.2	17792.1	19802.2	15781.9	20307.8	26227.7	28488.2	17071	23242	18965.6	3
_GLPRS[Phospho (STY)]PAPSIAEFSMDLPSAC[Carbamidomethyl (C)]R_.3	27257.8	23201.7	22624.5	56198.2	50819.2	52575.7	14767.4	17828.7	16132	3
_RS[Phospho (STY)]PPALPDKPSPEIDGLLALDSEPK_.3	20245.7	3855.67	5054.22	17985.9	15069	15054.5	13617.8	13219.8	12821.8	3
_NDVS[Phospho (STY)]PKPASATTKPSPAPGSR_.3	91054.1	82160.8	99947.4	169251	158280	180223	99340.1	95261.7	88803.7	3
_NDVS[Phospho (STY)]PKPASATTKPSPAPGSR_.2	11888	14657.5	3606.59	19038	21437.9	15111.8	7158.6	14683.9	29081.1	3
_[Acetyl (Protein N-term)]S[Phospho (STY)]QHS[Phospho (STY)]DEALLVAGSDSFWEPGNYKR_.3	381288	431036	293603	864712	687064	728293	304727	289356	189518	3
_[Acetyl (Protein N-term)]SQHS[Phospho (STY)]DEALLVAGSDSFWEPGNYKR_.3	144967	108635	94317.5	234001	218813	229838	61850.2	70447.8	65752.3	3
_EPS[Phospho (STY)]PPSTPHMVR_.2	183836	199221	155595	204852	361331	349447	285907	284260	322287	3
_KPISSS[Phospho (STY)]PPK_.2	65950.8	61420.5	70481.2	1.2781e+06	717987	1.83822e+06	91969.1	453342	2.57071e+06	3
_LAQLPS[Phospho (STY)]K_.2	17920.3	19557	21700.8	24301.7	23445	25165.2	21366.4	15479.5	15109.7	3
_AADDDDDVDLFGS[Phospho (STY)]DDEVDEEAEKAR_.3	1584.58	315.108	384.93	55440.6	42901.3	25938.1	30292.3	17606.7	4252.37	3
_HRS[Phospho (STY)]PPSEDAH_.3	4118.05	2470.71	5765.4	15616.9	19085.8	12148.1	17368.8	2154.59	10026.6	3
_EGS[Phospho (STY)]PKPMVKPR_.3	2258.11	41758.9	118883	114282	121208	160791	32948.6	9601.26	39186.4	3
_S[Phospho (STY)]HSPDIHFEPVVK_.3	1.01872e+06	1.12274e+06	1.06486e+06	1.16114e+06	1.28901e+06	1.3614e+06	1.13148e+06	1.19822e+06	1390613	3
_SHS[Phospho (STY)]PDIHFEPVVK_.2	1.11283e+06	905698	1.31997e+06	1.25985e+06	1243337	1.25159e+06	1.03365e+06	998909	1068399	3
_DMLYSAGSHPVPIGS[Phospho (STY)]PR_.2	530438	454652	479942	650155	655840	614718	305213	316162	506757	3
_AC[Carbamidomethyl (C)]VS[Phospho (STY)]PPLSSS[Phospho (STY)]PPKK_.2	105475	106343	104607	145003	171449	174007	120870	121133	120607	3
_PLVQHES[Phospho (STY)]GNEC[Carbamidomethyl (C)]DVEGSPVIVTMR_.3	72274.7	71399.2	94370.1	100444	119468	99981.9	70992.4	71732.2	50832.2	3
_SEWNQS[Phospho (STY)]PS[Phospho (STY)]EAGHGDHEEEGLR_.3	139291	188656	183200	247446	164975	154646	152460	170707	153382	3
_VIS[Phospho (STY)]PEKS[Phospho (STY)]PPRETIWLR_.3	319653	192408	313517	652460	653827	585658	442960	472700	358914	3
_VIS[Phospho (STY)]PEKS[Phospho (STY)]PPRETIWLR_.2	52420.3	105705	36945.4	102954	106036	166115	63593	98489.4	133386	3
_NHAVS[Phospho (STY)]PEPPHSR_.2	4378.39	6435.95	2320.82	13840.6	7007.61	6230.13	2982.66	6700.52	4841.59	3
_GS[Phospho (STY)]PPDNNYRPK_.2	16271.4	458862	361371	395413	391035	473177	272200	268930	353766	3
_RES[Phospho (STY)]PPPPSSQPPPPPGDSSVAAPPLSSQGPPSSAR_.4	11530.5	17552.9	12973.6	19855.9	11949.3	12570.3	13481	15540	14510.5	3
_KVSDEDGEDAEDDDEDDS[Phospho (STY)]EEEDEYM[Oxidation (M)]R_.3	374946	295678	216410	312803	328368	343167	382774	321657	180905	3
_DGFPPGEEGSAETAS[Phospho (STY)]EDAK_.2	492520	616858	368182	930402	662379	796390	478388	586110	370666	3
_KVSDEDGEDAEDDDEDDS[Phospho (STY)]EEEDEYMRR_.3	361945	441594	479243	934318	752299	734271	194027	199796	182656	3
_KVAPAQDAEEDHEAS[Phospho (STY)]S[Phospho (STY)]DEDGEAAPTKPPK_.4	51794.1	63294.8	74795.6	109366	89053	68740.5	143829	60648.8	18899.2	3
_NYS[Phospho (STY)]PNNSSSLYTSSR_.2	88468.3	126957	222691	254493	574277	518676	336109	385528	344008	3
_KRS[Phospho (STY)]LS[Phospho (STY)]PDHPR_.3	3400.32	23682.5	43492.1	201112	103978	89102.9	49727.9	35040	38957.6	3
_KRS[Phospho (STY)]LS[Phospho (STY)]PDHPR_.2	23915.4	26901.1	20929.6	162881	93360.6	64953.9	32579	104093	74453.8	3
_GPAS[Phospho (STY)]VC[Carbamidomethyl (C)]S[Phospho (STY)]DELKEEITEIKEER_.3	9552.94	4023.18	4514.52	10173.9	9591.89	2172.8	8446.9	5058.63	3101.28	3
_SSPSSPHSVGQENAVLSPVLQDADS[Phospho (STY)]LEDLSR_.3	39157.2	48810.2	58463.3	53839.2	62226.8	68263.9	54674.6	58059.4	51289.9	3
_LTDDEVEQLLAGQEDS[Phospho (STY)]QGNVHYEDFVR_.3	49750.7	39155.8	28560.9	65678.2	51585.4	58631.8	57401.2	54622.9	56012.1	3
_VGHFPFTHVEFIDSENPDDDES[Phospho (STY)]_.3	3557.05	1938.34	2747.7	16756.4	19001.2	10839.5	11369.1	15787.6	16763	3
_KRT[Phospho (STY)]PS[Phospho (STY)]PQPIR_.3	124189	391630	3.81107e+06	7.96764e+06	9664198	13684821	10270123	1.2985e+06	2.93109e+06	3
_KRT[Phospho (STY)]PSPQPIR_.3	28826.3	13995.9	43656.6	65137.1	54269.9	81326.9	29538.2	17168.1	23353.1	3
_RVNS[Phospho (STY)]ASNINTDQR_.2	3368.86	3545.73	3191.99	8242.24	5678.33	3130.62	4313.7	7164.87	2431.06	3
_KPGPYDAIS[Phospho (STY)]NDEVAR_.2	45756.2	50762	59861.9	54691.5	64543.2	63664.2	48463.2	50069.4	53856.3	3
_RT[Phospho (STY)]PS[Phospho (STY)]PSPATTASSLSPMHVPPR_.3	100989	78972.4	56956.2	223174	243485	186992	4616.06	6936.81	2295.31	3
_TEALSPHSSALPGS[Phospho (STY)]PPPPALFHPPGGS[Phospho (STY)]PPPAQLAR_.4	518786	267972	393379	1.18812e+06	1.10095e+06	1.14453e+06	316828	377458	268676	3
_TEALSPHSSALPGS[Phospho (STY)]PPPPALFHPPGGS[Phospho (STY)]PPPAQLAR_.5	7146.66	3079.93	5821.17	26824.6	26400.9	26612.8	5084.19	7343.29	2825.09	3
_TEALSPHSSALPGS[Phospho (STY)]PPPPALFHPPGGSPPPAQLAR_.4	11018	6629.21	6502.41	22617.8	20739.9	11852.6	7266.63	9002.69	8134.66	3
_KAPPPPPLALKPPS[Phospho (STY)]PAPK_.3	3016.93	8404.3	8526.17	18977	19335.3	18631.5	11474.3	12174.2	14744.1	3
_LPDPDQES[Phospho (STY)]DEDAAVVAHEPIPR_.3	679530	682609	622064	816894	735225	763679	712463	541356	722424	3
_GDS[Phospho (STY)]RPTS[Phospho (STY)]PGGTILPHAPVFK_.3	1.93875e+06	1.98152e+06	2.02428e+06	3.10754e+06	2.90375e+06	1.63447e+06	2.14036e+06	2.46108e+06	2.01508e+06	3
_ARS[Phospho (STY)]ES[Phospho (STY)]PERDWVR_.2	320498	365770	411829	612030	835980	808018	555276	577207	628760	3
_AEPRS[Phospho (STY)]PPAPR_.2	22205.6	22373	22038.3	3303.66	66150.6	72800.9	4554.78	6847.03	9759.45	3
_RWS[Phospho (STY)]VVGDLPMSDFAK_.3	11435.3	6941.11	9188.21	21643.7	21793.5	10644	10438.1	12879.7	16084.1	3
_KLS[Phospho (STY)]SAMSAAK_.2	27681.7	29957.7	29087.5	30995	34466.9	22417.9	28659	28555.7	29969.3	3
_RRS[Phospho (STY)]PS[Phospho (STY)]PEQSPPPSAR_.3	8656.17	5175.47	12136.9	31024.2	23565.2	20006.2	12198.3	7625.05	6399.14	3
_RRS[Phospho (STY)]PS[Phospho (STY)]PEQSPPPSAR_.2	9576.27	12872.6	6279.92	19772.5	10353.9	8502.25	5477.25	13123.8	8866.88	3
_VGRPSLAAKS[Phospho (STY)]PS[Phospho (STY)]PSK_.2	65733.2	71101.1	63160.2	110801	122643	118834	65803.3	91375.8	93307.7	3
_S[Phospho (STY)]PIKPNKPSSQPR_.3	57343.8	148179	370964	953675	442683	271525	100792	209184	103858	3
_GLGTLALAAWDYGLPSEEPAAAAAS[Phospho (STY)]PR_.3	291575	237975	215805	738659	778191	563999	99019.9	88649.4	104062	3
_VLKPGDLT[Phospho (STY)]PEQNR_.2	71644.1	89466.3	95194	111589	146012	110443	75534.4	84035.8	85200.1	3
_VPAS[Phospho (STY)]PPPDS[Phospho (STY)]PLGALEQHR_.2	77935.6	101100	31798.2	80778.7	74953.6	90066.6	56856.4	50495.2	94457.7	3
_VPAS[Phospho (STY)]PPPDS[Phospho (STY)]PLGALEQHR_.3	32734.5	3571.51	41821.3	43314.7	48477.1	51520.2	29438.5	34413.4	31925.9	3
_AEIS[Phospho (STY)]PASS[Phospho (STY)]PPKPIPPAPTLQPAAQVEMK_.3	225484	263233	300982	305564	349966	394369	293278	270453	312087	3
_TAEASPAAVHT[Phospho (STY)]PS[Phospho (STY)]PLAPR_.3	10585	10551.5	1416.32	21013	12106.3	10438.1	1856.68	3582.44	3946.22	3
_LFTEAVHAPEGT[Phospho (STY)]PNR_.2	57925.8	47486.2	72951.1	66406.4	75772.3	71899.8	69548.3	71475.8	70359.9	3
_S[Phospho (STY)]PPSIFAAQK_.2	14228.5	14459.8	14662.6	17047.4	21366.5	21032.8	11589.5	10951.2	12227.9	3
_NVPQVDS[Phospho (STY)]TDDEEVDR_.2	1.19864e+06	504602	809428	717252	1.10906e+06	1.11603e+06	745204	849613	954023	3
_INS[Phospho (STY)]PQHVSEQITR_.2	24495.8	30829.3	31210.8	33715.9	33630.2	32724.5	23486.1	28103.8	25098.8	3
_NSSSS[Phospho (STY)]PPSSANNTLSR_.2	26558.9	28878.3	31197.8	66429.3	72774.5	79119.8	55251	45106.1	34961.1	3
_EALHEYADLLAPPRS[Phospho (STY)]PPPQR_.3	44727.9	48189.1	43356.5	62995.8	64586.4	46993.6	43819.5	40213.9	42016.7	3
_GRAS[Phospho (STY)]PSLPM[Oxidation (M)]SR_.2	8152.5	8709.2	8888.91	10177.6	11159.4	10942	9093.11	14477.7	6852.65	3
_AS[Phospho (STY)]PSLPMSR_.2	20212.2	23063.1	23800.4	22372.6	23072	23771.4	16716.2	24202	26672.7	3
_VDS[Phospho (STY)]AELLLGSQPAPSSAALFK_.2	131223	61820.3	62453.8	459708	35856.7	247782	56903.5	66013	47794	3
_NSS[Phospho (STY)]PVPTTPPSSATSFVTPPRPVPR_.3	18999.6	16669.3	17409.7	40444.9	42736.5	44941.2	27249.5	27258	28350.1	3
_LS[Phospho (STY)]PERS[Phospho (STY)]PLAK_.2	7558.31	471.489	4014.9	9875.25	8248.16	9376.82	6042.2	7067.17	6489.95	3
_NVQTS[Phospho (STY)]PAPLR_.2	15670.4	20583.4	20899	26865.7	42201.1	41822.1	24473.4	23752.7	26618.3	3
_RGS[Phospho (STY)]GGEPPDRPPQSER_.3	20347.6	3946.22	5024.24	18765.3	8812.25	6737.43	13690.7	9098.92	7336.5	3
_RRS[Phospho (STY)]EGEEQMELGDPSLPSVR_.3	122158	109987	101677	165857	133218	161268	149504	148639	118136	3
_RVLEDS[Phospho (STY)]DEEDADDAPPGTAK_.2	215970	245627	185386	306024	233498	231130	202009	213987	224591	3
_NNS[Phospho (STY)]PDLTADDDGGGTPATAEMTDQIK_.3	163996	242108	204101	413088	369555	393539	334348	316277	395264	3
_RMPDEC[Carbamidomethyl (C)]VVPGVC[Carbamidomethyl (C)]TNPELFASPS[Phospho (STY)]DEGD_.3	721931	703403	647408	974024	1.09155e+06	941491	1.0734e+06	738111	1.07136e+06	3
_Y[Phospho (STY)]SPTSPTYTPSSPK_.2	9109.56	3210.74	15008.4	20112.1	20476.7	19747.5	8504.73	10862.3	13219.9	3
_RPEEEEPLPPPPPS[Phospho (STY)]PPQER_.3	606584	844261	792511	847148	853001	847596	730987	687956	644481	3
_EVPRPAS[Phospho (STY)]S[Phospho (STY)]LAR_.2	25324.4	28224.1	22415.8	41344.6	43193.2	39450	11895.8	16660.8	13202.2	3
_S[Phospho (STY)]LPILPTHPYISFER_.2	6806.61	12926.8	12853	127626	91850.9	104216	25639	25097.6	30083.9	3
_S[Phospho (STY)]IEFGSMTAPR_.2	47513.3	39546.9	43873.6	45700.6	54704.2	53832.3	38215.7	41033.1	49797.4	3
_RRS[Phospho (STY)]PS[Phospho (STY)]PPHGGAGEGMEDPTK_.3	127960	103143	132754	220799	285173	283638	213038	277335	245650	3
_RPHS[Phospho (STY)]PVFLQER_.3	10737.9	7662.08	10594.7	32148.7	12277.8	11806.3	14054.7	10280.4	12167.5	3
_AISTLTT[Phospho (STY)]PGAS[Phospho (STY)]PVKR_.2	248093	267593	315668	483550	484906	482195	405315	380185	371714	3
_S[Phospho (STY)]VESLQQNVQR_.2	30245.5	34912.8	31422.5	45211.4	48915.8	43756.1	38154.8	42976.6	42279.1	3
_KDES[Phospho (STY)]S[Phospho (STY)]EAEEAASDLLEALSHYTNR_.3	11362.8	12565.7	10159.8	67536.2	27799.8	62972.7	45181.4	46729.2	48256.2	3
_GGEKAPS[Phospho (STY)]PGEAIQR_.2	33540	55760.7	40897.8	81656.6	115598	105195	25928	21017.1	35962.8	3
_S[Phospho (STY)]PTMDAGVQVSAPSSEKR_.2	73694.2	70692.4	81712.5	282614	295312	246678	22841.3	26731.3	30621.4	3
_DDS[Phospho (STY)]GTETQVGDNHEDDEVVYYDKNK_.3	76122.4	130301	103212	194049	184277	149389	102343	120970	119077	3
_VKS[Phospho (STY)]PSSASGHIGR_.3	44065.5	27240.1	60890.9	172791	74586.2	44231.3	39411.4	25945.6	28299	3
_LVFS[Phospho (STY)]DEDEAGGGGRGPK_.2	23069.6	23315.5	30705.3	66727.9	89030.2	80056.7	1628.56	4471.55	3338.13	3
_DVLDIEQFS[Phospho (STY)]TVK_.2	58333.6	59964.6	71641.7	51674.6	38887.1	45280.9	25253.4	25219.3	27511.5	4
_PS[Phospho (STY)]LVPLS[Phospho (STY)]VPR_.2	20966.3	20245.1	24322.1	14538.1	14153.2	10775.8	2813.22	4954.2	5948.46	4
_SAT[Phospho (STY)]LPVGGR_.2	136916	154299	178742	113282	98813.1	100787	84109.4	81426.6	68680.6	4
_SKLEDS[Phospho (STY)]DS[Phospho (STY)]DSGPEDRNPPAK_.3	277430	159643	41856.4	40355.5	46547.6	52704.6	47899.4	30929.9	13960.4	4
_LEDS[Phospho (STY)]DS[Phospho (STY)]DS[Phospho (STY)]GPEDRNPPAKK_.2	46706.5	18498.2	9660.84	18187.9	17394.8	13177.9	13188.3	16113.1	14973.3	4
_TGPGWQSDDKRPS[Phospho (STY)]PR_.2	105752	242884	90640.4	103509	107430	68351.1	37326.5	25388.9	31357.7	4
_DRHDS[Phospho (STY)]EGDNDLR_.2	11611.5	63321.1	20755.2	14279.4	7371.86	7332.29	2562.32	2350.87	2456.59	4
_SAES[Phospho (STY)]GDVSAASR_.2	23379.3	15461.8	31296.7	24099.6	11194.4	27638.3	23178.8	4397.89	22440.7	4
_GGS[Phospho (STY)]DVPMLTAAR_.2	211128	207626	236805	161531	167720	165553	142964	135503	145756	4
_GGS[Phospho (STY)]DVPM[Oxidation (M)]LTAAR_.2	5707.59	8402.77	11398	5917.86	2716.08	9119.65	1704.33	2637.2	3570.06	4
_LEQPPS[Phospho (STY)]APPSPR_.2	150200	173780	160922	132247	147632	117098	75742.6	77767.9	73717.2	4
_EALS[Phospho (STY)]PSLNR_.2	604636	786445	711757	548129	474136	479031	356790	330386	342268	4
_IVINDASQLPHDY[Phospho (STY)]SSTPGGTIFSTT[Phospho (STY)]PGGSR_.3	11823454	12236289	11562826	8.21592e+06	8576260	9315066	5397705	5.186e+06	5.32534e+06	4
_NS[Phospho (STY)]PVART[Phospho (STY)]PPK_.2	43345.8	16045.5	17450.7	12343.6	7951.21	9376.46	3163.34	3452.06	6455.67	4
_NLPVIPGVTLSSS[Phospho (STY)]PDASK_.2	5.42803e+06	4.9103e+06	7187906	2.71699e+06	2.63377e+06	2.99451e+06	1.39265e+06	1198623	1.40622e+06	4
_NLPVIPGVTLSSS[Phospho (STY)]PDASK_.3	39148.2	39197.4	40473.3	23589.1	33044.4	23338.8	14577.8	21400	27348.2	4
_VAQPAVS[Phospho (STY)]PVKR_.2	46953.3	59335.3	52622.9	40705.6	44420	41399.8	14867.3	26370.8	24788.6	4
_EQSPSTPKS[Phospho (STY)]PLK_.2	3702.45	6922.96	5329.94	2799.51	2989.4	2727.54	1324.95	2267.98	1796.47	4
_IGPLGLS[Phospho (STY)]PK_.2	18736.2	18028.3	20355.6	6128.74	7648.64	7258.36	3929.06	4607.42	6338.86	4
_ALTIEPHGS[Phospho (STY)]GK_.2	5234.01	4595.08	5035.68	3239.28	3416.26	2804.88	1509.53	2896.02	2202.77	4
_SSLSSQDSKPPS[Phospho (STY)]PR_.2	36894.4	19264.1	13808.5	17587.6	14283.7	7186.63	7502.04	11278.6	9737.77	4
_VGS[Phospho (STY)]DPLLSPTLER_.2	42829.4	79110.4	48613.9	27363.6	27307.8	41861.7	20779.4	26475	28493.5	4
_LLLLSSS[Phospho (STY)]PK_.2	505324	590616	546369	396530	389928	426868	129162	140868	127867	4
_EQVVSAPS[Phospho (STY)]PDEDAPK_.2	1.22864e+06	1.01268e+06	967118	520432	780213	782012	660810	472663	477106	4
_DLLS[Phospho (STY)]S[Phospho (STY)]DDEDLTSVDAALPR_.2	1.96613e+06	1.27512e+06	1.52206e+06	1.2963e+06	964169	1.153e+06	613284	1.01998e+06	838353	4
_GTVLIQS[Phospho (STY)]ADELR_.2	303491	292491	283951	227358	216163	226111	161603	154442	218767	4
_KEES[Phospho (STY)]EEEDDDM[Oxidation (M)]GFGLFD_.2	3.70515e+06	5.4026e+06	6.13567e+06	3.88525e+06	3.37332e+06	5.09871e+06	3.06352e+06	3.14683e+06	2.75671e+06	4
_KEES[Phospho (STY)]EEEDDDMGFGLFD_.2	437934	580812	798515	221289	13110.2	236631	130133	24265	19835.5	4
_AGVGVS[Phospho (STY)]PPR_.2	311272	294216	472383	416992	147781	193219	265426	232919	149823	4
_S[Phospho (STY)]LS[Phospho (STY)]PPC[Carbamidomethyl (C)]KAEENSK_.2	18670.1	5938.17	3673.13	5270.4	4703.83	537.453	5161.14	492.411	2826.78	4
_KSS[Phospho (STY)]EGDDFPHHTGGDPLPSFR_.3	634689	535678	576296	351983	329836	294986	239695	206790	331862	4
_KSS[Phospho (STY)]EGDDFPHHTGGDPLPSFR_.4	272277	322625	313571	164780	183534	174157	109155	97843.5	103499	4
_T[Phospho (STY)]PPTGEGAAHSLSVPEAAGR_.2	354944	275757	502132	264057	245424	282689	229043	270352	223129	4
_YGLPVKPMT[Phospho (STY)]PR_.2	103335	91661.5	112880	63826	60504.3	49643.3	54262.4	48635.5	46842.1	4
_SPGPHS[Phospho (STY)]PASTPTTPK_.2	329967	244696	171634	184654	134384	130121	43299	100501	79860.7	4
_QSGDGEENPVS[Phospho (STY)]PQAQATR_.2	197915	62378	43764.3	20091	35894	41737.6	11379	9010.75	27974.7	4
_KAEGSAAS[Phospho (STY)]GDGDESR_.2	96565.1	9773.5	22542.5	9929.17	7145.81	14761.7	7963.91	6636.06	9291.75	4
_KAEGS[Phospho (STY)]AAS[Phospho (STY)]GDGDESR_.2	3139.33	1361.14	812.71	1841.38	656.553	971.315	90.6284	382.921	236.775	4
_LIASGDAS[Phospho (STY)]PVLPAATR_.2	10968770	10179070	10491608	8154301	8554817	8.07308e+06	7023838	6.72595e+06	8.22815e+06	4
_GGAFDGLEQS[Phospho (STY)]PFGFGR_.2	10949.8	10494.4	15541.5	5316.3	5829.04	9045.7	3237.15	2758.77	3362.36	4
_RAAS[Phospho (STY)]GDAAAAEGAEVAADGAAAGGAK_.3	16099.8	3554.58	3916.38	7113.11	2685.43	3534.59	2934.39	3865.74	3466.66	4
_KVSLS[Phospho (STY)]PEVASK_.2	21712.8	25410.4	28110.8	12353.2	17098.9	18137.8	7695	7793.03	7596.96	4
_QLS[Phospho (STY)]RPGGGGVAELR_.2	79918	79643.4	94712.8	35854.5	41127.9	30784.4	11679.3	38993.2	24870.3	4
_VPGLLES[Phospho (STY)]DEGEAEGR_.2	80457.4	84352.5	89203.7	35094.6	54029.9	55804.5	17712.6	17719.9	20091.2	4
_GS[Phospho (STY)]PSVQMDTSNTGR_.2	51450.8	67144.6	34901.5	58531.1	18159.3	19913.5	38876.1	21059.3	32482	4
_RPDDGS[Phospho (STY)]DADDEPLPHFGLK_.3	23289.6	11735.4	20523.7	17214.2	15465	14220.3	9099.4	10190.9	9645.15	4
_S[Phospho (STY)]PC[Carbamidomethyl (C)]AAATSSAGPAGGGR_.3	6552.63	5802.72	4201.76	5041.44	3726.75	4448.13	2852.26	1705.03	2278.64	4
_RS[Phospho (STY)]PPPESPEEDWEAEIVPC[Carbamidomethyl (C)]TPEAK_.3	87064.5	77068.9	70118	51217.3	39667.9	45442.6	34883.6	30935.5	40931.8	4
_RENERHS[Phospho (STY)]QS[Phospho (STY)]EPESTDR_.3	409458	385467	424888	395743	120077	206716	310809	48619.8	53516.7	4
_RENERHS[Phospho (STY)]QS[Phospho (STY)]EPESTDR_.4	72198.8	36427.9	69119.2	52851.6	17898.1	10535	28649.5	14917.1	1184.72	4
_RENERHS[Phospho (STY)]QS[Phospho (STY)]EPES[Phospho (STY)]TDR_.3	45296.9	9101.31	7284.06	5514.39	8263.58	2765.2	1857.81	1268.82	679.822	4
_VDM[Oxidation (M)]DES[Phospho (STY)]IPESHR_.2	97376.8	55361.8	44733.2	25451.1	24851	20755.7	5787.42	5424.43	2772.32	4
_ENERHS[Phospho (STY)]QSEPESTDR_.3	156779	31239.7	14348.9	5267.18	46538.5	17347	6209.5	2808.87	7513.24	4
_DSSLVVSPGRPAS[Phospho (STY)]PR_.2	667244	663764	753564	586794	669750	655974	587606	556308	556996	4
_RES[Phospho (STY)]PQELEKR_.3	17232	11235.8	5239.54	6331.17	11166.5	6903.97	2781.75	2797.4	2813.05	4
_[Acetyl (Protein N-term)]MDEAERNPS[Phospho (STY)]PPPELVEAEK_.2	292899	318252	234758	161934	156625	167668	92273.7	85977.5	114564	4
_[Acetyl (Protein N-term)]MDEAERNPS[Phospho (STY)]PPPELVEAEK_.3	145612	135288	160004	105474	99132.1	120916	59557.4	55481.1	11623	4
_EIINVPETLPAC[Carbamidomethyl (C)]PPPS[Phospho (STY)]PGPAFR_.3	210573	235569	215656	151634	188665	161633	87033.1	96425.4	86433	4
_VAAPPPTIVQDS[Phospho (STY)]PPRPK_.2	76035.7	50888	132029	55240.3	64527.8	66186.2	31836.8	34525.3	33181	4
_GS[Phospho (STY)]PNTLAYR_.2	42258.5	69486.4	71928.2	44861.1	50130.5	26800	28625.8	25821.8	34201.9	4
_[Acetyl (Protein N-term)]S[Phospho (STY)]SSGDFGNPLR_.2	72440	73442	66343	55077.1	53632.2	53690.6	62866.7	46319.8	45565.7	4
_EAELALGS[Phospho (STY)]PERR_.2	58875.3	59315.4	67946.7	45290.2	44899.5	39799.6	6595.84	20668.8	11507.5	4
_EAELALGS[Phospho (STY)]PER_.2	60096.8	50982.1	59848.1	26855.3	31114.1	29245.5	10581.9	23805.9	22565.1	4
_DLPTGYAPTPDKS[Phospho (STY)]PPLQR_.2	314974	272399	181760	215983	214274	215789	180694	184073	185907	4
_DLPTGYAPTPDKS[Phospho (STY)]PPLQR_.3	53244.6	76215.8	52659.4	49621.2	46662.8	54643.6	41762.6	47831.7	52699.4	4
_TQS[Phospho (STY)]PMTTATSVLGIK_.2	55437.3	49004.8	29555.7	32894	32546	42787	19252.6	22113.6	20691.1	4
_EVVS[Phospho (STY)]PTEEPQVAPR_.2	1.52985e+06	1.52222e+06	1.66714e+06	1.28952e+06	1.2249e+06	1.12682e+06	420570	508985	438624	4
_AVS[Phospho (STY)]PIKAEANQR_.3	10351.1	16799.9	23248.7	19662.9	4097.16	11766	7125.78	1258.4	4192.09	4
_YYPFHAS[Phospho (STY)]P_.2	155023	160446	176358	142913	145452	146930	124333	121913	123519	4
_VVPVS[Phospho (STY)]PPAGGGPVWR_.2	354698	710348	501260	285089	290166	293832	162498	163789	214536	4
_FSVS[Phospho (STY)]PVVR_.2	27562.1	29565.5	30042.1	24088.1	23992.4	24183.7	21470.1	20941.1	20412.1	4
_VS[Phospho (STY)]PFGPLTAAK_.2	31443	35172.3	27713.7	12896.1	8182.73	12293.9	785.22	1841.14	2897.06	4
_LQDLDLSDDEGS[Phospho (STY)]DGEGYEDSKPVR_.3	212917	273465	245940	209699	208547	210851	153134	170557	172514	4
_ASLQGEELDRGGDDEDGDYS[Phospho (STY)]GGR_.3	103306	115358	80703.1	218101	25972.8	9794.65	81928.5	66901.9	51875.3	4
_RGQRPGSQTQDDDGAGS[Phospho (STY)]PGS[Phospho (STY)]GGGGGGGGQSR_.5	7509.87	8541.3	6478.44	4986.47	4932.07	4959.27	4465.16	3099.15	4494.27	4
_QGS[Phospho (STY)]LDEDPVWLAER_.2	41405.1	39563.9	26079.9	10947	7124.12	48051.1	16535.1	17811.1	13950.1	4
_[Acetyl (Protein N-term)]AEATS[Phospho (STY)]PPSKTEGDAAAPK_.2	1849523	681386	534920	369667	370255	370844	438849	342788	246727	4
_HPS[Phospho (STY)]EDFMLR_.2	21166.8	17410.9	22190.7	10757	8438.87	11204.9	3579.33	1503.99	8012.73	4
_IYT[Phospho (STY)]HQVVTR_.2	163071	210973	170915	150857	186293	99989	94130.9	125063	147013	4
_RVTDEDESLLDSHEVSSVAS[Phospho (STY)]LDR_.3	253526	192606	199230	195159	176644	174232	150284	152352	148216	4
_LRPKEEES[Phospho (STY)]EGS[Phospho (STY)]DEAGPDADR_.3	506973	30081.2	111632	113145	152235	168260	232249	88196.4	44799.9	4
_TEGS[Phospho (STY)]PDPVEAASAK_.2	66049.3	12146.1	9771.87	5659.91	3880.26	7439.56	4084.68	3766.4	4402.97	4
_ESVEYVEREDS[Phospho (STY)]DGEYDDFGRR_.3	178254	174559	170863	166432	81019	146358	68029.7	37997.7	86216.5	4
_ANS[Phospho (STY)]FDAGPERK_.2	9028.47	11315.5	6741.49	2562.93	2231.72	1618.78	1192.11	1167.51	1036.66	4
_AGT[Phospho (STY)]GVDNIDC[Carbamidomethyl (C)]DAATR_.2	9397.27	6507.29	5241.99	5113.76	7117.46	5032.38	5811.78	1148.74	3480.26	4
_VFS[Phospho (STY)]PSPR_.2	66070.5	88028.1	103160	64501.9	40285.6	49189.4	40594.1	37130.2	32329.2	4
_QM[Oxidation (M)]EQGSTAEPAVVTPAAPPEAS[Phospho (STY)]PR_.3	29132.6	33235.8	31709.3	27303	24786.1	17648.3	8816.55	6006.22	7411.39	4
_[Acetyl (Protein N-term)]MDS[Phospho (STY)]DDDMSGDC[Carbamidomethyl (C)]LPAITPIK_.2	835358	855552	999873	554274	512810	628314	257732	253556	295039	4
_GPS[Phospho (STY)]PTFGGRPLAEPLGGGR_.3	2.10229e+06	1.982e+06	2194520	1.52276e+06	1.58044e+06	1.70886e+06	1.09206e+06	1.18113e+06	746476	4
_DVAPPAS[Phospho (STY)]PGMQVALQDKPSGPTR_.3	56816	54893.3	55754.6	43284	43859.8	43190.2	39160.2	23059.2	34944.4	4
_EAS[Phospho (STY)]PEELRPLPVLLK_.2	4691.48	4670.79	6898.49	2431	3319.58	5137.69	1502.54	1115.36	1308.95	4
_EPPS[Phospho (STY)]PPPPPPPQAALPTK_.2	253870	231729	257725	207907	177413	181283	177843	175154	170404	4
_S[Phospho (STY)]LVGTPYWMAPEVISR_.2	145608	145772	159379	122025	119557	108806	53475.9	58411.3	48540.4	4
_IVSPVVPQGS[Phospho (STY)]PAK_.2	204241	214589	244955	179430	168033	180270	75872.9	90299.7	82456.9	4
_APFAIPDDDS[Phospho (STY)]FGQPR_.2	61318.5	73345.6	68957.6	53322.4	53051.8	64156.8	40243.9	35703.8	42535.1	4
_GGIMS[Phospho (STY)]PLS[Phospho (STY)]PR_.2	6706.32	1233.49	3065	1724.53	3002.05	2749.89	1656.27	577.136	1116.71	4
_AAVVLS[Phospho (STY)]DDDEDLEGPALK_.2	60444.6	66070	59715.2	46943.7	50613.7	54633.1	42916.5	47478.3	58165	4
_DQINFPGLGGDS[Phospho (STY)]PLK_.2	80617	87201	103113	57030.8	41035.3	51210.1	52156.1	48227.1	42023.8	4
_EDSAVLLRS[Phospho (STY)]PVAK_.2	46501.6	44046	65316.4	31765.7	33201.3	35085.7	4975.01	7376.56	7089.94	4
_IGEGT[Phospho (STY)]YGIVYK_.2	21595.7	21616	24639.8	13546.3	12608.7	12572.9	9781.65	4519.32	8026.24	4
_MPS[Phospho (STY)]PTTSEISVASSSK_.2	2711122	3349627	4.3901e+06	1.56967e+06	1.7526e+06	1766529	791113	848461	818487	4
_M[Oxidation (M)]PS[Phospho (STY)]PTTSEISVASSSK_.2	138157	260160	265717	115317	201100	188433	92190.6	82930.4	90725.6	4
_AGS[Phospho (STY)]LEILDQLR_.2	72755.5	73818.6	102814	30815.4	35340.8	44790.1	22704	23062.8	18696.6	4
_SSS[Phospho (STY)]LSPFMWK_.2	12512.6	14007.9	19462.3	7190.18	7157.27	7223.08	1519.25	1549.55	1861.08	4
_DFDPLNS[Phospho (STY)]PK_.2	14330.3	13062	5078.05	6752.19	6870.53	7027.3	2046.95	1991.21	2102.7	4
_DLLNLSGFS[Phospho (STY)]PAK_.2	48465.8	53053.1	60662.9	27072.1	23653.6	28732	5680.69	7241.78	6966.26	4
_VIHDNFGIVEGLMSTVHATTAT[Phospho (STY)]QK_.3	19304.6	92426.3	107768	29727	26821.2	32632.7	5489.44	4737.46	6241.42	4
_AENKEDAAPSS[Phospho (STY)]PPHS[Phospho (STY)]PPAKK_.3	86550.3	17601.9	23864	30134.1	28808.6	31459.5	17589.1	15665.7	16398.8	4
_SPPGFAFVEFEDS[Phospho (STY)]RDAR_.2	51254.2	54664.2	68309.1	60428	33499.4	42338	26747.2	11754	41740.4	4
_SDYFKPDLS[Phospho (STY)]PR_.2	177596	173888	213174	116538	121457	120434	23720.7	28830.6	26275.7	4
_S[Phospho (STY)]PPASGPKDPILLPK_.2	97803.2	81759.9	89921.1	63846.7	69275.1	65027.5	33540	33731.3	44895.9	4
_AIAPLAAYLS[Phospho (STY)]PQR_.2	591702	646850	790466	385071	336023	430202	38705.6	37886.3	36993.1	4
_LVEIPQLLT[Phospho (STY)]PLTGR_.2	64621.3	42661.1	52997.9	42029.5	37125.7	23977.7	15770.9	10795.2	11538.3	4
_IGT[Phospho (STY)]PLHTLDSVQR_.2	10965.8	10308.6	9695.89	11786.5	6206.41	7462.55	5166.41	5128.4	5464.28	4
_VGS[Phospho (STY)]VADTVDVDSIK_.2	55609.5	59654.9	61555.6	32130.1	36295.4	32103.5	23493.4	25085.5	24027.6	4
_RPS[Phospho (STY)]PPMPPR_.3	82962.5	23382.3	287047	165308	16371.2	82352.3	161318	66999.2	19114.1	4
_LEFRGS[Phospho (STY)]EDEVQR_.2	300052	278099	360679	171528	262270	280914	77732.5	174518	136142	4
_KQES[Phospho (STY)]EDEEEEEDEKASTDGK_.3	1172147	42087.9	100416	75036.9	28590.1	26436.2	37295.3	22320.5	30396.6	4
_GADQLS[Phospho (STY)]PVGGGSYER_.2	30231.5	37664.2	41764.1	26683	28760.5	24409.1	15084.3	18988.4	14347.8	4
_S[Phospho (STY)]LEDIYPFSYPIK_.2	58033.1	60574	67174.8	25379.4	23737.2	23750.1	23864.1	21930.9	20440.2	4
_SNAS[Phospho (STY)]PTRPS[Phospho (STY)]PPK_.2	87371.6	180585	137509	120135	135173	108363	98227.6	132154	120025	4
_LPVS[Phospho (STY)]PTNMLPK_.2	6010.2	8623.68	8879.28	6409.05	5962.8	5959.77	4152.12	3788.73	3957.18	4
_MPASPS[Phospho (STY)]PPPSGR_.2	39837.1	50044.8	42282.9	29249.8	30203	31883.3	21328.8	21992.5	26664.8	4
_QAGGGNTGPTGGPPVGRS[Phospho (STY)]PVLDR_.3	49990.4	45601.7	33781.4	34590	29143.5	46167.4	29406.1	44581.7	34715.8	4
_QVRPENAAPS[Phospho (STY)]PGAGGR_.2	41194.3	22951.4	13885.6	20660	13499.6	14198.2	744.336	1220.3	1696.26	4
_GLS[Phospho (STY)]PTMAAFTPTSVMR_.2	1.20026e+06	1.15652e+06	1.34539e+06	579043	465139	682574	185444	193720	148300	4
_MNQGPIPGS[Phospho (STY)]PPLK_.2	65040.5	57018.7	65485.7	38916.2	48215.1	42994.6	31338.9	29472	36100.5	4
_TSSGKPYDRS[Phospho (STY)]PPSR_.2	67075.9	59648.5	14119.9	27840.9	17356.2	15687.1	9242.33	25477.9	17354.1	4
_RSS[Phospho (STY)]VEEEIPLR_.2	78303.6	68480.2	88127	57210.9	58978.4	62031.8	46208.2	47630.1	50066	4
_YFFEGS[Phospho (STY)]PVK_.2	87661.4	105751	101595	62976.9	58188	64479.6	37710.1	40790.6	29911.5	4
_ARPAS[Phospho (STY)]PMEELEDDPPFEMGYVSPTENR_.3	173416	150146	184184	104405	109348	127712	93065.7	101467	95820.8	4
_RTDS[Phospho (STY)]QEDSSGTGTM[Oxidation (M)]DLSK_.2	14917.2	8931.51	11924.4	3650.05	1983.67	1605.19	1690.35	2386.12	994.581	4
_RDS[Phospho (STY)]PPLSSDPQLAPPLDSGLLAALSGGGGEDGHR_.3	1.09307e+06	719898	1098189	558517	384605	310318	307071	283109	212994	4
_RDS[Phospho (STY)]PPLSSDPQLAPPLDSGLLAALSGGGGEDGHR_.4	285181	227429	133866	188160	219926	139078	107790	132881	114277	4
_VPASPES[Phospho (STY)]PPASPSMPR_.2	51004.6	46389.1	61671.8	37977.9	36088.8	39867	11048.2	19118.7	17727.5	4
_DGS[Phospho (STY)]GELKEDLIK_.2	13312.6	10322.8	11734.5	9335.58	9472.92	10644.5	5438.75	8049.74	8875.1	4
_TGLSS[Phospho (STY)]PTLPGK_.2	82835.1	84376.8	100360	43823.7	47786.9	47993.6	33074.1	33068.8	37328.7	4
_AQVST[Phospho (STY)]PPPPAPK_.2	70172.3	103134	110544	68860.8	84300.3	84328.8	35442.7	57171.8	48739.6	4
_LQQSGSGSTGS[Phospho (STY)]PPR_.2	17974.4	19418.3	16779.1	19067.7	16521.6	14461	13499.7	11144.1	19774.8	4
_M[Oxidation (M)]QPPDSPRPAPPS[Phospho (STY)]PGGPR_.3	118464	114354	189747	150207	99491.2	113122	137977	134002	84342.9	4
_VVAS[Phospho (STY)]PPAAPVAPQPQK_.2	229997	238875	272965	147801	147896	150309	73984.5	77503	70739.1	4
_GES[Phospho (STY)]LPTAVMGVPFDVR_.2	195728	291404	269281	152349	133997	107523	106118	101313	92431.9	4
_GES[Phospho (STY)]LPTAVM[Oxidation (M)]GVPFDVR_.2	27605.2	28898.5	35213.9	16567.7	11940	21925.9	8580.37	10607.2	6624.57	4
_EANHS[Phospho (STY)]PPHSPPPSQPPAK_.3	356943	85721.7	118322	139585	77414.4	91776.5	71445.1	75186.9	79114.5	4
_MAS[Phospho (STY)]PSVSTPTSSSK_.2	19303.3	26310.1	18958	12477.3	13223.3	13320.3	6376.86	6081.91	7237.65	4
_LAAEGPPTDGDAKPTAVPVAS[Phospho (STY)]PVMR_.3	66666.3	55314.8	57430.4	43954.9	40411.8	38573.5	16526.3	15113.7	18214.2	4
_SIS[Phospho (STY)]PPPAFASPSAR_.2	162513	147561	176216	118229	118995	118612	77982.2	56982.2	35982.3	4
_PLLLGS[Phospho (STY)]PEKR_.2	46936.5	41347.1	49340.3	20578.1	24454.6	25264	12982.8	8844.45	10872.8	4
_AIVS[Phospho (STY)]DEEELVPSKPSGK_.2	135750	118893	130088	88728.8	90099.9	82231.4	36066.7	34776.2	33485.7	4
_FPHPVTTPS[Phospho (STY)]PPMTR_.2	1.32193e+06	1.14429e+06	1.41503e+06	1.05343e+06	1.01477e+06	984142	618701	589107	563847	4
_AFLDGPAS[Phospho (STY)]PPTPR_.2	4474545	4018207	4274477	2.68255e+06	1955138	2.73934e+06	1.56462e+06	1447156	1.82882e+06	4
_SLSPSS[Phospho (STY)]PVR_.2	170161	327224	307856	203159	211566	221761	117396	121196	130613	4
_LESPGLS[Phospho (STY)]PDGSPLISR_.2	70062.2	104989	66457.9	44516	42762.9	50690.6	14116.8	12892.3	13595.6	4
_ENPEEEDEEREEDEDKDS[Phospho (STY)]DT[Phospho (STY)]DDEM[Oxidation (M)]PGK_.3	156201	8015.76	5604.99	26709.1	14376.6	17947.6	17567	15506.3	20566.5	4
_DAS[Phospho (STY)]PPVLNR_.2	88704.3	17691.2	12652.8	48990.4	8330.62	14869.8	37822.2	8787.45	14533.3	4
_SAS[Phospho (STY)]PPVSFK_.2	77042.8	88971	95463.7	66251.4	66565.4	65937.4	62598.6	66572.6	58624.7	4
_LLDTEGVDIPES[Phospho (STY)]PPPIPK_.2	214131	213677	265284	182658	126331	191261	143224	135107	88283.1	4
_GRAS[Phospho (STY)]PSDSEDPPLR_.2	171497	204147	152115	171849	144231	116612	123470	118212	142727	4
_S[Phospho (STY)]GPLPAATVGTPLR_.2	13962.8	14600.4	12254.5	6166.71	8169.21	10144.4	2670.6	4173.29	3887.16	4
_APLVPSLTPPS[Phospho (STY)]PK_.2	1.34e+06	1.91784e+06	1.47654e+06	1.04184e+06	890487	1.2642e+06	588214	963788	1.05794e+06	4
_LAS[Phospho (STY)]PPPQVPAK_.2	131441	146660	153290	84462.8	108065	108312	66503.6	84288.8	79569.5	4
_AAEEAEDTS[Phospho (STY)]DEEHSEDIGTR_.2	354978	149287	105316	62913.3	92277.7	90828	14534.5	50595.3	64790.4	4
_ANS[Phospho (STY)]PAAADAPAPAPAVPSAEPSAEEGSTPSKPAPR_.3	47654.4	37135.6	55081.6	27911.9	27042.3	31120.9	20198.3	23464.7	21831.5	4
_ANS[Phospho (STY)]PAAADAPAPAPAVPSAEPSAEEGSTPSKPAPR_.4	8076.57	10888.2	2364.64	8965.6	5264.18	4792.41	7795.89	5206.61	2431.65	4
_VSPAASTTTTAAS[Phospho (STY)]PILR_.2	61200.9	52998.6	61218.8	42888.6	37556.5	41175.1	10216.6	7865.91	9192.81	4
_DKYSPSS[Phospho (STY)]PTSGVK_.2	47160.5	55849.1	69171.9	34002.2	44280.3	49046.4	13403.2	15418.2	15281.1	4
_ELLDKMPS[Phospho (STY)]PR_.2	17810.7	16071.9	22775.5	2493.76	4547.87	3594.73	2274.94	1359.49	444.043	4
_EWVC[Carbamidomethyl (C)]ERDS[Phospho (STY)]PAPK_.2	33260.6	44886.7	42158.9	28027.1	34834.2	32650.6	15725.6	18365.7	21819.4	4
_HLHAQT[Phospho (STY)]PPPPSAASATAMET_.3	30201.9	22811.4	11777.4	21232.7	12625.3	13399	18611	11637.7	10650.4	4
_EPSPEPVEPPKS[Phospho (STY)]PK_.2	205262	268881	241922	183910	192328	167731	75068.7	93718.2	96845.7	4
_KQPAEEVDS[Phospho (STY)]DFEEEKQEK_.3	7263	262614	1.47332e+06	54215.7	274037	438258	217693	29215.2	50118	4
_EETMPFLPEPTS[Phospho (STY)]PPSQR_.2	394396	498290	577949	236897	199042	278593	189739	210062	193017	4
_QDFAEGAAS[Phospho (STY)]PVLDLEQK_.2	243377	325690	304554	180349	180057	206647	138087	121455	138093	4
_SINDMETHDDPRS[Phospho (STY)]DDEDLYDKLGR_.3	73526.5	47617.8	63101.4	58744.8	49918.8	36233.4	33914.4	35809.8	34862.1	4
_S[Phospho (STY)]APLLLPLR_.2	85742.4	75666	86285.7	56885	58620	61355.5	40602.5	49984.6	33821.2	4
_ILIVTQT[Phospho (STY)]PPPPAPSGLR_.2	417462	541130	468996	343575	343909	440183	155338	167557	187088	4
_YLS[Phospho (STY)]DEDITEAADPEKEK_.2	422373	427535	511810	346726	359489	349655	327610	304903	324657	4
_RLS[Phospho (STY)]QEFEQDEPLPK_.2	840822	753454	831189	582938	593302	552526	458713	433754	620561	4
_RLS[Phospho (STY)]QEFEQDEPLPK_.3	45964.2	87169.7	59595.8	45711.5	47031.2	52335.4	39422.7	42335.9	3338.47	4
_AVLVVDS[Phospho (STY)]DEEHEFSR_.3	3745.74	5553.27	6788.92	2478.35	1795.97	3160.72	1187.54	2222.14	1704.84	4
_LAGS[Phospho (STY)]PMASASPGR_.2	4758.2	7170.75	9153.37	4983.49	4350.76	4667.12	1398.17	2985.55	2813.56	4
_PVGSLVGEEALTEGEGS[Phospho (STY)]PLAPLSK_.3	27627.2	21199.1	12120.6	15728	17089.8	16408.9	12027.1	11410.2	12644	4
_LGC[Carbamidomethyl (C)]SAGIMVTAS[Phospho (STY)]HNPK_.2	146058	433199	312788	6168.15	81122.4	43645.3	2127.71	3299.32	46069.8	4
_LTMAPS[Phospho (STY)]PTPSHSK_.2	115475	147272	131141	59778.8	80498.2	68786	64213.9	65286.2	63141.6	4
_ESHGS[Phospho (STY)]PHSSISSNSSTPSSSK_.3	27319.8	20157	34482.6	30156.2	17030.7	23570.9	17839.4	14786.2	15860.3	4
_TSEVKVEDEGS[Phospho (STY)]PPAKR_.3	412694	58130	151398	123131	101938	123771	67696.3	46178.1	46980.4	4
_EAS[Phospho (STY)]PPLC[Carbamidomethyl (C)]HVELR_.2	90053.5	87962.3	102673	62493.5	67768.2	60506.6	53065.9	56214.3	56652.4	4
_GFVTTQLS[Phospho (STY)]PR_.2	2.49421e+06	2.26556e+06	2.66814e+06	1.55786e+06	1386179	1.54185e+06	878524	909450	923302	4
_AVSAKPPS[Phospho (STY)]PPVPDVK_.2	114157	99305.1	139726	62003.1	63113	64222.8	53795.6	56299.3	51291.9	4
_KAAAAALDDEES[Phospho (STY)]PR_.2	7008.04	5878.76	5718.73	3692.6	2589.83	2431.54	729.977	2192.95	1461.46	4
_VVSAPLS[Phospho (STY)]PDTLSR_.2	29875.6	27816.6	28607	11396.5	20452.5	20731.5	15267.7	14613.2	14756.1	4
_APAGAVT[Phospho (STY)]PPAPLYTPPAPK_.2	176629	203476	157793	75065.2	77228.2	73011.1	69560.1	53752.3	85368	4
_APAGAVTPPAPLY[Phospho (STY)]T[Phospho (STY)]PPAPK_.2	19070.7	41494.3	60737.4	14812.9	48228	31520.5	24697.2	20277.2	29117.3	4
_LADDS[Phospho (STY)]DDSVDVKR_.2	43497.4	7824.68	5694.07	4170.15	8397.64	7225.69	2598.43	1984.78	1371.12	4
_EDAHEDS[Phospho (STY)]PEIQRDPDVVQC[Carbamidomethyl (C)]SYR_.3	67098.8	72516	82281.7	59152.1	66619.7	62492.5	42188	62165	48367.7	4
_TDDGLQNLS[Phospho (STY)]LDLGNIR_.2	26266.6	23770.6	30577.9	21702.6	19016.7	25276.7	15303.9	15880.2	19838.1	4
_S[Phospho (STY)]AEDAILDDDIQSK_.2	41998.8	20584.2	30325.5	8681.73	11276.5	15957.3	8225.62	6773.17	7499.39	4
_QVFYLS[Phospho (STY)]PPR_.2	17730.9	22224.4	26717.9	11481.1	12584.4	12123.9	10941.7	10288	11595.4	4
_S[Phospho (STY)]PPKEAPLR_.2	8430.84	7048.95	9812.72	6950.02	7982.19	8981.79	6190.77	8717.94	8027.19	4
_VDDTSLSIS[Phospho (STY)]PSSLR_.2	196313	249874	179004	129638	129807	134260	67443.3	60108.1	89928.1	4
_IGHHS[Phospho (STY)]TSDDSSAYR_.3	188694	122704	56714.4	52346.2	55837.6	50489.4	63145.9	31401.8	53916.8	4
_HPS[Phospho (STY)]NATPAEITR_.2	156820	194173	161943	80782.2	83588.8	83431.6	67035.2	75612.9	78797.2	4
_IATGS[Phospho (STY)]FLKR_.2	72963.3	85421.8	87672.9	58931.8	49339.2	50464.4	39256.6	39100	42472.1	4
_THEEAVSGPVAPPLVES[Phospho (STY)]PEQVPR_.3	10233.5	8186.91	6767.25	5382.1	3726.89	4088.39	1782.03	995.557	209.083	4
_FGFSAS[Phospho (STY)]PPPTPVVEHGR_.2	3.61891e+06	4822786	2698908	2.35765e+06	2.33857e+06	2.36797e+06	963270	825439	1.49318e+06	4
_TPDALSEKPHLNS[Phospho (STY)]VHS[Phospho (STY)]IGEEK_.3	17889.1	24577.9	24858.2	13308.2	14245.2	14095.7	5766.1	2667.67	6026.78	4
_SAPAEPQLS[Phospho (STY)]PVDEVR_.2	37207.1	35502.8	42519.9	28787.6	28556.4	30184.8	18716	18461.8	19563	4
_MLPFLPGTSS[Phospho (STY)]NEELR_.2	205218	100232	206537	150437	135497	167512	133302	145198	140433	4
_GPPS[Phospho (STY)]PPAPVMHSPTR_.2	68141	57305.3	97474.9	34069	46841.8	50325.2	34927.3	42900.8	39369.8	4
_GYQLQERPVS[Phospho (STY)]PPPIAVAEVK_.3	16793.2	16454.8	16116.4	12002.1	12037.4	12019.7	8752.66	8034.58	6105.69	4
_GREEVLS[Phospho (STY)]ER_.2	16160.4	17985.5	18880.4	11666.2	9769.97	8258.16	3253.38	2306.99	2089.06	4
_VTPPEHPSS[Phospho (STY)]PPR_.2	346726	417774	356938	183827	217264	185471	143987	209966	176977	4
_EPAILNGAESAAAAAPVAAAAAAGDAGS[Phospho (STY)]PR_.3	66298.8	88799.7	87723.4	40396	35666.4	46211	32179.5	34825.9	34630.9	4
_MVPPDEGS[Phospho (STY)]PPQMDAATR_.2	511163	488436	509205	307345	312611	330476	117111	128065	110939	4
_[Acetyl (Protein N-term)]MEAVNVPS[Phospho (STY)]PEIQR_.2	279141	437198	309460	234904	232683	294874	239823	268055	232592	4
_LDT[Phospho (STY)]FC[Carbamidomethyl (C)]GSPPYAAPELFQGK_.2	374265	246278	414777	207822	195070	244049	196446	196063	187939	4
_HRAES[Phospho (STY)]PPR_.2	6367.64	10222.2	2513.09	3462.3	4634.26	4477	2336.15	5715.38	4025.77	4
_EGS[Phospho (STY)]PSKESTASAFSK_.2	57686.9	75015.1	63247.7	62612.6	52580.5	42280.5	23612.9	34663.3	34935.5	4
_LSIADS[Phospho (STY)]PAKK_.2	6280.45	9045.67	7505.37	4999.87	3243.18	4121.52	2478.15	2570.63	2122.18	4
_ASS[Phospho (STY)]PPTSAADLIEAQQQR_.2	1.01402e+06	835314	810234	799464	753928	657629	454896	474012	774337	4
_IDDIGS[Phospho (STY)]AEARPSLGR_.2	46147.9	45547.5	59557.6	22424.8	44181.5	40213.9	20219.6	21743.5	15861.4	4
_SFSTSVPHGDGQGPLMEPSEDS[Phospho (STY)]GILATTR_.3	17090.7	18901	18371	11739.8	10707.6	12237.6	4714.49	3699.21	2796.09	4
_AEAAS[Phospho (STY)]PLQPLIK_.2	37884	35515.7	31024.9	18715.2	20750.1	17652.1	10242.1	10374.4	14736.6	4
_M[Oxidation (M)]TNGAPLLDS[Phospho (STY)]PPALAR_.2	244523	659651	349297	298334	263941	369805	143065	145947	125597	4
_KTS[Phospho (STY)]LASLADIK_.2	24192	18910.1	20003.4	13382.2	17156	12897.8	5032.72	2868.67	8503.79	4
_DEGEDVDTFEFEVPAEAAS[Phospho (STY)]PVKPAT[Phospho (STY)]PVSGAK_.3	604978	607418	746090	346733	338574	405405	189466	171888	180677	4
_S[Phospho (STY)]LDTQTQEMLASIQK_.2	39175.4	42676.4	55301.3	26793.7	19806.3	35295.6	26802.4	28632.3	11877.8	4
_ALVES[Phospho (STY)]S[Phospho (STY)]ES[Phospho (STY)]EGEMDAGEADGAGPPAHSGELEAR_.3	227847	162928	181147	133281	187190	106486	100141	136483	94712.2	4
_S[Phospho (STY)]AGGDASVLWK_.2	24584.5	11681	19859.5	16666.5	12893	12548.5	6990.2	3254.1	10429.5	4
_SGSGEGETTVDS[Phospho (STY)]DVEEVELIR_.2	27534.5	60649.5	54761.3	33488.1	28564.5	38411.7	27275.8	24360.5	21445.3	4
_MVGGAS[Phospho (STY)]PPGR_.2	33827.4	43553	40764.9	29612.6	26996.4	29802	18015.3	21918.6	21610.5	4
_DAGSALSS[Phospho (STY)]PIR_.2	464976	543270	307176	389722	178173	164827	176166	105169	108762	4
_T[Phospho (STY)]PPPPKVPDWEDDDEDVDLGR_.3	16447.3	2324.61	15510.2	13947.6	8853.55	6134.19	10390.3	9163.18	2160.56	4
_MGAQMLLPMAGAVPAQPS[Phospho (STY)]S[Phospho (STY)]DS[Phospho (STY)]EPEGEQPPPAPR_.3	1.94032e+06	1.72425e+06	2.10524e+06	1.55062e+06	1.31593e+06	1.3472e+06	1.48022e+06	1.31888e+06	1.09853e+06	4
_EGS[Phospho (STY)]PKPMVKPR_.2	252302	369090	135515	113302	193861	200035	97780	171730	131076	4
_ELESLAIKEEDDGLLSTPSVGS[Phospho (STY)]PAKE_.3	187500	77151.6	235089	81378.2	122284	167358	78321.4	44187.7	10054	4
_PSSPPPPAILQQQFGGS[Phospho (STY)]PK_.3	17486.7	20038.2	22589.7	13450.2	11547.3	4565.62	7764.41	11779.4	6744.98	4
_SPSNPAGGPLS[Phospho (STY)]PTTVVEVK_.2	28673.5	32875.1	23052	21480.5	20078.2	22882.8	12063.3	10328.7	13797.9	4
_AC[Carbamidomethyl (C)]VSPPLSSS[Phospho (STY)]PPK_.2	603117	657653	785105	555311	640891	570816	494191	577022	511083	4
_SAPPKS[Phospho (STY)]PPPLSSSQAK_.2	129418	185630	115390	98614.5	109516	104440	52552.1	56472.2	65705.8	4
_AC[Carbamidomethyl (C)]VSPPLSSS[Phospho (STY)]PPKK_.2	65857.2	76147.7	72520.9	56471.8	82110.6	69291.2	68436.1	68420.6	68451.5	4
_RLS[Phospho (STY)]FGEITR_.2	23688.7	21019.5	14508.7	13496.1	15849.7	15354.7	11476.9	12363.1	19501.9	4
_AST[Phospho (STY)]PPKPAVLGETK_.2	272259	303203	314742	211123	237928	215437	143452	144762	141043	4
_SC[Carbamidomethyl (C)]DS[Phospho (STY)]LLS[Phospho (STY)]IAEGSYTGLGR_.2	82797.3	55517.7	73273.4	57357.7	47835.5	47309.3	31088	34244.3	42361.3	4
_LAALPPAVKPQS[Phospho (STY)]PAVK_.3	9649.32	4435.06	9098.91	6927.58	6345.56	4351.47	1467.05	3042.42	4617.78	4
_LPGEPT[Phospho (STY)]PVPR_.2	94388.2	107808	110736	59479.5	65882.2	62331.8	61507.1	55917.2	58430.6	4
_VLRS[Phospho (STY)]PVLGGK_.2	10284.4	10983	12004.2	8139.26	8451.91	7011.52	5539.26	5155.33	2634.04	4
_VISPEKS[Phospho (STY)]PPR_.2	197873	305309	347823	63981.7	164110	175909	66182.6	83956.2	93174.6	4
_GLYGVS[Phospho (STY)]PESVVQGR_.2	32323.4	47495.6	36605.7	17406.1	14522.2	20289.9	2219.81	3121.93	4024.05	4
_YGPSGRS[Phospho (STY)]PPR_.2	26942.6	27879.9	26005.2	20213.8	18426.7	16407.8	7298.12	11335.3	9036.49	4
_Y[Phospho (STY)]GPS[Phospho (STY)]GRS[Phospho (STY)]PPR_.2	45285.3	50514.3	24177.3	35284	20721.9	8364.69	10370.3	13654.7	7085.94	4
_TTDSAVPLSSTS[Phospho (STY)]PK_.2	444420	443898	536902	165564	286150	225857	179109	193300	207932	4
_S[Phospho (STY)]LQQASAFPSLLVPK_.2	78415.4	68582	85372.6	55549.5	51145.1	62644.8	14934.6	15254.3	17461.7	4
_SPGS[Phospho (STY)]PPVEC[Carbamidomethyl (C)]ATALR_.2	44229.1	40286	61207.9	31803.7	35414.6	37941.7	28433.8	32975	33514.8	4
_SAS[Phospho (STY)]VEDLLR_.2	80955.3	118009	115985	59101.3	67300.6	75499.8	47559.4	59284.5	42195.6	4
_KDAGLVVS[Phospho (STY)]PK_.2	133877	153159	157293	121859	136218	132562	109671	124065	124257	4
_AKYDFDGS[Phospho (STY)]DSDDLPFR_.2	120130	128649	111612	94850.2	46069.9	112492	76433	76919.9	86633.1	4
_ADGRES[Phospho (STY)]PPASFSQLGIPTSPPGLR_.3	246776	216827	194190	217383	180122	188425	170893	159418	181143	4
_S[Phospho (STY)]VEIGPAAGSTATGR_.2	162899	190808	193853	163403	180252	170952	171569	166554	151061	4
_ARS[Phospho (STY)]PPPTVK_.2	14163.8	22746	17682.3	8201.93	18375.5	16607.5	9074.97	14401	17681.6	4
_LREEEAEKS[Phospho (STY)]PESPSR_.3	840304	98772.6	140754	207448	95977.5	82963.2	108742	80390.1	79728.2	4
_LREEEAEKS[Phospho (STY)]PESPSR_.2	224513	120763	25954.8	59516.1	16380.3	37948.2	30395.9	35756.5	25035.4	4
_LEAGPPLVS[Phospho (STY)]PR_.2	32413.3	30984.9	38851.9	22721.1	20476.3	21442.8	6127.42	7751.76	8656.91	4
_GGSTSS[Phospho (STY)]PPLSPR_.2	215560	304461	273654	183221	248809	149382	120641	111304	129979	4
_QPS[Phospho (STY)]FTTEFVR_.2	136301	165530	113996	89683.9	96614	104615	78453.8	85346.2	113390	4
_GADVKPAPVAS[Phospho (STY)]PPK_.2	428757	534699	513541	263561	307186	293149	154239	187589	185321	4
_RPMVAAAQAPPS[Phospho (STY)]PQVSPK_.3	41648	43932.5	29709.7	37216.4	30105.5	24115.2	27350.4	22566.4	20176	4
_ISGAGPPS[Phospho (STY)]PPSVMR_.2	92058.7	101694	116401	72022.8	71884.6	66987.5	27211.8	39188.7	35722.3	4
_QATGLAFTYS[Phospho (STY)]PTR_.2	180620	170369	175494	73193.5	190900	192371	116272	65385	173636	4
_RSPS[Phospho (STY)]EEGSAELSR_.2	247692	191583	188424	193624	170170	183349	128799	184469	163509	4
_LAEGGKVS[Phospho (STY)]PHGGK_.2	41625.8	70953	12298.6	5199.69	31047.7	56394.3	18042.9	13873.1	21620.8	4
_EARPVS[Phospho (STY)]GAAELAGK_.2	11682.3	13685.1	16151.6	5333.24	3635.23	5141.24	4433.62	2663.7	3548.66	4
_S[Phospho (STY)]PPAAGSHAKPGDAHPK_.3	15464.2	14761.4	16167.1	10728.2	13919	5094.69	2675.46	3915.57	3342.38	4
_ELS[Phospho (STY)]PGSLEER_.2	25799.4	24555.7	31620.2	13311.2	16785.9	13946.7	2209.27	2908.01	4128.79	4
_S[Phospho (STY)]PSLLDLLPAR_.2	279846	192161	246018	156787	150539	121690	57621.3	47365.6	51833.6	4
_ALS[Phospho (STY)]DDC[Carbamidomethyl (C)]AIDDLLEGR_.2	40728.4	41643.2	51644.9	22240.3	28552.5	31580	6702.05	7103.98	6997.43	4
_EVKT[Phospho (STY)]PEAAPEVVDSPTAESPR_.3	19228.7	20761.1	8702.14	16739.2	10260.6	10002.5	5887.93	4210.91	4164.47	4
_LRGS[Phospho (STY)]GDLLAAPHDGDDLAAR_.3	8140.53	11513.8	10795.1	4574.79	9128.37	14080.9	10239.5	8259.39	8229.02	4
_AC[Carbamidomethyl (C)]PEGEIS[Phospho (STY)]PPR_.2	54438.9	67178.1	58791.6	35782.3	34626	32958.2	17665.4	18505.3	32301.3	4
_LGGGGGS[Phospho (STY)]PGSQGAAGR_.2	27594.7	13927.8	9053.19	10584.1	8740.23	5845.59	7276.49	2721.58	5281.29	4
_LPAPPPYQQERVS[Phospho (STY)]PVPSSLK_.3	33054.9	26290.2	33909.9	24367.2	21920.9	28635.1	28231	28681.7	14238.7	4
_AALADS[Phospho (STY)]DDEDDESGDGSSLLK_.2	86230.1	72957.5	127582	77332.7	67565.8	77956	55268.8	69609.1	50436.8	4
_GVLS[Phospho (STY)]DDEDGGDGSGGLSLPR_.2	212454	324184	285638	101526	165742	211206	114722	112852	125748	4
_AAS[Phospho (STY)]PPVPVIMDVR_.2	318930	350951	422288	131438	126881	211084	132100	134338	125921	4
_AAS[Phospho (STY)]PPVPVIM[Oxidation (M)]DVR_.2	28931.3	28605.6	28697.4	4796.55	6140.44	4550.96	1729.16	909.45	928.382	4
_SGGFPAVAS[Phospho (STY)]PVR_.2	235581	221947	262798	137693	121507	124626	82765.5	80619.6	81634.2	4
_STQTDPWLERS[Phospho (STY)]PR_.2	1.28672e+06	1.3224e+06	2.06501e+06	861176	1.12713e+06	1.12671e+06	596715	732555	684995	4
_TTVVLDRS[Phospho (STY)]PVR_.2	36967.2	42577.1	42884.9	23146.4	19868.9	28223.2	12896.5	14987.8	13267.3	4
_GAS[Phospho (STY)]PGGLASTDIPSDAK_.2	309855	300151	405519	169826	171939	173988	126018	129811	124489	4
_RPMS[Phospho (STY)]LDDSTLEAK_.2	249703	247607	335192	173969	192336	198540	140850	136077	152472	4
_RPM[Oxidation (M)]S[Phospho (STY)]LDDSTLEAK_.2	18365.5	17798	19667.1	15193.3	14593.8	17850.2	10055.7	10750.5	9360.89	4
_EPS[Phospho (STY)]PTELAYTVK_.2	78404.5	70100.4	78089.4	44116	36580.6	51651.5	36547.4	33555.3	44802.1	4
_LAES[Phospho (STY)]DDEFEEVAGEPPPVLK_.2	84855.5	81242.8	103394	47230.4	43610.5	67705	28976.1	24349.2	11524.7	4
_ESYS[Phospho (STY)]PVHR_.2	21535.8	24598.9	18472.8	3851.05	22637.3	24425.2	15176.7	17367.8	16329.5	4
_GLSAPTS[Phospho (STY)]PIIPSR_.2	280760	239891	244024	216236	219941	205621	183289	187590	258131	4
_DASLS[Phospho (STY)]PEPVVGSQSWLQK_.2	79886.5	107151	100749	68100.6	67504.9	85311.3	46154.3	44227.4	46195.3	4
_ESESDMVDGRYS[Phospho (STY)]PPTVLTSGR_.3	605877	638010	670143	322376	321849	322112	275918	179636	83353.2	4
_ESESDM[Oxidation (M)]VDGRYS[Phospho (STY)]PPTVLTSGR_.3	64408.9	83363.8	102319	41903.6	47063.6	51331.8	25919.4	25849.7	25884.5	4
_VEVDVS[Phospho (STY)]PPK_.2	90766	121429	108333	56858	51847.2	35653.2	44859.9	46335.2	47126	4
_SLNTS[Phospho (STY)]PMLQR_.2	76548.8	82131.4	99787.1	39489.6	83092.3	79204.1	49149.9	61288.1	58206.6	4
_AAS[Phospho (STY)]DEALASVHR_.2	540826	631735	668796	438612	477073	464969	321932	391349	405570	4
_EAAKES[Phospho (STY)]PPEAT[Phospho (STY)]PPAR_.2	83137.3	12557.4	15027.2	5402.51	10790.6	14837.3	8058.42	5324.36	7613.58	4
_S[Phospho (STY)]ADGSVFAGR_.2	46705.5	11206.8	14065.6	31806.5	10249.5	8965.42	11893.1	382.452	9962.26	4
_GNAVS[Phospho (STY)]PQKPK_.2	104615	20009.9	15688.1	14596.1	17335.2	5425.25	1720.63	2887.01	539.595	4
_DEGVPGPLNIEGGLGMVPES[Phospho (STY)]PPR_.2	1400186	1.1757e+06	1.58585e+06	853668	685203	873145	236884	244410	282063	4
_DEGVPGPLNIEGGLGMVPES[Phospho (STY)]PPR_.3	751417	667962	390745	405509	376713	410061	143157	166180	195888	4
_LGMLS[Phospho (STY)]PDGMC[Carbamidomethyl (C)]K_.2	14594.1	11915.7	15091	5470.36	6230.8	2954.29	1576.13	3802.48	3627.91	4
_TPEDS[Phospho (STY)]PGVPPSANAHELFR_.3	324282	369338	320195	244357	176768	265410	178070	150681	99203	4
_AINNY[Phospho (STY)]PKPPNLEPVAASELAR_.3	52778.8	30051.7	49312	47367	47382.5	32391	38140.5	45613.4	41486.4	4
_VPAS[Phospho (STY)]PPPDSPLGALEQHR_.3	138756	81396.6	193117	73069.7	79982.3	50446.9	39806.1	43592.7	34262.4	4
_GTGAGPPSPGDRPC[Carbamidomethyl (C)]S[Phospho (STY)]PR_.2	17110.7	14590.9	13080.6	8627.87	10913.8	8723.45	2687.73	4665.72	2750.87	4
_SPPVPVPVPS[Phospho (STY)]PPR_.2	999689	1.39771e+06	936541	586882	584566	743332	482622	507757	732471	4
_KLPES[Phospho (STY)]PTSDC[Carbamidomethyl (C)]R_.2	19593.1	23057.6	23845.3	15788.1	16633.5	15871.2	1832.13	5776.26	3575.86	4
_KGS[Phospho (STY)]HSGEEEDQAPEAGQER_.3	30801.3	33882.4	27720.3	14761.8	9346.36	12054.1	13499.2	7081.3	8274.2	4
_NVFGGFTFSS[Phospho (STY)]PPK_.2	231036	249811	318248	191747	179673	222410	130386	134993	147213	4
_SLVDS[Phospho (STY)]PHR_.2	16864.7	16532.1	17197.4	11952.3	10719	13185.6	6084.04	6509.03	5659.04	4
_KEESTPAS[Phospho (STY)]PPKEAASQQTQDAK_.3	36801.3	8772.1	11388.6	11551.8	6882.59	5688.75	3216.08	3955.63	2708.59	4
_SSSAPPGALPAS[Phospho (STY)]PAR_.2	128055	144806	137353	80322.9	101702	100695	11919.1	13438.9	14958.7	4
_EGSLT[Phospho (STY)]PTGGGTLER_.2	34866.6	51920.7	50999.5	34953.7	30614.1	26274.4	20468.7	18196.7	19556.1	4
_S[Phospho (STY)]LEALDASADELQR_.2	213946	306703	209467	174688	164860	186347	90730	85082.5	149481	4
_VPS[Phospho (STY)]C[Carbamidomethyl (C)]KPVGSFGVK_.2	56390.4	61103.7	79551.4	50883.4	54652.9	54358.2	35953.4	49661.2	42807.3	4
_LGAPSSGEAVSEQPAAAGS[Phospho (STY)]PPC[Carbamidomethyl (C)]AALPLMR_.3	63450.1	65998.6	68547.1	34268.2	27896.3	40550.2	25007.8	27658.7	23933.4	4
_KEPS[Phospho (STY)]PPTDVVTLR_.2	72103	64915	80676.1	48206.3	52676.3	51109.8	37254.7	39231.4	38846	4
_S[Phospho (STY)]VDYLSLR_.2	32776.2	26202.8	46803.1	29688.5	26560.5	25210.5	25981.8	25487.9	25734.9	4
_ADAPS[Phospho (STY)]PSLDLSSPGEDGLSR_.2	381922	351532	344120	277030	259716	294345	147217	118329	176106	4
_PVITEVS[Phospho (STY)]DDDAALRPGPK_.3	13615.8	20481	13893.9	14575.3	15205.4	11700.2	10695.9	9521.89	13613.7	4
_AAT[Phospho (STY)]PPRPVPTK_.2	19587.5	31617.7	23315.9	13381	12870.8	13027.9	1641.45	4668.38	3723.11	4
_GFAGS[Phospho (STY)]EAS[Phospho (STY)]QGPSPK_.2	7999696	1645497	1.16795e+06	563581	1.16985e+06	1.14251e+06	600002	301909	702412	4
_GSDGVETAIGGGS[Phospho (STY)]DIPEAK_.2	1.22991e+06	1.19962e+06	1220900	828064	719202	721477	653414	669586	646163	4
_AGSAVS[Phospho (STY)]ETSFSVSGSR_.2	54726.6	51116.9	76587.5	33310.2	36069.8	34690	4758.68	9364.49	8087.17	4
_RPEEEEPLPPPPPS[Phospho (STY)]PPQER_.2	153227	123291	136458	145387	151268	39059.5	55857.9	108729	41928.7	4
_RS[Phospho (STY)]PS[Phospho (STY)]PPHGGAGEGMEDPTK_.3	65271	53184.3	41097.5	40614.2	22167.9	33942	38760.5	30932.3	9759.6	4
_RRS[Phospho (STY)]PS[Phospho (STY)]PPHGGAGEGM[Oxidation (M)]EDPTK_.3	103274	22492	13403.2	47334.5	24710.6	21244.1	15886.7	20861.9	16112.7	4
_AISTLTTPGAS[Phospho (STY)]PVK_.2	73367	75040.1	98732.3	39456.1	38573.3	39963.9	5591.93	4934.62	5745.25	4
_AISTLTTPGAS[Phospho (STY)]PVKR_.2	404194	379186	466976	224341	256216	250700	37704.2	41602.6	34834.1	4
_VDVEKLS[Phospho (STY)]PFIR_.2	71772	91626.1	87165.8	36512.4	31578.2	48353.8	35300.2	35264.1	39322.1	4
_TVSASPVS[Phospho (STY)]PIK_.2	38909.8	45154.6	46267	16126.3	16685.6	16479.8	4899.71	5687.56	5437.65	4
_[Acetyl (Protein N-term)]S[Phospho (STY)]EGGGLPTGPLPGVSYPK_.2	875245	969666	1.24356e+06	609292	525168	741774	246471	243318	218064	4
_[Acetyl (Protein N-term)]TT[Phospho (STY)]PVDDEGFVLR_.2	132482	198515	183673	82996.5	85342.4	112101	86873.3	88630.4	97033.1	4
_SFFDNIS[Phospho (STY)]C[Carbamidomethyl (C)]EAIER_.2	142058	171339	168412	77107.4	80715.8	99295.5	41902.1	46809.5	50745.3	4
_DLS[Phospho (STY)]PEPNTLQR_.2	55437.7	50293.5	45149.2	29609.5	28926.9	15934.8	2020.5	3295.59	4570.67	4
_TDVSSELPAS[Phospho (STY)]PSDVR_.2	1.68252e+06	1.63218e+06	1.82506e+06	1.29851e+06	1.28057e+06	1.2104e+06	903867	852952	853785	4
_T[Phospho (STY)]LMMEQR_.2	12137.4	13203	12153.8	22399.3	13399.3	15368.1	31146	23608.4	22828.5	5
_RS[Phospho (STY)]PPPASGYSWGAGYGSSDR_.3	2.0946e+06	3.23039e+06	1.3726e+06	2.47187e+06	2.32157e+06	2.46794e+06	2.12959e+06	2.49182e+06	3.0094e+06	5
_S[Phospho (STY)]MPNVNWHLSTDPPK_.2	241651	330524	224719	533931	475651	635301	441602	525982	632223	5
_S[Phospho (STY)]PQFHRPPDGNR_.3	15164.5	2286.95	6134.46	16325	12783.7	15662.5	62140.5	48110.6	48403.7	5
_LLVLPKPPT[Phospho (STY)]PPKPPT[Phospho (STY)]PR_.3	8386.41	4349.88	5785.44	18227.1	21951.5	10047.3	18496.6	19448.7	19974.7	5
_SKLEDS[Phospho (STY)]DS[Phospho (STY)]DS[Phospho (STY)]GPEDRNPPAK_.2	353067	427770	278374	274059	448040	424611	461006	717190	973373	5
_SKLEDSDS[Phospho (STY)]DS[Phospho (STY)]GPEDRNPPAK_.2	89086	101853	76319.2	61866.3	182008	174988	128542	195380	214059	5
_S[Phospho (STY)]LELPSVPNTVPSLDGTRPSK_.3	42267.7	31532.9	16846.8	38220.5	53808.9	28302.5	43880.4	37346.7	50414.1	5
_GLRT[Phospho (STY)]PS[Phospho (STY)]FLK_.2	7513.49	3520.57	4965.34	15945.5	10716.3	17434	41451.9	32034.2	70045.2	5
_GLRT[Phospho (STY)]PS[Phospho (STY)]FLKK_.2	2849.6	1.83466	2176.35	12981.7	16718	14890.6	45738.4	18233.6	45595.3	5
_[Acetyl (Protein N-term)]SENNPDS[Phospho (STY)]EMEEPTAQETK_.2	1.72369e+06	702124	715600	671001	1.2945e+06	1.28807e+06	1.0167e+06	1.27622e+06	1532675	5
_RLS[Phospho (STY)]SLEAAAK_.2	281214	299232	252473	351437	372099	361995	753134	735015	748470	5
_RLS[Phospho (STY)]S[Phospho (STY)]LEAAAK_.2	32025.9	29806.9	31528.3	38703.2	40627.2	41581.6	84822.2	97417.3	101724	5
_ALEPLEES[Phospho (STY)]S[Phospho (STY)]EEEEEDPSTSDGTTHEK_.3	131027	160545	110042	197974	151859	145753	584663	534173	371462	5
_LEQPPS[Phospho (STY)]APPS[Phospho (STY)]PR_.2	1907045	1.81816e+06	1.17403e+06	3.06439e+06	1.76427e+06	1898631	3642113	1.95896e+06	2506295	5
_SFHQDQKPPES[Phospho (STY)]PKPER_.3	575305	244370	240431	427710	407369	400254	318993	458072	483746	5
_AT[Phospho (STY)]S[Phospho (STY)]NVFAM[Oxidation (M)]FTQHQVQEFK_.3	5844.52	4248.11	5046.31	7332.79	8711.18	3520.89	14213.4	15800.5	16454.4	5
_WVDEDDS[Phospho (STY)]GDELGAGGGDFEEMMR_.3	50866.6	123573	41588.1	78463.4	104388	73502.8	186864	173480	192634	5
_VGT[Phospho (STY)]PDS[Phospho (STY)]ISS[Phospho (STY)]LDSAAATQQK_.2	1.09043e+06	1.27646e+06	1382212	2.69309e+06	2073584	2.11937e+06	2.88014e+06	1.92225e+06	1.93972e+06	5
_EPS[Phospho (STY)]DDGLGDGEAPNKRPR_.2	96405.3	170911	74158.7	131183	141965	112644	66455.1	183373	265733	5
[truncated: 612 more rows]

## Sheet: Malpighian
peptides	26℃_1	26℃_2	26℃_3	36℃_1	36℃_2	36℃_3	45℃_1	45℃_2	45℃_3	cluster
[truncated: 2,252 more rows]
