# Supplementary material for: Deciphering the phosphorylation-based regulatory strategies of Haemaphysalis longicornis in heat stress
Source: Parasit Vectors. 2025 Sep 24;18:390. doi: 10.1186/s13071-025-07025-1 (PMC12461959; doi:10.1186/s13071-025-07025-1)
Supplement: Supplementary file 9 — Additional file9. Table S4 The results of enriched phosphorylation motifs. [file 13071_2025_7025_MOESM9_ESM.xlsx]

## Sheet: Salivary_Up
Table S6. The results of enriched phosphorylation motifs.
motif	score	fg.matches	fg.size	bg.matches	bg.size	fold.increase	Enrich.seq	Enrich.pro
.....P.[ST]P......	316.901	39	309	5358	850139	20.026	EQTHPPPSPSASPPP;LEPHPPKSPQFHRPP;QPPSAPPSPREPGRE;QDQKPPESPKPERKV;ESTKVPLTPGAVINV;GQAAAPKSPE_____;GLPVKPMTPRVVTLW;DGEENPVSPQAQATR;VSPGRPASPRLVLRH;TDTDTPSSPGKDDRA;PPPPAPVSPRPSTPH;PSIPMPGSPSRNNAP;NQGPIPGSPPLKNLF;AFGHQPPSPQKGLSF;LKMQPPDSPRPAPPS;SPRPAPPSPGGPRRN;TSEDRPVSPGASAKS;VRYRPPSSPRSYEME;EGVDIPESPPPIPKE;LSSSGPKSPKSPRVS;PSLAYPQSPRTRIRT;SSAAPPSSPAEKTEP;EVSPDPHSPALPKDD;MASPRPKSPKPVTPQ;PKINHPLSPRVCFRH…	m.10060 type:complete c32962.graph_c1:276-2411(+) NR_ID: XP_015911206.1 E-value: 6.0e-285 Identity: 1668/2184(76) Score: 2557 Annotation: actin-binding LIM protein 1-like isoform X3 ;m.11790 type:5prime_partial c34582.graph_c0:2230-725(-) NR_ID: XP_013776550.1 E-value: 5.9e-37 Identity: 909/1293(70) Score: 417 Annotation: coiled-coil domain-containing protein 6-like ;m.11800 type:complete c34590.…
....R..[ST]P......	315.021	24	270	3423	844781	21.9374	SNSLRKESPPMMHRD;RQQERKRSPVTEDHE;RKSPRSPSPHSPSPV;FATRRSQSPITLRPS;KARSRSRTPVKGRSA;KRRSRSRTPVKRRSR;RSRSRSRTPVKVDRD;EEDERKLSPPKNPKS;QQPARRASPVPPPTS;PPPSRGMSPPYVRPP;VVRGRSKSPPVFRHL;TSPGRLASPPPQVPA;KFRPRSVSPSPPHPR;ASAGRAMSPGLAGAP;REKFRGRSPDIDHDL;VKRSRSKSPFGSWRK;LRSERYPSPPPGSAR;TPGKRKRTPSPQPIR;NAQTRALSPNTPPQR;RSPPRTGTPSPPGGL;DAPPRRPSPEGSAEE;HPVARRVSPDGHTIS;SVLQRRRSPSPPHGG;LQRRRSPSPPHGGAG	m.12417 type:3prime_partial c35074.graph_c0:94-1008(+) NR_ID: XP_023218955.1 E-value: 2.2e-42 Identity: 381/612(62) Score: 462 Annotation: serine/threonine-protein kinase PAK 4-like ;m.17026 type:5prime_partial c37905.graph_c0:4349-2466(-) NR_ID: XP_002435790.1 E-value: 1.1e-27 Identity: 795/1641(48) Score: 338 Annotation: hypothetical protein IscW_ISCW019191 ;m.18217 type:5prime_partial c38498.g…
.......[ST]P......	307.653	74	246	46367	841358	5.45844	GFRYASYSPHLRRSM;KKKKGLRTPSFLKKK;VGSDPLLSPTLERRA;SSRGKASSPEVITEE;AFDGLEQSPFGFGRG;LECDKSASPDLEVSG;ENVEQKASPEALPRS;STPTAAKSPTSAASR;RPVIESASPEVVWKR;GGWKDHFSPQQLRRM;RPTRDRASPIKAPSN;RGLPARDSPQPQQQQ;VEMKNVDSPAAAGSG;TVPRLGATPPLSPID;FPGLGGDSPLKGRND;KKPFVLQSPPAASSA;VTRRFISSPAPLADT;MASDMVKSPPLEPPP;PRRGGGRSPSRSPRR;GGRSPSRSPRRYAPA;IFERVTGSPQPVPGS;SRDRGNKSPSATTQS;GGPSGRQSPFQHGGA;KRPAPQESPGGGSAT;AAREANHSPPHSPPP…	m.10060 type:complete c32962.graph_c1:276-2411(+) NR_ID: XP_015911206.1 E-value: 6.0e-285 Identity: 1668/2184(76) Score: 2557 Annotation: actin-binding LIM protein 1-like isoform X3 ;m.11358 type:complete c34223.graph_c0:3748-1406(-) NR_ID: XP_002433336.1 E-value: 4.3e-260 Identity: 1560/1995(78) Score: 2343 Annotation: protein hu-li tai shao, putative ;m.12966 type:complete c35491.graph_c0:270-2…
....RR.[ST].......	314.506	21	172	4398	794991	22.0698	DDRVRRSSVGSGSGR;AAAARRLSSLEAAAK;VLGRRRYSFSNESMT;NSSQRRSSAASLNEA;ANFQRRESIDDTFHL;QVPGRRLSGDLGIVS;FRMRRRPSDVGLPVY;LIEYRRQSLLTKDGP;PGRVRRKSGIPTPVG;SQRQRRDSASLLLPP;SVDGRRQSWPLERTR;KKRPRRESFTDEPAL;MTLQRRLSGMERDLA;SRKRRRLSSEPREIE;PRKRRRRSSLALQRT;RKRRRRSSLALQRTD;ETIARRLSFGEITRN;LSPIRRRSKGQQDAA;TPILRRQSGLEGKED;SKFTRRKSVFAEHYD;SSIKRRSSSVVEPLP	m.10476 type:complete c33407.graph_c0:145-1803(+) NR_ID: XP_002399587.1 E-value: 9.3e-76 Identity: 843/1248(67) Score: 752 Annotation: RNA-binding protein musashi, putative ;m.11370 type:3prime_partial c34225.graph_c0:335-3(-) NR_ID: XP_002408128.1 E-value: 9.5e-04 Identity: 81/84(96) Score: 125 Annotation: conserved hypothetical protein ;m.12766 type:5prime_partial c35341.graph_c0:968-312(-) NR_…
....R..[ST].......	307.653	46	151	45969	790593	5.23925	GARGRIKSLNDNFIQ;KKGLRTPSFLKKKKH;AAARRLSSLEAAAKE;GSGKREPSDDGLGDG;RSLSRSDSYTQEDRI;MLNRRAFSDVLPETP;PTYQRIASINMGPAR;SEPVRKFSKSEQVPH;ARLRRANSLVQDVES;SQLKRAVSVDLTDFV;AAKARSRSRTPVKGR;SAKRRSRSRTPVKRR;RKRSRSRSRSRTPVK;RSRSRSRSRTPVKVD;SHKKRKMSAPDDAAA;EAVNRPESEDDVDSK;RGGGRSPSRSPRRYA;KREPRSGSLEGATVP;FGRSRVGSVADTVDV;RPSYRKRSDPNIPRS;KKHKRLDSELGAHEP;AGGHRELSDDEETFH;QSRVRAYSVGSQVAP;IKPVRAYSIGSRQQV;AQVVRGRSKSPPVFR…	m.10147 type:complete c33052.graph_c0:2299-962(-) NR_ID: XP_002404561.1 E-value: 2.5e-196 Identity: 1116/1308(85) Score: 1791 Annotation: phosphatidylinositol 4-kinase type-II, putative ;m.11358 type:complete c34223.graph_c0:3748-1406(-) NR_ID: XP_002433336.1 E-value: 4.3e-260 Identity: 1560/1995(78) Score: 2343 Annotation: protein hu-li tai shao, putative ;m.11370 type:3prime_partial c34225.grap…
.......[ST]..E....	12.9434	32	105	48471	744624	4.68183	LEDSDSDSGPEDRNP;ALEPLEESSEEEEED;LEPLEESSEEEEEDP;LQNAEEESEGED___;QKEHAVDSDDEKLPE;AATATADSDDEADRE;KSLPAFDSEDEDNAK;HQFLWDESDDEEPPT;DDLDDVESAEEDVEE;GDDGAEESSEEEEER;DDGAEESSEEEEERK;KGRRKQESEDEEEEE;KEREKEVSDDEEEEE;KWKTIEVSDDEDETH;EKEPENESANEKKTS;PPKKEAVSSDEFEED;DGEAGEDSDDEEIDQ;EPEDIDLSDVELEPE;PADAAALSDGESDSR;RSAAALDSAEEVRQV;RPSEEEGSEEETLKV;VLQEEFGSDVEDSPE;PKPRKKESVPEIAVQ;RKKQHAGSDGEERPR;EDDDEDDSEEEDEYM…	m.10671 type:complete c33617.graph_c0:493-834(+) NR_ID: XP_002407712.1 E-value: 5.8e-25 Identity: 222/342(64) Score: 308 Annotation: single-stranded DNA binding protein P9, putative ;m.11594 type:complete c34419.graph_c0:2746-134(-) NR_ID: XP_002413924.1 E-value: 5.8e-133 Identity: 996/1581(62) Score: 1247 Annotation: hypothetical protein IscW_ISCW022269 ;m.18151 type:complete c38468.graph_c0:202…
.......[ST]..D....	8.38243	20	73	40035	696153	4.764	QRAIVGASLNDIMAR;YEAKHMGSKEDIASK;QITHHHDTDDDDEEA;KAVADEHSISDVDSL;APDEDDDSDLDYFDK;NKFQTLGSDDDAEDS;DAEDSEGSEKDGKSR;DKSTQNTSIEDLQKT;DDKDSIGSASDLQAR;VRDEELDSDDDLEPF;DEEMAPESEEDDNLA;EIKGEVLSDDDVPLS;TYRIGHHSTSDDSSA;KKKKKPFSLEDIDAA;PTLRGALSLSDFPTA;FVLKKKVSDEDGEDA;QHSDGYMSEPDFSRD;AKYDFDGSDSDDLPF;KNLLDTDSEADVVEK;QTLDDADSDDDIWDD	m.1522 type:5prime_partial c17843.graph_c0:3-500(+) NR_ID: ADO33191.1 E-value: 1.0e-54 Identity: 462/462(100) Score: 566 Annotation: ribosomal protein L24 ;m.16373 type:complete c37564.graph_c0:138-488(+) NR_ID: XP_002415521.1 E-value: 1.9e-31 Identity: 306/348(87) Score: 364 Annotation: vacuolar H+-ATPase V1 sector, subunit G, putative ;m.16617 type:complete c37693.graph_c0:2155-422(-) NR_ID: XP…

## Sheet: Salivary_Down
motif	score	fg.matches	fg.size	bg.matches	bg.size	fold.increase	Enrich.seq	Enrich.pro
.......[ST]PP.....	615.305	59	357	5070	850139	27.7119	YALYSRRSPPPASGY;PPPSPSASPPPQQPD;HPPFVVATPPDAFVA;RNSPVARTPPKNLPV;KALDVEASPPPSPQG;AALSDGPSPPAPPPP;KVVREPPSPPPPPPP;KKPFVLQSPPAASSA;KEDAAPSSPPHSPPA;APSSPPHSPPAKKKK;RRKPYNPSPPPVTTP;PPVTTPASPPRKSRR;SGKPYDRSPPSRRGD;SLGSSLQSPPASPTK;DDDSPPLTPPMTLLK;RPRGDENSPPRPPRG;AAREANHSPPHSPPP;ANHSPPHSPPPSQPP;PRSTKTPSPPVKGSP;DASPRSISPPPAFAS;PHPVTTPSPPMTRSR;AFLDGPASPPTPRRS;RGRALSVTPPPGKPS;GALLRNPSPPPLGNK;VVKQEPLSPPPQPPA…	m.10008 type:complete c32912.graph_c0:413-1072(+) NR_ID: DAA34558.1 E-value: 2.0e-106 Identity: 621/657(94) Score: 1013 Annotation: TPA_exp: RNA-binding protein LARK ;m.10060 type:complete c32962.graph_c1:276-2411(+) NR_ID: XP_015911206.1 E-value: 6.0e-285 Identity: 1668/2184(76) Score: 2557 Annotation: actin-binding LIM protein 1-like isoform X3 ;m.10999 type:internal c33892.graph_c0:1-2358(+) N…
....R..[ST]P......	322.403	36	298	3409	845069	29.9469	TSVDRPASPESPKAE;SPRYRSRSPLGAQSG;NPEERSPSPEPIYNS;FATRRSQSPITLRPS;SPSRRVFSPSPRRAS;SPPPRRRSPSPRRYS;PEPERRRSPSPRRGV;RRSGRNRSPESNLST;RILLRTPSPLPPKSS;RSRSRSRSPGFSPRR;LGPPRGPSPQGRSER;YYRSRSRSPADYDRE;PPSPRPPSPARLGGG;VNMPRDRSPLHRDFD;VPNGRSLSPSSPVRY;GSYNRPLTPEPDEDS;YSRLRSISPSSGQEF;RTSSREPSPEPVEPP;PSRSRSRSPIMSPLV;SRGPRTPSPGPPGDA;MDHHRSRSPSPALAG;HHRSRSPSPALAGLP;DRPSRNYSPNNSSSL;TPGKRKRTPSPQPIR;GKRKRTPSPQPIRAR…	m.16679 type:5prime_partial c37727.graph_c0:3-3284(+) NR_ID: XP_002415967.1 E-value: 4.1e-192 Identity: 2121/3108(68) Score: 1758 Annotation: CDC42 binding protein kinase alpha, putative ;m.17176 type:complete c37984.graph_c0:263-805(+) NR_ID: XP_002410067.1 E-value: 1.7e-34 Identity: 402/540(74) Score: 392 Annotation: alternative splicing factor SRp20/9G8, putative ;m.17912 type:3prime_partial c…
.......[ST]P......	307.653	76	262	46669	841660	5.23143	EQTHPPPSPSASPPP;PPDAFVASPVSAAVP;GGTIFSTTPGGSRII;PQPEKVGTPDAHPRR;VEASPPPSPQGEPPR;SSRGKASSPEVITEE;SPAAAHSSPGGQAQQ;RATAKRESPSPSPTP;TAKRESPSPSPTPPL;LSLLVQRSPGPHSPA;QRSPGPHSPASTPTT;TLSDLNRSPKRSPRQ;MKVNWATSPGNTPKL;_____MGSPSVQMDT;TSLQMPGSPLVPKDN;HTSKLGTSPQINKFL;GLRPSLGSPKSQSPL;DRPASPESPKAEDVI;ENVEQKASPEALPRS;GAGVDPGTPRKVKNY;TLSTLSSSPRRGQVG;PFNPEERSPSPEPIY;KYYPFHASP______;QDDDGAGSPGSGGGG;SRRVFSPSPRRASPS…	m.10060 type:complete c32962.graph_c1:276-2411(+) NR_ID: XP_015911206.1 E-value: 6.0e-285 Identity: 1668/2184(76) Score: 2557 Annotation: actin-binding LIM protein 1-like isoform X3 ;m.10999 type:internal c33892.graph_c0:1-2358(+) NR_ID: XP_002416245.1 E-value: 1.0e-91 Identity: 1227/2118(57) Score: 891 Annotation: hypothetical protein IscW_ISCW023206 ;m.11972 type:complete c34728.graph_c0:1537-1…
.......[ST].DE....	318.85	22	186	3576	794991	26.2951	KWVDEDDSGDELGAG;__DERRRSFDEPARA;PERDLLSSDDEDLTS;GADKQKRSLDEIPIK;KLQDLDLSDDEGSDG;KQQPSPDSDDE____;KRGRSMSSDDEVPKP;KSKFDSDSEDEKEEA;KSAKRAASDDEADTQ;LAAGLDFSSDEDEEP;EDAMDQESEDEDKVN;DDCFRKRSVDEDVGK;DDVDLFGSDDEVDEE;AEEDHEASSDEDGEA;KKDDDESSGDEVITA;LEKRGVLSDDEDGGD;GGRGDSDSEDEREAG;EEEPFESSGDETMKD;LWAAPGSSSDEDDLP;LEDNDEQSEDEERPT;DNKMTSESSDEDGEE;AGPSSAISDDEDDVT	m.12037 type:complete c34784.graph_c0:74-586(+) NR_ID: XP_023215220.1 E-value: 9.0e-46 Identity: 306/381(80) Score: 489 Annotation: co-chaperone protein daf-41-like ;m.13180 type:internal c35639.graph_c0:1-1899(+) NR_ID: XP_002434406.1 E-value: 8.9e-115 Identity: 1158/1917(60) Score: 1089 Annotation: RNA-binding protein, putative ;m.13640 type:complete c35944.graph_c0:117-1058(+) NR_ID: XP_002405…
.......[ST]D......	14.3111	38	164	40688	791415	4.5069	SKLEDSDSDSGPEDR;PRRPRGGSDVPMLTA;GSGKREPSDDGLGDG;PAKKAALSDGPSPPA;SSAKRLKSDNEGQVS;GEEPTDYSDEEESGA;DLSDDEGSDGEGYED;PTARVALSDDDDSPP;KYKALKHSDSEIEDD;RHSEGEESDEVATPA;MAEKRKHSDEDEPAG;AGEESEHSDDDVIGP;KGKHALDSDSEEDEP;KKRKSGDSDYEDDIK;TSIRHVDSDVSDDDN;RHVDSDVSDDDNSEM;LASAPLDSDDDEDVQ;PDDIIVLSDEENSRL;EPEDIDLSDVELEPE;PTKSKFDSDSEDEKE;PKFRRYLSDEDITEA;HEEGSIHSDSEPAKR;KRKLADDSDDSVDVK;AAGLDFSSDEDEEPH;LCIRHSKSDPVLVTL…	m.10671 type:complete c33617.graph_c0:493-834(+) NR_ID: XP_002407712.1 E-value: 5.8e-25 Identity: 222/342(64) Score: 308 Annotation: single-stranded DNA binding protein P9, putative ;m.1155 type:complete c17303.graph_c0:601-1356(+) NR_ID: XP_002410938.1 E-value: 9.1e-63 Identity: 507/786(64) Score: 637 Annotation: hypothetical protein IscW_ISCW020667 ;m.12239 type:complete c34926.graph_c0:418-801…
....R..[ST].......	13.0749	35	126	47656	750727	4.37585	APRKRRWSAPDQVAP;KERKRAASGDAAAAE;SPFRRQLSRPGGGGV;GSSPRYRSRSPLGAQ;SVRSRANSFDAGPER;DSGSRKGSLSSLASR;RSRSRSRSRSPGFSP;RSRSRSRSRSRSPGF;SKRGRSMSSDDEVPK;SASERMRSSPADLDT;ITMQRDGSGELKEDL;PVRYRPPSSPRSYEM;ATPVRRHSEGEESDE;SNRGRALSVTPPPGK;EKRLRKLSEGGGDLS;AARARRQSGDDVLGG;ESMDRTSSREPSPEP;ADLARDDSGTEEEGQ;RSPSRSRSRSPIMSP;VHKRRKLSQQQPSPR;SRKRRRLSSEPREIE;RKRRRLSSEPREIED;MRYPRPMSEPPSPTA;QQHQRNLSLDSAMRA;GKRRRNRSNVEAMTA…	m.12223 type:5prime_partial c34914.graph_c0:2-1180(+) NR_ID: XP_023224386.1 E-value: 5.2e-57 Identity: 507/789(64) Score: 589 Annotation: ataxin-1-like isoform X1 ;m.1548 type:complete c17872.graph_c0:1543-323(-) NR_ID: XP_013786603.1 E-value: 1.5e-62 Identity: 657/948(69) Score: 637 Annotation: la protein homolog ;m.15735 type:complete c37223.graph_c0:638-75(-) NR_ID: XP_002410673.1 E-value: 5.0…
.......[ST]E......	8.18119	23	91	43807	703071	4.05641	EKAAEDDSESEDDDP;AAEDDSESEDDDPEL;KEEKKEESEEDDDMG;RAKAPAASEEEHDEE;DDDDDDLSEDDNHLR;RRMRHSKSEPLLLLL;STGDQEDSEGAELAG;DDGAEESSEEEEERK;KALKHSDSEIEDDVS;DEPAGEESEHSDDDV;KHALDSDSEEDEPLS;PVRLGRTSESPVPIK;ERQDGEGSESVSPVP;VKALVESSESEGEMD;ALVESSESEGEMDAG;PAQPSSDSEPEGEQP;SEWNQSPSEAGHGDH;EDDDEDDSEEEDEYM;ALPSVDDSEDKEIAK;TTGQQQGSEDGASGG;RAPSKARSESPERDW;PEGGLARSETSSVGL;APRGFAGSEASQGPS	m.10918 type:5prime_partial c33828.graph_c0:1-1767(+) NR_ID: XP_002406883.1 E-value: 7.2e-127 Identity: 723/804(89) Score: 1193 Annotation: conserved hypothetical protein ;m.12789 type:complete c35360.graph_c0:120-470(+) NR_ID: ACD50888.1 E-value: 1.7e-24 Identity: 195/198(98) Score: 304 Annotation: ribosomal protein ;m.14251 type:3prime_partial c36322.graph_c0:588-1(-) NR_ID: XP_002408079.1 E-va…

## Sheet: Midgut_Up
motif	score	fg.matches	fg.size	bg.matches	bg.size	fold.increase	Enrich.seq	Enrich.pro
.......[ST]P......	307.653	29	41	55148	850139	10.9037	QPPSAPPSPREPGRE;PQPEKVGTPDAHPRR;SASAPDQSPVVVRTH;APMRRTPSPPARAPA;NHHSRSASPQGQPAS;VSPGRPASPRLVLRH;KLQQGSASPPRVEKA;NLPPRAPSPPPQPPK;QLAPVQTSPSVSPSK;SPRPAPPSPGGPRRN;TPPVPTPSPPVKLRS;PRSTKTPSPPVKGSP;VPNGRSLSPSSPVRY;GRSLSPSSPVRYRPP;GRSSGSASPISLARE;AGQRSSLSPLSKKLA;PRKVRPESPAIKQVA;KLPGQAPSPASTAAR;GSLGKLASPPLAPAG;PTGAAPPTPEGGRVL;PKLPGEPTPVPRIRY;KVISPEKSPPRETIW;TTASVSGSPPQVQRL;MCAKRPRSPEPLSSP;NAQTRALSPNTPPQR…	m.11790 type:5prime_partial c34582.graph_c0:2230-725(-) NR_ID: XP_013776550.1 E-value: 5.9e-37 Identity: 909/1293(70) Score: 417 Annotation: coiled-coil domain-containing protein 6-like ;m.12133 type:complete c34847.graph_c0:219-1541(+) NR_ID: XP_002415000.1 E-value: 8.8e-170 Identity: 978/1092(89) Score: 1562 Annotation: quinone oxidoreductase, putative ;m.12903 type:complete c35450.graph_c0:300…

## Sheet: Midgut_Down
motif	score	fg.matches	fg.size	bg.matches	bg.size	fold.increase	Enrich.seq	Enrich.pro
.......[ST]P......	307.653	30	37	55148	850139	12.4991	____MVLSPADKTNI;EQTHPPPSPSASPPP;QDQKPPESPKPERKV;LTRKHALSPPRRAGV;QRSPGPHSPASTPTT;NKDADSKSPAQSPTH;PAPRRSTSPPITVPA;RDKLRQETPPPAPAE;EEDERKLSPPKNPKS;KRLKPQLSPRHKVDS;QQPARRASPVPPPTS;PAKAEPRTPPLPAPK;GTPKVVASPPAAPVA;AAREANHSPPHSPPP;GGQGDSKSPSPELDQ;_MSDRKASPGAEQAA;DEELRKPSPPPPATA;YSRLRSISPSSGQEF;PPQAATKSP______;PEWRRPGSPEPPRQL;VEEVSSSSPATSPVS;KLPGQAPSPASTAAR;KGKEKVASPPMAEAR;GKRKRTPSPQPIRAR;PPTPAPRSPAVPPPQ…	m.46581 type:complete c47107.graph_c0:28-456(+) NR_ID: NP_001075858.1 E-value: 2.4e-76 Identity: 426/426(100) Score: 752 Annotation: hemoglobin subunit alpha-1/2 ;m.10060 type:complete c32962.graph_c1:276-2411(+) NR_ID: XP_015911206.1 E-value: 6.0e-285 Identity: 1668/2184(76) Score: 2557 Annotation: actin-binding LIM protein 1-like isoform X3 ;m.11800 type:complete c34590.graph_c0:170-1165(+) NR_…

## Sheet: Ovary_Up
motif	score	fg.matches	fg.size	bg.matches	bg.size	fold.increase	Enrich.seq	Enrich.pro
.......[ST]PP.....	321.112	50	403	5070	850139	20.804	YALYSRRSPPPASGY;LVLPKPPTPPKPPTP;SNSLRKESPPMMHRD;LMQRAALTPPSSPEV;RNTSPLPSPPARTRS;DEAERNPSPPPELVE;RESPSEESPPHHPLP;PPHHPLPSPPRVTPV;EEDERKLSPPKNPKS;TVPRLGATPPLSPID;SRMYPQKSPPSVHKP;MASDMVKSPPLEPPP;RRKPYNPSPPPVTTP;PPVTTPASPPRKSRR;SLGSSLQSPPASPTK;ALSDDDDSPPLTPPM;DDDSPPLTPPMTLLK;PAKAEPRTPPLPAPK;SDASARDSPPPPLPP;TVEPMDQSPPQGKCF;VVRGRSKSPPVFRHL;AFLDGPASPPTPRRS;RGRALSVTPPPGKPS;RGSDSDLSPPRPGRS;APLVPSLTPPSPKKE…	m.10008 type:complete c32912.graph_c0:413-1072(+) NR_ID: DAA34558.1 E-value: 2.0e-106 Identity: 621/657(94) Score: 1013 Annotation: TPA_exp: RNA-binding protein LARK ;m.10370 type:3prime_partial c33294.graph_c1:686-3(-) NR_ID: XP_022250772.1 E-value: 2.9e-60 Identity: 441/561(78) Score: 615 Annotation: PAX-interacting protein 1-like ;m.12417 type:3prime_partial c35074.graph_c0:94-1008(+) NR_ID: X…
....R..[ST]P......	317.999	31	353	3409	845069	21.7697	GENGRVGTPDSISSL;RSPCRNTSPLPSPPA;SPRYRSRSPLGAQSG;FATRRSQSPITLRPS;SPSRRVFSPSPRRAS;EEETRMPSPTTSEIS;QEAQRARSPTTTQGG;QQQQRDASPQGVHSW;GKMSRPISPDLSPLH;GSYNRPLTPEPDEDS;KFRPRSVSPSPPHPR;ASAGRAMSPGLAGAP;YSRLRSISPSSGQEF;RTSSREPSPEPVEPP;PSRSRSRSPIMSPLV;GIKKRKRSPSPPLDK;AGKGRKNSPFRRVRA;VKRSRSKSPFGSWRK;VTLVRTRSPGVAGQQ;AKSSRNASPIPTQRY;RRKERSPSPFLEAEE;RTLNRSGSPVLNNSP;PSPERPPSPQSSRHR;VVVTRPRTPSSGEEE;MDHHRSRSPSPALAG…	m.12042 type:internal c34788.graph_c0:785-3(-) NR_ID: XP_023216975.1 E-value: 9.8e-60 Identity: 450/573(78) Score: 611 Annotation: protein TFG-like isoform X2 ;m.17026 type:5prime_partial c37905.graph_c0:4349-2466(-) NR_ID: XP_002435790.1 E-value: 1.1e-27 Identity: 795/1641(48) Score: 338 Annotation: hypothetical protein IscW_ISCW019191 ;m.17176 type:complete c37984.graph_c0:263-805(+) NR_ID: XP_…
.....P.[ST]P......	317.076	29	322	4318	841660	17.5548	LEPHPPKSPQFHRPP;PTPPKPPTPRLAPTP;QPPSAPPSPREPGRE;QDQKPPESPKPERKV;AALTPPSSPEVARPP;YRVPLPVSPIQSEEE;LGATPPLSPIDMRDQ;RVAPEPQSPRSPVAK;PEPQSPRSPVAKPGA;RRPSGPLSPSKNARE;PPPPAPVSPRPSTPH;SLQSPPASPTKTASP;LKMQPPDSPRPAPPS;SPRPAPPSPGGPRRN;DGPASPPTPRRSPIS;VKVEPPDSPDNRGRR;VPSLTPPSPKKETYG;RTVSSPPTPREEPVV;EPVEPPKSPKHVTIA;NPAGGPLSPTTVVEV;KTPPPPSSPKKEMRW;GSAPFPESPSPERPP;NTPSEPPSPRSAVLD;PPTPAPRSPAVPPPQ;RGLSAPTSPIIPSRT…	m.10060 type:complete c32962.graph_c1:276-2411(+) NR_ID: XP_015911206.1 E-value: 6.0e-285 Identity: 1668/2184(76) Score: 2557 Annotation: actin-binding LIM protein 1-like isoform X3 ;m.10370 type:3prime_partial c33294.graph_c1:686-3(-) NR_ID: XP_022250772.1 E-value: 2.9e-60 Identity: 441/561(78) Score: 615 Annotation: PAX-interacting protein 1-like ;m.11790 type:5prime_partial c34582.graph_c0:223…
.......[ST]D.E....	615.305	31	293	3582	837342	24.7327	PERDLLSSDDEDLTS;REQAIVISDDEGPEE;KLQDLDLSDDEGSDG;DLSDDEGSDGEGYED;HQFLWDESDDEEPPT;TASRSNESDDEGPPE;EQQNDAGSDSEDATA;LQKDEMASDIEDEED;KYKALKHSDSEIEDD;KWKTIEVSDDEDETH;NDDELIDSDAEDAPD;NANAYAFSDDEEEAK;DEDKDSDTDDEMPGK;KGKHALDSDSEEDEP;KKRKSGDSDYEDDIK;TASEGSESDVEEYHA;DGEAGEDSDDEEIDQ;PKESSAASDLETPLV;RAREPVETDSEDDDE;EPEDIDLSDVELEPE;PTKSKFDSDSEDEKE;PADAAALSDGESDSR;PNDGDVDSDDEHED_;VLQEEFGSDVEDSPE;DDVDLFGSDDEVDEE…	m.13640 type:complete c35944.graph_c0:117-1058(+) NR_ID: XP_002405403.1 E-value: 1.3e-74 Identity: 525/636(82) Score: 740 Annotation: acidic 82 kD protein mRNA, putative ;m.15645 type:3prime_partial c37169.graph_c0:300-2231(+) NR_ID: XP_023217604.1 E-value: 2.6e-37 Identity: 525/915(57) Score: 421 Annotation: death domain-associated protein 6-like ;m.19216 type:complete c38946.graph_c0:171-2261(+…
....R..[ST].......	307.653	60	262	50182	833760	3.8049	KKGLRTPSFLKKKKH;AAAARRLSSLEAAAK;AAARRLSSLEAAAKE;GSGKREPSDDGLGDG;NSSQRRSSAASLNEA;ALEMRRRSSLTASAH;LEMRRRSSLTASAHN;NSNARKESVGNNLPT;EKRPRNFSIGQDIQP;APPERNPSAPPPGPP;GSSPRYRSRSPLGAQ;IPRTRRFSASFSPNH;SGDQRRESQSDDDVD;FRMRRRPSDVGLPVY;RLLLRQGSLQTSPVG;SSRGRGGSQQQSPMP;GRGSRRASDASARDS;AQVVRGRSKSPPVFR;SNRGRALSVTPPPGK;LKRNRSNSWSDSIDD;MAEKRKHSDEDEPAG;PPLARLKSASLPREF;YGHSRKHSDSTEFKE;GGKFRPRSVSPSPPH;VFYSRLRSISPSSGQ…	m.11358 type:complete c34223.graph_c0:3748-1406(-) NR_ID: XP_002433336.1 E-value: 4.3e-260 Identity: 1560/1995(78) Score: 2343 Annotation: protein hu-li tai shao, putative ;m.11370 type:3prime_partial c34225.graph_c0:335-3(-) NR_ID: XP_002408128.1 E-value: 9.5e-04 Identity: 81/84(96) Score: 125 Annotation: conserved hypothetical protein ;m.12239 type:complete c34926.graph_c0:418-801(+) NR_ID: KFM…
.......[ST]P......	307.653	57	202	42351	783578	5.22086	KKKKGLRTPSFLKKK;GGVPGSTSPVPRGPS;GKHSGAPSPVPVYPD;LIASGDASPVLPAAT;QTRANNISPGAPDVK;NKDADSKSPAQSPTH;DSKSPAQSPTHPPAS;TMSGKRKSPDGNSSG;MSRSGLSSPENEEQQ;RRFSASFSPNHSPSS;SRRVFSPSPRRASPS;RPTRDRASPIKAPSN;RLSTIGGSPGSGRDF;RGLPARDSPQPQQQQ;VEMKNVDSPAAAGSG;LANPSEQSPKSEYIS;SRDRGNKSPSATTQS;ILEQSWGSPKITKDG;SMDRNDGSPDAKKLA;SPRQAQQSPQQSAAQ;VMDLVRRSPTPPVAF;VENAGNHSPEKPMNH;RSRSPIMSPLVVRSS;RVIRLNSSPSPTRPV;IRLNSSPSPTRPVVR…	m.11358 type:complete c34223.graph_c0:3748-1406(-) NR_ID: XP_002433336.1 E-value: 4.3e-260 Identity: 1560/1995(78) Score: 2343 Annotation: protein hu-li tai shao, putative ;m.12417 type:3prime_partial c35074.graph_c0:94-1008(+) NR_ID: XP_023218955.1 E-value: 2.2e-42 Identity: 381/612(62) Score: 462 Annotation: serine/threonine-protein kinase PAK 4-like ;m.13221 type:internal c35660.graph_c0:3-319…
.......[ST].D.....	14.3748	36	145	38647	741227	4.76179	KWVDEDDSGDELGAG;GTPDSISSLDSAAAT;KLQEDLLSDD_____;GPERDLLSSDDEDLT;DDVDLFGSDDDEEAN;RPSKLIASGDASPVL;DQRRESQSDDDVDFF;PTARVALSDDDDSPP;DGDLALGTDDQDTDQ;AGEESEHSDDDVIGP;TKRPLEDSMDRNDGS;PPKKEAVSSDEFEED;REPVETDSEDDDEDM;KSKFDSDSEDEKEEA;KRKLADDSDDSVDVK;LADDSDDSVDVKRSC;LAAGLDFSSDEDEEP;PEIALMDSDDMKVVE;EDAMDQESEDEDKVN;KKAKKAASSDDDDDD;KAKKAASSDDDDDDK;HEDWDEESNDALVDN;VKELVSESDDDEEDP;GAVPAQPSSDSEPEG;AEEDHEASSDEDGEA…	m.12037 type:complete c34784.graph_c0:74-586(+) NR_ID: XP_023215220.1 E-value: 9.0e-46 Identity: 306/381(80) Score: 489 Annotation: co-chaperone protein daf-41-like ;m.12042 type:internal c34788.graph_c0:785-3(-) NR_ID: XP_023216975.1 E-value: 9.8e-60 Identity: 450/573(78) Score: 611 Annotation: protein TFG-like isoform X2 ;m.12553 type:complete c35173.graph_c0:135-2891(+) NR_ID: XP_002413181.1 E…
.......[ST]..E....	9.57004	27	109	42094	702580	4.1344	LEDSDSDSGPEDRNP;ALEPLEESSEEEEED;LEPLEESSEEEEEDP;QRRSSAASLNEALEM;RAALTPPSSPEVARP;KSPDGNSSGSEEFTV;AMSRSGLSSPENEEQ;LPVSPIQSEEEHAWT;ETRMPSPTTSEISVA;KALKHSDSEIEDDVS;LQLKAQLSAPEDERH;DRLALDDTASEGSES;RRKSFKKSLRESFRR;RTLESLASLQEDEDL;RADEVVSSESEAEND;DEVVSSESEAENDIV;RPSEEEGSEEETLKV;ADERLRPSEEEGSEE;DPVLAEDSMEESGEE;AEDSMEESGEENHVP;PAQPSSDSEPEGEQP;SLVPDSESSPEPEQR;TRPRTPSSGEEEPAA;EDDDEDDSEEEDEYM;EEKQEEDSGGESDQE…	m.10671 type:complete c33617.graph_c0:493-834(+) NR_ID: XP_002407712.1 E-value: 5.8e-25 Identity: 222/342(64) Score: 308 Annotation: single-stranded DNA binding protein P9, putative ;m.11594 type:complete c34419.graph_c0:2746-134(-) NR_ID: XP_002413924.1 E-value: 5.8e-133 Identity: 996/1581(62) Score: 1247 Annotation: hypothetical protein IscW_ISCW022269 ;m.13297 type:complete c35705.graph_c0:130…
.......[ST]..D....	9.14432	22	82	37108	660486	4.77535	KRSKLEDSDSDSGPE;QYALLPDSDEDAPTT;VKPDFEESDNDQNPE;SDRLSMHSDEDEDSL;LGTDDQDTDQDVAPA;SRRASDASARDSPPP;KQPPTYISDGDDDGR;EEDEDKDSDTDDEMP;KHALDSDSEEDEPLS;VPIKSRGSDSDLSPP;TPEPDEDSGGDEADD;DDTASEGSESDVEEY;AAGLDFSSDEDEEPH;KLVKELVSESDDDEE;EEDHEASSDEDGEAA;KKKDDDESSGDEVIT;GSHLIFLSSEDEEHD;KNLLDTDSEADVVEK;LPDPDQESDEDAAVV;GGDDERHSRKDEDEE;DAEEPNSSDSDDEGG;ARSNSAGSQPDESEL	m.10671 type:complete c33617.graph_c0:493-834(+) NR_ID: XP_002407712.1 E-value: 5.8e-25 Identity: 222/342(64) Score: 308 Annotation: single-stranded DNA binding protein P9, putative ;m.1675 type:3prime_partial c18028.graph_c0:182-1054(+) NR_ID: XP_002435378.1 E-value: 4.7e-87 Identity: 750/924(81) Score: 847 Annotation: ATP-dependent RNA helicase, putative ;m.21745 type:complete c40018.graph_c0:4…

## Sheet: Ovary_Down
motif	score	fg.matches	fg.size	bg.matches	bg.size	fold.increase	Enrich.seq	Enrich.pro
.......[ST]PP.....	615.305	70	305	5070	850139	38.484	RNSPVARTPPKNLPV;RRAGVGVSPPRRKPR;SSRSGTRTPPTGEGA;PPTIVQDSPPRPKSP;YAPTPDKSPPLQRNA;IVKVVPVSPPAGGGP;KVVREPPSPPPPPPP;KEDAAPSSPPHSPPA;APSSPPHSPPAKKKK;IAPAQPRSPPASGPK;PVPPRRPSPPMPPRR;NASPTRPSPPKKRKK;PKMPASPSPPPSGRK;NQGPIPGSPPLKNLF;SGKPYDRSPPSRRGD;SQWFRRDSPPLSSDP;RVPASPESPPASPSM;APKAQVSTPPPPAPK;SGSGSTGSPPREALK;GTPKVVASPPAAPVA;AAREANHSPPHSPPP;DASPRSISPPPAFAS;PHPVTTPSPPMTRSR;AFLDGPASPPTPRRS;QQRRRDASPPVLNRL…	m.11972 type:complete c34728.graph_c0:1537-1151(-) NR_ID: BAM28764.1 E-value: 5.5e-64 Identity: 384/384(100) Score: 645 Annotation: eukaryotic translation initiation factor 4E binding protein ;m.14142 type:3prime_partial c36270.graph_c0:71-1906(+) NR_ID: XP_002415082.1 E-value: 5.8e-95 Identity: 915/1506(60) Score: 918 Annotation: ccar1, putative ;m.14636 type:3prime_partial c36543.graph_c0:107-3…
.......[ST]P......	307.653	128	235	50078	845069	9.19152	QSDDKRPSPRKGEAA;ILAREALSPSLNRCQ;GGTIFSTTPGGSRII;FLMQMRNSPVARTPP;PGVTLSSSPDASKLC;KVAQPAVSPVKRRVD;QSPSTPKSPLKQNGS;KIGPLGLSPKKVGDD;KIGPLGLSPKKIGED;SQDSKPPSPRASQCE;RLLLLSSSPKSTGSD;EQVVSAPSPDEDAPK;GLPVKPMTPRVVTLW;QRSPGPHSPASTPTT;DGEENPVSPQAQATR;LIASGDASPVLPAAT;AFDGLEQSPFGFGRG;HTKKVSLSPEVASKA;_____MGSPSVQMDT;VSPGRPASPRLVLRH;CLQFRRESPQELEKR;FSTVERGSPNTLAYR;EAELALGSPERRTRS;GTRQRTQSPMTTATS;VGNREVVSPTEEPQV…	m.10737 type:complete c33676.graph_c0:3694-293(-) NR_ID: XP_002411153.1 E-value: 0.0e+00 Identity: 2208/2349(93) Score: 3284 Annotation: paramyosin, putative ;m.11790 type:5prime_partial c34582.graph_c0:2230-725(-) NR_ID: XP_013776550.1 E-value: 5.9e-37 Identity: 909/1293(70) Score: 417 Annotation: coiled-coil domain-containing protein 6-like ;m.11972 type:complete c34728.graph_c0:1537-1151(-) NR…
.......[ST].D.....	11.9051	28	107	41675	794991	4.99184	EKLRSAESGDVSAAS;GPERDLLSSDDEDLT;PERDLLSSDDEDLTS;KGTVLIQSADELRNF;KAEGSAASGDGDESR;KERKRAASGDAAAAE;HSQSEPESTDREGGG;SKKERQGSLDEDPVW;PSHVRHPSEDFMLRS;HEVSSVASLDRESVT;SVRSRANSFDAGPER;QKAAVVLSDDDEDLE;AFVEFEDSRDARDAA;GKLEFRGSEDEVQRS;KGRRKQESEDEEEEE;ETHDDPRSDDEDLYD;KRKLADDSDDSVDVK;DDGLQNLSLDLGNIR;RVEEVRRSLDTQTQE;GAVPAQPSSDSEPEG;LVQRLRGSGDLLAAP;FKAALADSDDEDDES;LEKRGVLSDDEDGGD;EPPRRPMSLDDSTLE;RTPKLAESDDEFEEV…	m.11358 type:complete c34223.graph_c0:3748-1406(-) NR_ID: XP_002433336.1 E-value: 4.3e-260 Identity: 1560/1995(78) Score: 2343 Annotation: protein hu-li tai shao, putative ;m.13640 type:complete c35944.graph_c0:117-1058(+) NR_ID: XP_002405403.1 E-value: 1.3e-74 Identity: 525/636(82) Score: 740 Annotation: acidic 82 kD protein mRNA, putative ;m.13731 type:complete c36003.graph_c0:1671-37(-) NR_ID:…
....R..[ST].......	10.1134	24	79	47737	753316	4.79409	TIKDRHDSEGDNDLR;PRRPRGGSDVPMLTA;RGFIRVGSDPLLSPT;YEKARKSSEGDDFPH;SPFRRQLSRPGGGGV;GSPTRIYTHQVVTRW;EYVEREDSDGEYDDF;AIRYRAGSLEILDQL;ETRDRSSSLSPFMWK;FGRSRVGSVADTVDV;SSQPRRSSVEEEIPL;ITMQRDGSGELKEDL;PPLTRGESLPTAVMG;PKFRRYLSDEDITEA;IPRKRHPSNATPAEI;LQRKRKTSLASLADI;DEPHRKRSAGGDASV;ETIARRLSFGEITRN;GPPLRPKSVEIGPAA;DTLVRQPSFTTEFVR;SGLRRSPSEEGSAEL;AKEARPVSGAAELAG;ATPVRAASDEALASV;LLAPRKGSHSGEEED	m.11341 type:complete c34211.graph_c0:193-1689(+) NR_ID: KFM80876.1 E-value: 1.2e-188 Identity: 1089/1275(85) Score: 1725 Annotation: Glycylpeptide N-tetradecanoyltransferase 1, partial ;m.1155 type:complete c17303.graph_c0:601-1356(+) NR_ID: XP_002410938.1 E-value: 9.1e-63 Identity: 507/786(64) Score: 637 Annotation: hypothetical protein IscW_ISCW020667 ;m.12966 type:complete c35491.graph_c0:270…

## Sheet: Malpighian_Up
motif	score	fg.matches	fg.size	bg.matches	bg.size	fold.increase	Enrich.seq	Enrich.pro
....R..[ST]P......	318.887	29	250	3809	850139	25.8903	KARSRSRTPVKGRSA;KRRSRSRTPVKRRSR;RSRSRSRTPVKVDRD;FATRRSQSPITLRPS;APGPRGPSPTFGGRP;SYVSRPGTPPLDVER;VVRGRSKSPPVFRHL;KFRPRSVSPSPPHPR;ASAGRAMSPGLAGAP;RKSRRGSSPLTPPRK;DSPPRGGSPPPRKDK;MASPRPKSPKPVTPQ;RGTLRSASPPPSPSS;VKRSRSKSPFGSWRK;VTLVRTRSPGVAGQQ;ARTMRASSPPTSAAD;GGSSREPSPPSTPHM;RTLNRSGSPVLNNSP;SRGGRSRSPPLSPPA;SSRKRSLSPDHPRAY;PSKARSESPERDWVR;PTLPRSKSPVVDKPA;RTPGRRWSPDSPPPR;VHRRRGRSPIDSYRR;KPSQRRRSPSPEQSP…	m.13295 type:complete c35702.graph_c0:468-1424(+) NR_ID: XP_002408582.1 E-value: 5.2e-71 Identity: 471/519(90) Score: 709 Annotation: alternative splicing factor ASF/SF2, putative _m.20389 type:complete c39465.graph_c0:1613-2428(+) NR_ID: XP_002403075.1 E-value: 6.9e-24 Identity: 180/180(100) Score: 302 Annotation: alternative splicing factor SRp55/B52/SRp75, putative _m.2193 type:complete c18968…
.......[ST]P......	307.653	66	221	51339	846330	4.92316	KKKKGLRTPSFLKKK;QPPSAPPSPREPGRE;ILAREALSPSLNRCQ;QDQKPPESPKPERKV;PGVTLSSSPDASKLC;RNSPVARTPPKNLPV;FLMQMRNSPVARTPP;ESTKVPLTPGAVINV;GQAAAPKSPE_____;TMSGKRKSPDGNSSG;KRTHKDGTPAEPEEF;SPRKEARSPVTPNPP;RPTRDRASPIKAPSN;KRENAQGSPTPPSED;ENAQGSPTPPSEDDH;YRPDDGYSPRDPAPL;RGLPARDSPQPQQQQ;PEPQSPRSPVAKPGA;SRMYPQKSPPSVHKP;RLAQQPPSPSSRVGS;GGPPVGRSPVLDRRK;SRDRGNKSPSATTQS;PPRRNRWSPEGSKGS;SLGSSLQSPPASPTK;KSSTPLMTPSPQSTP…	m.11358 type:complete c34223.graph_c0:3748-1406(-) NR_ID: XP_002433336.1 E-value: 4.3e-260 Identity: 1560/1995(78) Score: 2343 Annotation: protein hu-li tai shao, putative ;m.11790 type:5prime_partial c34582.graph_c0:2230-725(-) NR_ID: XP_013776550.1 E-value: 5.9e-37 Identity: 909/1293(70) Score: 417 Annotation: coiled-coil domain-containing protein 6-like ;m.11800 type:complete c34590.graph_c0:1…
....R..[ST].......	307.653	51	155	50367	794991	5.19343	GARGRIKSLNDNFIQ;KKGLRTPSFLKKKKH;AAAARRLSSLEAAAK;AAARRLSSLEAAAKE;RRAQRATSNVFAMFT;GSGKREPSDDGLGDG;AAKARSRSRTPVKGR;SAKRRSRSRTPVKRR;RKRSRSRSRSRTPVK;RSRSRSRSRTPVKVD;NSSQRRSSAASLNEA;ALEMRRRSSLTASAH;LEMRRRSSLTASAHN;NSNARKESVGNNLPT;SEPVRKFSKSEQVPH;QRMMRQASVSDFVSG;GSPTRIYTHQVVTRW;EYVEREDSDGEYDDF;SGDQRRESQSDDDVD;AQVVRGRSKSPPVFR;SNRGRALSVTPPPGK;APRKRRHSGNDGDEL;GGKFRPRSVSPSPPH;AARARRQSGDDVLGG;SQRQRRDSASLLLPP…	m.10147 type:complete c33052.graph_c0:2299-962(-) NR_ID: XP_002404561.1 E-value: 2.5e-196 Identity: 1116/1308(85) Score: 1791 Annotation: phosphatidylinositol 4-kinase type-II, putative ;m.11358 type:complete c34223.graph_c0:3748-1406(-) NR_ID: XP_002433336.1 E-value: 4.3e-260 Identity: 1560/1995(78) Score: 2343 Annotation: protein hu-li tai shao, putative ;m.11370 type:3prime_partial c34225.grap…
.......[ST]D......	10.7678	26	104	38573	744624	4.82607	KRSKLEDSDSDSGPE;SKLEDSDSDSGPEDR;DLEQTGDSDDEEIPD;KLQEDLLSDD_____;APDEDDDSDLDYFDK;KEEESEGSDEAGPDA;VKPDFEESDNDQNPE;DQRRESQSDDDVDFF;TASRSNESDDEGPPE;TEKDGGGSDGEKEEE;PTARVALSDDDDSPP;KQPPTYISDGDDDGR;NDDELIDSDAEDAPD;KKRKSGDSDYEDDIK;RRGRASPSDSEDPPL;RSFRDDESDDLTKDM;VLQEEFGSDVEDSPE;FVLKKKVSDEDGEDA;VRKNLLDTDSEADVV;LPDPDQESDEDAAVV;QTLDDADSDDDIWDD;DAEEPNSSDSDDEGG;EEPNSSDSDDEGGPR;IVPDEDLSDGQLRVT;EERVAAESDEELFDG…	m.10671 type:complete c33617.graph_c0:493-834(+) NR_ID: XP_002407712.1 E-value: 5.8e-25 Identity: 222/342(64) Score: 308 Annotation: single-stranded DNA binding protein P9, putative ;m.12037 type:complete c34784.graph_c0:74-586(+) NR_ID: XP_023215220.1 E-value: 9.0e-46 Identity: 306/381(80) Score: 489 Annotation: co-chaperone protein daf-41-like ;m.12553 type:complete c35173.graph_c0:135-2891(+) …

## Sheet: Malpighian_Down
motif	score	fg.matches	fg.size	bg.matches	bg.size	fold.increase	Enrich.seq	Enrich.pro
.......[ST]PP.....	615.305	64	338	5070	850139	31.7501	YALYSRRSPPPASGY;LVLPKPPTPPKPPTP;RGTEKTLSPPPSVVL;PPVTRLGSPPAVPPT;PSGWEEPSPPPSRRP;REGRAAPSPPPAAER;KLQQGSASPPRVEKA;AAQADKNSPPSATKE;IVKVVPVSPPAGGGP;TASSAGTSPPSNLTP;KVVREPPSPPPPPPP;NLPPRAPSPPPQPPK;KKPFVLQSPPAASSA;KEDAAPSSPPHSPPA;APSSPPHSPPAKKKK;RNVWVARSPPGFAFV;PPPSRGMSPPYVRPP;NQGPIPGSPPLKNLF;SQWFRRDSPPLSSDP;RVPASPESPPASPSM;RPRGDENSPPRPPRG;TPPVPTPSPPVKLRS;PRSTKTPSPPVKGSP;TVEPMDQSPPQGKCF;DASPRSISPPPAFAS…	m.10008 type:complete c32912.graph_c0:413-1072(+) NR_ID: DAA34558.1 E-value: 2.0e-106 Identity: 621/657(94) Score: 1013 Annotation: TPA_exp: RNA-binding protein LARK ;m.10370 type:3prime_partial c33294.graph_c1:686-3(-) NR_ID: XP_022250772.1 E-value: 2.9e-60 Identity: 441/561(78) Score: 615 Annotation: PAX-interacting protein 1-like ;m.12597 type:complete c35219.graph_c1:4771-1055(-) NR_ID: XP_01…
....R..[ST]P......	314.207	27	274	3409	845069	24.4275	PNSSRPLSPGIPASG;GENGRVGTPDSISSL;ELPARERSPEVILDD;GTRQRTQSPMTTATS;SPSRRVFSPSPRRAS;EEETRMPSPTTSEIS;RSRSRSRSPGFSPRR;SPDGRLPSPLLSPLR;DSRSRSRSPAPNAAA;TSEDRPVSPGASAKS;VPNGRSLSPSSPVRY;RAPQRPATPEAKQKP;RTSSREPSPEPVEPP;EESMRAGSPALVGEL;PSRSRSRSPIMSPLV;RKSRRGSSPLTPPRK;VLYVRPESPVSFHRC;KPLEREGSPSKESTA;DSTPRSSTPVSIAAE;RTLNRSGSPVLNNSP;GKRKRTPSPQPIRAR;HTFFRLMSPEPATKP;QPANRELSPGSLEER;DPQGRPRSPSLLDLL;MCAKRPRSPEPLSSP…	m.11790 type:5prime_partial c34582.graph_c0:2230-725(-) NR_ID: XP_013776550.1 E-value: 5.9e-37 Identity: 909/1293(70) Score: 417 Annotation: coiled-coil domain-containing protein 6-like ;m.12042 type:internal c34788.graph_c0:785-3(-) NR_ID: XP_023216975.1 E-value: 9.8e-60 Identity: 450/573(78) Score: 611 Annotation: protein TFG-like isoform X2 ;m.17193 type:complete c37992.graph_c0:50-868(+) NR_I…
.......[ST]P......	307.653	105	247	46669	841660	7.66656	GFRYASYSPHLRRSM;PTPPKPPTPRLAPTP;QSDDKRPSPRKGEAA;ATKPSPASPANDFLY;PGVTLSSSPDASKLC;QSPSTPKSPLKQNGS;SQDSKPPSPRASQCE;RLLLLSSSPKSTGSD;RATAKRESPSPSPTP;RREDTIPTPKEGVKG;GLPVKPMTPRVVTLW;DGEENPVSPQAQATR;LIASGDASPVLPAAT;AFDGLEQSPFGFGRG;FLYKPPESPSSKTYT;GLRPSLGSPKSQSPL;ENVEQKASPEALPRS;TDTDTPSSPGKDDRA;VGNREVVSPTEEPQV;AEEDQRASPLGEKIE;MFPSSVASPAKDLIA;RDRVPPPSPVKSSGS;CVKELFVSPERLPAV;SRRVFSPSPRRASPS;KDVAPPASPGMQVAL…	m.10060 type:complete c32962.graph_c1:276-2411(+) NR_ID: XP_015911206.1 E-value: 6.0e-285 Identity: 1668/2184(76) Score: 2557 Annotation: actin-binding LIM protein 1-like isoform X3 ;m.10370 type:3prime_partial c33294.graph_c1:686-3(-) NR_ID: XP_022250772.1 E-value: 2.9e-60 Identity: 441/561(78) Score: 615 Annotation: PAX-interacting protein 1-like ;m.10737 type:complete c33676.graph_c0:3694-293(…
....R..[ST].......	307.653	57	142	50367	794991	6.33582	GARGRIKSLNDNFIQ;AAARRLSSLEAAAKE;RRAQRATSNVFAMFT;APRKRRWSAPDQVAP;RGFIRVGSDPLLSPT;IERVRRRSFGEPGPE;KERKRAASGDAAAAE;ANFQRRESIDDTFHL;KSKRRDGSAGHVEEA;GGYKRKLSGKPEPSE;PSHVRHPSEDFMLRS;SVRSRANSFDAGPER;EAVNRPESEDDVDSK;IESRRRVSLPNMESP;AIRYRAGSLEILDQL;GREIRGQSVVVEWAR;ETRDRSSSLSPFMWK;DSGSRKGSLSSLASR;KREPRSGSLEGATVP;FSVNRRFSDFLGLHE;SYDSRSRSRSPAPNA;KKHKRLDSELGAHEP;RTPARLLSEDSPLRD;GGLQRTASTTEFGPP;YIRARLGSDGAEAST…	m.10147 type:complete c33052.graph_c0:2299-962(-) NR_ID: XP_002404561.1 E-value: 2.5e-196 Identity: 1116/1308(85) Score: 1791 Annotation: phosphatidylinositol 4-kinase type-II, putative ;m.11370 type:3prime_partial c34225.graph_c0:335-3(-) NR_ID: XP_002408128.1 E-value: 9.5e-04 Identity: 81/84(96) Score: 125 Annotation: conserved hypothetical protein ;m.12030 type:5prime_partial c34777.graph_c0:1…
.......[ST]D......	7.962	20	85	38573	744624	4.54218	KRSKLEDSDSDSGPE;SKLEDSDSDSGPEDR;KRGAGGDSDFEMWVD;GRNIVHGSDSVASAE;DDVDLFGSDDDEEAN;QITHHHDTDDDDEEA;RRKTEDASDEDTPVV;GGREQRLSDDEPLYD;YHKAGDQSDEAFVVP;PVAPKAPSDVVEPTK;GMEPSPDSDAEEEDG;TTETEDDSDGLPEEK;PDDIIVLSDEENSRL;DEHHSSGSDDDRRHG;RAVLVVDSDEEHEFS;DLDEEDDSDF_____;QASAAEQSDSAGAQR;LCIRHSKSDPVLVTL;VRRVLEDSDEEDADD;YNAKLVFSDEDEAGG	m.10671 type:complete c33617.graph_c0:493-834(+) NR_ID: XP_002407712.1 E-value: 5.8e-25 Identity: 222/342(64) Score: 308 Annotation: single-stranded DNA binding protein P9, putative ;m.13527 type:complete c35852.graph_c0:1192-191(-) NR_ID: XP_021001233.1 E-value: 5.6e-52 Identity: 369/393(93) Score: 545 Annotation: NKAP family protein CG6066 ;m.14110 type:complete c36253.graph_c0:573-115(-) NR_ID…
