# Supplementary material for: Deciphering the phosphorylation-based regulatory strategies of Haemaphysalis longicornis in heat stress
Source: Parasit Vectors. 2025 Sep 24;18:390. doi: 10.1186/s13071-025-07025-1 (PMC12461959; doi:10.1186/s13071-025-07025-1)
Supplement: Supplementary file 10 — Additional file10. Table S5 The results of kinase prediction. [file 13071_2025_7025_MOESM10_ESM.xlsx]

## Sheet: Salivary_Up
Table S7. The results of kinase prediction.
ID	Position	Code	Peptide	Matched ID	Gene Name	Kinase ID	Kinase Name	Interaction	Predictor	Score	Cutoff
DVLDIEQFpSpTVK	612	S	VLDIEQFSTVKGVNI	P32866	Gprk2	O76324	dco	String	CK1	0.29	0
DVLDIEQFpSpTVK	612	S	VLDIEQFSTVKGVNI	P32866	Gprk2	Q8IMC6	CG11533	String	CK1	0.29	0
DVLDIEQFpSpTVK	612	S	VLDIEQFSTVKGVNI	P32866	Gprk2	Q9VJC2	CG7094	String	CK1	0.29	0
DVLDIEQFpSpTVK	612	S	VLDIEQFSTVKGVNI	P32866	Gprk2	Q7JWT4	CG12147	String	CK1	0.29	0
DVLDIEQFpSpTVK	612	S	VLDIEQFSTVKGVNI	P32866	Gprk2	P32865	Gprk1	String	AGC/GRK	2.19	0
DVLDIEQFpSpTVK	612	S	VLDIEQFSTVKGVNI	P32866	Gprk2	P32866	Gprk2	String	AGC/GRK	2.19	0
DVLDIEQFpSpTVK	613	T	LDIEQFSTVKGVNID	P32866	Gprk2	O76324	dco	String	CK1	0.34	0
DVLDIEQFpSpTVK	613	T	LDIEQFSTVKGVNID	P32866	Gprk2	Q8IMC6	CG11533	String	CK1	0.34	0
DVLDIEQFpSpTVK	613	T	LDIEQFSTVKGVNID	P32866	Gprk2	Q9VJC2	CG7094	String	CK1	0.34	0
DVLDIEQFpSpTVK	613	T	LDIEQFSTVKGVNID	P32866	Gprk2	Q7JWT4	CG12147	String	CK1	0.34	0
DVLDIEQFpSpTVK	613	T	LDIEQFSTVKGVNID	P32866	Gprk2	P32865	Gprk1	String	AGC/GRK	2.29	0
DVLDIEQFpSpTVK	613	T	LDIEQFSTVKGVNID	P32866	Gprk2	P32866	Gprk2	String	AGC/GRK	2.29	0

## Sheet: Ovary_Up
ID	Position	Code	Peptide	Matched ID	Gene Name	Kinase ID	Kinase Name	Interaction	Predictor	Score	Cutoff
pTLMMEQR	899	T	SAYTYERTLMMEQRN	Q8MLQ5	BEST:CK01510	Q9VE62	fray	String	STE/STE20	0.38	0
GKpTPEEIRK	130	T	ANMIKGKTPEEIRKT	O77430	skpA	P54367	CkIalpha	String	CK1	0.74	0
GKpTPEEIRK	130	T	ANMIKGKTPEEIRKT	O77430	skpA	Q7KRY6	ball	String	CK1	0.74	0
GKpTPEEIRK	130	T	ANMIKGKTPEEIRKT	O77430	skpA	Q9VYN5	CG2577	String	CK1	0.74	0
GKpTPEEIRK	130	T	ANMIKGKTPEEIRKT	O77430	skpA	Q9VEX2	gish	String	CK1	0.74	0
GKpTPEEIRK	130	T	ANMIKGKTPEEIRKT	O77430	skpA	Q9VQE3	CG9962	String	CK1	0.74	0
GKpTPEEIRK	130	T	ANMIKGKTPEEIRKT	O77430	skpA	Q7KMI3	CG8878	String	CK1	0.74	0
GKpTPEEIRK	130	T	ANMIKGKTPEEIRKT	O77430	skpA	O76324	dco	String	CK1	0.74	0
GKpTPEEIRK	130	T	ANMIKGKTPEEIRKT	O77430	skpA	Q8IMC6	CG11533	String	CK1	0.74	0
GKpTPEEIRK	130	T	ANMIKGKTPEEIRKT	O77430	skpA	Q9VJC2	CG7094	String	CK1	0.74	0
GKpTPEEIRK	130	T	ANMIKGKTPEEIRKT	O77430	skpA	Q7JWT4	CG12147	String	CK1	0.74	0
GKpTPEEIRK	130	T	ANMIKGKTPEEIRKT	O77430	skpA	P48609	Cdk5	String	CMGC/CDK	2.51	0
GKpTPEEIRK	130	T	ANMIKGKTPEEIRKT	O77430	skpA	Q24216	Cdk7	String	CMGC/CDK	2.51	0
GKpTPEEIRK	130	T	ANMIKGKTPEEIRKT	O77430	skpA	Q7K306	Cdk4	String	CMGC/CDK	2.51	0
GKpTPEEIRK	130	T	ANMIKGKTPEEIRKT	O77430	skpA	Q9VP22	CG7597	String	CMGC/CDK	2.51	0
GKpTPEEIRK	130	T	ANMIKGKTPEEIRKT	O77430	skpA	O17432	Cdk9	String	CMGC/CDK	2.51	0
GKpTPEEIRK	130	T	ANMIKGKTPEEIRKT	O77430	skpA	P83101	gskt	String	CMGC/GSK	0.98	0
GKpTPEEIRK	130	T	ANMIKGKTPEEIRKT	O77430	skpA	P18431	sgg	String	CMGC/GSK	0.98	0
GKpTPEEIRK	130	T	ANMIKGKTPEEIRKT	O77430	skpA	Q9VK37	Pk34A	String	CMGC/GSK	0.98	0
GKpTPEEIRK	130	T	ANMIKGKTPEEIRKT	O77430	skpA	P92208	bsk	String	CMGC/MAPK	1.79	0
GKpTPEEIRK	130	T	ANMIKGKTPEEIRKT	O77430	skpA	O61443	p38b	String	CMGC/MAPK	1.79	0
GKpTPEEIRK	130	T	ANMIKGKTPEEIRKT	O77430	skpA	P40417	rl	String	CMGC/MAPK	1.79	0
GKpTPEEIRK	130	T	ANMIKGKTPEEIRKT	O77430	skpA	O62618	Mpk2	String	CMGC/MAPK	1.79	0
GKpTPEEIRK	130	T	ANMIKGKTPEEIRKT	O77430	skpA	Q23993	nmo	String	CMGC/MAPK	1.79	0
GKpTPEEIRK	130	T	ANMIKGKTPEEIRKT	O77430	skpA	Q9VDS9	Pk92B	String	STE/STE11	0.2	0
GKpTPEEIRK	130	T	ANMIKGKTPEEIRKT	O77430	skpA	Q9VXE5	mbt	String	STE/STE20	0.37	0
GKpTPEEIRK	130	T	ANMIKGKTPEEIRKT	O77430	skpA	Q9W179	CG4527	String	STE/STE20	0.37	0
GKpTPEEIRK	130	T	ANMIKGKTPEEIRKT	O77430	skpA	Q9VEN3	CG5169	String	STE/STE20	0.37	0
GKpTPEEIRK	130	T	ANMIKGKTPEEIRKT	O77430	skpA	B7Z0W0	Pak	String	STE/STE20	0.37	0
GKpTPEEIRK	130	T	ANMIKGKTPEEIRKT	O77430	skpA	A1ZBH7	CG7097	String	STE/STE20	0.37	0
GKpTPEEIRK	130	T	ANMIKGKTPEEIRKT	O77430	skpA	P83098	STLK	String	STE/STE20	0.37	0
GKpTPEEIRK	130	T	ANMIKGKTPEEIRKT	O77430	skpA	Q9VE62	fray	String	STE/STE20	0.37	0
GKpTPEEIRK	130	T	ANMIKGKTPEEIRKT	O77430	skpA	O18645	SNF1A	String	CAMK/CAMKL/AMPK	0.68	0
GKpTPEEIRK	130	T	ANMIKGKTPEEIRKT	O77430	skpA	P23572	cdc2	String	CMGC/CDK/CDC2	3.3	0
GKpTPEEIRK	130	T	ANMIKGKTPEEIRKT	O77430	skpA	P23573	cdc2c	String	CMGC/CDK/CDC2	3.3	0
pSVVGTPAYLAPEVLR	702	S	GEKSFRRSVVGTPAY	Q9VE91	CG7125	Q0E917	Fak56D	String	TK/Fak	0	0
pSVVGTPAYLAPEVLR	702	S	GEKSFRRSVVGTPAY	Q9VE91	CG7125	Q24592	hop	String	TK/JakA	0	0

## Sheet: Ovary_Down
ID	Position	Code	Peptide	Matched ID	Gene Name	Kinase ID	Kinase Name	Interaction	Predictor	Score	Cutoff
DVLDIEQFpSTVK	612	S	VLDIEQFSTVKGVNI	P32866	Gprk2	O76324	dco	String	CK1	0.29	0
DVLDIEQFpSTVK	612	S	VLDIEQFSTVKGVNI	P32866	Gprk2	Q8IMC6	CG11533	String	CK1	0.29	0
DVLDIEQFpSTVK	612	S	VLDIEQFSTVKGVNI	P32866	Gprk2	Q9VJC2	CG7094	String	CK1	0.29	0
DVLDIEQFpSTVK	612	S	VLDIEQFSTVKGVNI	P32866	Gprk2	Q7JWT4	CG12147	String	CK1	0.29	0
DVLDIEQFpSTVK	612	S	VLDIEQFSTVKGVNI	P32866	Gprk2	P32865	Gprk1	String	AGC/GRK	2.19	0
DVLDIEQFpSTVK	612	S	VLDIEQFSTVKGVNI	P32866	Gprk2	P32866	Gprk2	String	AGC/GRK	2.19	0
IGPLGLpSPK	180	S	KIGPLGLSPKKIGDD	Q4V5X9	RpL12	Q9VEN3	CG5169	Exp.&String	STE/STE20	0.03	0
IGPLGLpSPK	180	S	KIGPLGLSPKKIGDD	Q4V5X9	RpL12	B7Z0W0	Pak	Exp.&String	STE/STE20	0.03	0
IGPLGLpSPK	180	S	KIGPLGLSPKKIGDD	Q4V5X9	RpL12	A1ZBH7	CG7097	Exp.&String	STE/STE20	0.03	0
IGPLGLpSPK	180	S	KIGPLGLSPKKIGDD	Q4V5X9	RpL12	P83098	STLK	Exp.&String	STE/STE20	0.03	0
IGPLGLpSPK	180	S	KIGPLGLSPKKIGDD	Q4V5X9	RpL12	Q9VE62	fray	Exp.&String	STE/STE20	0.03	0
IGPLGLpSPK	180	S	KIGPLGLSPKKIGDD	Q4V5X9	RpL12	Q9VK45	FRAP	String	Atypical/PIKK/FRAP	2.73	0
FSVpSPVVR	488	S	KVMKFSVSPVVRVAV	P13060	Ef2b	Q8T3S1	CG11489	Exp.	CMGC	1.72	0
FSVpSPVVR	488	S	KVMKFSVSPVVRVAV	P13060	Ef2b	A4V3J9	Doa	Exp.	CMGC	1.72	0
FSVpSPVVR	488	S	KVMKFSVSPVVRVAV	P13060	Ef2b	Q9VXN5	CG8565	Exp.	CMGC	1.72	0
FSVpSPVVR	488	S	KVMKFSVSPVVRVAV	P13060	Ef2b	Q9VK45	FRAP	String	Atypical/PIKK/FRAP	2.73	0
IGEGpTYGIVYK	18	T	AEKIGEGTYGIVYKA	P23573	cdc2c	Q8T4D4	CG9222	String	CAMK	0.22	0
IGEGpTYGIVYK	18	T	AEKIGEGTYGIVYKA	P23573	cdc2c	Q24210	Caki	String	CAMK	0.22	0
IGEGpTYGIVYK	18	T	AEKIGEGTYGIVYKA	P23573	cdc2c	P54367	CkIalpha	String	CK1	0.55	0
IGEGpTYGIVYK	18	T	AEKIGEGTYGIVYKA	P23573	cdc2c	Q7KRY6	ball	String	CK1	0.55	0
IGEGpTYGIVYK	18	T	AEKIGEGTYGIVYKA	P23573	cdc2c	Q9VYN5	CG2577	String	CK1	0.55	0
IGEGpTYGIVYK	18	T	AEKIGEGTYGIVYKA	P23573	cdc2c	Q9VEX2	gish	String	CK1	0.55	0
IGEGpTYGIVYK	18	T	AEKIGEGTYGIVYKA	P23573	cdc2c	Q9VQE3	CG9962	String	CK1	0.55	0
IGEGpTYGIVYK	18	T	AEKIGEGTYGIVYKA	P23573	cdc2c	Q7KMI3	CG8878	String	CK1	0.55	0
IGEGpTYGIVYK	18	T	AEKIGEGTYGIVYKA	P23573	cdc2c	O76324	dco	String	CK1	0.55	0
IGEGpTYGIVYK	18	T	AEKIGEGTYGIVYKA	P23573	cdc2c	Q8IMC6	CG11533	String	CK1	0.55	0
IGEGpTYGIVYK	18	T	AEKIGEGTYGIVYKA	P23573	cdc2c	Q9VJC2	CG7094	String	CK1	0.55	0
IGEGpTYGIVYK	18	T	AEKIGEGTYGIVYKA	P23573	cdc2c	Q7JWT4	CG12147	String	CK1	0.55	0
IGEGpTYGIVYK	18	T	AEKIGEGTYGIVYKA	P23573	cdc2c	Q9VA47	CG12069	String	AGC/PKA	0.21	0
IGEGpTYGIVYK	18	T	AEKIGEGTYGIVYKA	P23573	cdc2c	P12370	Pka-C1	String	AGC/PKA	0.21	0
IGEGpTYGIVYK	18	T	AEKIGEGTYGIVYKA	P23573	cdc2c	P16912	PKA-C3	String	AGC/PKA	0.21	0
IGEGpTYGIVYK	18	T	AEKIGEGTYGIVYKA	P23573	cdc2c	P13678	Pkc98E	Exp.	AGC/PKC	0.18	0
IGEGpTYGIVYK	18	T	AEKIGEGTYGIVYKA	P23573	cdc2c	P05130	Pkc53E	Exp.	AGC/PKC	0.18	0
IGEGpTYGIVYK	18	T	AEKIGEGTYGIVYKA	P23573	cdc2c	P13677	inaC	Exp.	AGC/PKC	0.18	0
IGEGpTYGIVYK	18	T	AEKIGEGTYGIVYKA	P23573	cdc2c	P83099	PKCdelta	Exp.	AGC/PKC	0.18	0
IGEGpTYGIVYK	18	T	AEKIGEGTYGIVYKA	P23573	cdc2c	A1Z9X0	aPKC	Exp.	AGC/PKC	0.18	0
IGEGpTYGIVYK	18	T	AEKIGEGTYGIVYKA	P23573	cdc2c	Q4QQA7	CG15072	String	CAMK/CAMKL	0.14	0
IGEGpTYGIVYK	18	T	AEKIGEGTYGIVYKA	P23573	cdc2c	Q95SH0	CG3105	String	CAMK/CAMKL	0.14	0
IGEGpTYGIVYK	18	T	AEKIGEGTYGIVYKA	P23573	cdc2c	Q9W532	CG4290	String	CAMK/CAMKL	0.14	0
IGEGpTYGIVYK	18	T	AEKIGEGTYGIVYKA	P23573	cdc2c	Q9VUV4	CG6114	String	CAMK/CAMKL	0.14	0
IGEGpTYGIVYK	18	T	AEKIGEGTYGIVYKA	P23573	cdc2c	Q9VGQ0	KP78b	String	CAMK/CAMKL	0.14	0
IGEGpTYGIVYK	18	T	AEKIGEGTYGIVYKA	P23573	cdc2c	Q0E981	CG8485	String	CAMK/CAMKL	0.14	0
IGEGpTYGIVYK	18	T	AEKIGEGTYGIVYKA	P23573	cdc2c	Q7YU19	CG11870	String	CAMK/CAMKL	0.14	0
IGEGpTYGIVYK	18	T	AEKIGEGTYGIVYKA	P23573	cdc2c	Q9VGP9	KP78a	String	CAMK/CAMKL	0.14	0
IGEGpTYGIVYK	18	T	AEKIGEGTYGIVYKA	P23573	cdc2c	Q9V8V8	Par-1	String	CAMK/CAMKL	0.14	0
IGEGpTYGIVYK	18	T	AEKIGEGTYGIVYKA	P23573	cdc2c	Q9VPW3	CG4629	String	CAMK/CAMKL	0.14	0
IGEGpTYGIVYK	18	T	AEKIGEGTYGIVYKA	P23573	cdc2c	P48609	Cdk5	String	CMGC/CDK	0.22	0
IGEGpTYGIVYK	18	T	AEKIGEGTYGIVYKA	P23573	cdc2c	Q24216	Cdk7	String	CMGC/CDK	0.22	0
IGEGpTYGIVYK	18	T	AEKIGEGTYGIVYKA	P23573	cdc2c	Q7K306	Cdk4	Exp.&String	CMGC/CDK	0.22	0
IGEGpTYGIVYK	18	T	AEKIGEGTYGIVYKA	P23573	cdc2c	Q9VP22	CG7597	Exp.&String	CMGC/CDK	0.22	0
IGEGpTYGIVYK	18	T	AEKIGEGTYGIVYKA	P23573	cdc2c	O17432	Cdk9	Exp.&String	CMGC/CDK	0.22	0
IGEGpTYGIVYK	18	T	AEKIGEGTYGIVYKA	P23573	cdc2c	P40417	rl	Exp.&String	CMGC/MAPK	0.39	0
IGEGpTYGIVYK	18	T	AEKIGEGTYGIVYKA	P23573	cdc2c	O62618	Mpk2	Exp.&String	CMGC/MAPK	0.39	0
IGEGpTYGIVYK	18	T	AEKIGEGTYGIVYKA	P23573	cdc2c	Q23993	nmo	Exp.&String	CMGC/MAPK	0.39	0
IGEGpTYGIVYK	18	T	AEKIGEGTYGIVYKA	P23573	cdc2c	Q24324	Dsor1	String	STE/STE7	0.1	0
IGEGpTYGIVYK	18	T	AEKIGEGTYGIVYKA	P23573	cdc2c	Q8T0S6	CG11228	String	STE/STE20	0.87	0
IGEGpTYGIVYK	18	T	AEKIGEGTYGIVYKA	P23573	cdc2c	P10676	ninaC	String	STE/STE20	0.87	0
IGEGpTYGIVYK	18	T	AEKIGEGTYGIVYKA	P23573	cdc2c	Q9VEV1	Pak3	String	STE/STE20	0.87	0
IGEGpTYGIVYK	18	T	AEKIGEGTYGIVYKA	P23573	cdc2c	Q9VXE5	mbt	String	STE/STE20	0.87	0
IGEGpTYGIVYK	18	T	AEKIGEGTYGIVYKA	P23573	cdc2c	Q9W179	CG4527	String	STE/STE20	0.87	0
IGEGpTYGIVYK	18	T	AEKIGEGTYGIVYKA	P23573	cdc2c	Q9VEN3	CG5169	String	STE/STE20	0.87	0
IGEGpTYGIVYK	18	T	AEKIGEGTYGIVYKA	P23573	cdc2c	B7Z0W0	Pak	String	STE/STE20	0.87	0
IGEGpTYGIVYK	18	T	AEKIGEGTYGIVYKA	P23573	cdc2c	A1ZBH7	CG7097	String	STE/STE20	0.87	0
IGEGpTYGIVYK	18	T	AEKIGEGTYGIVYKA	P23573	cdc2c	P83098	STLK	String	STE/STE20	0.87	0
IGEGpTYGIVYK	18	T	AEKIGEGTYGIVYKA	P23573	cdc2c	Q9VE62	fray	String	STE/STE20	0.87	0
IGEGpTYGIVYK	18	T	AEKIGEGTYGIVYKA	P23573	cdc2c	Q9VGF9	aur	String	Other/AUR	0.16	0
IGEGpTYGIVYK	18	T	AEKIGEGTYGIVYKA	P23573	cdc2c	Q9VKN7	ial	String	Other/AUR	0.16	0
IGEGpTYGIVYK	18	T	AEKIGEGTYGIVYKA	P23573	cdc2c	P08181	CkIIalpha	String	Other/CK2	0.47	0
IGEGpTYGIVYK	18	T	AEKIGEGTYGIVYKA	P23573	cdc2c	Q9VEZ5	ird5	String	Other/IKK	0.14	0
IGEGpTYGIVYK	18	T	AEKIGEGTYGIVYKA	P23573	cdc2c	Q9V3Y8	ik2	String	Other/IKK	0.14	0
IGEGpTYGIVYK	18	T	AEKIGEGTYGIVYKA	P23573	cdc2c	Q9NIV1	PEK	String	Other/PEK	0.12	0
IGEGpTYGIVYK	18	T	AEKIGEGTYGIVYKA	P23573	cdc2c	O61661	grp	String	CAMK/CAMKL/CHK1	0.07	0
IGEGpTYGIVYK	18	T	AEKIGEGTYGIVYKA	P23573	cdc2c	P23572	cdc2	String	CMGC/CDK/CDC2	0.2	0
IGEGpTYGIVYK	18	T	AEKIGEGTYGIVYKA	P23573	cdc2c	P23573	cdc2c	String	CMGC/CDK/CDC2	0.2	0
IGEGpTYGIVYK	18	T	AEKIGEGTYGIVYKA	P23573	cdc2c	Q5EAK6	CG6535	String	Atypical/PIKK/ATM	0	0
IGEGpTYGIVYK	18	T	AEKIGEGTYGIVYKA	P23573	cdc2c	Q9VXG8	mei-41	String	Atypical/PIKK/ATR	0	0

## Sheet: Malpighian_Up
ID	Position	Code	Peptide	Matched ID	Gene Name	Kinase ID	Kinase Name	Interaction	Predictor	Score	Cutoff
TWpTLCGTPEYLAPEIILSK	200	T	RVKGRTWTLCGTPEY	P12370	Pka-C1	Q9VE58	CG14305	String	CAMK	2.47	0
TWpTLCGTPEYLAPEIILSK	200	T	RVKGRTWTLCGTPEY	P12370	Pka-C1	Q9V3Z1	trbl	String	CAMK	2.47	0
TWpTLCGTPEYLAPEIILSK	200	T	RVKGRTWTLCGTPEY	P12370	Pka-C1	Q8T4D4	CG9222	String	CAMK	2.47	0
TWpTLCGTPEYLAPEIILSK	200	T	RVKGRTWTLCGTPEY	P12370	Pka-C1	Q24210	Caki	String	CAMK	2.47	0
TWpTLCGTPEYLAPEIILSK	200	T	RVKGRTWTLCGTPEY	P12370	Pka-C1	O76324	dco	String	CK1	0.17	0
TWpTLCGTPEYLAPEIILSK	200	T	RVKGRTWTLCGTPEY	P12370	Pka-C1	Q8IMC6	CG11533	String	CK1	0.17	0
TWpTLCGTPEYLAPEIILSK	200	T	RVKGRTWTLCGTPEY	P12370	Pka-C1	Q9VJC2	CG7094	String	CK1	0.17	0
TWpTLCGTPEYLAPEIILSK	200	T	RVKGRTWTLCGTPEY	P12370	Pka-C1	Q7JWT4	CG12147	String	CK1	0.17	0
TWpTLCGTPEYLAPEIILSK	200	T	RVKGRTWTLCGTPEY	P12370	Pka-C1	P16912	PKA-C3	String	AGC/PKA	2.14	0
TWpTLCGTPEYLAPEIILSK	200	T	RVKGRTWTLCGTPEY	P12370	Pka-C1	P18431	sgg	Exp.&String	CMGC/GSK	0.38	0
TWpTLCGTPEYLAPEIILSK	200	T	RVKGRTWTLCGTPEY	P12370	Pka-C1	Q9VK37	Pk34A	Exp.&String	CMGC/GSK	0.38	0
TWpTLCGTPEYLAPEIILSK	200	T	RVKGRTWTLCGTPEY	P12370	Pka-C1	O62602	lic	String	STE/STE7	0.55	0
TWpTLCGTPEYLAPEIILSK	200	T	RVKGRTWTLCGTPEY	P12370	Pka-C1	Q23977	hep	String	STE/STE7	0.55	0
TWpTLCGTPEYLAPEIILSK	200	T	RVKGRTWTLCGTPEY	P12370	Pka-C1	O61444	Mkk4	String	STE/STE7	0.55	0
TWpTLCGTPEYLAPEIILSK	200	T	RVKGRTWTLCGTPEY	P12370	Pka-C1	Q24324	Dsor1	String	STE/STE7	0.55	0
TWpTLCGTPEYLAPEIILSK	200	T	RVKGRTWTLCGTPEY	P12370	Pka-C1	Q9VXE5	mbt	String	STE/STE20	2.75	0
TWpTLCGTPEYLAPEIILSK	200	T	RVKGRTWTLCGTPEY	P12370	Pka-C1	Q9W179	CG4527	String	STE/STE20	2.75	0
TWpTLCGTPEYLAPEIILSK	200	T	RVKGRTWTLCGTPEY	P12370	Pka-C1	Q9VEN3	CG5169	String	STE/STE20	2.75	0
TWpTLCGTPEYLAPEIILSK	200	T	RVKGRTWTLCGTPEY	P12370	Pka-C1	B7Z0W0	Pak	String	STE/STE20	2.75	0
TWpTLCGTPEYLAPEIILSK	200	T	RVKGRTWTLCGTPEY	P12370	Pka-C1	A1ZBH7	CG7097	String	STE/STE20	2.75	0
TWpTLCGTPEYLAPEIILSK	200	T	RVKGRTWTLCGTPEY	P12370	Pka-C1	P83098	STLK	String	STE/STE20	2.75	0
TWpTLCGTPEYLAPEIILSK	200	T	RVKGRTWTLCGTPEY	P12370	Pka-C1	Q9VE62	fray	String	STE/STE20	2.75	0
TWpTLCGTPEYLAPEIILSK	200	T	RVKGRTWTLCGTPEY	P12370	Pka-C1	Q4V4A7	Takl1	String	TKL/MLK	0.19	0
TWpTLCGTPEYLAPEIILSK	200	T	RVKGRTWTLCGTPEY	P12370	Pka-C1	Q9VCV0	Takl2	String	TKL/MLK	0.19	0
TWpTLCGTPEYLAPEIILSK	200	T	RVKGRTWTLCGTPEY	P12370	Pka-C1	Q9V3Q6	Tak1	String	TKL/MLK	0.19	0
TWpTLCGTPEYLAPEIILSK	200	T	RVKGRTWTLCGTPEY	P12370	Pka-C1	P00528	Src64B	Exp.&String	TK/Src	0.05	0
TWpTLCGTPEYLAPEIILSK	200	T	RVKGRTWTLCGTPEY	P12370	Pka-C1	O61661	grp	String	CAMK/CAMKL/CHK1	0.71	0
TWpTLCGTPEYLAPEIILSK	200	T	RVKGRTWTLCGTPEY	P12370	Pka-C1	Q8T9L5	CG9374	String	CAMK/CAMKL/LKB	19	0

## Sheet: Malpighian_Down
ID	Position	Code	Peptide	Matched ID	Gene Name	Kinase ID	Kinase Name	Interaction	Predictor	Score	Cutoff
GEPNVSpYICSR	193	Y	SGEPNVSYICSRYYR	P83101	gskt	P54367	CkIalpha	String	CK1	0.01	0
GEPNVSpYICSR	193	Y	SGEPNVSYICSRYYR	P83101	gskt	Q7KRY6	ball	String	CK1	0.01	0
GEPNVSpYICSR	193	Y	SGEPNVSYICSRYYR	P83101	gskt	Q9VYN5	CG2577	String	CK1	0.01	0
GEPNVSpYICSR	193	Y	SGEPNVSYICSRYYR	P83101	gskt	Q9VEX2	gish	String	CK1	0.01	0
GEPNVSpYICSR	193	Y	SGEPNVSYICSRYYR	P83101	gskt	Q9VQE3	CG9962	String	CK1	0.01	0
GEPNVSpYICSR	193	Y	SGEPNVSYICSRYYR	P83101	gskt	Q7KMI3	CG8878	String	CK1	0.01	0
GEPNVSpYICSR	193	Y	SGEPNVSYICSRYYR	P83101	gskt	O76324	dco	String	CK1	0.01	0
GEPNVSpYICSR	193	Y	SGEPNVSYICSRYYR	P83101	gskt	Q8IMC6	CG11533	String	CK1	0.01	0
GEPNVSpYICSR	193	Y	SGEPNVSYICSRYYR	P83101	gskt	Q9VJC2	CG7094	String	CK1	0.01	0
GEPNVSpYICSR	193	Y	SGEPNVSYICSRYYR	P83101	gskt	Q7JWT4	CG12147	String	CK1	0.01	0
GEPNVSpYICSR	193	Y	SGEPNVSYICSRYYR	P83101	gskt	Q8INB9	Akt1	String	AGC	0.26	0
GEPNVSpYICSR	193	Y	SGEPNVSYICSRYYR	P83101	gskt	C7LAC8	Pk61C	String	AGC	0.53	0
GEPNVSpYICSR	193	Y	SGEPNVSYICSRYYR	P83101	gskt	Q94533	S6kII	String	AGC	0.17	0
GEPNVSpYICSR	193	Y	SGEPNVSYICSRYYR	P83101	gskt	P18431	sgg	String	CMGC/GSK	0.1	0
GEPNVSpYICSR	193	Y	SGEPNVSYICSRYYR	P83101	gskt	Q9VK37	Pk34A	String	CMGC/GSK	0.1	0
GEPNVSpYICSR	193	Y	SGEPNVSYICSRYYR	P83101	gskt	Q9V400	Ilk	String	TKL/MLK	0	0
GEPNVSpYICSR	193	Y	SGEPNVSYICSRYYR	P83101	gskt	Q95UN8	slpr	String	TKL/MLK	0	0
GEPNVSpYICSR	193	Y	SGEPNVSYICSRYYR	P83101	gskt	Q4V4A7	Takl1	String	TKL/MLK	0	0
GEPNVSpYICSR	193	Y	SGEPNVSYICSRYYR	P83101	gskt	Q9VCV0	Takl2	String	TKL/MLK	0	0
GEPNVSpYICSR	193	Y	SGEPNVSYICSRYYR	P83101	gskt	Q9V3Q6	Tak1	String	TKL/MLK	0	0
GEPNVSpYICSR	193	Y	SGEPNVSYICSRYYR	P83101	gskt	Q9VK45	FRAP	String	Atypical/PIKK/FRAP	0.2	0
GEPNVSpYICSR	193	Y	SGEPNVSYICSRYYR	P83101	gskt	P18106	Fps85D	String	TK/Fer/Fer	0	0
GEPNVSpYICSR	193	Y	SGEPNVSYICSRYYR	P83101	gskt	P18106	Fps85D	String	TK/Fer/Fes	1.11	0
