# Supplementary material for: Deciphering the phosphorylation-based regulatory strategies of Haemaphysalis longicornis in heat stress
Source: Parasit Vectors. 2025 Sep 24;18:390. doi: 10.1186/s13071-025-07025-1 (PMC12461959; doi:10.1186/s13071-025-07025-1)
Supplement: Supplementary file 11 — Additional file11. Table S6 The results of GO annotation of upregulated and downregulated phosphoproteins in four tissues. [file 13071_2025_7025_MOESM11_ESM.xlsx]

## Sheet: Salivary_Up
Table S4. The results of GO annotation of upregulated and downregulated phosphoproteins in four tissues.
GOIDs	Ontology	Description	Counts	Annotated	pvalue	p.adjust	IDs
GO:0000226	BP	microtubule cytoskeleton organization	4	50	3.14185e-05	0.00223943	B7QHP9/B7Q4C4/B7QKV7/B7PA92
GO:0000244	BP	spliceosomal tri-snRNP complex assembly	1	6	0.0211996	0.0487651	B7PMS5
GO:0000398	BP	mRNA splicing, via spliceosome	5	166	0.00033527	0.00850612	B7PYH0/A0A6P3D1B4/B7QBZ1/B7PPR4/B7PH09
GO:0000706	BP	meiotic DNA double-strand break processing	1	2	0.00711673	0.0286742	B7PJJ6
GO:0003374	BP	dynamin family protein polymerization involved in mitochondrial fission	1	2	0.00711673	0.0286742	B7PM12
GO:0005979	BP	regulation of glycogen biosynthetic process	1	3	0.0106562	0.0356639	B7PLL3
GO:0006091	BP	generation of precursor metabolites and energy	1	1	0.00356467	0.0193371	B7QG32
GO:0006164	BP	purine nucleotide biosynthetic process	1	6	0.0211996	0.0487651	B7PYZ2
GO:0006337	BP	nucleosome disassembly	1	1	0.00356467	0.0193371	B7PRT9
GO:0006468	BP	protein phosphorylation	3	39	0.000369135	0.00851062	B7P2I5/B7QLS5/B7PZ91
GO:0006620	BP	posttranslational protein targeting to endoplasmic reticulum membrane	1	3	0.0106562	0.0356639	B7PS86
GO:0006884	BP	cell volume homeostasis	1	6	0.0211996	0.0487651	B7P2U1
GO:0006890	BP	retrograde vesicle-mediated transport, Golgi to ER	2	37	0.00774557	0.0300412	B7QCB7/B7QIF6
GO:0006909	BP	phagocytosis	1	4	0.0141831	0.040875	B7Q7M8
GO:0007010	BP	cytoskeleton organization	2	18	0.00185995	0.0193371	B7QL57/B7PNV7
GO:0007030	BP	Golgi organization	2	40	0.00900838	0.0342979	B7P3Q2/B7QIF6
GO:0007165	BP	signal transduction	7	426	0.000881567	0.0152438	B7PEM1/B7PHP3/B7PIP9/B7PBH9/B7PKB9/B7P6L4/B7QB94
GO:0007185	BP	transmembrane receptor protein tyrosine phosphatase signaling pathway	1	1	0.00356467	0.0193371	B7PHP3
GO:0007409	BP	axonogenesis	1	5	0.0176976	0.0461919	B7PHP3
GO:0007528	BP	neuromuscular junction development	1	6	0.0211996	0.0487651	B7Q8S3
GO:0008286	BP	insulin receptor signaling pathway	1	6	0.0211996	0.0487651	B7Q4T8
GO:0009116	BP	nucleoside metabolic process	2	47	0.0122836	0.0407814	B7PEA4/B7PYZ2
GO:0010390	BP	histone monoubiquitination	1	3	0.0106562	0.0356639	B7PKP7
GO:0015910	BP	peroxisomal long-chain fatty acid import	1	3	0.0106562	0.0356639	B7P9L4
GO:0016024	BP	CDP-diacylglycerol biosynthetic process	1	6	0.0211996	0.0487651	B7QFN8
GO:0016070	BP	RNA metabolic process	1	6	0.0211996	0.0487651	Q5S1X2
GO:0016185	BP	synaptic vesicle budding from presynaptic endocytic zone membrane	1	2	0.00711673	0.0286742	B7PM12
GO:0016480	BP	negative regulation of transcription by RNA polymerase III	1	2	0.00711673	0.0286742	B7PP14
GO:0016570	BP	histone modification	2	15	0.00128542	0.0166703	B7PV64/B7PDX5
GO:0018345	BP	protein palmitoylation	1	4	0.0141831	0.040875	B7Q6W1
GO:0019933	BP	cAMP-mediated signaling	1	4	0.0141831	0.040875	B7QL57
GO:0030031	BP	cell projection assembly	1	6	0.0211996	0.0487651	B7PAX0
GO:0030100	BP	regulation of endocytosis	1	4	0.0141831	0.040875	B7PNV7
GO:0030422	BP	production of siRNA involved in RNA interference	2	17	0.00165716	0.018921	B7QDU2/B7P5Y8
GO:0031054	BP	pre-miRNA processing	2	9	0.00044695	0.00976233	B7QDU2/B7P5Y8
GO:0031532	BP	actin cytoskeleton reorganization	1	4	0.0141831	0.040875	B7PAX0
GO:0031623	BP	receptor internalization	1	1	0.00356467	0.0193371	B7PM12
GO:0031952	BP	regulation of protein autophosphorylation	1	2	0.00711673	0.0286742	B7PBH9
GO:0032233	BP	positive regulation of actin filament bundle assembly	1	2	0.00711673	0.0286742	B7Q121
GO:0033138	BP	positive regulation of peptidyl-serine phosphorylation	1	1	0.00356467	0.0193371	B7P6T2
GO:0034446	BP	substrate adhesion-dependent cell spreading	1	5	0.0176976	0.0461919	B7PAX0
GO:0035023	BP	regulation of Rho protein signal transduction	1	6	0.0211996	0.0487651	B7PEH9
GO:0035335	BP	peptidyl-tyrosine dephosphorylation	1	4	0.0141831	0.040875	B7P9J3
GO:0035556	BP	intracellular signal transduction	5	394	0.0137583	0.040875	B7PJX4/B7QKV7/A0A6P3D1S0/B7PWS6/B7PZ91
GO:0042760	BP	very long-chain fatty acid catabolic process	1	3	0.0106562	0.0356639	B7P9L4
GO:0042766	BP	nucleosome mobilization	1	3	0.0106562	0.0356639	B7QLX5
GO:0043044	BP	ATP-dependent chromatin remodeling	2	33	0.00619802	0.0286742	B7QHW3/B7QK02
GO:0043113	BP	receptor clustering	1	4	0.0141831	0.040875	B7PV81
GO:0043547	BP	positive regulation of GTPase activity	4	172	0.00343491	0.0193371	B7QIZ6/B7P6L4/B7P3N5/B7QB94
GO:0043949	BP	regulation of cAMP-mediated signaling	1	2	0.00711673	0.0286742	B7QBH4
GO:0045197	BP	establishment or maintenance of epithelial cell apical/basal polarity	1	4	0.0141831	0.040875	B7PV81
GO:0045747	BP	positive regulation of Notch signaling pathway	1	2	0.00711673	0.0286742	B7QLS5
GO:0045761	BP	regulation of adenylate cyclase activity	1	1	0.00356467	0.0193371	B7QL57
GO:0045893	BP	positive regulation of transcription, DNA-templated	2	36	0.00734394	0.0290261	B7QHW3/B7QK02
GO:0046579	BP	positive regulation of Ras protein signal transduction	1	2	0.00711673	0.0286742	B7PKB9
GO:0046854	BP	phosphatidylinositol phosphorylation	2	43	0.0103565	0.0356639	B7P3Q2/B7QKB8
GO:0048194	BP	Golgi vesicle budding	1	1	0.00356467	0.0193371	B7QIF6
GO:0048870	BP	cell motility	1	6	0.0211996	0.0487651	B7Q7M8
GO:0050803	BP	regulation of synapse structure or activity	1	3	0.0106562	0.0356639	B7PM12
GO:0050821	BP	protein stabilization	1	5	0.0176976	0.0461919	B7QFI7
GO:0050852	BP	T cell receptor signaling pathway	1	1	0.00356467	0.0193371	B7Q9D2
GO:0051298	BP	centrosome duplication	1	3	0.0106562	0.0356639	B7Q1G2
GO:0051569	BP	regulation of histone H3-K4 methylation	1	1	0.00356467	0.0193371	B7PDX5
GO:0051693	BP	actin filament capping	2	17	0.00165716	0.018921	B7P1U8/B7Q5G8
GO:0051726	BP	regulation of cell cycle	2	37	0.00774557	0.0300412	B7P3R2/B7PRW7
GO:0055064	BP	chloride ion homeostasis	1	5	0.0176976	0.0461919	B7P2U1
GO:0055075	BP	potassium ion homeostasis	1	5	0.0176976	0.0461919	B7P2U1
GO:0055078	BP	sodium ion homeostasis	1	1	0.00356467	0.0193371	B7P2U1
GO:0060261	BP	positive regulation of transcription initiation from RNA polymerase II promoter	1	1	0.00356467	0.0193371	B7PB72
GO:0061025	BP	membrane fusion	1	4	0.0141831	0.040875	B7PM12
GO:0061817	BP	endoplasmic reticulum-plasma membrane tethering	1	5	0.0176976	0.0461919	B7Q0B4
GO:0072659	BP	protein localization to plasma membrane	3	21	5.6306e-05	0.00281668	B7Q9D2/B7PEJ0/B7PKA3
GO:0090501	BP	RNA phosphodiester bond hydrolysis	1	2	0.00711673	0.0286742	B7P5Y8
GO:0097010	BP	eukaryotic translation initiation factor 4F complex assembly	1	5	0.0176976	0.0461919	B7PE09
GO:0097120	BP	receptor localization to synapse	1	2	0.00711673	0.0286742	B7PV81
GO:0097320	BP	plasma membrane tubulation	1	2	0.00711673	0.0286742	B7PNV7
GO:0098884	BP	postsynaptic neurotransmitter receptor internalization	1	1	0.00356467	0.0193371	B7PM12
GO:0098887	BP	neurotransmitter receptor transport, endosome to postsynaptic membrane	1	1	0.00356467	0.0193371	B7PV81
GO:0098962	BP	regulation of postsynaptic neurotransmitter receptor activity	1	1	0.00356467	0.0193371	B7P378
GO:0098968	BP	neurotransmitter receptor transport postsynaptic membrane to endosome	1	1	0.00356467	0.0193371	B7PV81
GO:1902600	BP	proton transmembrane transport	2	15	0.00128542	0.0166703	A0A6P3D252/B7QK14
GO:2000369	BP	regulation of clathrin-dependent endocytosis	1	1	0.00356467	0.0193371	B7QLS5
GO:2000779	BP	regulation of double-strand break repair	1	2	0.00711673	0.0286742	B7P839
GO:0000111	CC	nucleotide-excision repair factor 2 complex	1	1	0.00356467	0.0193371	B7PFF9
GO:0000164	CC	protein phosphatase type 1 complex	1	4	0.0141831	0.040875	B7PLL3
GO:0002189	CC	ribose phosphate diphosphokinase complex	1	2	0.00711673	0.0286742	B7PYZ2
GO:0005634	CC	nucleus	29	3667	3.60658e-05	0.00223943	A0A6P3CZ68/B7PB72/B7Q121/B7P2I5/B7QIZ6/B7PE36/B7PP14/B7PV64/B7PM92/B7PKR8/B7P839/B7P9J3/B7PKP7/B7PH09/B7PRT9/B7PS08/B7P617/B7Q634/B7PBH9/B7P3Q5/B7PE62/B7PDC4/B7QDU2/B7PLG4/B7PZ91/B7PXU8/B7P5Y8/B7Q6B7/Q5S1X2
GO:0005667	CC	transcription factor complex	3	94	0.00469377	0.0246571	B7PB72/B7P3R2/B7PS08
GO:0005737	CC	cytoplasm	31	2818	1.57211e-08	6.52424e-06	B7QIZ6/B7PKR8/B7PQV2/B7PMR9/B7PDN1/B7P1U8/B7QL57/B7QLS5/A0A6P3D357/B7QFI7/B7P9J3/B7PM12/B7Q7M8/B7PFF9/B7PC94/B7Q4C4/B7PAX0/B7QN55/B7PYT7/B7QKV7/B7QKB8/B7PA92/B7PNV7/B7PEH9/B7P3Q5/B7P3N5/B7PLG4/B7PYZ2/B7PZ91/B7PXU8/B7P5Y8
GO:0005768	CC	endosome	2	63	0.0213861	0.0487651	B7P3Q2/B7PNV7
GO:0005802	CC	trans-Golgi network	2	41	0.00944838	0.0356462	B7P3Q2/B7QIF6
GO:0005829	CC	cytosol	9	592	0.000290713	0.00804307	B7P3S9/B7QIZ6/B7Q875/B7QIF6/B7Q0A4/B7PBH9/B7Q4T8/B7PE62/B7P8P2
GO:0005845	CC	mRNA cap binding complex	1	3	0.0106562	0.0356639	B7Q634
GO:0005846	CC	nuclear cap binding complex	1	6	0.0211996	0.0487651	B7Q634
GO:0005856	CC	cytoskeleton	7	274	6.10846e-05	0.00281668	B7P1C8/B7P1U8/B7Q0A4/B7PIP9/B7PNV7/B7QEH6/B7Q520
GO:0005874	CC	microtubule	5	232	0.0015085	0.018921	B7PND4/B7PM12/B7Q4C4/A0A6P3CZ33/B7PA92
GO:0005886	CC	plasma membrane	15	1666	0.000936769	0.0155504	B7P3Q2/B7P1C8/B7Q875/B7Q9D2/B7PM12/B7Q0A4/B7Q7M8/B7PIP9/B7PU84/B7QKB8/B7PNV7/B7PEH9/B7Q4T8/B7Q520/B7PVE3
GO:0005912	CC	adherens junction	2	54	0.0159992	0.0457909	B7Q520/B7PV81
GO:0005925	CC	focal adhesion	3	29	0.000151492	0.00523911	B7Q0A4/B7PHP3/B7PAX0
GO:0005947	CC	mitochondrial alpha-ketoglutarate dehydrogenase complex	1	4	0.0141831	0.040875	B7PL03
GO:0005967	CC	mitochondrial pyruvate dehydrogenase complex	1	5	0.0176976	0.0461919	B7PR86
GO:0014069	CC	postsynaptic density	3	14	1.56949e-05	0.00203012	B7P1C8/B7PM12/B7PV81
GO:0015629	CC	actin cytoskeleton	3	46	0.000602054	0.0118977	B7Q121/B7PU84/B7PAX0
GO:0015630	CC	microtubule cytoskeleton	2	25	0.00358785	0.0193371	B7PM12/B7QHP9
GO:0016281	CC	eukaryotic translation initiation factor 4F complex	1	5	0.0176976	0.0461919	B7Q362
GO:0016324	CC	apical plasma membrane	2	14	0.00111664	0.0161382	B7PEJ0/B7PKA3
GO:0016442	CC	RISC complex	1	4	0.0141831	0.040875	B7P5Y8
GO:0016471	CC	vacuolar proton-transporting V-type ATPase complex	2	5	0.000125322	0.00472807	A0A6P3D252/B7QK14
GO:0016514	CC	SWI/SNF complex	3	30	0.000167886	0.00535943	B7PRT9/B7QHW3/B7QK02
GO:0016593	CC	Cdc73/Paf1 complex	2	14	0.00111664	0.0161382	B7PV64/B7PDX5
GO:0016607	CC	nuclear speck	2	40	0.00900838	0.0342979	B7PYH0/B7PPR4
GO:0030424	CC	axon	3	83	0.00331022	0.0193371	B7PM12/B7PHP3/B7QB94
GO:0030663	CC	COPI-coated vesicle membrane	1	1	0.00356467	0.0193371	A0A6P3D2N8
GO:0031227	CC	intrinsic component of endoplasmic reticulum membrane	1	2	0.00711673	0.0286742	B7Q0B4
GO:0031985	CC	Golgi cisterna	1	2	0.00711673	0.0286742	B7QIF6
GO:0033557	CC	Slx1-Slx4 complex	1	6	0.0211996	0.0487651	B7PJJ6
GO:0035060	CC	brahma complex	1	4	0.0141831	0.040875	B7QHW3
GO:0035371	CC	microtubule plus-end	1	6	0.0211996	0.0487651	B7PXU8
GO:0043197	CC	dendritic spine	1	6	0.0211996	0.0487651	B7QB94
GO:0043529	CC	GET complex	1	1	0.00356467	0.0193371	B7PS86
GO:0044327	CC	dendritic spine head	1	1	0.00356467	0.0193371	B7PM12
GO:0048786	CC	presynaptic active zone	1	4	0.0141831	0.040875	B7Q8S3
GO:0071011	CC	precatalytic spliceosome	2	23	0.00303991	0.0193371	A0A6P3D1B4/B7QBZ1
GO:0071564	CC	npBAF complex	2	15	0.00128542	0.0166703	B7PRT9/B7QK02
GO:0071565	CC	nBAF complex	3	15	1.95674e-05	0.00203012	B7PRT9/B7QHW3/B7QK02
GO:0071942	CC	XPC complex	1	1	0.00356467	0.0193371	B7PFF9
GO:0097038	CC	perinuclear endoplasmic reticulum	1	2	0.00711673	0.0286742	B7Q875
GO:0098844	CC	postsynaptic endocytic zone membrane	1	1	0.00356467	0.0193371	B7PM12
GO:0098978	CC	glutamatergic synapse	1	1	0.00356467	0.0193371	B7P378
GO:0099572	CC	postsynaptic specialization	1	2	0.00711673	0.0286742	B7P378
GO:0000994	MF	RNA polymerase III core binding	1	1	0.00356467	0.0193371	B7PP14
GO:0003729	MF	mRNA binding	3	123	0.00983344	0.0356639	B7PYH0/B7Q362/B7Q634
GO:0003779	MF	actin binding	9	254	3.63872e-07	7.55035e-05	B7Q121/B7P1U8/B7QL57/B7P1Q2/B7PAX0/B7Q5G8/B7PEH9/B7Q520/B7PCV1
GO:0004045	MF	aminoacyl-tRNA hydrolase activity	2	7	0.000261946	0.00776482	A0A6P7V1N6/B7P3S9
GO:0004105	MF	choline-phosphate cytidylyltransferase activity	1	1	0.00356467	0.0193371	B7QFQ3
GO:0004430	MF	1-phosphatidylinositol 4-kinase activity	2	8	0.000348443	0.00850612	B7P3Q2/B7QKB8
GO:0004525	MF	ribonuclease III activity	2	23	0.00303991	0.0193371	B7QDU2/B7P5Y8
GO:0004530	MF	deoxyribonuclease I activity	1	2	0.00711673	0.0286742	B7P5Y8
GO:0004605	MF	phosphatidate cytidylyltransferase activity	1	6	0.0211996	0.0487651	B7QFN8
GO:0004617	MF	phosphoglycerate dehydrogenase activity	1	6	0.0211996	0.0487651	B7P3M8
GO:0004674	MF	protein serine/threonine kinase activity	5	238	0.00168693	0.018921	B7PMW5/B7QLS5/B7QKV7/B7PWS6/B7PZ91
GO:0004698	MF	calcium-dependent protein kinase C activity	2	49	0.0133013	0.040875	A0A6P3D1S0/B7PWS6
GO:0004739	MF	pyruvate dehydrogenase (acetyl-transferring) activity	1	6	0.0211996	0.0487651	B7PR86
GO:0005092	MF	GDP-dissociation inhibitor activity	1	4	0.0141831	0.040875	B7QIZ6
GO:0005158	MF	insulin receptor binding	1	5	0.0176976	0.0461919	B7Q4T8
GO:0005198	MF	structural molecule activity	3	57	0.00112773	0.0161382	A0A6P3D2N8/B7QCB7/B7Q520
GO:0005200	MF	structural constituent of cytoskeleton	3	56	0.00107116	0.0161382	B7Q5G8/A0A6P3CZ33/B7PA92
GO:0005324	MF	long-chain fatty acid transporter activity	1	5	0.0176976	0.0461919	B7P9L4
GO:0005524	MF	ATP binding	22	3114	0.00158675	0.018921	B7PEM1/B7P3Q2/B7P2I5/B7Q5I6/B7PMW5/B7P9L4/B7QLB2/B7PS86/B7QFN3/B7QLS5/B7PND4/B7P1Q2/B7PC94/B7PFE4/B7QKV7/A0A6P3D1S0/B7PWS6/B7PDC4/B7QFI8/B7PZ91/B7P5Y8/A0A140DDD2
GO:0005543	MF	phospholipid binding	2	36	0.00734394	0.0290261	B7Q5G8/B7PNV7
GO:0005546	MF	phosphatidylinositol-4,5-bisphosphate binding	1	6	0.0211996	0.0487651	B7PVE3
GO:0008157	MF	protein phosphatase 1 binding	1	6	0.0211996	0.0487651	B7PLL3
GO:0008179	MF	adenylate cyclase binding	1	1	0.00356467	0.0193371	B7QL57
GO:0008429	MF	phosphatidylethanolamine binding	1	1	0.00356467	0.0193371	B7Q0B4
GO:0008466	MF	glycogenin glucosyltransferase activity	1	3	0.0106562	0.0356639	B7PDN1
GO:0008511	MF	sodium:potassium:chloride symporter activity	1	1	0.00356467	0.0193371	B7P2U1
GO:0008556	MF	potassium-transporting ATPase activity	1	5	0.0176976	0.0461919	A0A140DDD2
GO:0008603	MF	cAMP-dependent protein kinase regulator activity	1	6	0.0211996	0.0487651	B7QBH4
GO:0008738	MF	L-fuculose-phosphate aldolase activity	1	1	0.00356467	0.0193371	B7P1C8
GO:0015248	MF	sterol transporter activity	1	6	0.0211996	0.0487651	B7Q875
GO:0016409	MF	palmitoyltransferase activity	1	4	0.0141831	0.040875	B7Q6W1
GO:0016887	MF	ATPase activity	4	294	0.0213744	0.0487651	B7P9L4/B7PS86/B7QFN3/B7PND4
GO:0019888	MF	protein phosphatase regulator activity	2	22	0.00278205	0.0193371	B7PBH9/B7PE62
GO:0019899	MF	enzyme binding	1	1	0.00356467	0.0193371	B7PJJ6
GO:0019901	MF	protein kinase binding	3	49	0.000725027	0.0136766	A0A6P3D357/B7QFI7/B7P8P2
GO:0019903	MF	protein phosphatase binding	2	10	0.00055738	0.0115656	B7PHP3/B7PE62
GO:0031210	MF	phosphatidylcholine binding	2	3	3.77735e-05	0.00223943	B7QFQ3/B7Q0B4
GO:0033592	MF	RNA strand annealing activity	1	5	0.0176976	0.0461919	B7PE09
GO:0034057	MF	RNA strand-exchange activity	1	1	0.00356467	0.0193371	B7PE09
GO:0035612	MF	AP-2 adaptor complex binding	1	1	0.00356467	0.0193371	B7QLS5
GO:0042393	MF	histone binding	3	52	0.000862921	0.0152438	B7PE36/B7P839/B7QK02
GO:0042626	MF	ATPase activity, coupled to transmembrane movement of substances	5	296	0.00429739	0.0228643	B7Q5I6/B7P9L4/A0A6P3D252/B7QK14/B7QFI8
GO:0043495	MF	protein membrane anchor	2	5	0.000125322	0.00472807	B7PEJ0/B7PKA3
GO:0043548	MF	phosphatidylinositol 3-kinase binding	1	1	0.00356467	0.0193371	B7Q4T8
GO:0050321	MF	tau-protein kinase activity	1	2	0.00711673	0.0286742	B7QKV7
GO:0070273	MF	phosphatidylinositol-4-phosphate binding	1	5	0.0176976	0.0461919	B7QIF6
GO:0070491	MF	repressing transcription factor binding	1	4	0.0141831	0.040875	B7PS08
GO:0072542	MF	protein phosphatase activator activity	1	2	0.00711673	0.0286742	B7PBH9
GO:0102751	MF	UDP-alpha-D-glucose:glucosyl-glycogenin alpha-D-glucosyltransferase activity	1	3	0.0106562	0.0356639	B7PDN1
GO:1990269	MF	RNA polymerase II C-terminal domain phosphoserine binding	1	2	0.00711673	0.0286742	B7PV64
GO:2001069	MF	glycogen binding	1	3	0.0106562	0.0356639	B7PLL3

## Sheet: Salivary_Down
GOIDs	Ontology	Description	Counts	Annotated	pvalue	p.adjust	IDs
GO:0000122	BP	negative regulation of transcription by RNA polymerase II	3	60	0.000898341	0.0166692	B7P8N2/B7Q746/B7PEJ8
GO:0000226	BP	microtubule cytoskeleton organization	2	50	0.0107832	0.0360159	B7PZF5/B7QHP9
GO:0000380	BP	alternative mRNA splicing, via spliceosome	2	4	5.80205e-05	0.00322981	B7PJG5/B7PLF8
GO:0000381	BP	regulation of alternative mRNA splicing, via spliceosome	2	25	0.00277882	0.0217669	B7PJG5/B7PN34
GO:0000390	BP	spliceosomal complex disassembly	1	2	0.00624666	0.0281944	B7PAK3
GO:0000398	BP	mRNA splicing, via spliceosome	5	166	0.00018313	0.00611654	B7PWM5/B7PPR4/B7PLF8/B7QIA6/B7Q8U4
GO:0000819	BP	sister chromatid segregation	1	1	0.00312818	0.0217669	B7P0P1
GO:0001731	BP	formation of translation preinitiation complex	1	7	0.0216944	0.0479863	B7Q5S0
GO:0002188	BP	translation reinitiation	1	3	0.00935545	0.0322136	B7Q5S0
GO:0006333	BP	chromatin assembly or disassembly	1	2	0.00624666	0.0281944	A0A6P3D464
GO:0006335	BP	DNA replication-dependent nucleosome assembly	1	2	0.00624666	0.0281944	B7QIN7
GO:0006336	BP	DNA replication-independent nucleosome assembly	1	5	0.0155441	0.0412042	B7QIN7
GO:0006357	BP	regulation of transcription by RNA polymerase II	8	656	0.00111176	0.0195435	B7Q9D1/B7QD64/B7PDQ5/B7PMF4/B7Q1T0/B7PE56/B7Q4L5/B7Q6B7
GO:0007026	BP	negative regulation of microtubule depolymerization	1	2	0.00624666	0.0281944	B7P704
GO:0007409	BP	axonogenesis	1	5	0.0155441	0.0412042	B7PZF5
GO:0007416	BP	synapse assembly	1	5	0.0155441	0.0412042	B7QLF1
GO:0008333	BP	endosome to lysosome transport	1	5	0.0155441	0.0412042	B7QP14
GO:0010468	BP	regulation of gene expression	3	54	0.000660112	0.0137798	B7PM92/B7PN34/B7Q3I5
GO:0010507	BP	negative regulation of autophagy	1	2	0.00624666	0.0281944	Q4PM76
GO:0016197	BP	endosomal transport	3	28	9.25157e-05	0.00386253	B7P4F7/B7QP14/B7P2S6
GO:0016358	BP	dendrite development	1	2	0.00624666	0.0281944	B7PZF5
GO:0016925	BP	protein sumoylation	2	8	0.000268547	0.0068996	B7PRY2/B7PKS5
GO:0030100	BP	regulation of endocytosis	1	4	0.0124546	0.0366071	B7PNV7
GO:0030497	BP	fatty acid elongation	1	2	0.00624666	0.0281944	B7Q8P9
GO:0031114	BP	regulation of microtubule depolymerization	1	1	0.00312818	0.0217669	B7PZF5
GO:0031119	BP	tRNA pseudouridine synthesis	1	7	0.0216944	0.0479863	B7PNI3
GO:0031122	BP	cytoplasmic microtubule organization	2	28	0.00347991	0.0237202	B7Q418/B7P704
GO:0031468	BP	nuclear envelope reassembly	1	1	0.00312818	0.0217669	B7PEL3
GO:0032434	BP	regulation of proteasomal ubiquitin-dependent protein catabolic process	1	3	0.00935545	0.0322136	B7PNZ2
GO:0032446	BP	protein modification by small protein conjugation	1	7	0.0216944	0.0479863	B7PRY2
GO:0032786	BP	positive regulation of DNA-templated transcription, elongation	1	5	0.0155441	0.0412042	B7Q1T0
GO:0033138	BP	positive regulation of peptidyl-serine phosphorylation	1	1	0.00312818	0.0217669	B7P6T2
GO:0034976	BP	response to endoplasmic reticulum stress	1	7	0.0216944	0.0479863	B7PNZ2
GO:0035067	BP	negative regulation of histone acetylation	1	1	0.00312818	0.0217669	B7Q746
GO:0040031	BP	snRNA modification	1	1	0.00312818	0.0217669	B7PJP2
GO:0042149	BP	cellular response to glucose starvation	1	7	0.0216944	0.0479863	B7PZ91
GO:0042254	BP	ribosome biogenesis	2	54	0.0124947	0.0366071	A0A6P3CZK7/B7Q0K8
GO:0043484	BP	regulation of RNA splicing	2	9	0.000344567	0.00822038	B7PKV8/B7PLF8
GO:0043972	BP	histone H3-K23 acetylation	1	4	0.0124546	0.0366071	B7QC82
GO:0044154	BP	histone H3-K14 acetylation	1	3	0.00935545	0.0322136	B7QC82
GO:0045737	BP	positive regulation of cyclin-dependent protein serine/threonine kinase activity	1	1	0.00312818	0.0217669	B7Q2L3
GO:0046579	BP	positive regulation of Ras protein signal transduction	1	2	0.00624666	0.0281944	B7PKB9
GO:0048024	BP	regulation of mRNA splicing, via spliceosome	1	7	0.0216944	0.0479863	B7PRW7
GO:0050982	BP	detection of mechanical stimulus	1	6	0.018624	0.0460773	B7Q5S1
GO:0051028	BP	mRNA transport	2	44	0.00842949	0.0322136	B7Q634/B7Q3I5
GO:0051252	BP	regulation of RNA metabolic process	1	3	0.00935545	0.0322136	B7Q3I5
GO:0060261	BP	positive regulation of transcription initiation from RNA polymerase II promoter	1	1	0.00312818	0.0217669	B7PB72
GO:0061025	BP	membrane fusion	1	4	0.0124546	0.0366071	B7PEL3
GO:0061061	BP	muscle structure development	1	3	0.00935545	0.0322136	B7P6T6
GO:0071108	BP	protein K48-linked deubiquitination	1	4	0.0124546	0.0366071	B7QJ34
GO:0071260	BP	cellular response to mechanical stimulus	1	4	0.0124546	0.0366071	B7Q5S1
GO:0071376	BP	cellular response to corticotropin-releasing hormone stimulus	1	1	0.00312818	0.0217669	B7Q4L5
GO:0072383	BP	plus-end-directed vesicle transport along microtubule	1	6	0.018624	0.0460773	B7QHX6
GO:0090501	BP	RNA phosphodiester bond hydrolysis	1	2	0.00624666	0.0281944	B7P5Y8
GO:0097190	BP	apoptotic signaling pathway	1	2	0.00624666	0.0281944	Q4PM76
GO:0097320	BP	plasma membrane tubulation	1	2	0.00624666	0.0281944	B7PNV7
GO:0098962	BP	regulation of postsynaptic neurotransmitter receptor activity	1	1	0.00312818	0.0217669	B7P378
GO:0099536	BP	synaptic signaling	1	6	0.018624	0.0460773	B7PND6
GO:1901096	BP	regulation of autophagosome maturation	1	2	0.00624666	0.0281944	B7QP14
GO:1990481	BP	mRNA pseudouridine synthesis	1	4	0.0124546	0.0366071	B7PNI3
GO:1990592	BP	protein K69-linked ufmylation	1	3	0.00935545	0.0322136	B7PNZ2
GO:2000134	BP	negative regulation of G1/S transition of mitotic cell cycle	1	2	0.00624666	0.0281944	B7PDQ5
GO:2000767	BP	positive regulation of cytoplasmic translation	1	3	0.00935545	0.0322136	B7QMR7
GO:0000785	CC	chromatin	2	21	0.00196115	0.0217669	B7PE36/B7PDQ5
GO:0001725	CC	stress fiber	1	4	0.0124546	0.0366071	B7P6T6
GO:0005634	CC	nucleus	36	3667	3.53486e-10	1.18064e-07	B7QJ34/A0A6P3CZ68/B7PB72/B7PJG5/B7P9U1/B7PNI3/B7Q0C4/B7Q0Q1/B7PE36/B7PM92/A0A6P3D464/B7QIN7/B7PDQ5/B7Q2V7/B7PFS9/B7QIS5/B7PN34/B7Q6B8/B7PEL3/B7Q418/B7PMF4/B7Q634/B7P0P1/B7Q1T0/B7QIP4/B7P5Y8/B7P3Q5/B7Q260/B7PE56/B7Q3I5/B7QNQ2/B7PZ91/B7Q4L5/A0A6P3D316/B7PKS5/B7Q6B7
GO:0005654	CC	nucleoplasm	6	227	8.42894e-05	0.00386253	B7PKV8/B7PPS9/B7Q746/B7P483/B7P977/B7PEJ8
GO:0005667	CC	transcription factor complex	4	94	0.00022414	0.00623856	B7PB72/B7P734/B7PDQ5/B7Q4L5
GO:0005730	CC	nucleolus	4	249	0.00793019	0.0322136	A0A6P3CZK7/B7Q0K8/B7PRV8/B7Q746
GO:0005737	CC	cytoplasm	19	2818	0.00124183	0.0207386	B7Q2L3/B7Q0Q1/B7PPS9/B7QMV2/B7QIS5/B7PN34/B7PQV2/B7QMR7/B7Q418/B7PRY2/B7P704/B7PNV7/B7QIP4/B7P5Y8/B7P3Q5/B7Q3I5/B7QM86/B7QNQ2/B7PZ91
GO:0005829	CC	cytosol	7	592	0.00269004	0.0217669	B7PZF5/B7PCN1/B7Q4S5/B7Q0A4/B7PEL3/B7P483/B7Q3I5
GO:0005845	CC	mRNA cap binding complex	1	3	0.00935545	0.0322136	B7Q634
GO:0005846	CC	nuclear cap binding complex	1	6	0.018624	0.0460773	B7Q634
GO:0005856	CC	cytoskeleton	5	274	0.00175855	0.0217669	B7Q0A4/B7PIP9/B7PNV7/B7Q520/B7QM86
GO:0005874	CC	microtubule	4	232	0.00621176	0.0281944	B7PZF5/B7Q0Q1/B7P704/B7QHX6
GO:0005875	CC	microtubule associated complex	1	3	0.00935545	0.0322136	B7PZF5
GO:0005912	CC	adherens junction	2	54	0.0124947	0.0366071	B7P6T6/B7Q520
GO:0005925	CC	focal adhesion	2	29	0.00373006	0.0244282	B7Q0A4/B7QM86
GO:0008024	CC	cyclin/CDK positive transcription elongation factor complex	1	2	0.00624666	0.0281944	B7Q1T0
GO:0008287	CC	protein serine/threonine phosphatase complex	1	3	0.00935545	0.0322136	B7PVG3
GO:0016281	CC	eukaryotic translation initiation factor 4F complex	1	5	0.0155441	0.0412042	B7Q362
GO:0016442	CC	RISC complex	2	4	5.80205e-05	0.00322981	B7QIP4/B7P5Y8
GO:0016581	CC	NuRD complex	1	3	0.00935545	0.0322136	B7P8N2
GO:0016607	CC	nuclear speck	2	40	0.00700715	0.0312052	B7PWM5/B7PPR4
GO:0030054	CC	cell junction	2	23	0.00235307	0.0217669	A0A1S4L661/B7Q0W0
GO:0030427	CC	site of polarized growth	1	3	0.00935545	0.0322136	B7P0V4
GO:0030690	CC	Noc1p-Noc2p complex	1	1	0.00312818	0.0217669	B7Q746
GO:0030691	CC	Noc2p-Noc3p complex	1	1	0.00312818	0.0217669	B7Q746
GO:0030864	CC	cortical actin cytoskeleton	2	7	0.000201824	0.00612812	B7P0V4/B7QCZ2
GO:0031428	CC	box C/D snoRNP complex	1	3	0.00935545	0.0322136	B7Q0K8
GO:0031430	CC	M band	1	5	0.0155441	0.0412042	B7PGA6
GO:0031510	CC	SUMO activating enzyme complex	1	3	0.00935545	0.0322136	B7PRY2
GO:0032040	CC	small-subunit processome	3	50	0.000526395	0.0117211	B7PJ27/B7Q0K8/B7PRV8
GO:0034388	CC	Pwp2p-containing subcomplex of 90S preribosome	1	6	0.018624	0.0460773	B7PJ27
GO:0035097	CC	histone methyltransferase complex	1	5	0.0155441	0.0412042	B7P734
GO:0035371	CC	microtubule plus-end	1	6	0.018624	0.0460773	B7Q418
GO:0036020	CC	endolysosome membrane	1	1	0.00312818	0.0217669	B7QP14
GO:0043197	CC	dendritic spine	1	6	0.018624	0.0460773	B7QMV2
GO:0045202	CC	synapse	3	97	0.00355868	0.023772	B7PZF5/B7PND6/B7QLF1
GO:0070274	CC	RES complex	1	1	0.00312818	0.0217669	B7QIA6
GO:0070776	CC	MOZ/MORF histone acetyltransferase complex	1	7	0.0216944	0.0479863	B7QC82
GO:0098978	CC	glutamatergic synapse	1	1	0.00312818	0.0217669	B7P378
GO:0099572	CC	postsynaptic specialization	1	2	0.00624666	0.0281944	B7P378
GO:0000016	MF	lactase activity	1	1	0.00312818	0.0217669	B7QCZ2
GO:0001102	MF	RNA polymerase II activating transcription factor binding	1	3	0.00935545	0.0322136	B7PDQ5
GO:0001103	MF	RNA polymerase II repressing transcription factor binding	1	3	0.00935545	0.0322136	B7PEJ8
GO:0003712	MF	transcription coregulator activity	3	104	0.00432624	0.0277878	B7Q9D1/B7QD64/B7Q0A4
GO:0003713	MF	transcription coactivator activity	2	59	0.0147887	0.0412042	B7PB72/B7QM40
GO:0003714	MF	transcription corepressor activity	4	56	2.95894e-05	0.00247071	A0A1S4L8L8/B7Q6B8/B7Q746/B7PEJ8
GO:0003723	MF	RNA binding	13	1214	0.00011759	0.0043639	B7PKV8/B7PJG5/B7PNI3/B7PWM5/B7PPR4/B7Q2V7/B7PPS9/B7PLF8/B7PAK3/B7QIP4/B7P5Y8/B7P3Q5/B7PRW7
GO:0003729	MF	mRNA binding	6	123	2.62522e-06	0.000292275	B7Q362/B7PN34/B7QMR7/B7Q634/B7Q3I5/B7Q5S0
GO:0003779	MF	actin binding	4	254	0.00848931	0.0322136	B7PZF5/B7P6T6/B7Q520/B7QCZ2
GO:0003918	MF	DNA topoisomerase type II (ATP-hydrolyzing) activity	1	3	0.00935545	0.0322136	B7P0P1
GO:0004032	MF	alditol:NADP+ 1-oxidoreductase activity	1	4	0.0124546	0.0366071	B7PCN1
GO:0004402	MF	histone acetyltransferase activity	3	89	0.00279117	0.0217669	B7Q0C4/B7PFS9/B7QC82
GO:0004530	MF	deoxyribonuclease I activity	1	2	0.00624666	0.0281944	B7P5Y8
GO:0004654	MF	polyribonucleotide nucleotidyltransferase activity	1	6	0.018624	0.0460773	B7PAK3
GO:0004686	MF	elongation factor-2 kinase activity	1	1	0.00312818	0.0217669	B7Q9E7
GO:0005096	MF	GTPase activator activity	3	192	0.0226374	0.0497427	B7P6L4/B7QGX4/B7QNQ2
GO:0005198	MF	structural molecule activity	2	57	0.0138508	0.0402275	B7QH49/B7Q520
GO:0016538	MF	cyclin-dependent protein serine/threonine kinase regulator activity	2	33	0.00481147	0.0281944	B7Q2L3/B7Q1T0
GO:0016709	MF	oxidoreductase activity, acting on paired donors, with incorporation or reduction of molecular oxygen, NAD(P)H as one donor, and incorporation of one atom of oxygen	1	7	0.0216944	0.0479863	B7PCL4
GO:0017022	MF	myosin binding	1	3	0.00935545	0.0322136	B7QCZ2
GO:0017069	MF	snRNA binding	1	7	0.0216944	0.0479863	B7PJP2
GO:0018812	MF	3-hydroxyacyl-CoA dehydratase activity	1	2	0.00624666	0.0281944	B7Q8P9
GO:0019784	MF	NEDD8-specific protease activity	1	5	0.0155441	0.0412042	B7QJ34
GO:0019901	MF	protein kinase binding	2	49	0.0103729	0.0349956	A0A6P3D0I9/B7Q2L3
GO:0019948	MF	SUMO activating enzyme activity	1	4	0.0124546	0.0366071	B7PRY2
GO:0030374	MF	nuclear receptor transcription coactivator activity	2	20	0.00177801	0.0217669	B7P734/B7QIS5
GO:0030507	MF	spectrin binding	1	4	0.0124546	0.0366071	B7P704
GO:0031386	MF	protein tag	1	7	0.0216944	0.0479863	B7PKS5
GO:0032440	MF	2-alkenal reductase [NAD(P)] activity	3	141	0.00999415	0.0340617	B7PN29/B7PMF4/B7QCR5
GO:0035259	MF	glucocorticoid receptor binding	1	1	0.00312818	0.0217669	B7Q4L5
GO:0042393	MF	histone binding	5	52	6.39947e-07	0.000106871	B7QM40/B7PE36/B7QIN7/B7Q746/B7QC82
GO:0043130	MF	ubiquitin binding	2	62	0.0162454	0.0427242	B7QJ34/B7PEL3
GO:0043495	MF	protein membrane anchor	1	5	0.0155441	0.0412042	B7PKA3
GO:0044389	MF	ubiquitin-like protein ligase binding	1	2	0.00624666	0.0281944	B7PKS5
GO:0050564	MF	N-(5-amino-5-carboxypentanoyl)-L-cysteinyl-D-valine synthase activity	1	2	0.00624666	0.0281944	B7P268
GO:0051011	MF	microtubule minus-end binding	1	1	0.00312818	0.0217669	B7P704
GO:0051015	MF	actin filament binding	4	127	0.000701613	0.0137846	B7PG31/B7PGA6/B7P0V4/B7QM86
GO:0051371	MF	muscle alpha-actinin binding	1	3	0.00935545	0.0322136	B7P6T6
GO:0051427	MF	hormone receptor binding	1	1	0.00312818	0.0217669	B7P734
GO:0061575	MF	cyclin-dependent protein serine/threonine kinase activator activity	1	7	0.0216944	0.0479863	B7Q1T0
GO:0061666	MF	UFM1 ligase activity	1	4	0.0124546	0.0366071	B7PNZ2
GO:0070491	MF	repressing transcription factor binding	1	4	0.0124546	0.0366071	B7Q746
GO:0070513	MF	death domain binding	1	1	0.00312818	0.0217669	Q4PM76
GO:0071568	MF	UFM1 transferase activity	1	2	0.00624666	0.0281944	B7PNZ2
GO:0102158	MF	very-long-chain 3-hydroxyacyl-CoA dehydratase activity	1	7	0.0216944	0.0479863	B7Q8P9
GO:0102343	MF	3-hydroxy-arachidoyl-CoA dehydratase activity	1	7	0.0216944	0.0479863	B7Q8P9
GO:0102344	MF	3-hydroxy-behenoyl-CoA dehydratase activity	1	7	0.0216944	0.0479863	B7Q8P9
GO:0102345	MF	3-hydroxy-lignoceroyl-CoA dehydratase activity	1	7	0.0216944	0.0479863	B7Q8P9
GO:0106029	MF	tRNA pseudouridine synthase activity	1	7	0.0216944	0.0479863	B7PNI3

## Sheet: Midgut_Up
GOIDs	Ontology	Description	Counts	Annotated	pvalue	p.adjust	IDs
GO:0000266	BP	mitochondrial fission	1	16	0.00850329	0.0201491	B7PM12
GO:0003374	BP	dynamin family protein polymerization involved in mitochondrial fission	1	2	0.00106671	0.00645949	B7PM12
GO:0006309	BP	apoptotic DNA fragmentation	1	10	0.00532268	0.0170639	B7P5Y8
GO:0006357	BP	regulation of transcription by RNA polymerase II	3	656	0.00492607	0.0167794	B7PE56/B7PA47/B7Q6B7
GO:0006620	BP	posttranslational protein targeting to endoplasmic reticulum membrane	1	3	0.00159965	0.00792554	B7PS86
GO:0006753	BP	nucleoside phosphate metabolic process	1	2	0.00106671	0.00645949	B7QFY3
GO:0006936	BP	muscle contraction	1	13	0.0069142	0.0171284	B7PGA6
GO:0007005	BP	mitochondrion organization	1	23	0.0122017	0.0237498	B7QNF5
GO:0007160	BP	cell-matrix adhesion	1	23	0.0122017	0.0237498	B7Q0A4
GO:0007399	BP	nervous system development	1	50	0.0263442	0.0410217	B7Q3I5
GO:0009134	BP	nucleoside diphosphate catabolic process	1	1	0.000533489	0.00645949	B7PXK0
GO:0010468	BP	regulation of gene expression	1	54	0.0284229	0.043029	B7Q3I5
GO:0016185	BP	synaptic vesicle budding from presynaptic endocytic zone membrane	1	2	0.00106671	0.00645949	B7PM12
GO:0019693	BP	ribose phosphate metabolic process	1	2	0.00106671	0.00645949	B7QFY3
GO:0030422	BP	production of siRNA involved in RNA interference	1	17	0.00903245	0.0205112	B7P5Y8
GO:0030433	BP	ubiquitin-dependent ERAD pathway	1	42	0.0221741	0.0371843	B7PEW3
GO:0031054	BP	pre-miRNA processing	1	9	0.00479163	0.0167794	B7P5Y8
GO:0031623	BP	receptor internalization	1	1	0.000533489	0.00645949	B7PM12
GO:0043113	BP	receptor clustering	1	4	0.00213232	0.00860827	B7PV81
GO:0045197	BP	establishment or maintenance of epithelial cell apical/basal polarity	1	4	0.00213232	0.00860827	B7PV81
GO:0046907	BP	intracellular transport	1	19	0.01009	0.0215648	B7P3N5
GO:0050803	BP	regulation of synapse structure or activity	1	3	0.00159965	0.00792554	B7PM12
GO:0051028	BP	mRNA transport	1	44	0.0232182	0.0383452	B7Q3I5
GO:0051085	BP	chaperone cofactor-dependent protein refolding	1	17	0.00903245	0.0205112	B7PEW3
GO:0051252	BP	regulation of RNA metabolic process	1	3	0.00159965	0.00792554	B7Q3I5
GO:0061025	BP	membrane fusion	1	4	0.00213232	0.00860827	B7PM12
GO:0071218	BP	cellular response to misfolded protein	1	4	0.00213232	0.00860827	B7PEW3
GO:0090501	BP	RNA phosphodiester bond hydrolysis	1	2	0.00106671	0.00645949	B7P5Y8
GO:0097120	BP	receptor localization to synapse	1	2	0.00106671	0.00645949	B7PV81
GO:0098609	BP	cell-cell adhesion	1	32	0.0169375	0.0297773	B7PV81
GO:0098884	BP	postsynaptic neurotransmitter receptor internalization	1	1	0.000533489	0.00645949	B7PM12
GO:0098887	BP	neurotransmitter receptor transport, endosome to postsynaptic membrane	1	1	0.000533489	0.00645949	B7PV81
GO:0098968	BP	neurotransmitter receptor transport postsynaptic membrane to endosome	1	1	0.000533489	0.00645949	B7PV81
GO:0000922	CC	spindle pole	1	48	0.0253033	0.0407942	B7PYT7
GO:0005634	CC	nucleus	7	3667	0.00224555	0.00874162	B7QNF5/B7QFY3/B7P5Y8/B7PE56/B7Q3I5/B7PA47/B7Q6B7
GO:0005643	CC	nuclear pore	1	60	0.0315329	0.0464471	B7P3N5
GO:0005737	CC	cytoplasm	5	2818	0.0146754	0.0266603	B7PM12/B7PYT7/B7P5Y8/B7Q3I5/B7P3N5
GO:0005856	CC	cytoskeleton	2	274	0.009308	0.0207055	B7Q0A4/B7PIP9
GO:0005886	CC	plasma membrane	4	1666	0.0108429	0.0227284	B7PXK0/B7PM12/B7Q0A4/B7PIP9
GO:0005912	CC	adherens junction	1	54	0.0284229	0.043029	B7PV81
GO:0005925	CC	focal adhesion	1	29	0.0153613	0.027449	B7Q0A4
GO:0005938	CC	cell cortex	1	27	0.0143092	0.0264357	B7Q0A4
GO:0014069	CC	postsynaptic density	2	14	2.46271e-05	0.00268436	B7PM12/B7PV81
GO:0015630	CC	microtubule cytoskeleton	1	25	0.013256	0.0253492	B7PM12
GO:0016323	CC	basolateral plasma membrane	1	8	0.00426031	0.0154791	B7PV81
GO:0016442	CC	RISC complex	1	4	0.00213232	0.00860827	B7P5Y8
GO:0030054	CC	cell junction	1	23	0.0122017	0.0237498	B7PV81
GO:0031410	CC	cytoplasmic vesicle	1	58	0.0304973	0.045537	B7PM12
GO:0031430	CC	M band	1	5	0.00266473	0.0100157	B7PGA6
GO:0031966	CC	mitochondrial membrane	1	27	0.0143092	0.0264357	B7PM12
GO:0043529	CC	GET complex	1	1	0.000533489	0.00645949	B7PS86
GO:0044327	CC	dendritic spine head	1	1	0.000533489	0.00645949	B7PM12
GO:0098793	CC	presynapse	1	37	0.0195592	0.0338404	B7PM12
GO:0098844	CC	postsynaptic endocytic zone membrane	1	1	0.000533489	0.00645949	B7PM12
GO:0001227	MF	DNA-binding transcription repressor activity, RNA polymerase II-specific	1	10	0.00532268	0.0170639	B7PE56
GO:0003730	MF	mRNA 3'-UTR binding	1	18	0.00956133	0.0208437	B7Q3I5
GO:0003960	MF	NADPH:quinone reductase activity	1	11	0.00585345	0.0171284	B7QIJ3
GO:0004382	MF	guanosine-diphosphatase activity	1	2	0.00106671	0.00645949	B7PXK0
GO:0004525	MF	ribonuclease III activity	1	23	0.0122017	0.0237498	B7P5Y8
GO:0004530	MF	deoxyribonuclease I activity	1	2	0.00106671	0.00645949	B7P5Y8
GO:0004623	MF	phospholipase A2 activity	1	42	0.0221741	0.0371843	B7PIP9
GO:0017110	MF	nucleoside-diphosphatase activity	1	3	0.00159965	0.00792554	B7PXK0
GO:0030544	MF	Hsp70 protein binding	1	15	0.00797386	0.0193145	B7PEW3
GO:0045134	MF	uridine-diphosphatase activity	1	2	0.00106671	0.00645949	B7PXK0
GO:0047631	MF	ADP-ribose diphosphatase activity	1	11	0.00585345	0.0171284	B7QFY3
GO:0102485	MF	dATP phosphohydrolase activity	1	13	0.0069142	0.0171284	B7PXK0
GO:0102486	MF	dCTP phosphohydrolase activity	1	13	0.0069142	0.0171284	B7PXK0
GO:0102487	MF	dUTP phosphohydrolase activity	1	13	0.0069142	0.0171284	B7PXK0
GO:0102488	MF	dTTP phosphohydrolase activity	1	13	0.0069142	0.0171284	B7PXK0
GO:0102489	MF	GTP phosphohydrolase activity	1	13	0.0069142	0.0171284	B7PXK0
GO:0102490	MF	8-oxo-dGTP phosphohydrolase activity	1	13	0.0069142	0.0171284	B7PXK0
GO:0102491	MF	dGTP phosphohydrolase activity	1	13	0.0069142	0.0171284	B7PXK0
GO:0102567	MF	phospholipase A2 activity (consuming 1,2-dipalmitoylphosphatidylcholine)	1	49	0.0258239	0.0407942	B7PIP9
GO:0102568	MF	phospholipase A2 activity consuming 1,2-dioleoylphosphatidylethanolamine)	1	49	0.0258239	0.0407942	B7PIP9

## Sheet: Midgut_Down
GOIDs	Ontology	Description	Counts	Annotated	pvalue	p.adjust	IDs
GO:0000288	BP	nuclear-transcribed mRNA catabolic process, deadenylation-dependent decay	1	4	0.00261647	0.0119049	B7QCB9
GO:0006289	BP	nucleotide-excision repair	1	39	0.0252311	0.0478339	B7Q760
GO:0006635	BP	fatty acid beta-oxidation	1	27	0.0175337	0.0379897	B7P9L4
GO:0006753	BP	nucleoside phosphate metabolic process	1	2	0.00130906	0.0099239	B7QFY3
GO:0007031	BP	peroxisome organization	1	7	0.00457449	0.0160107	B7P9L4
GO:0008643	BP	carbohydrate transport	2	88	0.00152632	0.0099239	A0A6P3D1G4/B7QC12
GO:0015910	BP	peroxisomal long-chain fatty acid import	1	3	0.00196297	0.0099239	B7P9L4
GO:0017148	BP	negative regulation of translation	1	18	0.0117223	0.0280718	B7QCB9
GO:0019303	BP	D-ribose catabolic process	1	2	0.00130906	0.0099239	B7P0U8
GO:0019693	BP	ribose phosphate metabolic process	1	2	0.00130906	0.0099239	B7QFY3
GO:0042760	BP	very long-chain fatty acid catabolic process	1	3	0.00196297	0.0099239	B7P9L4
GO:0045892	BP	negative regulation of transcription, DNA-templated	2	128	0.00318904	0.0129361	B7Q6B8/B7P977
GO:0045893	BP	positive regulation of transcription, DNA-templated	1	36	0.0233122	0.0451364	B7P977
GO:0048268	BP	clathrin coat assembly	1	10	0.00652881	0.020487	B7PUD9
GO:0050852	BP	T cell receptor signaling pathway	1	1	0.000654736	0.0099239	B7Q9D2
GO:0051056	BP	regulation of small GTPase mediated signal transduction	1	35	0.0226718	0.0448507	B7QNQ2
GO:0051298	BP	centrosome duplication	1	3	0.00196297	0.0099239	B7Q1G2
GO:0061061	BP	muscle structure development	1	3	0.00196297	0.0099239	B7P6T6
GO:0061817	BP	endoplasmic reticulum-plasma membrane tethering	1	5	0.00326955	0.0129361	B7Q0B4
GO:0072583	BP	clathrin-dependent endocytosis	1	13	0.00847944	0.0224073	B7PUD9
GO:0072659	BP	protein localization to plasma membrane	1	21	0.0136631	0.0310835	B7Q9D2
GO:0000139	CC	Golgi membrane	2	319	0.0184322	0.0380595	A0A6P3D1G4/B7QC12
GO:0000932	CC	P-body	1	41	0.0265083	0.0492297	B7QCB9
GO:0001725	CC	stress fiber	1	4	0.00261647	0.0119049	B7P6T6
GO:0005654	CC	nucleoplasm	3	227	0.000436671	0.0099239	B7Q760/B7Q031/B7P977
GO:0005737	CC	cytoplasm	6	2818	0.00861818	0.0224073	B7QIS5/B7Q031/B7P0U8/B7PYT7/B7PUD9/B7QNQ2
GO:0005778	CC	peroxisomal membrane	1	29	0.0188207	0.0380595	B7P9L4
GO:0005905	CC	clathrin-coated pit	1	17	0.0110745	0.0272374	B7PUD9
GO:0030015	CC	CCR4-NOT core complex	1	12	0.00782964	0.0222655	B7QCB9
GO:0030018	CC	Z disc	1	14	0.00912883	0.0230756	B7P6T6
GO:0030136	CC	clathrin-coated vesicle	1	13	0.00847944	0.0224073	B7PUD9
GO:0031227	CC	intrinsic component of endoplasmic reticulum membrane	1	2	0.00130906	0.0099239	B7Q0B4
GO:0031234	CC	extrinsic component of cytoplasmic side of plasma membrane	1	11	0.00717943	0.0210751	B7Q0B4
GO:0031941	CC	filamentous actin	1	8	0.00522634	0.0169856	B7P6T6
GO:0043197	CC	dendritic spine	1	6	0.00392223	0.0142769	B7QB94
GO:0061574	CC	ASAP complex	1	1	0.000654736	0.0099239	B7Q031
GO:0003714	MF	transcription corepressor activity	2	56	0.000622015	0.0099239	A0A1S4L8L8/B7Q6B8
GO:0004747	MF	ribokinase activity	1	2	0.00130906	0.0099239	B7P0U8
GO:0005324	MF	long-chain fatty acid transporter activity	1	5	0.00326955	0.0129361	B7P9L4
GO:0005544	MF	calcium-dependent phospholipid binding	1	28	0.0181774	0.0380595	B7Q0B4
GO:0008429	MF	phosphatidylethanolamine binding	1	1	0.000654736	0.0099239	B7Q0B4
GO:0015165	MF	pyrimidine nucleotide-sugar transmembrane transporter activity	2	14	3.73841e-05	0.00340196	A0A6P3D1G4/B7QC12
GO:0030374	MF	nuclear receptor transcription coactivator activity	1	20	0.0130166	0.030372	B7QIS5
GO:0031210	MF	phosphatidylcholine binding	1	3	0.00196297	0.0099239	B7Q0B4
GO:0031593	MF	polyubiquitin modification-dependent protein binding	1	8	0.00522634	0.0169856	B7Q760
GO:0047631	MF	ADP-ribose diphosphatase activity	1	11	0.00717943	0.0210751	B7QFY3
GO:0051371	MF	muscle alpha-actinin binding	1	3	0.00196297	0.0099239	B7P6T6
GO:0060090	MF	molecular adaptor activity	1	22	0.0143092	0.0317595	B7QCB9
GO:0070628	MF	proteasome binding	1	6	0.00392223	0.0142769	B7Q760

## Sheet: Ovary_Up
GOIDs	Ontology	Description	Counts	Annotated	pvalue	p.adjust	IDs
GO:0000045	BP	autophagosome assembly	2	47	0.0100044	0.0359565	B7PEL3/B7Q4N9
GO:0000122	BP	negative regulation of transcription by RNA polymerase II	3	60	0.000960027	0.0165948	B7P8L1/B7Q746/B7PZ26
GO:0000398	BP	mRNA splicing, via spliceosome	4	166	0.00205094	0.0203849	B7PWM5/B7QIA6/B7P595/B7Q8U4
GO:0000706	BP	meiotic DNA double-strand break processing	1	2	0.00639169	0.0282949	B7PJJ6
GO:0000712	BP	resolution of meiotic recombination intermediates	2	12	0.000657169	0.0140325	B7PJJ6/B7P0P1
GO:0000819	BP	sister chromatid segregation	1	1	0.00320093	0.0203849	B7P0P1
GO:0001709	BP	cell fate determination	1	3	0.00957232	0.0350985	B7P8L1
GO:0002188	BP	translation reinitiation	1	3	0.00957232	0.0350985	B7Q5S0
GO:0003374	BP	dynamin family protein polymerization involved in mitochondrial fission	1	2	0.00639169	0.0282949	B7PM12
GO:0005977	BP	glycogen metabolic process	2	22	0.00225238	0.0203849	B7PB74/B7Q2W2
GO:0006011	BP	UDP-glucose metabolic process	1	5	0.0159033	0.0444069	B7Q2W2
GO:0006289	BP	nucleotide-excision repair	2	39	0.00697302	0.0304965	B7Q760/B7PFF9
GO:0006333	BP	chromatin assembly or disassembly	1	2	0.00639169	0.0282949	A0A6P3D464
GO:0006335	BP	DNA replication-dependent nucleosome assembly	1	2	0.00639169	0.0282949	B7QIN7
GO:0006336	BP	DNA replication-independent nucleosome assembly	1	5	0.0159033	0.0444069	B7QIN7
GO:0006357	BP	regulation of transcription by RNA polymerase II	7	656	0.00532749	0.0282949	B7P3R2/B7PQI7/B7P8L1/B7PKL1/B7PE56/B7P0Y8/B7Q6B7
GO:0006469	BP	negative regulation of protein kinase activity	1	3	0.00957232	0.0350985	B7QD49
GO:0006548	BP	histidine catabolic process	1	5	0.0159033	0.0444069	B7QBL3
GO:0006620	BP	posttranslational protein targeting to endoplasmic reticulum membrane	1	3	0.00957232	0.0350985	B7PS86
GO:0008333	BP	endosome to lysosome transport	1	5	0.0159033	0.0444069	B7QP14
GO:0010468	BP	regulation of gene expression	3	54	0.000705668	0.014231	B7PM92/B7PN34/B7QI19
GO:0016185	BP	synaptic vesicle budding from presynaptic endocytic zone membrane	1	2	0.00639169	0.0282949	B7PM12
GO:0016477	BP	cell migration	2	32	0.00473618	0.0282949	B7PET5/B7Q0Z5
GO:0018105	BP	peptidyl-serine phosphorylation	2	47	0.0100044	0.0359565	B7QNH3/B7PWS6
GO:0030031	BP	cell projection assembly	1	6	0.0190537	0.0490531	B7Q0Z5
GO:0030100	BP	regulation of endocytosis	1	4	0.0127428	0.040935	B7PNV7
GO:0030866	BP	cortical actin cytoskeleton organization	2	5	0.000101046	0.0044451	B7PET5/B7Q0Z5
GO:0031468	BP	nuclear envelope reassembly	1	1	0.00320093	0.0203849	B7PEL3
GO:0031623	BP	receptor internalization	1	1	0.00320093	0.0203849	B7PM12
GO:0032786	BP	positive regulation of DNA-templated transcription, elongation	1	5	0.0159033	0.0444069	B7PKR7
GO:0033962	BP	cytoplasmic mRNA processing body assembly	1	4	0.0127428	0.040935	B7PJS1
GO:0035067	BP	negative regulation of histone acetylation	1	1	0.00320093	0.0203849	B7Q746
GO:0043949	BP	regulation of cAMP-mediated signaling	1	2	0.00639169	0.0282949	B7QBH4
GO:0043972	BP	histone H3-K23 acetylation	1	4	0.0127428	0.040935	B7QC82
GO:0044154	BP	histone H3-K14 acetylation	1	3	0.00957232	0.0350985	B7QC82
GO:0045596	BP	negative regulation of cell differentiation	1	5	0.0159033	0.0444069	B7P8L1
GO:0045892	BP	negative regulation of transcription, DNA-templated	3	128	0.00818005	0.0350985	A0A6P3CZQ6/B7PJK8/B7P977
GO:0045893	BP	positive regulation of transcription, DNA-templated	3	36	0.000211853	0.00640855	B7QK02/B7Q4N9/B7P977
GO:0048812	BP	neuron projection morphogenesis	1	5	0.0159033	0.0444069	B7Q0Z5
GO:0048854	BP	brain morphogenesis	1	2	0.00639169	0.0282949	B7P1I5
GO:0050684	BP	regulation of mRNA processing	2	8	0.000281151	0.0078506	B7PZF0/B7PKL1
GO:0050803	BP	regulation of synapse structure or activity	1	3	0.00957232	0.0350985	B7PM12
GO:0050821	BP	protein stabilization	1	5	0.0159033	0.0444069	B7QFI7
GO:0051124	BP	synaptic growth at neuromuscular junction	1	1	0.00320093	0.0203849	B7P1I5
GO:0051298	BP	centrosome duplication	1	3	0.00957232	0.0350985	B7Q1G2
GO:0051598	BP	meiotic recombination checkpoint	1	1	0.00320093	0.0203849	B7QA25
GO:0051726	BP	regulation of cell cycle	2	37	0.00629345	0.0282949	B7P3R2/B7PRW7
GO:0051968	BP	positive regulation of synaptic transmission, glutamatergic	1	2	0.00639169	0.0282949	B7P1I5
GO:0060261	BP	positive regulation of transcription initiation from RNA polymerase II promoter	1	1	0.00320093	0.0203849	B7PB72
GO:0060291	BP	long-term synaptic potentiation	1	2	0.00639169	0.0282949	B7P1I5
GO:0060548	BP	negative regulation of cell death	1	1	0.00320093	0.0203849	B7QAE0
GO:0060997	BP	dendritic spine morphogenesis	1	1	0.00320093	0.0203849	B7P1I5
GO:0060999	BP	positive regulation of dendritic spine development	1	1	0.00320093	0.0203849	B7P1I5
GO:0061025	BP	membrane fusion	2	4	6.07554e-05	0.0031506	B7PM12/B7PEL3
GO:0070646	BP	protein modification by small protein removal	1	2	0.00639169	0.0282949	B7PE88
GO:0072383	BP	plus-end-directed vesicle transport along microtubule	1	6	0.0190537	0.0490531	B7QHX6
GO:0090110	BP	cargo loading into COPII-coated vesicle	1	4	0.0127428	0.040935	B7P481
GO:0097107	BP	postsynaptic density assembly	1	1	0.00320093	0.0203849	B7P1I5
GO:0097320	BP	plasma membrane tubulation	1	2	0.00639169	0.0282949	B7PNV7
GO:0098884	BP	postsynaptic neurotransmitter receptor internalization	1	1	0.00320093	0.0203849	B7PM12
GO:0098962	BP	regulation of postsynaptic neurotransmitter receptor activity	1	1	0.00320093	0.0203849	B7P378
GO:1901096	BP	regulation of autophagosome maturation	1	2	0.00639169	0.0282949	B7QP14
GO:1902275	BP	regulation of chromatin organization	1	1	0.00320093	0.0203849	B7Q220
GO:1990481	BP	mRNA pseudouridine synthesis	1	4	0.0127428	0.040935	B7PNI3
GO:2000311	BP	regulation of AMPA receptor activity	1	2	0.00639169	0.0282949	B7P1I5
GO:2000463	BP	positive regulation of excitatory postsynaptic potential	1	1	0.00320093	0.0203849	B7P1I5
GO:2000766	BP	negative regulation of cytoplasmic translation	1	2	0.00639169	0.0282949	B7QHV3
GO:0000111	CC	nucleotide-excision repair factor 2 complex	1	1	0.00320093	0.0203849	B7PFF9
GO:0005634	CC	nucleus	34	3667	1.02745e-08	3.14073e-06	A0A6P3CZ68/B7PB72/B7P9U1/B7QA25/B7PJK8/B7PNI3/B7PE36/B7PM92/A0A6P3D464/B7QIN7/B7PZF0/B7QHV3/B7PFS9/B7PXU6/B7PQI7/B7QI53/B7PN34/B7P595/B7P8L1/B7PEL3/B7P0P1/B7QNH3/B7PKL1/B7Q4N9/B7QI19/B7P3Q5/B7Q260/B7PE56/B7PE62/B7PLG4/B7QNQ2/B7PZ91/B7P0Y8/B7Q6B7
GO:0005654	CC	nucleoplasm	4	227	0.00623968	0.0282949	B7Q760/B7PKZ9/B7Q746/B7P977
GO:0005730	CC	nucleolus	5	249	0.0012794	0.0201923	B7PZF0/B7Q4P6/B7PKZ9/B7PRV8/B7Q746
GO:0005737	CC	cytoplasm	23	2818	3.00706e-05	0.00218312	A0A6P3CZQ6/B7PZF0/B7PDN1/B7QHV3/B7QBL3/B7PXU6/A0A6P3D357/B7QFI7/B7PM12/A0A6P3D1X8/B7Q2W2/B7PN34/B7PFF9/B7PRY2/B7QKV7/B7QKB8/B7QNH3/B7PNV7/B7P3Q5/B7PLG4/B7PKA9/B7QNQ2/B7PZ91
GO:0005829	CC	cytosol	11	592	3.51825e-06	0.000425708	B7QA72/B7P3S9/B7PJK8/B7Q760/B7QI53/B7Q0A4/B7PEL3/B7P619/B7Q4N9/B7PET5/B7PE62
GO:0005853	CC	eukaryotic translation elongation factor 1 complex	2	11	0.000548792	0.0127695	A0A6P9FPI6/B7QA72
GO:0005856	CC	cytoskeleton	4	274	0.0118698	0.040935	B7P1C8/B7Q0A4/B7PIP9/B7PNV7
GO:0005886	CC	plasma membrane	11	1666	0.018308	0.0490531	B7P1C8/B7QIE6/B7PB74/B7PM12/B7Q0A4/B7PIP9/B7PU84/B7QKB8/B7PNV7/B7P0V4/B7P1I5
GO:0014069	CC	postsynaptic density	3	14	1.13714e-05	0.00103196	B7P1C8/B7PM12/B7P1I5
GO:0016281	CC	eukaryotic translation initiation factor 4F complex	1	5	0.0159033	0.0444069	B7Q362
GO:0030427	CC	site of polarized growth	1	3	0.00957232	0.0350985	B7P0V4
GO:0030663	CC	COPI-coated vesicle membrane	1	1	0.00320093	0.0203849	A0A6P3D2N8
GO:0030690	CC	Noc1p-Noc2p complex	1	1	0.00320093	0.0203849	B7Q746
GO:0030691	CC	Noc2p-Noc3p complex	1	1	0.00320093	0.0203849	B7Q746
GO:0031209	CC	SCAR complex	1	6	0.0190537	0.0490531	B7Q0Z5
GO:0031510	CC	SUMO activating enzyme complex	1	3	0.00957232	0.0350985	B7PRY2
GO:0032040	CC	small-subunit processome	3	50	0.000562844	0.0127695	B7Q4P6/B7PQC2/B7PRV8
GO:0033557	CC	Slx1-Slx4 complex	1	6	0.0190537	0.0490531	B7PJJ6
GO:0035101	CC	FACT complex	1	5	0.0159033	0.0444069	B7Q220
GO:0036020	CC	endolysosome membrane	1	1	0.00320093	0.0203849	B7QP14
GO:0043197	CC	dendritic spine	1	6	0.0190537	0.0490531	B7P1I5
GO:0043529	CC	GET complex	1	1	0.00320093	0.0203849	B7PS86
GO:0044327	CC	dendritic spine head	1	1	0.00320093	0.0203849	B7PM12
GO:0070274	CC	RES complex	1	1	0.00320093	0.0203849	B7QIA6
GO:0071942	CC	XPC complex	1	1	0.00320093	0.0203849	B7PFF9
GO:0098844	CC	postsynaptic endocytic zone membrane	1	1	0.00320093	0.0203849	B7PM12
GO:0098978	CC	glutamatergic synapse	1	1	0.00320093	0.0203849	B7P378
GO:0099572	CC	postsynaptic specialization	1	2	0.00639169	0.0282949	B7P378
GO:1990124	CC	messenger ribonucleoprotein complex	1	2	0.00639169	0.0282949	B7QHV3
GO:1990904	CC	ribonucleoprotein complex	2	50	0.0112666	0.0393248	B7PZF0/B7QI53
GO:0000900	MF	translation repressor activity, mRNA regulatory element binding	1	4	0.0127428	0.040935	B7QHV3
GO:0000981	MF	DNA-binding transcription factor activity, RNA polymerase II-specific	5	460	0.0164974	0.0457143	B7P3R2/B7PQI7/B7P8L1/B7PE56/B7P0Y8
GO:0003684	MF	damaged DNA binding	2	50	0.0112666	0.0393248	B7Q760/B7PFF9
GO:0003714	MF	transcription corepressor activity	2	56	0.0139883	0.0444069	B7Q746/B7PZ26
GO:0003723	MF	RNA binding	13	1214	0.000148409	0.00538724	B7PNI3/B7PNN0/B7PWM5/B7PGW6/B7PZF0/A0A6P3D1X8/B7QI53/A0A6P7VF98/B7P595/B7PJS1/B7P3Q5/B7QKL8/B7PRW7
GO:0003729	MF	mRNA binding	5	123	4.97186e-05	0.00300797	B7PXU6/B7Q362/B7PN34/B7PKR7/B7Q5S0
GO:0003730	MF	mRNA 3'-UTR binding	2	18	0.00150439	0.0203849	B7QHV3/B7QI53
GO:0003918	MF	DNA topoisomerase type II (ATP-hydrolyzing) activity	1	3	0.00957232	0.0350985	B7P0P1
GO:0003983	MF	UTP:glucose-1-phosphate uridylyltransferase activity	1	5	0.0159033	0.0444069	B7Q2W2
GO:0004045	MF	aminoacyl-tRNA hydrolase activity	2	7	0.000211307	0.00640855	A0A6P7V1N6/B7P3S9
GO:0004397	MF	histidine ammonia-lyase activity	1	3	0.00957232	0.0350985	B7QBL3
GO:0004674	MF	protein serine/threonine kinase activity	5	238	0.00104758	0.017285	B7P619/B7QKV7/B7QNH3/B7PWS6/B7PZ91
GO:0004687	MF	myosin light chain kinase activity	1	3	0.00957232	0.0350985	B7QNH3
GO:0004698	MF	calcium-dependent protein kinase C activity	3	49	0.00053031	0.0127695	B7QIB3/A0A6P3D1S0/B7PWS6
GO:0004722	MF	protein serine/threonine phosphatase activity	2	32	0.00473618	0.0282949	B7QD49/B7PLG4
GO:0005198	MF	structural molecule activity	2	57	0.0144669	0.0444069	A0A6P3D2N8/B7QCB7
GO:0005524	MF	ATP binding	21	3114	0.000911332	0.0165407	B7QIB3/B7QA25/B7P875/B7PNN0/B7PS86/B7PZF0/B7Q7N2/B7Q2L8/B7P1Q2/A0A6P3CZP3/B7P619/B7PFE4/B7PRY2/B7QKV7/B7P0P1/B7QNH3/A0A6P3D1S0/B7PWS6/B7Q260/B7PZ91/B7QHX6
GO:0005543	MF	phospholipid binding	2	36	0.00596569	0.0282949	B7Q5G8/B7PNV7
GO:0008135	MF	translation factor activity, RNA binding	1	2	0.00639169	0.0282949	B7QHV3
GO:0008266	MF	poly(U) RNA binding	1	3	0.00957232	0.0350985	B7QI53
GO:0008466	MF	glycogenin glucosyltransferase activity	1	3	0.00957232	0.0350985	B7PDN1
GO:0008603	MF	cAMP-dependent protein kinase regulator activity	1	6	0.0190537	0.0490531	B7QBH4
GO:0008738	MF	L-fuculose-phosphate aldolase activity	1	1	0.00320093	0.0203849	B7P1C8
GO:0016314	MF	phosphatidylinositol-3,4,5-trisphosphate 3-phosphatase activity	1	5	0.0159033	0.0444069	B7Q615
GO:0016841	MF	ammonia-lyase activity	1	1	0.00320093	0.0203849	B7QBL3
GO:0016887	MF	ATPase activity	4	294	0.0150123	0.0444069	B7QA25/B7PS86/B7Q2L8/B7QHX6
GO:0016905	MF	myosin heavy chain kinase activity	3	29	0.000110209	0.0044451	B7PQC2/B7QKL8/B7P1I8
GO:0017060	MF	3-galactosyl-N-acetylglucosaminide 4-alpha-L-fucosyltransferase activity	1	6	0.0190537	0.0490531	B7PGH3
GO:0019899	MF	enzyme binding	1	1	0.00320093	0.0203849	B7PJJ6
GO:0019901	MF	protein kinase binding	2	49	0.0108384	0.0385721	A0A6P3D357/B7QFI7
GO:0019948	MF	SUMO activating enzyme activity	1	4	0.0127428	0.040935	B7PRY2
GO:0030160	MF	GKAP/Homer scaffold activity	1	1	0.00320093	0.0203849	B7P1I5
GO:0035255	MF	ionotropic glutamate receptor binding	1	1	0.00320093	0.0203849	B7P1I5
GO:0035257	MF	nuclear hormone receptor binding	1	2	0.00639169	0.0282949	B7PZ26
GO:0042393	MF	histone binding	6	52	1.73043e-08	3.14073e-06	B7PE36/B7QIN7/B7Q220/B7QK02/B7Q746/B7QC82
GO:0043130	MF	ubiquitin binding	2	62	0.016964	0.0466511	B7Q760/B7PEL3
GO:0043495	MF	protein membrane anchor	1	5	0.0159033	0.0444069	B7PKA3
GO:0050321	MF	tau-protein kinase activity	1	2	0.00639169	0.0282949	B7QKV7
GO:0051015	MF	actin filament binding	4	127	0.000764578	0.0146075	B7P1C8/B7PU84/B7PET5/B7P0V4
GO:0070491	MF	repressing transcription factor binding	1	4	0.0127428	0.040935	B7Q746
GO:0070628	MF	proteasome binding	1	6	0.0190537	0.0490531	B7Q760
GO:0102751	MF	UDP-alpha-D-glucose:glucosyl-glycogenin alpha-D-glucosyltransferase activity	1	3	0.00957232	0.0350985	B7PDN1

## Sheet: Ovary_Down
GOIDs	Ontology	Description	Counts	Annotated	pvalue	p.adjust	IDs
GO:0000003	BP	reproduction	1	1	0.00378292	0.0306342	B7PM50
GO:0000398	BP	mRNA splicing, via spliceosome	4	166	0.00374089	0.0306342	B7PPR4/B7Q031/B7QIA6/B7Q8U4
GO:0000423	BP	mitophagy	1	3	0.0113062	0.0481386	B7PJK6
GO:0002188	BP	translation reinitiation	2	3	4.2551e-05	0.00318752	B7Q355/B7Q5S0
GO:0003374	BP	dynamin family protein polymerization involved in mitochondrial fission	1	2	0.00755162	0.0405041	B7PM12
GO:0006335	BP	DNA replication-dependent nucleosome assembly	1	2	0.00755162	0.0405041	B7PQD3
GO:0006398	BP	mRNA 3'-end processing by stem-loop binding and cleavage	1	3	0.0113062	0.0481386	B7QCH1
GO:0006469	BP	negative regulation of protein kinase activity	1	3	0.0113062	0.0481386	B7QD49
GO:0006470	BP	protein dephosphorylation	2	34	0.007368	0.0405041	B7PVG3/B7QD49
GO:0006753	BP	nucleoside phosphate metabolic process	1	2	0.00755162	0.0405041	B7QFY3
GO:0007010	BP	cytoskeleton organization	2	18	0.00209064	0.0306342	B7Q7P9/B7PKK3
GO:0007264	BP	small GTPase mediated signal transduction	3	121	0.0110435	0.0481386	B7P6T2/B7QIZ6/B7QHG3
GO:0010835	BP	regulation of protein ADP-ribosylation	1	1	0.00378292	0.0306342	B7P8X7
GO:0015910	BP	peroxisomal long-chain fatty acid import	1	3	0.0113062	0.0481386	B7P9L4
GO:0016185	BP	synaptic vesicle budding from presynaptic endocytic zone membrane	1	2	0.00755162	0.0405041	B7PM12
GO:0018312	BP	peptidyl-serine ADP-ribosylation	1	1	0.00378292	0.0306342	B7P8X7
GO:0019693	BP	ribose phosphate metabolic process	1	2	0.00755162	0.0405041	B7QFY3
GO:0031468	BP	nuclear envelope reassembly	1	1	0.00378292	0.0306342	B7PEL3
GO:0031623	BP	receptor internalization	1	1	0.00378292	0.0306342	B7PM12
GO:0033138	BP	positive regulation of peptidyl-serine phosphorylation	1	1	0.00378292	0.0306342	B7P6T2
GO:0034080	BP	CENP-A containing nucleosome assembly	1	1	0.00378292	0.0306342	B7PQD3
GO:0034498	BP	early endosome to Golgi transport	1	1	0.00378292	0.0306342	B7Q8P2
GO:0035493	BP	SNARE complex assembly	1	1	0.00378292	0.0306342	B7PZA9
GO:0040031	BP	snRNA modification	1	1	0.00378292	0.0306342	B7PJP2
GO:0042760	BP	very long-chain fatty acid catabolic process	1	3	0.0113062	0.0481386	B7P9L4
GO:0043547	BP	positive regulation of GTPase activity	5	172	0.000517293	0.0125672	B7QIZ6/B7PJP8/B7QHG3/B7P3N5/B7QB94
GO:0045892	BP	negative regulation of transcription, DNA-templated	4	128	0.00146091	0.0306342	A0A6P3CZQ6/B7PJK8/B7Q6B8/B7P977
GO:0046627	BP	negative regulation of insulin receptor signaling pathway	1	3	0.0113062	0.0481386	B7QK61
GO:0050803	BP	regulation of synapse structure or activity	1	3	0.0113062	0.0481386	B7PM12
GO:0051726	BP	regulation of cell cycle	3	37	0.000375407	0.0107993	B7QK61/B7PM50/B7PRW7
GO:0060261	BP	positive regulation of transcription initiation from RNA polymerase II promoter	1	1	0.00378292	0.0306342	B7PB72
GO:0061025	BP	membrane fusion	2	4	8.48903e-05	0.0036665	B7PM12/B7PEL3
GO:0061061	BP	muscle structure development	1	3	0.0113062	0.0481386	B7P6T6
GO:0090501	BP	RNA phosphodiester bond hydrolysis	1	2	0.00755162	0.0405041	B7P5Y8
GO:0097039	BP	protein linear polyubiquitination	1	3	0.0113062	0.0481386	B7Q644
GO:0097120	BP	receptor localization to synapse	1	2	0.00755162	0.0405041	B7PV81
GO:0098884	BP	postsynaptic neurotransmitter receptor internalization	1	1	0.00378292	0.0306342	B7PM12
GO:0098887	BP	neurotransmitter receptor transport, endosome to postsynaptic membrane	1	1	0.00378292	0.0306342	B7PV81
GO:0098962	BP	regulation of postsynaptic neurotransmitter receptor activity	1	1	0.00378292	0.0306342	B7P378
GO:0098968	BP	neurotransmitter receptor transport postsynaptic membrane to endosome	1	1	0.00378292	0.0306342	B7PV81
GO:2000134	BP	negative regulation of G1/S transition of mitotic cell cycle	1	2	0.00755162	0.0405041	B7PDQ5
GO:2000779	BP	regulation of double-strand break repair	1	2	0.00755162	0.0405041	B7P839
GO:0000111	CC	nucleotide-excision repair factor 2 complex	1	1	0.00378292	0.0306342	B7PFF9
GO:0000323	CC	lytic vacuole	1	1	0.00378292	0.0306342	B7PZA9
GO:0000785	CC	chromatin	2	21	0.00284823	0.0306342	B7Q573/B7PDQ5
GO:0002189	CC	ribose phosphate diphosphokinase complex	1	2	0.00755162	0.0405041	B7PYZ2
GO:0005634	CC	nucleus	33	3667	2.26163e-06	0.000311351	A0A6P3CZ68/B7PB72/B7P9U1/B7QIS5/B7P2I5/B7Q573/B7PJK8/B7P6S8/B7QIZ6/B7Q577/B7PV17/B7PM92/B7Q833/B7PDQ5/B7P839/B7PXU6/B7P171/A0A6P3D1F1/B7Q1A2/B7Q6B8/B7PEL3/B7QFY3/B7PS08/B7P524/B7PKL1/B7Q1T0/B7P5Y8/B7PF70/B7Q6P0/B7QNQ2/B7QFY4/B7P2Z6/B7P8X7
GO:0005643	CC	nuclear pore	3	60	0.00155145	0.0306342	B7PGA3/B7P6T1/B7P3N5
GO:0005654	CC	nucleoplasm	6	227	0.000237991	0.00819085	B7PQD3/B7P6C5/B7Q031/B7PEE2/B7PM50/B7P977
GO:0005667	CC	transcription factor complex	4	94	0.000461187	0.0119044	B7PB72/B7PDQ5/B7PS08/B7QEW1
GO:0005669	CC	transcription factor TFIID complex	2	32	0.00654657	0.0405041	A0A6P3D509/B7P1R0
GO:0005737	CC	cytoplasm	31	2818	6.69339e-08	2.76437e-05	B7Q7P9/A0A6P3D2J4/B7QIS5/A0A6P3CZQ6/B7PGA3/B7QIZ6/B7Q577/B7PP47/B7QBL3/B7PAA1/B7Q031/B7PXU6/B7P171/B7PM12/B7Q7M8/B7PQV2/B7PFF9/B7PRY2/B7QCK3/B7P524/B7QCH1/B7QKV7/B7PTD4/B7PKN4/B7P5Y8/B7PUD5/B7PF70/B7PYZ2/B7P3N5/B7QDA5/B7QNQ2
GO:0005829	CC	cytosol	13	592	4.62747e-07	9.55572e-05	B7P3S9/B7PJK8/B7QIZ6/B7Q7R1/B7PCN1/B7PV17/B7PJK6/B7Q8P2/B7Q4S5/B7Q0A4/B7PEL3/B7PAR2/B7PKK3
GO:0005856	CC	cytoskeleton	7	274	8.87773e-05	0.0036665	B7P1C8/B7PAA1/B7Q0A4/B7PIP9/B7PKN4/B7QEH6/B7Q520
GO:0005912	CC	adherens junction	3	54	0.00114334	0.0262333	B7P6T6/B7Q520/B7PV81
GO:0005938	CC	cell cortex	2	27	0.00469039	0.0365497	B7Q0A4/B7Q057
GO:0008024	CC	cyclin/CDK positive transcription elongation factor complex	1	2	0.00755162	0.0405041	B7Q1T0
GO:0008287	CC	protein serine/threonine phosphatase complex	1	3	0.0113062	0.0481386	B7PVG3
GO:0014069	CC	postsynaptic density	3	14	1.87463e-05	0.00193556	B7P1C8/B7PM12/B7PV81
GO:0015630	CC	microtubule cytoskeleton	2	25	0.00402878	0.0319978	B7PM12/B7QHP9
GO:0019185	CC	snRNA-activating protein complex	1	3	0.0113062	0.0481386	B7QGL5
GO:0030427	CC	site of polarized growth	1	3	0.0113062	0.0481386	B7Q057
GO:0030692	CC	Noc4p-Nop14p complex	1	2	0.00755162	0.0405041	B7QNU8
GO:0031510	CC	SUMO activating enzyme complex	1	3	0.0113062	0.0481386	B7PRY2
GO:0031941	CC	filamentous actin	2	8	0.000392228	0.0107993	B7P6T6/B7PLA9
GO:0043596	CC	nuclear replication fork	1	3	0.0113062	0.0481386	B7PQL8
GO:0043614	CC	multi-eIF complex	1	2	0.00755162	0.0405041	B7Q355
GO:0044327	CC	dendritic spine head	1	1	0.00378292	0.0306342	B7PM12
GO:0061574	CC	ASAP complex	1	1	0.00378292	0.0306342	B7Q031
GO:0070274	CC	RES complex	1	1	0.00378292	0.0306342	B7QIA6
GO:0071204	CC	histone pre-mRNA 3'end processing complex	1	1	0.00378292	0.0306342	B7QCH1
GO:0071540	CC	eukaryotic translation initiation factor 3 complex, eIF3e	1	3	0.0113062	0.0481386	B7Q355
GO:0071942	CC	XPC complex	1	1	0.00378292	0.0306342	B7PFF9
GO:0098844	CC	postsynaptic endocytic zone membrane	1	1	0.00378292	0.0306342	B7PM12
GO:0098978	CC	glutamatergic synapse	1	1	0.00378292	0.0306342	B7P378
GO:0099572	CC	postsynaptic specialization	1	2	0.00755162	0.0405041	B7P378
GO:0001102	MF	RNA polymerase II activating transcription factor binding	1	3	0.0113062	0.0481386	B7PDQ5
GO:0003714	MF	transcription corepressor activity	4	56	6.20914e-05	0.00366339	B7Q1A2/A0A1S4L8L8/B7Q6B8/B7PS08
GO:0003729	MF	mRNA binding	5	123	0.000109579	0.00411421	B7Q355/B7PXU6/B7Q362/B7QCH1/B7Q5S0
GO:0003743	MF	translation initiation factor activity	7	270	8.10115e-05	0.0036665	B7Q355/B7Q833/B7Q362/A0A6P3D509/B7P1R0/A0A6P3CYR1/B7Q5S0
GO:0004045	MF	aminoacyl-tRNA hydrolase activity	2	7	0.000294904	0.00936888	A0A6P7V1N6/B7P3S9
GO:0004397	MF	histidine ammonia-lyase activity	1	3	0.0113062	0.0481386	B7QBL3
GO:0004525	MF	ribonuclease III activity	2	23	0.00341448	0.0306342	B7PFD0/B7P5Y8
GO:0004530	MF	deoxyribonuclease I activity	1	2	0.00755162	0.0405041	B7P5Y8
GO:0004615	MF	phosphomannomutase activity	1	3	0.0113062	0.0481386	B7Q8A7
GO:0008738	MF	L-fuculose-phosphate aldolase activity	1	1	0.00378292	0.0306342	B7P1C8
GO:0016841	MF	ammonia-lyase activity	1	1	0.00378292	0.0306342	B7QBL3
GO:0016905	MF	myosin heavy chain kinase activity	2	29	0.00539858	0.0405041	B7PS08/B7PQL8
GO:0016906	MF	sterol 3-beta-glucosyltransferase activity	1	2	0.00755162	0.0405041	B7PJP8
GO:0042393	MF	histone binding	4	52	4.63078e-05	0.00318752	B7Q573/B7PQD3/B7P839/B7P8X7
GO:0050321	MF	tau-protein kinase activity	1	2	0.00755162	0.0405041	B7QKV7
GO:0051371	MF	muscle alpha-actinin binding	1	3	0.0113062	0.0481386	B7P6T6
GO:0070139	MF	SUMO-specific endopeptidase activity	1	2	0.00755162	0.0405041	B7PF70
GO:0071207	MF	histone pre-mRNA stem-loop binding	1	1	0.00378292	0.0306342	B7QCH1
GO:0102202	MF	soladodine glucosyltransferase activity	1	2	0.00755162	0.0405041	B7PJP8
GO:0102203	MF	brassicasterol glucosyltransferase activity	1	2	0.00755162	0.0405041	B7PJP8
GO:0102205	MF	cholesterol allpha-glucosyltransferase activity	1	2	0.00755162	0.0405041	B7PJP8

## Sheet: Malpighian_Up
GOIDs	Ontology	Description	Counts	Annotated	pvalue	p.adjust	IDs
GO:0000244	BP	spliceosomal tri-snRNP complex assembly	1	6	0.0147501	0.0409883	B7PMS5
GO:0000301	BP	retrograde transport, vesicle recycling within Golgi	1	1	0.00247345	0.0198563	B7QNW2
GO:0001731	BP	formation of translation preinitiation complex	1	7	0.0171874	0.045156	B7Q5S0
GO:0002188	BP	translation reinitiation	1	3	0.00740218	0.0314593	B7Q5S0
GO:0006177	BP	GMP biosynthetic process	1	2	0.00494084	0.0269415	B7PKN7
GO:0006189	BP	'de novo' IMP biosynthetic process	4	20	1.6577e-07	3.85281e-05	B7PV68/A0A6P9FP89/B7P0S3/B7P9Z3
GO:0006541	BP	glutamine metabolic process	2	45	0.00559595	0.0299487	B7PKN7/B7P9Z3
GO:0006620	BP	posttranslational protein targeting to endoplasmic reticulum membrane	1	3	0.00740218	0.0314593	B7PS86
GO:0006884	BP	cell volume homeostasis	1	6	0.0147501	0.0409883	B7P2U1
GO:0006886	BP	intracellular protein transport	4	318	0.00816114	0.0341822	A0A6P3D2N8/B7QCB7/A0A6P3D613/B7PQ07
GO:0007010	BP	cytoskeleton organization	2	18	0.000903235	0.0198563	B7QL57/B7PKK3
GO:0007030	BP	Golgi organization	2	40	0.00444448	0.0269415	B7P3Q2/B7QNW2
GO:0007165	BP	signal transduction	5	426	0.00421905	0.0269415	B7PCI2/B7PBH9/B7PKB9/B7P6L4/B7QB94
GO:0010507	BP	negative regulation of autophagy	1	2	0.00494084	0.0269415	Q4PM76
GO:0010738	BP	regulation of protein kinase A signaling	1	7	0.0171874	0.045156	B7QBH4
GO:0014065	BP	phosphatidylinositol 3-kinase signaling	1	5	0.0123068	0.0378369	B7QET6
GO:0016070	BP	RNA metabolic process	1	6	0.0147501	0.0409883	Q5S1X2
GO:0018345	BP	protein palmitoylation	1	4	0.0098575	0.0356102	B7Q6W1
GO:0019933	BP	cAMP-mediated signaling	1	4	0.0098575	0.0356102	B7QL57
GO:0030031	BP	cell projection assembly	1	6	0.0147501	0.0409883	B7PAX0
GO:0031532	BP	actin cytoskeleton reorganization	1	4	0.0098575	0.0356102	B7PAX0
GO:0031952	BP	regulation of protein autophosphorylation	1	2	0.00494084	0.0269415	B7PBH9
GO:0032233	BP	positive regulation of actin filament bundle assembly	1	2	0.00494084	0.0269415	B7Q121
GO:0032784	BP	regulation of DNA-templated transcription, elongation	1	5	0.0123068	0.0378369	B7PCI2
GO:0033396	BP	beta-alanine biosynthetic process via 3-ureidopropionate	1	1	0.00247345	0.0198563	B7Q5H6
GO:0034446	BP	substrate adhesion-dependent cell spreading	1	5	0.0123068	0.0378369	B7PAX0
GO:0036092	BP	phosphatidylinositol-3-phosphate biosynthetic process	1	5	0.0123068	0.0378369	B7QET6
GO:0042766	BP	nucleosome mobilization	1	3	0.00740218	0.0314593	B7QLX5
GO:0043161	BP	proteasome-mediated ubiquitin-dependent protein catabolic process	2	75	0.0149502	0.0411487	B7QL07/B7PFU9
GO:0043547	BP	positive regulation of GTPase activity	3	172	0.00905236	0.0356102	B7P6L4/B7P3N5/B7QB94
GO:0043949	BP	regulation of cAMP-mediated signaling	1	2	0.00494084	0.0269415	B7QBH4
GO:0044208	BP	'de novo' AMP biosynthetic process	2	6	9.02855e-05	0.0037275	A0A6P9FP89/B7P0S3
GO:0045747	BP	positive regulation of Notch signaling pathway	1	2	0.00494084	0.0269415	B7QLS5
GO:0045761	BP	regulation of adenylate cyclase activity	1	1	0.00247345	0.0198563	B7QL57
GO:0045893	BP	positive regulation of transcription, DNA-templated	2	36	0.00361292	0.0269415	B7QK02/B7P977
GO:0046579	BP	positive regulation of Ras protein signal transduction	1	2	0.00494084	0.0269415	B7PKB9
GO:0046854	BP	phosphatidylinositol phosphorylation	3	43	0.000168719	0.00487598	B7P3Q2/B7QKB8/B7QET6
GO:0048015	BP	phosphatidylinositol-mediated signaling	2	29	0.0023547	0.0198563	B7QKB8/B7QET6
GO:0051298	BP	centrosome duplication	1	3	0.00740218	0.0314593	B7Q1G2
GO:0051598	BP	meiotic recombination checkpoint	1	1	0.00247345	0.0198563	B7QA25
GO:0055064	BP	chloride ion homeostasis	1	5	0.0123068	0.0378369	B7P2U1
GO:0055075	BP	potassium ion homeostasis	1	5	0.0123068	0.0378369	B7P2U1
GO:0055078	BP	sodium ion homeostasis	1	1	0.00247345	0.0198563	B7P2U1
GO:0060261	BP	positive regulation of transcription initiation from RNA polymerase II promoter	1	1	0.00247345	0.0198563	B7PB72
GO:0072383	BP	plus-end-directed vesicle transport along microtubule	1	6	0.0147501	0.0409883	B7QHX6
GO:0097039	BP	protein linear polyubiquitination	1	3	0.00740218	0.0314593	B7QL07
GO:0097190	BP	apoptotic signaling pathway	1	2	0.00494084	0.0269415	Q4PM76
GO:0098789	BP	pre-mRNA cleavage required for polyadenylation	1	3	0.00740218	0.0314593	B7P5H2
GO:0098962	BP	regulation of postsynaptic neurotransmitter receptor activity	1	1	0.00247345	0.0198563	B7P378
GO:1902275	BP	regulation of chromatin organization	1	1	0.00247345	0.0198563	B7Q220
GO:2000369	BP	regulation of clathrin-dependent endocytosis	1	1	0.00247345	0.0198563	B7QLS5
GO:2000779	BP	regulation of double-strand break repair	1	2	0.00494084	0.0269415	B7P839
GO:0000445	CC	THO complex part of transcription export complex	1	7	0.0171874	0.045156	B7PCI2
GO:0005634	CC	nucleus	21	3667	0.00021999	0.00577974	A0A6P3CZ68/B7PB72/B7Q121/A0A6P3D183/B7QA25/B7P0T7/B7PE36/B7PV64/B7PM92/B7PUT5/B7QM52/B7P839/B7PBH9/B7QNH3/B7QIP4/B7P3Q5/B7PE56/B7PE62/B7QH01/B7PXU8/Q5S1X2
GO:0005737	CC	cytoplasm	14	2818	0.00955187	0.0356102	B7PNU5/B7PDN1/B7QL57/B7QLS5/B7PQV2/B7PAX0/B7P9N2/B7QKB8/B7QNH3/B7QIP4/B7P3Q5/B7QET6/B7P3N5/B7PXU8
GO:0005768	CC	endosome	2	63	0.0107254	0.0378005	B7P3Q2/B7PQ07
GO:0005829	CC	cytosol	11	592	2.6663e-07	3.85281e-05	B7PCN1/B7Q157/B7PV68/B7Q0A4/B7PQ07/B7P0S3/B7PBH9/B7PKK3/B7PE62/B7PKN7/B7PID3
GO:0005925	CC	focal adhesion	2	29	0.0023547	0.0198563	B7Q0A4/B7PAX0
GO:0005952	CC	cAMP-dependent protein kinase complex	1	8	0.0196188	0.0488778	B7QBH4
GO:0005967	CC	mitochondrial pyruvate dehydrogenase complex	1	5	0.0123068	0.0378369	B7PR86
GO:0015030	CC	Cajal body	1	8	0.0196188	0.0488778	B7PUT5
GO:0015629	CC	actin cytoskeleton	2	46	0.00584093	0.0306914	B7Q121/B7PAX0
GO:0016442	CC	RISC complex	1	4	0.0098575	0.0356102	B7QIP4
GO:0016459	CC	myosin complex	2	64	0.0110537	0.0378369	B7PG31/B7P1Q2
GO:0016604	CC	nuclear body	1	5	0.0123068	0.0378369	B7Q9N8
GO:0030424	CC	axon	2	83	0.0181011	0.0471281	B7QIE6/B7QB94
GO:0030663	CC	COPI-coated vesicle membrane	1	1	0.00247345	0.0198563	A0A6P3D2N8
GO:0031985	CC	Golgi cisterna	1	2	0.00494084	0.0269415	B7QNW2
GO:0035101	CC	FACT complex	1	5	0.0123068	0.0378369	B7Q220
GO:0035371	CC	microtubule plus-end	1	6	0.0147501	0.0409883	B7PXU8
GO:0043197	CC	dendritic spine	1	6	0.0147501	0.0409883	B7QB94
GO:0043529	CC	GET complex	1	1	0.00247345	0.0198563	B7PS86
GO:0070274	CC	RES complex	1	1	0.00247345	0.0198563	B7QIA6
GO:0097504	CC	Gemini of coiled bodies	1	3	0.00740218	0.0314593	B7PUT5
GO:0098978	CC	glutamatergic synapse	1	1	0.00247345	0.0198563	B7P378
GO:0099572	CC	postsynaptic specialization	1	2	0.00494084	0.0269415	B7P378
GO:0003723	MF	RNA binding	8	1214	0.0106046	0.0378005	A0A6P3D183/B7PBN4/B7PGW6/B7PUT5/B7QIP4/B7P3Q5/B7QH01/Q5S1X2
GO:0003779	MF	actin binding	7	254	3.4752e-06	0.000334777	B7Q121/B7QL57/B7P1Q2/B7PAX0/B7Q5G8/B7Q520/B7PCV1
GO:0003837	MF	beta-ureidopropionase activity	1	1	0.00247345	0.0198563	B7Q5H6
GO:0003921	MF	GMP synthase activity	1	1	0.00247345	0.0198563	B7PKN7
GO:0003937	MF	IMP cyclohydrolase activity	1	4	0.0098575	0.0356102	B7PV68
GO:0004018	MF	N6-(1,2-dicarboxyethyl)AMP AMP-lyase (fumarate-forming) activity	2	2	6.05811e-06	0.000350159	A0A6P9FP89/B7P0S3
GO:0004032	MF	alditol:NADP+ 1-oxidoreductase activity	1	4	0.0098575	0.0356102	B7PCN1
GO:0004430	MF	1-phosphatidylinositol 4-kinase activity	2	8	0.000167989	0.00487598	B7P3Q2/B7QKB8
GO:0004534	MF	5'-3' exoribonuclease activity	1	5	0.0123068	0.0378369	B7QH01
GO:0004617	MF	phosphoglycerate dehydrogenase activity	1	6	0.0147501	0.0409883	B7P3M8
GO:0004642	MF	phosphoribosylformylglycinamidine synthase activity	1	3	0.00740218	0.0314593	B7P9Z3
GO:0004643	MF	phosphoribosylaminoimidazolecarboxamide formyltransferase activity	1	4	0.0098575	0.0356102	B7PV68
GO:0004687	MF	myosin light chain kinase activity	1	3	0.00740218	0.0314593	B7QNH3
GO:0004739	MF	pyruvate dehydrogenase (acetyl-transferring) activity	1	6	0.0147501	0.0409883	B7PR86
GO:0005198	MF	structural molecule activity	3	57	0.000390105	0.00939504	A0A6P3D2N8/B7QCB7/B7Q520
GO:0005524	MF	ATP binding	15	3114	0.00959717	0.0356102	B7P3Q2/B7QA25/B7PS86/B7QM52/B7Q157/B7QLS5/B7Q7N2/B7P1Q2/B7PFE4/B7QNH3/B7PKN7/B7QET6/B7P9Z3/B7QFI8/B7QHX6
GO:0008179	MF	adenylate cyclase binding	1	1	0.00247345	0.0198563	B7QL57
GO:0008253	MF	5'-nucleotidase activity	2	35	0.0034177	0.026695	B7PAY2/B7P150
GO:0008466	MF	glycogenin glucosyltransferase activity	1	3	0.00740218	0.0314593	B7PDN1
GO:0008511	MF	sodium:potassium:chloride symporter activity	1	1	0.00247345	0.0198563	B7P2U1
GO:0008603	MF	cAMP-dependent protein kinase regulator activity	1	6	0.0147501	0.0409883	B7QBH4
GO:0008738	MF	L-fuculose-phosphate aldolase activity	1	1	0.00247345	0.0198563	B7P1C8
GO:0016303	MF	1-phosphatidylinositol-3-kinase activity	1	7	0.0171874	0.045156	B7QET6
GO:0016409	MF	palmitoyltransferase activity	1	4	0.0098575	0.0356102	B7Q6W1
GO:0016462	MF	pyrophosphatase activity	1	8	0.0196188	0.0488778	B7PKN7
GO:0016709	MF	oxidoreductase activity, acting on paired donors, with incorporation or reduction of molecular oxygen, NAD(P)H as one donor, and incorporation of one atom of oxygen	1	7	0.0171874	0.045156	B7PCL4
GO:0016811	MF	hydrolase activity, acting on carbon-nitrogen (but not peptide) bonds, in linear amides	1	8	0.0196188	0.0488778	B7Q5H6
GO:0016887	MF	ATPase activity	4	294	0.00622591	0.0314593	B7QA25/B7PS86/B7QM52/B7QHX6
GO:0019888	MF	protein phosphatase regulator activity	2	22	0.00135494	0.0198563	B7PBH9/B7PE62
GO:0035064	MF	methylated histone binding	1	8	0.0196188	0.0488778	B7QLX5
GO:0035612	MF	AP-2 adaptor complex binding	1	1	0.00247345	0.0198563	B7QLS5
GO:0042393	MF	histone binding	4	52	8.71646e-06	0.000419843	B7PE36/B7P839/B7Q220/B7QK02
GO:0043495	MF	protein membrane anchor	1	5	0.0123068	0.0378369	B7PEJ0
GO:0052742	MF	phosphatidylinositol kinase activity	2	7	0.000126196	0.00455881	B7QKB8/B7QET6
GO:0070402	MF	NADPH binding	1	3	0.00740218	0.0314593	B7PID3
GO:0070513	MF	death domain binding	1	1	0.00247345	0.0198563	Q4PM76
GO:0070626	MF	(S)-2-(5-amino-1-(5-phospho-D-ribosyl)imidazole-4-carboxamido)succinate AMP-lyase (fumarate-forming) activity	2	2	6.05811e-06	0.000350159	A0A6P9FP89/B7P0S3
GO:0072542	MF	protein phosphatase activator activity	1	2	0.00494084	0.0269415	B7PBH9
GO:0102751	MF	UDP-alpha-D-glucose:glucosyl-glycogenin alpha-D-glucosyltransferase activity	1	3	0.00740218	0.0314593	B7PDN1
GO:1990269	MF	RNA polymerase II C-terminal domain phosphoserine binding	1	2	0.00494084	0.0269415	B7PV64

## Sheet: Malpighian_Down
GOIDs	Ontology	Description	Counts	Annotated	pvalue	p.adjust	IDs
GO:0000103	BP	sulfate assimilation	1	3	0.0117393	0.0312795	B7P3J8
GO:0000187	BP	activation of MAPK activity	1	5	0.0194893	0.0430432	B7PB40
GO:0000226	BP	microtubule cytoskeleton organization	2	50	0.016607	0.0394178	B7PZF5/B7QHP9
GO:0000380	BP	alternative mRNA splicing, via spliceosome	1	4	0.0156219	0.0375107	B7PLF8
GO:0000398	BP	mRNA splicing, via spliceosome	5	166	0.000522623	0.0109115	B7Q166/B7QA59/B7PPR4/B7PLF8/B7Q8U4
GO:0000423	BP	mitophagy	1	3	0.0117393	0.0312795	B7PJK6
GO:0001731	BP	formation of translation preinitiation complex	2	7	0.000317947	0.0079105	B7PS91/B7Q5S0
GO:0002188	BP	translation reinitiation	2	3	4.58937e-05	0.0017231	B7Q355/B7Q5S0
GO:0003374	BP	dynamin family protein polymerization involved in mitochondrial fission	1	2	0.00784149	0.0243499	B7PM12
GO:0006164	BP	purine nucleotide biosynthetic process	1	6	0.0233416	0.0499486	B7P986
GO:0006183	BP	GTP biosynthetic process	2	13	0.00116278	0.0174455	A0A6P3D4N2/B7QLY6
GO:0006189	BP	'de novo' IMP biosynthetic process	2	20	0.00278173	0.0174455	B7PV68/B7P986
GO:0006228	BP	UTP biosynthetic process	2	13	0.00116278	0.0174455	A0A6P3D4N2/B7QLY6
GO:0006241	BP	CTP biosynthetic process	2	14	0.00135308	0.0174455	A0A6P3D4N2/B7QLY6
GO:0006333	BP	chromatin assembly or disassembly	1	2	0.00784149	0.0243499	A0A6P3D464
GO:0006334	BP	nucleosome assembly	2	39	0.010332	0.0311469	B7Q573/B7Q8U7
GO:0006335	BP	DNA replication-dependent nucleosome assembly	2	2	1.53376e-05	0.000791801	B7PQD3/B7QIN7
GO:0006336	BP	DNA replication-independent nucleosome assembly	1	5	0.0194893	0.0430432	B7QIN7
GO:0006357	BP	regulation of transcription by RNA polymerase II	9	656	0.00121211	0.0174455	B7Q9D1/B7QD64/B7PDQ5/B7PVK1/B7Q1A2/B7P4S6/B7PKL1/B7Q1T0/B7P1M4
GO:0006398	BP	mRNA 3'-end processing by stem-loop binding and cleavage	1	3	0.0117393	0.0312795	B7QCH1
GO:0006468	BP	protein phosphorylation	2	39	0.010332	0.0311469	B7P2I5/B7Q2N1
GO:0006469	BP	negative regulation of protein kinase activity	1	3	0.0117393	0.0312795	B7QD49
GO:0006470	BP	protein dephosphorylation	3	34	0.000325614	0.0079105	B7PVG3/B7QD49/B7PMY7
GO:0006548	BP	histidine catabolic process	1	5	0.0194893	0.0430432	B7QBL3
GO:0006620	BP	posttranslational protein targeting to endoplasmic reticulum membrane	1	3	0.0117393	0.0312795	B7PS86
GO:0006753	BP	nucleoside phosphate metabolic process	1	2	0.00784149	0.0243499	B7QFY3
GO:0006974	BP	cellular response to DNA damage stimulus	3	32	0.000271453	0.0079105	B7PMU5/B7P1L0/B7P8X7
GO:0007010	BP	cytoskeleton organization	2	18	0.0022516	0.0174455	B7Q7P9/B7PNV7
GO:0007026	BP	negative regulation of microtubule depolymerization	1	2	0.00784149	0.0243499	B7P704
GO:0007030	BP	Golgi organization	3	40	0.000528404	0.0109115	B7P3Q2/B7QIF6/B7PEL3
GO:0007264	BP	small GTPase mediated signal transduction	3	121	0.0122209	0.0323541	B7PPQ5/B7P6T2/B7QHG3
GO:0007409	BP	axonogenesis	1	5	0.0194893	0.0430432	B7PZF5
GO:0009100	BP	glycoprotein metabolic process	1	1	0.00392842	0.0174455	B7QLA9
GO:0010507	BP	negative regulation of autophagy	1	2	0.00784149	0.0243499	Q4PM76
GO:0010835	BP	regulation of protein ADP-ribosylation	1	1	0.00392842	0.0174455	B7P8X7
GO:0016185	BP	synaptic vesicle budding from presynaptic endocytic zone membrane	1	2	0.00784149	0.0243499	B7PM12
GO:0016197	BP	endosomal transport	2	28	0.00542143	0.0228475	B7P4F7/B7P2S6
GO:0016358	BP	dendrite development	1	2	0.00784149	0.0243499	B7PZF5
GO:0018312	BP	peptidyl-serine ADP-ribosylation	1	1	0.00392842	0.0174455	B7P8X7
GO:0019693	BP	ribose phosphate metabolic process	1	2	0.00784149	0.0243499	B7QFY3
GO:0030100	BP	regulation of endocytosis	1	4	0.0156219	0.0375107	B7PNV7
GO:0030154	BP	cell differentiation	3	132	0.0154119	0.0375107	B7P1V6/B7PDQ5/B7P4S6
GO:0031032	BP	actomyosin structure organization	2	15	0.00155722	0.0174455	B7PI23/B7Q520
GO:0031114	BP	regulation of microtubule depolymerization	1	1	0.00392842	0.0174455	B7PZF5
GO:0031175	BP	neuron projection development	2	14	0.00135308	0.0174455	B7P704/B7Q057
GO:0031468	BP	nuclear envelope reassembly	1	1	0.00392842	0.0174455	B7PEL3
GO:0031623	BP	receptor internalization	1	1	0.00392842	0.0174455	B7PM12
GO:0031952	BP	regulation of protein autophosphorylation	1	2	0.00784149	0.0243499	B7PMY7
GO:0032786	BP	positive regulation of DNA-templated transcription, elongation	1	5	0.0194893	0.0430432	B7Q1T0
GO:0033138	BP	positive regulation of peptidyl-serine phosphorylation	1	1	0.00392842	0.0174455	B7P6T2
GO:0034080	BP	CENP-A containing nucleosome assembly	1	1	0.00392842	0.0174455	B7PQD3
GO:0034498	BP	early endosome to Golgi transport	1	1	0.00392842	0.0174455	B7Q8P2
GO:0034727	BP	piecemeal microautophagy of the nucleus	1	4	0.0156219	0.0375107	B7PJK6
GO:0035023	BP	regulation of Rho protein signal transduction	1	6	0.0233416	0.0499486	B7PEH9
GO:0035195	BP	gene silencing by miRNA	1	1	0.00392842	0.0174455	B7PWH5
GO:0035278	BP	miRNA mediated inhibition of translation	1	4	0.0156219	0.0375107	B7PWH5
GO:0035493	BP	SNARE complex assembly	1	1	0.00392842	0.0174455	B7PZA9
GO:0036138	BP	peptidyl-histidine hydroxylation	1	1	0.00392842	0.0174455	B7Q8M1
GO:0040031	BP	snRNA modification	1	1	0.00392842	0.0174455	B7PJP2
GO:0042265	BP	peptidyl-asparagine hydroxylation	1	1	0.00392842	0.0174455	B7Q8M1
GO:0042594	BP	response to starvation	1	4	0.0156219	0.0375107	B7PBE2
GO:0043113	BP	receptor clustering	1	4	0.0156219	0.0375107	B7PV81
GO:0045197	BP	establishment or maintenance of epithelial cell apical/basal polarity	1	4	0.0156219	0.0375107	B7PV81
GO:0045746	BP	negative regulation of Notch signaling pathway	1	2	0.00784149	0.0243499	B7Q8M1
GO:0045773	BP	positive regulation of axon extension	1	1	0.00392842	0.0174455	B7PBJ3
GO:0045892	BP	negative regulation of transcription, DNA-templated	4	128	0.00167733	0.0174455	A0A6P3CZQ6/B7PJK8/B7Q8U7/B7P977
GO:0045893	BP	positive regulation of transcription, DNA-templated	2	36	0.0088521	0.0270809	B7QK02/B7P977
GO:0045944	BP	positive regulation of transcription by RNA polymerase II	3	100	0.00728369	0.0243499	B7Q8U7/B7QEW1/B7P4S6
GO:0046084	BP	adenine biosynthetic process	1	1	0.00392842	0.0174455	B7P986
GO:0046854	BP	phosphatidylinositol phosphorylation	2	43	0.0124626	0.0327839	Q4VRW1/B7P3Q2
GO:0046890	BP	regulation of lipid biosynthetic process	1	1	0.00392842	0.0174455	B7P742
GO:0048194	BP	Golgi vesicle budding	1	1	0.00392842	0.0174455	B7QIF6
GO:0048205	BP	COPI coating of Golgi vesicle	1	1	0.00392842	0.0174455	B7PHG6
GO:0048812	BP	neuron projection morphogenesis	1	5	0.0194893	0.0430432	B7PBJ3
GO:0050428	BP	3'-phosphoadenosine 5'-phosphosulfate biosynthetic process	1	1	0.00392842	0.0174455	B7P3J8
GO:0050803	BP	regulation of synapse structure or activity	1	3	0.0117393	0.0312795	B7PM12
GO:0050852	BP	T cell receptor signaling pathway	1	1	0.00392842	0.0174455	B7Q9D2
GO:0051693	BP	actin filament capping	2	17	0.00200659	0.0174455	B7P1U8/B7Q5G8
GO:0060213	BP	positive regulation of nuclear-transcribed mRNA poly(A) tail shortening	1	2	0.00784149	0.0243499	B7PWH5
GO:0060261	BP	positive regulation of transcription initiation from RNA polymerase II promoter	1	1	0.00392842	0.0174455	B7PB72
GO:0061003	BP	positive regulation of dendritic spine morphogenesis	1	1	0.00392842	0.0174455	B7PBJ3
GO:0061025	BP	membrane fusion	2	4	9.15499e-05	0.00315084	B7PM12/B7PEL3
GO:0061428	BP	negative regulation of transcription from RNA polymerase II promoter in response to hypoxia	1	1	0.00392842	0.0174455	B7Q8M1
GO:0072659	BP	protein localization to plasma membrane	2	21	0.00306664	0.0174455	B7Q9D2/B7PKA3
GO:0090501	BP	RNA phosphodiester bond hydrolysis	1	2	0.00784149	0.0243499	B7P5Y8
GO:0097120	BP	receptor localization to synapse	1	2	0.00784149	0.0243499	B7PV81
GO:0097190	BP	apoptotic signaling pathway	1	2	0.00784149	0.0243499	Q4PM76
GO:0097320	BP	plasma membrane tubulation	1	2	0.00784149	0.0243499	B7PNV7
GO:0098609	BP	cell-cell adhesion	2	32	0.00704114	0.0243499	B7QM86/B7PV81
GO:0098884	BP	postsynaptic neurotransmitter receptor internalization	1	1	0.00392842	0.0174455	B7PM12
GO:0098887	BP	neurotransmitter receptor transport, endosome to postsynaptic membrane	1	1	0.00392842	0.0174455	B7PV81
GO:0098962	BP	regulation of postsynaptic neurotransmitter receptor activity	1	1	0.00392842	0.0174455	B7P378
GO:0098968	BP	neurotransmitter receptor transport postsynaptic membrane to endosome	1	1	0.00392842	0.0174455	B7PV81
GO:0098974	BP	postsynaptic actin cytoskeleton organization	1	1	0.00392842	0.0174455	B7PBJ3
GO:0099536	BP	synaptic signaling	1	6	0.0233416	0.0499486	B7PND6
GO:1901315	BP	negative regulation of histone H2A K63-linked ubiquitination	1	1	0.00392842	0.0174455	B7P1L0
GO:2000134	BP	negative regulation of G1/S transition of mitotic cell cycle	1	2	0.00784149	0.0243499	B7PDQ5
GO:2000779	BP	regulation of double-strand break repair	1	2	0.00784149	0.0243499	B7P1L0
GO:0000323	CC	lytic vacuole	1	1	0.00392842	0.0174455	B7PZA9
GO:0000785	CC	chromatin	2	21	0.00306664	0.0174455	B7Q573/B7PDQ5
GO:0005634	CC	nucleus	39	3667	7.02093e-09	1.44982e-06	A0A6P3CZ68/B7PB72/B7Q8M1/B7P9U1/B7P2I5/B7Q573/B7PJK8/B7PQI2/A0A6P3D1G1/B7P742/B7PPR8/B7PM92/A0A6P3D464/B7QIN7/B7PDQ5/A0A6P9FQ25/B7P219/B7PXU6/B7PVK1/A0A6P3D1F1/B7Q1A2/B7QI53/B7PEL3/B7P1L0/B7Q2N1/B7QFY3/B7Q3G4/B7PRU5/B7P4S6/B7PKL1/B7PMY7/B7Q1T0/B7P2I4/B7P5Y8/B7QNQ2/A0A6P3D316/B7PKS5/B7P1M4/B7P8X7
GO:0005667	CC	transcription factor complex	3	94	0.00614198	0.0243499	B7PB72/B7PDQ5/B7QEW1
GO:0005737	CC	cytoplasm	27	2818	1.48777e-05	0.000791801	B7Q8M1/B7Q7P9/A0A6P3CZQ6/A0A6P3D1G1/B7PPR8/B7QJH1/B7QBL3/B7PAA1/B7P1U8/B7PXU6/B7PBE2/B7PM12/A0A6P3D1X8/B7PQV2/B7Q2N1/B7PC94/Q4PMA2/B7QCH1/B7P704/B7PS91/B7PNV7/B7PEH9/B7P5Y8/B7PUD5/B7PUD9/B7QM86/B7QNQ2
GO:0005768	CC	endosome	4	63	0.000114108	0.00362513	B7P3Q2/B7Q8P2/B7PZA9/B7PNV7
GO:0005802	CC	trans-Golgi network	3	41	0.000568482	0.0111801	B7P3Q2/B7QIF6/B7Q0P6
GO:0005829	CC	cytosol	17	592	2.34062e-10	9.66675e-08	B7PZF5/B7QA72/B7P3S9/B7PJK8/B7PQI2/B7P742/B7QIF6/B7PJK6/B7Q8P2/B7QI53/B7Q4S5/B7PV68/B7Q0A4/B7PEL3/B7PMY7/B7P986/B7P8P2
GO:0005853	CC	eukaryotic translation elongation factor 1 complex	2	11	0.000824153	0.0141823	A0A6P9FPI6/B7QA72
GO:0005856	CC	cytoskeleton	10	274	1.51565e-07	1.56491e-05	B7P1C8/B7PAA1/B7P1U8/B7PI23/B7Q0A4/B7PIP9/B7PNV7/B7Q520/B7PUD9/B7QM86
GO:0005875	CC	microtubule associated complex	1	3	0.0117393	0.0312795	B7PZF5
GO:0005886	CC	plasma membrane	15	1666	0.00246926	0.0174455	B7P3Q2/B7P1C8/B7PBJ3/B7Q9D2/B7PM12/B7Q0A4/B7PND6/B7PJP8/B7PIP9/B7PDM8/B7PNV7/B7PEH9/B7Q520/B7PUD9/B7QM86
GO:0005912	CC	adherens junction	3	54	0.00127426	0.0174455	B7PI23/B7Q520/B7PV81
GO:0005925	CC	focal adhesion	2	29	0.00580808	0.0242297	B7Q0A4/B7QM86
GO:0005938	CC	cell cortex	2	27	0.00504714	0.0217132	B7Q0A4/B7Q057
GO:0005947	CC	mitochondrial alpha-ketoglutarate dehydrogenase complex	1	4	0.0156219	0.0375107	B7PL03
GO:0008024	CC	cyclin/CDK positive transcription elongation factor complex	1	2	0.00784149	0.0243499	B7Q1T0
GO:0008287	CC	protein serine/threonine phosphatase complex	1	3	0.0117393	0.0312795	B7PVG3
GO:0014069	CC	postsynaptic density	4	14	2.2276e-07	1.84e-05	B7P1C8/B7PBJ3/B7PM12/B7PV81
GO:0015630	CC	microtubule cytoskeleton	2	25	0.00433604	0.0190509	B7PM12/B7QHP9
GO:0016281	CC	eukaryotic translation initiation factor 4F complex	1	5	0.0194893	0.0430432	B7Q362
GO:0016442	CC	RISC complex	1	4	0.0156219	0.0375107	B7P5Y8
GO:0016581	CC	NuRD complex	1	3	0.0117393	0.0312795	B7P8N2
GO:0016592	CC	mediator complex	3	78	0.00364866	0.0174455	B7Q9D1/B7QD64/B7QEW1
GO:0016604	CC	nuclear body	1	5	0.0194893	0.0430432	B7Q9N8
GO:0016607	CC	nuclear speck	2	40	0.010848	0.0312795	B7QA59/B7PPR4
GO:0030425	CC	dendrite	2	33	0.0074762	0.0243499	B7PBJ3/B7PZF5
GO:0030427	CC	site of polarized growth	2	3	4.58937e-05	0.0017231	B7PBJ3/B7Q057
GO:0031417	CC	NatC complex	1	5	0.0194893	0.0430432	B7QNQ0
GO:0031985	CC	Golgi cisterna	1	2	0.00784149	0.0243499	B7QIF6
GO:0043529	CC	GET complex	1	1	0.00392842	0.0174455	B7PS86
GO:0043614	CC	multi-eIF complex	1	2	0.00784149	0.0243499	B7Q355
GO:0044327	CC	dendritic spine head	1	1	0.00392842	0.0174455	B7PM12
GO:0071204	CC	histone pre-mRNA 3'end processing complex	1	1	0.00392842	0.0174455	B7QCH1
GO:0071540	CC	eukaryotic translation initiation factor 3 complex, eIF3e	1	3	0.0117393	0.0312795	B7Q355
GO:0071541	CC	eukaryotic translation initiation factor 3 complex, eIF3m	1	6	0.0233416	0.0499486	B7Q355
GO:0098844	CC	postsynaptic endocytic zone membrane	1	1	0.00392842	0.0174455	B7PM12
GO:0098978	CC	glutamatergic synapse	1	1	0.00392842	0.0174455	B7P378
GO:0099572	CC	postsynaptic specialization	1	2	0.00784149	0.0243499	B7P378
GO:1990904	CC	ribonucleoprotein complex	2	50	0.016607	0.0394178	B7PQI2/B7QI53
GO:0001102	MF	RNA polymerase II activating transcription factor binding	1	3	0.0117393	0.0312795	B7PDQ5
GO:0003712	MF	transcription coregulator activity	4	104	0.00077752	0.0139616	B7Q9D1/B7QD64/B7Q0A4/B7Q8U7
GO:0003713	MF	transcription coactivator activity	3	59	0.0016463	0.0174455	B7PB72/A0A6P9FQ25/B7P219
GO:0003723	MF	RNA binding	13	1214	0.00106775	0.0174455	B7PQI2/B7PZ15/B7PNN0/B7Q166/B7PFD0/B7QA59/B7PPR4/B7PLF8/A0A6P3D1X8/B7QI53/B7P1L0/B7P5Y8/B7PRW7
GO:0003729	MF	mRNA binding	6	123	9.73931e-06	0.000670389	B7Q355/B7QA59/B7PXU6/B7Q362/B7QCH1/B7Q5S0
GO:0003730	MF	mRNA 3'-UTR binding	2	18	0.0022516	0.0174455	B7PQI2/B7QI53
GO:0003743	MF	translation initiation factor activity	5	270	0.00440074	0.0191316	B7Q355/B7Q362/B7PS91/A0A6P3CYR1/B7Q5S0
GO:0003779	MF	actin binding	6	254	0.000528399	0.0109115	B7PZF5/B7P1U8/B7Q5G8/B7PEH9/B7Q520/B7PCV1
GO:0003841	MF	1-acylglycerol-3-phosphate O-acyltransferase activity	1	6	0.0233416	0.0499486	B7PF33
GO:0003937	MF	IMP cyclohydrolase activity	1	4	0.0156219	0.0375107	B7PV68
GO:0004020	MF	adenylylsulfate kinase activity	1	3	0.0117393	0.0312795	B7P3J8
GO:0004045	MF	aminoacyl-tRNA hydrolase activity	2	7	0.000317947	0.0079105	A0A6P7V1N6/B7P3S9
GO:0004397	MF	histidine ammonia-lyase activity	1	3	0.0117393	0.0312795	B7QBL3
GO:0004415	MF	hyalurononglucosaminidase activity	1	1	0.00392842	0.0174455	B7QLA9
GO:0004525	MF	ribonuclease III activity	2	23	0.00367559	0.0174455	B7PFD0/B7P5Y8
GO:0004530	MF	deoxyribonuclease I activity	1	2	0.00784149	0.0243499	B7P5Y8
GO:0004550	MF	nucleoside diphosphate kinase activity	2	15	0.00155722	0.0174455	A0A6P3D4N2/B7QLY6
GO:0004596	MF	peptide alpha-N-acetyltransferase activity	1	5	0.0194893	0.0430432	B7QNQ0
GO:0004615	MF	phosphomannomutase activity	1	3	0.0117393	0.0312795	B7Q8A7
GO:0004637	MF	phosphoribosylamine-glycine ligase activity	1	3	0.0117393	0.0312795	B7P986
GO:0004641	MF	phosphoribosylformylglycinamidine cyclo-ligase activity	1	3	0.0117393	0.0312795	B7P986
GO:0004643	MF	phosphoribosylaminoimidazolecarboxamide formyltransferase activity	1	4	0.0156219	0.0375107	B7PV68
GO:0004644	MF	phosphoribosylglycinamide formyltransferase activity	1	4	0.0156219	0.0375107	B7P986
GO:0004725	MF	protein tyrosine phosphatase activity	4	176	0.00525484	0.0223737	B7PGD2/B7PG31/B7P1U8/B7QHI1
GO:0005085	MF	guanyl-nucleotide exchange factor activity	5	236	0.00248274	0.0174455	B7PPQ5/B7P6T2/B7QA72/B7QHG3/B7PUD5
GO:0005200	MF	structural constituent of cytoskeleton	2	56	0.0205605	0.0451674	B7Q5G8/B7QM86
GO:0005528	MF	FK506 binding	1	3	0.0117393	0.0312795	B7PPR8
GO:0005543	MF	phospholipid binding	2	36	0.0088521	0.0270809	B7Q5G8/B7PNV7
GO:0008143	MF	poly(A) binding	2	10	0.000676051	0.0126913	B7PQI2/B7QI53
GO:0008266	MF	poly(U) RNA binding	2	3	4.58937e-05	0.0017231	B7PQI2/B7QI53
GO:0008738	MF	L-fuculose-phosphate aldolase activity	1	1	0.00392842	0.0174455	B7P1C8
GO:0016231	MF	beta-N-acetylglucosaminidase activity	1	1	0.00392842	0.0174455	B7QLA9
GO:0016841	MF	ammonia-lyase activity	1	1	0.00392842	0.0174455	B7QBL3
GO:0016906	MF	sterol 3-beta-glucosyltransferase activity	1	2	0.00784149	0.0243499	B7PJP8
GO:0019888	MF	protein phosphatase regulator activity	2	22	0.00336463	0.0174455	B7PVG3/B7PMY7
GO:0030507	MF	spectrin binding	1	4	0.0156219	0.0375107	B7P704
GO:0033961	MF	cis-stilbene-oxide hydrolase activity	1	2	0.00784149	0.0243499	B7PTF5
GO:0036139	MF	peptidyl-histidine dioxygenase activity	1	1	0.00392842	0.0174455	B7Q8M1
GO:0036140	MF	peptidyl-asparagine 3-dioxygenase activity	1	1	0.00392842	0.0174455	B7Q8M1
GO:0042393	MF	histone binding	6	52	5.87098e-08	8.08238e-06	B7Q573/B7PQD3/B7QIN7/B7Q8U7/B7QK02/B7P8X7
GO:0043495	MF	protein membrane anchor	1	5	0.0194893	0.0430432	B7PKA3
GO:0044389	MF	ubiquitin-like protein ligase binding	1	2	0.00784149	0.0243499	B7PKS5
GO:0051011	MF	microtubule minus-end binding	1	1	0.00392842	0.0174455	B7P704
GO:0051015	MF	actin filament binding	4	127	0.00162984	0.0174455	B7P1C8/B7PBJ3/B7PG31/B7QM86
GO:0070260	MF	5'-tyrosyl-DNA phosphodiesterase activity	1	2	0.00784149	0.0243499	B7QJH1
GO:0070273	MF	phosphatidylinositol-4-phosphate binding	1	5	0.0194893	0.0430432	B7QIF6
GO:0070513	MF	death domain binding	1	1	0.00392842	0.0174455	Q4PM76
GO:0071207	MF	histone pre-mRNA stem-loop binding	1	1	0.00392842	0.0174455	B7QCH1
GO:0071532	MF	ankyrin repeat binding	1	1	0.00392842	0.0174455	B7Q8M1
GO:0072542	MF	protein phosphatase activator activity	1	2	0.00784149	0.0243499	B7PMY7
GO:0072572	MF	poly-ADP-D-ribose binding	1	5	0.0194893	0.0430432	B7P8X7
GO:0102202	MF	soladodine glucosyltransferase activity	1	2	0.00784149	0.0243499	B7PJP8
GO:0102203	MF	brassicasterol glucosyltransferase activity	1	2	0.00784149	0.0243499	B7PJP8
GO:0102205	MF	cholesterol allpha-glucosyltransferase activity	1	2	0.00784149	0.0243499	B7PJP8
