# Supplementary material for: Deciphering the phosphorylation-based regulatory strategies of Haemaphysalis longicornis in heat stress
Source: Parasit Vectors. 2025 Sep 24;18:390. doi: 10.1186/s13071-025-07025-1 (PMC12461959; doi:10.1186/s13071-025-07025-1)
Supplement: Supplementary file 12 — Additional file12. Table S7 KEGG enrichment analysis of phosphoproteins in four tissues. [file 13071_2025_7025_MOESM12_ESM.xlsx]

## Sheet: Salivary
Table S5. KEGG enrichment analysis of phosphoproteins in four tissues.
ID	Description	BgRatio	pvalue	p.adjust	qvalue	geneID	Count	Link
isc03040	Spliceosome	106/2617	9.243e-06	0.000471393	0.000457285	B7PYH0/B7PGW6/B7QBZ1/B7PPR4/B7P8E0/B7Q634/B7PDC4/B7PJG5/B7PLF8/B7PAK3/B7Q8U4	11	http://www.genome.jp/kegg-bin/show_pathway?isc03040/isc:IscW_ISCW010321%09red/isc:IscW_ISCW004423%09red/isc:IscW_ISCW012585%09red/isc:IscW_ISCW006562%09red/isc:IscW_ISCW016690%09red/isc:IscW_ISCW011779%09red/isc:IscW_ISCW003183%09red/isc:IscW_ISCW004373%09red/isc:IscW_ISCW018690%09red/isc:IscW_ISCW002555%09red/isc:IscW_ISCW021146%09red
isc03015	mRNA surveillance pathway	58/2617	0.00723027	0.184372	0.178854	B7PGW6/B7Q634/B7PBH9/B7Q2V7/B7PPS9	5	http://www.genome.jp/kegg-bin/show_pathway?isc03015/isc:IscW_ISCW004423%09red/isc:IscW_ISCW011779%09red/isc:IscW_ISCW003301%09red/isc:IscW_ISCW020590%09red/isc:IscW_ISCW006578%09red
isc04330	Notch signaling pathway	25/2617	0.0152942	0.260001	0.25222	B7PS08/B7Q6B8/B7Q8U4	3	http://www.genome.jp/kegg-bin/show_pathway?isc04330/isc:IscW_ISCW006956%09red/isc:IscW_ISCW010369%09red/isc:IscW_ISCW021146%09red
isc04070	Phosphatidylinositol signaling system	51/2617	0.0222987	0.284308	0.275799	B7P3Q2/B7QFN8/B7QKB8/B7PWS6	4	http://www.genome.jp/kegg-bin/show_pathway?isc04070/isc:IscW_ISCW016535%09red/isc:IscW_ISCW022031%09red/isc:IscW_ISCW015061%09red/isc:IscW_ISCW020000%09red
isc03013	Nucleocytoplasmic transport	77/2617	0.0804785	0.608545	0.590333	B7PGW6/B7Q634/B7P3N5/B7PKS5	4	http://www.genome.jp/kegg-bin/show_pathway?isc03013/isc:IscW_ISCW004423%09red/isc:IscW_ISCW011779%09red/isc:IscW_ISCW015975%09red/isc:IscW_ISCW005364%09red
isc00440	Phosphonate and phosphinate metabolism	4/2617	0.0829318	0.608545	0.590333	B7QFQ3	1	http://www.genome.jp/kegg-bin/show_pathway?isc00440/isc:IscW_ISCW012957%09red
isc04150	mTOR signaling pathway	78/2617	0.0835258	0.608545	0.590333	B7PE09/B7QK14/B7PWS6/B7PXU8	4	http://www.genome.jp/kegg-bin/show_pathway?isc04150/isc:IscW_ISCW018203%09red/isc:IscW_ISCW013692%09red/isc:IscW_ISCW020000%09red/isc:IscW_ISCW009233%09red
isc04145	Phagosome	55/2617	0.111698	0.712077	0.690766	B7QK14/B7PA92/B7PGQ2	3	http://www.genome.jp/kegg-bin/show_pathway?isc04145/isc:IscW_ISCW013692%09red/isc:IscW_ISCW017133%09red/isc:IscW_ISCW003709%09red
isc03250	Viral life cycle - HIV-1	30/2617	0.133817	0.758296	0.735601	B7P3N5/B7PPS9	2	http://www.genome.jp/kegg-bin/show_pathway?isc03250/isc:IscW_ISCW015975%09red/isc:IscW_ISCW006578%09red
isc03008	Ribosome biogenesis in eukaryotes	64/2617	0.15558	0.75935	0.736624	B7PRV8/B7PJ27/B7Q0K8	3	http://www.genome.jp/kegg-bin/show_pathway?isc03008/isc:IscW_ISCW019893%09red/isc:IscW_ISCW024250%09red/isc:IscW_ISCW010147%09red
isc04310	Wnt signaling pathway	68/2617	0.176614	0.75935	0.736624	B7P3R2/B7PS08/B7PWS6	3	http://www.genome.jp/kegg-bin/show_pathway?isc04310/isc:IscW_ISCW000545%09red/isc:IscW_ISCW006956%09red/isc:IscW_ISCW020000%09red
isc00040	Pentose and glucuronate interconversions	10/2617	0.194817	0.75935	0.736624	B7PCN1	1	http://www.genome.jp/kegg-bin/show_pathway?isc00040/isc:IscW_ISCW002128%09red
isc00562	Inositol phosphate metabolism	40/2617	0.210378	0.75935	0.736624	B7P3Q2/B7QKB8	2	http://www.genome.jp/kegg-bin/show_pathway?isc00562/isc:IscW_ISCW016535%09red/isc:IscW_ISCW015061%09red
isc02010	ABC transporters	41/2617	0.218306	0.75935	0.736624	B7P9L4/B7QFI8	2	http://www.genome.jp/kegg-bin/show_pathway?isc02010/isc:IscW_ISCW002474%09red/isc:IscW_ISCW021900%09red
isc04141	Protein processing in endoplasmic reticulum	115/2617	0.230073	0.75935	0.736624	B7Q2C4/B7QH66/B7PGQ2/B7PEL3	4	http://www.genome.jp/kegg-bin/show_pathway?isc04141/isc:IscW_ISCW020672%09red/isc:IscW_ISCW023576%09red/isc:IscW_ISCW003709%09red/isc:IscW_ISCW017698%09red
isc04144	Endocytosis	118/2617	0.244118	0.75935	0.736624	B7PEM1/B7QI66/B7PM12/B7P4F7	4	http://www.genome.jp/kegg-bin/show_pathway?isc04144/isc:IscW_ISCW004541%09red/isc:IscW_ISCW013818%09red/isc:IscW_ISCW005274%09red/isc:IscW_ISCW015633%09red
isc00051	Fructose and mannose metabolism	15/2617	0.27772	0.75935	0.736624	B7PCN1	1	http://www.genome.jp/kegg-bin/show_pathway?isc00051/isc:IscW_ISCW002128%09red
isc00790	Folate biosynthesis	17/2617	0.308481	0.75935	0.736624	B7PCN1	1	http://www.genome.jp/kegg-bin/show_pathway?isc00790/isc:IscW_ISCW002128%09red
isc00052	Galactose metabolism	20/2617	0.352225	0.75935	0.736624	B7PCN1	1	http://www.genome.jp/kegg-bin/show_pathway?isc00052/isc:IscW_ISCW002128%09red
isc00500	Starch and sucrose metabolism	20/2617	0.352225	0.75935	0.736624	B7PDN1	1	http://www.genome.jp/kegg-bin/show_pathway?isc00500/isc:IscW_ISCW017044%09red
isc03060	Protein export	20/2617	0.352225	0.75935	0.736624	B7P7M2	1	http://www.genome.jp/kegg-bin/show_pathway?isc03060/isc:IscW_ISCW017299%09red
isc00561	Glycerolipid metabolism	27/2617	0.443999	0.75935	0.736624	B7PCN1	1	http://www.genome.jp/kegg-bin/show_pathway?isc00561/isc:IscW_ISCW002128%09red
isc00640	Propanoate metabolism	29/2617	0.467787	0.75935	0.736624	B7PL03	1	http://www.genome.jp/kegg-bin/show_pathway?isc00640/isc:IscW_ISCW018614%09red
isc00760	Nicotinate and nicotinamide metabolism	29/2617	0.467787	0.75935	0.736624	B7PAY2	1	http://www.genome.jp/kegg-bin/show_pathway?isc00760/isc:IscW_ISCW002028%09red
isc00020	Citrate cycle (TCA cycle)	32/2617	0.501606	0.75935	0.736624	B7PR86	1	http://www.genome.jp/kegg-bin/show_pathway?isc00020/isc:IscW_ISCW019126%09red
isc03460	Fanconi anemia pathway	32/2617	0.501606	0.75935	0.736624	B7PJJ6	1	http://www.genome.jp/kegg-bin/show_pathway?isc03460/isc:IscW_ISCW005185%09red
isc04350	TGF-beta signaling pathway	32/2617	0.501606	0.75935	0.736624	B7P4F7	1	http://www.genome.jp/kegg-bin/show_pathway?isc04350/isc:IscW_ISCW015633%09red
isc00010	Glycolysis / Gluconeogenesis	33/2617	0.512403	0.75935	0.736624	B7PR86	1	http://www.genome.jp/kegg-bin/show_pathway?isc00010/isc:IscW_ISCW019126%09red
isc00260	Glycine, serine and threonine metabolism	33/2617	0.512403	0.75935	0.736624	B7P3M8	1	http://www.genome.jp/kegg-bin/show_pathway?isc00260/isc:IscW_ISCW015967%09red
isc03420	Nucleotide excision repair	33/2617	0.512403	0.75935	0.736624	B7PFF9	1	http://www.genome.jp/kegg-bin/show_pathway?isc03420/isc:IscW_ISCW004837%09red
isc00310	Lysine degradation	34/2617	0.52297	0.75935	0.736624	B7QM40	1	http://www.genome.jp/kegg-bin/show_pathway?isc00310/isc:IscW_ISCW023206%09red
isc04137	Mitophagy - animal	35/2617	0.533312	0.75935	0.736624	B7P3R2	1	http://www.genome.jp/kegg-bin/show_pathway?isc04137/isc:IscW_ISCW000545%09red
isc00062	Fatty acid elongation	36/2617	0.543434	0.75935	0.736624	B7Q8P9	1	http://www.genome.jp/kegg-bin/show_pathway?isc00062/isc:IscW_ISCW021603%09red
isc00620	Pyruvate metabolism	36/2617	0.543434	0.75935	0.736624	B7PR86	1	http://www.genome.jp/kegg-bin/show_pathway?isc00620/isc:IscW_ISCW019126%09red
isc01040	Biosynthesis of unsaturated fatty acids	37/2617	0.55334	0.75935	0.736624	B7Q8P9	1	http://www.genome.jp/kegg-bin/show_pathway?isc01040/isc:IscW_ISCW021603%09red
isc00564	Glycerophospholipid metabolism	87/2617	0.562116	0.75935	0.736624	B7QFN8/B7QFQ3	2	http://www.genome.jp/kegg-bin/show_pathway?isc00564/isc:IscW_ISCW022031%09red/isc:IscW_ISCW012957%09red
isc00970	Aminoacyl-tRNA biosynthesis	39/2617	0.572523	0.75935	0.736624	B7PC94	1	http://www.genome.jp/kegg-bin/show_pathway?isc00970/isc:IscW_ISCW016908%09red
isc00240	Pyrimidine metabolism	41/2617	0.590897	0.75935	0.736624	B7PAY2	1	http://www.genome.jp/kegg-bin/show_pathway?isc00240/isc:IscW_ISCW002028%09red
isc00280	Valine, leucine and isoleucine degradation	41/2617	0.590897	0.75935	0.736624	B7PL03	1	http://www.genome.jp/kegg-bin/show_pathway?isc00280/isc:IscW_ISCW018614%09red
isc00270	Cysteine and methionine metabolism	42/2617	0.59979	0.75935	0.736624	B7P3M8	1	http://www.genome.jp/kegg-bin/show_pathway?isc00270/isc:IscW_ISCW015967%09red
isc01200	Carbon metabolism	95/2617	0.610821	0.75935	0.736624	B7P3M8/B7PR86	2	http://www.genome.jp/kegg-bin/show_pathway?isc01200/isc:IscW_ISCW015967%09red/isc:IscW_ISCW019126%09red
isc01230	Biosynthesis of amino acids	45/2617	0.625347	0.75935	0.736624	B7P3M8	1	http://www.genome.jp/kegg-bin/show_pathway?isc01230/isc:IscW_ISCW015967%09red
isc01232	Nucleotide metabolism	51/2617	0.671745	0.795043	0.771249	B7PAY2	1	http://www.genome.jp/kegg-bin/show_pathway?isc01232/isc:IscW_ISCW002028%09red
isc04068	FoxO signaling pathway	53/2617	0.685919	0.795043	0.771249	B7PDQ5	1	http://www.genome.jp/kegg-bin/show_pathway?isc04068/isc:IscW_ISCW002848%09red
isc00520	Amino sugar and nucleotide sugar metabolism	65/2617	0.759173	0.860396	0.834646	B7QG32	1	http://www.genome.jp/kegg-bin/show_pathway?isc00520/isc:IscW_ISCW022524%09red
isc00230	Purine metabolism	70/2617	0.784481	0.86975	0.843721	B7PAY2	1	http://www.genome.jp/kegg-bin/show_pathway?isc00230/isc:IscW_ISCW002028%09red
isc04120	Ubiquitin mediated proteolysis	80/2617	0.827511	0.883276	0.856841	B7PRY2	1	http://www.genome.jp/kegg-bin/show_pathway?isc04120/isc:IscW_ISCW007746%09red
isc00190	Oxidative phosphorylation	81/2617	0.831318	0.883276	0.856841	B7QK14	1	http://www.genome.jp/kegg-bin/show_pathway?isc00190/isc:IscW_ISCW013692%09red
isc01212	Fatty acid metabolism	89/2617	0.858948	0.894007	0.867252	B7Q8P9	1	http://www.genome.jp/kegg-bin/show_pathway?isc01212/isc:IscW_ISCW021603%09red
isc04146	Peroxisome	95/2617	0.876704	0.894238	0.867476	B7P9L4	1	http://www.genome.jp/kegg-bin/show_pathway?isc04146/isc:IscW_ISCW002474%09red
isc01100	Metabolic pathways	1071/2617	0.998461	0.998461	0.968579	B7P3Q2/B7QK14/B7PAY2/B7QFN8/B7P3M8/B7PDN1/B7PR86/B7QFQ3/B7PL03/B7QKB8/B7QM40/B7Q8P9/B7PCN1	13	http://www.genome.jp/kegg-bin/show_pathway?isc01100/isc:IscW_ISCW016535%09red/isc:IscW_ISCW013692%09red/isc:IscW_ISCW002028%09red/isc:IscW_ISCW022031%09red/isc:IscW_ISCW015967%09red/isc:IscW_ISCW017044%09red/isc:IscW_ISCW019126%09red/isc:IscW_ISCW012957%09red/isc:IscW_ISCW018614%09red/isc:IscW_ISCW015061%09red/isc:IscW_ISCW023206%09red/isc:IscW_ISCW021603%09red/isc:IscW_ISCW002128%09red

## Sheet: Midgut
ID	Description	BgRatio	pvalue	p.adjust	qvalue	geneID	Count	Link
isc03013	Nucleocytoplasmic transport	77/2617	0.00340942	0.0477319	0.0430664	B7P3N5/B7PGW6/B7Q031	3	http://www.genome.jp/kegg-bin/show_pathway?isc03013/isc:IscW_ISCW015975%09red/isc:IscW_ISCW004423%09red/isc:IscW_ISCW009998%09red
isc03015	mRNA surveillance pathway	58/2617	0.0233544	0.163481	0.147502	B7PGW6/B7Q031	2	http://www.genome.jp/kegg-bin/show_pathway?isc03015/isc:IscW_ISCW004423%09red/isc:IscW_ISCW009998%09red
isc00030	Pentose phosphate pathway	15/2617	0.0613871	0.254053	0.229221	B7P0U8	1	http://www.genome.jp/kegg-bin/show_pathway?isc00030/isc:IscW_ISCW000133%09red
isc04141	Protein processing in endoplasmic reticulum	115/2617	0.0812615	0.254053	0.229221	B7PEW3/B7Q760	2	http://www.genome.jp/kegg-bin/show_pathway?isc04141/isc:IscW_ISCW004472%09red/isc:IscW_ISCW011548%09red
isc04330	Notch signaling pathway	25/2617	0.100387	0.254053	0.229221	B7Q6B8	1	http://www.genome.jp/kegg-bin/show_pathway?isc04330/isc:IscW_ISCW010369%09red
isc03250	Viral life cycle - HIV-1	30/2617	0.119329	0.254053	0.229221	B7P3N5	1	http://www.genome.jp/kegg-bin/show_pathway?isc03250/isc:IscW_ISCW015975%09red
isc03420	Nucleotide excision repair	33/2617	0.13052	0.254053	0.229221	B7Q760	1	http://www.genome.jp/kegg-bin/show_pathway?isc03420/isc:IscW_ISCW011548%09red
isc02010	ABC transporters	41/2617	0.159732	0.254053	0.229221	B7P9L4	1	http://www.genome.jp/kegg-bin/show_pathway?isc02010/isc:IscW_ISCW002474%09red
isc03018	RNA degradation	42/2617	0.16332	0.254053	0.229221	B7QCB9	1	http://www.genome.jp/kegg-bin/show_pathway?isc03018/isc:IscW_ISCW022114%09red
isc00230	Purine metabolism	70/2617	0.258304	0.361626	0.326279	B7QFY3	1	http://www.genome.jp/kegg-bin/show_pathway?isc00230/isc:IscW_ISCW021976%09red
isc04146	Peroxisome	95/2617	0.334711	0.425996	0.384357	B7P9L4	1	http://www.genome.jp/kegg-bin/show_pathway?isc04146/isc:IscW_ISCW002474%09red
isc03040	Spliceosome	106/2617	0.366004	0.427005	0.385267	B7PGW6	1	http://www.genome.jp/kegg-bin/show_pathway?isc03040/isc:IscW_ISCW004423%09red
isc04144	Endocytosis	118/2617	0.398611	0.429273	0.387314	B7PM12	1	http://www.genome.jp/kegg-bin/show_pathway?isc04144/isc:IscW_ISCW005274%09red
isc01100	Metabolic pathways	1071/2617	0.97387	0.97387	0.87868	B7QFY3/B7P0U8	2	http://www.genome.jp/kegg-bin/show_pathway?isc01100/isc:IscW_ISCW021976%09red/isc:IscW_ISCW000133%09red

## Sheet: Ovary
ID	Description	BgRatio	pvalue	p.adjust	qvalue	geneID	Count	Link
isc03013	Nucleocytoplasmic transport	77/2617	0.00272297	0.0918311	0.0848278	B7PGA3/B7Q031/B7P6T1/B7P3N5/B7PGW6/B7PKR7	6	http://www.genome.jp/kegg-bin/show_pathway?isc03013/isc:IscW_ISCW017761%09red/isc:IscW_ISCW009998%09red/isc:IscW_ISCW000204%09red/isc:IscW_ISCW015975%09red/isc:IscW_ISCW004423%09red/isc:IscW_ISCW018722%09red
isc00052	Galactose metabolism	20/2617	0.00562231	0.0918311	0.0848278	B7PCN1/B7Q8A7/B7Q2W2	3	http://www.genome.jp/kegg-bin/show_pathway?isc00052/isc:IscW_ISCW002128%09red/isc:IscW_ISCW021522%09red/isc:IscW_ISCW020596%09red
isc00500	Starch and sucrose metabolism	20/2617	0.00562231	0.0918311	0.0848278	B7Q8A7/B7PDN1/B7Q2W2	3	http://www.genome.jp/kegg-bin/show_pathway?isc00500/isc:IscW_ISCW021522%09red/isc:IscW_ISCW017044%09red/isc:IscW_ISCW020596%09red
isc04330	Notch signaling pathway	25/2617	0.0106226	0.130127	0.120203	B7Q6B8/B7PS08/B7Q8U4	3	http://www.genome.jp/kegg-bin/show_pathway?isc04330/isc:IscW_ISCW010369%09red/isc:IscW_ISCW006956%09red/isc:IscW_ISCW021146%09red
isc00040	Pentose and glucuronate interconversions	10/2617	0.0140446	0.137637	0.127141	B7PCN1/B7Q2W2	2	http://www.genome.jp/kegg-bin/show_pathway?isc00040/isc:IscW_ISCW002128%09red/isc:IscW_ISCW020596%09red
isc03015	mRNA surveillance pathway	58/2617	0.0219307	0.179101	0.165442	B7Q031/B7QCK3/B7PGW6/B7QI53	4	http://www.genome.jp/kegg-bin/show_pathway?isc03015/isc:IscW_ISCW009998%09red/isc:IscW_ISCW011989%09red/isc:IscW_ISCW004423%09red/isc:IscW_ISCW014211%09red
isc04144	Endocytosis	118/2617	0.0671568	0.470098	0.434247	B7PEM1/B7Q8P2/B7PM12/B7PJP8/B7P4F7	5	http://www.genome.jp/kegg-bin/show_pathway?isc04144/isc:IscW_ISCW004541%09red/isc:IscW_ISCW021592%09red/isc:IscW_ISCW005274%09red/isc:IscW_ISCW017663%09red/isc:IscW_ISCW015633%09red
isc01250	Biosynthesis of nucleotide sugars	25/2617	0.0784149	0.480291	0.443663	B7Q8A7/B7Q2W2	2	http://www.genome.jp/kegg-bin/show_pathway?isc01250/isc:IscW_ISCW021522%09red/isc:IscW_ISCW020596%09red
isc03420	Nucleotide excision repair	33/2617	0.125742	0.573736	0.529981	B7PFF9/B7Q760	2	http://www.genome.jp/kegg-bin/show_pathway?isc03420/isc:IscW_ISCW004837%09red/isc:IscW_ISCW011548%09red
isc04310	Wnt signaling pathway	68/2617	0.132932	0.573736	0.529981	B7PS08/B7P3R2/B7PWS6	3	http://www.genome.jp/kegg-bin/show_pathway?isc04310/isc:IscW_ISCW006956%09red/isc:IscW_ISCW000545%09red/isc:IscW_ISCW020000%09red
isc03040	Spliceosome	106/2617	0.134511	0.573736	0.529981	B7PPR4/B7Q8U4/B7PNN0/B7PGW6	4	http://www.genome.jp/kegg-bin/show_pathway?isc03040/isc:IscW_ISCW006562%09red/isc:IscW_ISCW021146%09red/isc:IscW_ISCW005462%09red/isc:IscW_ISCW004423%09red
isc04141	Protein processing in endoplasmic reticulum	115/2617	0.166128	0.573736	0.529981	B7Q2C4/B7PEL3/B7Q760/B7P481	4	http://www.genome.jp/kegg-bin/show_pathway?isc04141/isc:IscW_ISCW020672%09red/isc:IscW_ISCW017698%09red/isc:IscW_ISCW011548%09red/isc:IscW_ISCW016134%09red
isc04150	mTOR signaling pathway	78/2617	0.177877	0.573736	0.529981	B7QK61/B7PAE7/B7PWS6	3	http://www.genome.jp/kegg-bin/show_pathway?isc04150/isc:IscW_ISCW023319%09red/isc:IscW_ISCW003250%09red/isc:IscW_ISCW020000%09red
isc00270	Cysteine and methionine metabolism	42/2617	0.184897	0.573736	0.529981	B7P3M8/B7P2Z6	2	http://www.genome.jp/kegg-bin/show_pathway?isc00270/isc:IscW_ISCW015967%09red/isc:IscW_ISCW001108%09red
isc03018	RNA degradation	42/2617	0.184897	0.573736	0.529981	B7PJS1/B7QI53	2	http://www.genome.jp/kegg-bin/show_pathway?isc03018/isc:IscW_ISCW003914%09red/isc:IscW_ISCW014211%09red
isc04140	Autophagy - animal	80/2617	0.187342	0.573736	0.529981	B7QK61/B7PJK6/B7PZA9	3	http://www.genome.jp/kegg-bin/show_pathway?isc04140/isc:IscW_ISCW023319%09red/isc:IscW_ISCW018154%09red/isc:IscW_ISCW009408%09red
isc00340	Histidine metabolism	13/2617	0.218302	0.577382	0.53335	B7QBL3	1	http://www.genome.jp/kegg-bin/show_pathway?isc00340/isc:IscW_ISCW012913%09red
isc04070	Phosphatidylinositol signaling system	51/2617	0.247244	0.577382	0.53335	B7QKB8/B7PWS6	2	http://www.genome.jp/kegg-bin/show_pathway?isc04070/isc:IscW_ISCW015061%09red/isc:IscW_ISCW020000%09red
isc00030	Pentose phosphate pathway	15/2617	0.247449	0.577382	0.53335	B7Q8A7	1	http://www.genome.jp/kegg-bin/show_pathway?isc00030/isc:IscW_ISCW021522%09red
isc00051	Fructose and mannose metabolism	15/2617	0.247449	0.577382	0.53335	B7PCN1	1	http://www.genome.jp/kegg-bin/show_pathway?isc00051/isc:IscW_ISCW002128%09red
isc00450	Selenocompound metabolism	15/2617	0.247449	0.577382	0.53335	B7PAR2	1	http://www.genome.jp/kegg-bin/show_pathway?isc00450/isc:IscW_ISCW017452%09red
isc00790	Folate biosynthesis	17/2617	0.275531	0.613684	0.566883	B7PCN1	1	http://www.genome.jp/kegg-bin/show_pathway?isc00790/isc:IscW_ISCW002128%09red
isc04136	Autophagy - other	20/2617	0.31574	0.672663	0.621364	B7PJK6	1	http://www.genome.jp/kegg-bin/show_pathway?isc04136/isc:IscW_ISCW018154%09red
isc00520	Amino sugar and nucleotide sugar metabolism	65/2617	0.345155	0.681036	0.629098	B7Q8A7/B7Q2W2	2	http://www.genome.jp/kegg-bin/show_pathway?isc00520/isc:IscW_ISCW021522%09red/isc:IscW_ISCW020596%09red
isc00230	Purine metabolism	70/2617	0.379389	0.681036	0.629098	B7Q8A7/B7QFY3	2	http://www.genome.jp/kegg-bin/show_pathway?isc00230/isc:IscW_ISCW021522%09red/isc:IscW_ISCW021976%09red
isc00561	Glycerolipid metabolism	27/2617	0.401249	0.681036	0.629098	B7PCN1	1	http://www.genome.jp/kegg-bin/show_pathway?isc00561/isc:IscW_ISCW002128%09red
isc03022	Basal transcription factors	28/2617	0.412577	0.681036	0.629098	B7P1R0	1	http://www.genome.jp/kegg-bin/show_pathway?isc03022/isc:IscW_ISCW000718%09red
isc00640	Propanoate metabolism	29/2617	0.423695	0.681036	0.629098	B7PL03	1	http://www.genome.jp/kegg-bin/show_pathway?isc00640/isc:IscW_ISCW018614%09red
isc03250	Viral life cycle - HIV-1	30/2617	0.434606	0.681036	0.629098	B7P3N5	1	http://www.genome.jp/kegg-bin/show_pathway?isc03250/isc:IscW_ISCW015975%09red
isc03460	Fanconi anemia pathway	32/2617	0.455826	0.681036	0.629098	B7PJJ6	1	http://www.genome.jp/kegg-bin/show_pathway?isc03460/isc:IscW_ISCW005185%09red
isc04350	TGF-beta signaling pathway	32/2617	0.455826	0.681036	0.629098	B7P4F7	1	http://www.genome.jp/kegg-bin/show_pathway?isc04350/isc:IscW_ISCW015633%09red
isc00010	Glycolysis / Gluconeogenesis	33/2617	0.466141	0.681036	0.629098	B7Q8A7	1	http://www.genome.jp/kegg-bin/show_pathway?isc00010/isc:IscW_ISCW021522%09red
isc00260	Glycine, serine and threonine metabolism	33/2617	0.466141	0.681036	0.629098	B7P3M8	1	http://www.genome.jp/kegg-bin/show_pathway?isc00260/isc:IscW_ISCW015967%09red
isc04137	Mitophagy - animal	35/2617	0.4862	0.681036	0.629098	B7P3R2	1	http://www.genome.jp/kegg-bin/show_pathway?isc04137/isc:IscW_ISCW000545%09red
isc00970	Aminoacyl-tRNA biosynthesis	39/2617	0.524127	0.681036	0.629098	B7PAR2	1	http://www.genome.jp/kegg-bin/show_pathway?isc00970/isc:IscW_ISCW017452%09red
isc00562	Inositol phosphate metabolism	40/2617	0.533172	0.681036	0.629098	B7QKB8	1	http://www.genome.jp/kegg-bin/show_pathway?isc00562/isc:IscW_ISCW015061%09red
isc00061	Fatty acid biosynthesis	41/2617	0.542049	0.681036	0.629098	B7PYN9	1	http://www.genome.jp/kegg-bin/show_pathway?isc00061/isc:IscW_ISCW009053%09red
isc00280	Valine, leucine and isoleucine degradation	41/2617	0.542049	0.681036	0.629098	B7PL03	1	http://www.genome.jp/kegg-bin/show_pathway?isc00280/isc:IscW_ISCW018614%09red
isc02010	ABC transporters	41/2617	0.542049	0.681036	0.629098	B7P9L4	1	http://www.genome.jp/kegg-bin/show_pathway?isc02010/isc:IscW_ISCW002474%09red
isc01230	Biosynthesis of amino acids	45/2617	0.57593	0.705515	0.651711	B7P3M8	1	http://www.genome.jp/kegg-bin/show_pathway?isc01230/isc:IscW_ISCW015967%09red
isc04068	FoxO signaling pathway	53/2617	0.636491	0.760684	0.702673	B7PDQ5	1	http://www.genome.jp/kegg-bin/show_pathway?isc04068/isc:IscW_ISCW002848%09red
isc03008	Ribosome biogenesis in eukaryotes	64/2617	0.706131	0.82382	0.760994	B7PRV8	1	http://www.genome.jp/kegg-bin/show_pathway?isc03008/isc:IscW_ISCW019893%09red
isc04120	Ubiquitin mediated proteolysis	80/2617	0.784678	0.894168	0.825977	B7PRY2	1	http://www.genome.jp/kegg-bin/show_pathway?isc04120/isc:IscW_ISCW007746%09red
isc01212	Fatty acid metabolism	89/2617	0.819393	0.894169	0.825978	B7PYN9	1	http://www.genome.jp/kegg-bin/show_pathway?isc01212/isc:IscW_ISCW009053%09red
isc01200	Carbon metabolism	95/2617	0.839424	0.894169	0.825978	B7P3M8	1	http://www.genome.jp/kegg-bin/show_pathway?isc01200/isc:IscW_ISCW015967%09red
isc04146	Peroxisome	95/2617	0.839424	0.894169	0.825978	B7P9L4	1	http://www.genome.jp/kegg-bin/show_pathway?isc04146/isc:IscW_ISCW002474%09red
isc01240	Biosynthesis of cofactors	103/2617	0.86278	0.899494	0.830897	B7Q2W2	1	http://www.genome.jp/kegg-bin/show_pathway?isc01240/isc:IscW_ISCW020596%09red
isc03010	Ribosome	115/2617	0.891704	0.910282	0.840862	B7PAI0	1	http://www.genome.jp/kegg-bin/show_pathway?isc03010/isc:IscW_ISCW002598%09red
isc01100	Metabolic pathways	1071/2617	0.995109	0.995109	0.91922	B7PCN1/B7P3M8/B7QBL3/B7Q8A7/B7QFY3/B7PL03/B7PAR2/B7PYN9/B7P2Z6/B7PDN1/B7Q2W2/B7QKB8	12	http://www.genome.jp/kegg-bin/show_pathway?isc01100/isc:IscW_ISCW002128%09red/isc:IscW_ISCW015967%09red/isc:IscW_ISCW012913%09red/isc:IscW_ISCW021522%09red/isc:IscW_ISCW021976%09red/isc:IscW_ISCW018614%09red/isc:IscW_ISCW017452%09red/isc:IscW_ISCW009053%09red/isc:IscW_ISCW001108%09red/isc:IscW_ISCW017044%09red/isc:IscW_ISCW020596%09red/isc:IscW_ISCW015061%09red

## Sheet: Malpighian
ID	Description	BgRatio	pvalue	p.adjust	qvalue	geneID	Count	Link
isc00230	Purine metabolism	70/2617	2.73002e-07	1.58341e-05	1.40811e-05	B7PAY2/B7P150/B7PV68/B7P0S3/B7PKN7/B7P9Z3/B7QLY6/B7P3J8/B7Q8A7/B7QFY3/B7P986	11	http://www.genome.jp/kegg-bin/show_pathway?isc00230/isc:IscW_ISCW002028%09red/isc:IscW_ISCW016469%09red/isc:IscW_ISCW007783%09red/isc:IscW_ISCW016257%09red/isc:IscW_ISCW018543%09red/isc:IscW_ISCW017327%09red/isc:IscW_ISCW023074%09red/isc:IscW_ISCW000413%09red/isc:IscW_ISCW021522%09red/isc:IscW_ISCW021976%09red/isc:IscW_ISCW017017%09red
isc03040	Spliceosome	106/2617	0.00246084	0.0713643	0.0634637	B7PBN4/B7PGW6/B7P8E0/B7PCI2/B7PNN0/B7PPR4/B7PLF8/B7Q8U4	8	http://www.genome.jp/kegg-bin/show_pathway?isc03040/isc:IscW_ISCW002531%09red/isc:IscW_ISCW004423%09red/isc:IscW_ISCW016690%09red/isc:IscW_ISCW016836%09red/isc:IscW_ISCW005462%09red/isc:IscW_ISCW006562%09red/isc:IscW_ISCW018690%09red/isc:IscW_ISCW021146%09red
isc01232	Nucleotide metabolism	51/2617	0.00559946	0.108256	0.0962715	B7PAY2/B7P150/B7P0S3/B7PKN7/B7QLY6	5	http://www.genome.jp/kegg-bin/show_pathway?isc01232/isc:IscW_ISCW002028%09red/isc:IscW_ISCW016469%09red/isc:IscW_ISCW016257%09red/isc:IscW_ISCW018543%09red/isc:IscW_ISCW023074%09red
isc03015	mRNA surveillance pathway	58/2617	0.00966405	0.129791	0.115422	B7PGW6/B7P5H2/B7PBH9/B7QI53/B7PMY7	5	http://www.genome.jp/kegg-bin/show_pathway?isc03015/isc:IscW_ISCW004423%09red/isc:IscW_ISCW000354%09red/isc:IscW_ISCW003301%09red/isc:IscW_ISCW014211%09red/isc:IscW_ISCW006327%09red
isc00562	Inositol phosphate metabolism	40/2617	0.0123244	0.129791	0.115422	B7P3Q2/B7QKB8/B7QET6/B7QHI1	4	http://www.genome.jp/kegg-bin/show_pathway?isc00562/isc:IscW_ISCW016535%09red/isc:IscW_ISCW015061%09red/isc:IscW_ISCW022811%09red/isc:IscW_ISCW014885%09red
isc00240	Pyrimidine metabolism	41/2617	0.0134266	0.129791	0.115422	B7PAY2/B7Q5H6/B7P150/B7QLY6	4	http://www.genome.jp/kegg-bin/show_pathway?isc00240/isc:IscW_ISCW002028%09red/isc:IscW_ISCW011368%09red/isc:IscW_ISCW016469%09red/isc:IscW_ISCW023074%09red
isc00760	Nicotinate and nicotinamide metabolism	29/2617	0.0274212	0.1897	0.168699	B7PAY2/B7P150/B7P2M0	3	http://www.genome.jp/kegg-bin/show_pathway?isc00760/isc:IscW_ISCW002028%09red/isc:IscW_ISCW016469%09red/isc:IscW_ISCW015928%09red
isc04070	Phosphatidylinositol signaling system	51/2617	0.0279693	0.1897	0.168699	B7P3Q2/B7QKB8/B7QET6/B7QHI1	4	http://www.genome.jp/kegg-bin/show_pathway?isc04070/isc:IscW_ISCW016535%09red/isc:IscW_ISCW015061%09red/isc:IscW_ISCW022811%09red/isc:IscW_ISCW014885%09red
isc00670	One carbon pool by folate	12/2617	0.0294362	0.1897	0.168699	B7PV68/B7P986	2	http://www.genome.jp/kegg-bin/show_pathway?isc00670/isc:IscW_ISCW007783%09red/isc:IscW_ISCW017017%09red
isc04144	Endocytosis	118/2617	0.0508097	0.294696	0.262071	B7PQ07/B7PHG6/B7Q8P2/B7PM12/B7PJP8/B7P4F7	6	http://www.genome.jp/kegg-bin/show_pathway?isc04144/isc:IscW_ISCW018536%09red/isc:IscW_ISCW018290%09red/isc:IscW_ISCW021592%09red/isc:IscW_ISCW005274%09red/isc:IscW_ISCW017663%09red/isc:IscW_ISCW015633%09red
isc00052	Galactose metabolism	20/2617	0.0754207	0.364533	0.324177	B7PCN1/B7Q8A7	2	http://www.genome.jp/kegg-bin/show_pathway?isc00052/isc:IscW_ISCW002128%09red/isc:IscW_ISCW021522%09red
isc00500	Starch and sucrose metabolism	20/2617	0.0754207	0.364533	0.324177	B7PDN1/B7Q8A7	2	http://www.genome.jp/kegg-bin/show_pathway?isc00500/isc:IscW_ISCW017044%09red/isc:IscW_ISCW021522%09red
isc03013	Nucleocytoplasmic transport	77/2617	0.097996	0.4237	0.376793	B7PGW6/B7PCI2/B7P3N5/B7PKS5	4	http://www.genome.jp/kegg-bin/show_pathway?isc03013/isc:IscW_ISCW004423%09red/isc:IscW_ISCW016836%09red/isc:IscW_ISCW015975%09red/isc:IscW_ISCW005364%09red
isc04140	Autophagy - animal	80/2617	0.108973	0.4237	0.376793	B7PJK6/B7Q2N1/B7PZA9/B7QHI1	4	http://www.genome.jp/kegg-bin/show_pathway?isc04140/isc:IscW_ISCW018154%09red/isc:IscW_ISCW020637%09red/isc:IscW_ISCW009408%09red/isc:IscW_ISCW014885%09red
isc00910	Nitrogen metabolism	5/2617	0.109578	0.4237	0.376793	B7PNU5	1	http://www.genome.jp/kegg-bin/show_pathway?isc00910/isc:IscW_ISCW018771%09red
isc04068	FoxO signaling pathway	53/2617	0.119969	0.429868	0.382278	B7PDQ5/B7Q2N1/B7P1M4	3	http://www.genome.jp/kegg-bin/show_pathway?isc04068/isc:IscW_ISCW002848%09red/isc:IscW_ISCW020637%09red/isc:IscW_ISCW015581%09red
isc00561	Glycerolipid metabolism	27/2617	0.125996	0.429868	0.382278	B7PCN1/B7PF33	2	http://www.genome.jp/kegg-bin/show_pathway?isc00561/isc:IscW_ISCW002128%09red/isc:IscW_ISCW004779%09red
isc00983	Drug metabolism - other enzymes	56/2617	0.135433	0.436397	0.388084	B7Q5H6/B7PKN7/B7QLY6	3	http://www.genome.jp/kegg-bin/show_pathway?isc00983/isc:IscW_ISCW011368%09red/isc:IscW_ISCW018543%09red/isc:IscW_ISCW023074%09red
isc00920	Sulfur metabolism	8/2617	0.169563	0.496313	0.441368	B7P3J8	1	http://www.genome.jp/kegg-bin/show_pathway?isc00920/isc:IscW_ISCW000413%09red
isc00010	Glycolysis / Gluconeogenesis	33/2617	0.174055	0.496313	0.441368	B7PR86/B7Q8A7	2	http://www.genome.jp/kegg-bin/show_pathway?isc00010/isc:IscW_ISCW019126%09red/isc:IscW_ISCW021522%09red
isc03008	Ribosome biogenesis in eukaryotes	64/2617	0.1797	0.496313	0.441368	B7Q157/B7PRV8/B7QH01	3	http://www.genome.jp/kegg-bin/show_pathway?isc03008/isc:IscW_ISCW010270%09red/isc:IscW_ISCW019893%09red/isc:IscW_ISCW015037%09red
isc00040	Pentose and glucuronate interconversions	10/2617	0.207326	0.523358	0.465418	B7PCN1	1	http://www.genome.jp/kegg-bin/show_pathway?isc00040/isc:IscW_ISCW002128%09red
isc00250	Alanine, aspartate and glutamate metabolism	37/2617	0.207538	0.523358	0.465418	B7PNU5/B7P0S3	2	http://www.genome.jp/kegg-bin/show_pathway?isc00250/isc:IscW_ISCW018771%09red/isc:IscW_ISCW016257%09red
isc03018	RNA degradation	42/2617	0.250244	0.551007	0.490006	B7QH01/B7QI53	2	http://www.genome.jp/kegg-bin/show_pathway?isc03018/isc:IscW_ISCW015037%09red/isc:IscW_ISCW014211%09red
isc00340	Histidine metabolism	13/2617	0.260827	0.551007	0.490006	B7QBL3	1	http://www.genome.jp/kegg-bin/show_pathway?isc00340/isc:IscW_ISCW012913%09red
isc01230	Biosynthesis of amino acids	45/2617	0.276047	0.551007	0.490006	B7P3M8/B7PNU5	2	http://www.genome.jp/kegg-bin/show_pathway?isc01230/isc:IscW_ISCW015967%09red/isc:IscW_ISCW018771%09red
isc00220	Arginine biosynthesis	14/2617	0.277858	0.551007	0.490006	B7PNU5	1	http://www.genome.jp/kegg-bin/show_pathway?isc00220/isc:IscW_ISCW018771%09red
isc00030	Pentose phosphate pathway	15/2617	0.294504	0.551007	0.490006	B7Q8A7	1	http://www.genome.jp/kegg-bin/show_pathway?isc00030/isc:IscW_ISCW021522%09red
isc00051	Fructose and mannose metabolism	15/2617	0.294504	0.551007	0.490006	B7PCN1	1	http://www.genome.jp/kegg-bin/show_pathway?isc00051/isc:IscW_ISCW002128%09red
isc00450	Selenocompound metabolism	15/2617	0.294504	0.551007	0.490006	B7P3J8	1	http://www.genome.jp/kegg-bin/show_pathway?isc00450/isc:IscW_ISCW000413%09red
isc00770	Pantothenate and CoA biosynthesis	15/2617	0.294504	0.551007	0.490006	B7Q5H6	1	http://www.genome.jp/kegg-bin/show_pathway?isc00770/isc:IscW_ISCW011368%09red
isc00790	Folate biosynthesis	17/2617	0.326671	0.592091	0.526542	B7PCN1	1	http://www.genome.jp/kegg-bin/show_pathway?isc00790/isc:IscW_ISCW002128%09red
isc04136	Autophagy - other	20/2617	0.372236	0.654233	0.581804	B7PJK6	1	http://www.genome.jp/kegg-bin/show_pathway?isc04136/isc:IscW_ISCW018154%09red
isc00410	beta-Alanine metabolism	21/2617	0.386739	0.659732	0.586695	B7Q5H6	1	http://www.genome.jp/kegg-bin/show_pathway?isc00410/isc:IscW_ISCW011368%09red
isc01240	Biosynthesis of cofactors	103/2617	0.423091	0.684421	0.608651	B7P0S3/B7QLY6/B7P2M0	3	http://www.genome.jp/kegg-bin/show_pathway?isc01240/isc:IscW_ISCW016257%09red/isc:IscW_ISCW023074%09red/isc:IscW_ISCW015928%09red
isc01250	Biosynthesis of nucleotide sugars	25/2617	0.44153	0.684421	0.608651	B7Q8A7	1	http://www.genome.jp/kegg-bin/show_pathway?isc01250/isc:IscW_ISCW021522%09red
isc04330	Notch signaling pathway	25/2617	0.44153	0.684421	0.608651	B7Q8U4	1	http://www.genome.jp/kegg-bin/show_pathway?isc04330/isc:IscW_ISCW021146%09red
isc00640	Propanoate metabolism	29/2617	0.491501	0.684421	0.608651	B7PL03	1	http://www.genome.jp/kegg-bin/show_pathway?isc00640/isc:IscW_ISCW018614%09red
isc01100	Metabolic pathways	1071/2617	0.50272	0.684421	0.608651	B7P3Q2/B7PAY2/B7PCN1/B7P3M8/B7PNU5/B7PDN1/B7Q5H6/B7PR86/B7P150/B7PV68/B7P0S3/B7QKB8/B7PKN7/B7QET6/B7P9Z3/B7QLY6/B7P3J8/B7QBL3/B7PF33/B7P2M0/B7Q8A7/B7QFY3/B7PL03/B7P986/B7QHI1	25	http://www.genome.jp/kegg-bin/show_pathway?isc01100/isc:IscW_ISCW016535%09red/isc:IscW_ISCW002028%09red/isc:IscW_ISCW002128%09red/isc:IscW_ISCW015967%09red/isc:IscW_ISCW018771%09red/isc:IscW_ISCW017044%09red/isc:IscW_ISCW011368%09red/isc:IscW_ISCW019126%09red/isc:IscW_ISCW016469%09red/isc:IscW_ISCW007783%09red/isc:IscW_ISCW016257%09red/isc:IscW_ISCW015061%09red/isc:IscW_ISCW018543%09red/isc:IscW_…
isc03250	Viral life cycle - HIV-1	30/2617	0.50329	0.684421	0.608651	B7P3N5	1	http://www.genome.jp/kegg-bin/show_pathway?isc03250/isc:IscW_ISCW015975%09red
isc00020	Citrate cycle (TCA cycle)	32/2617	0.526067	0.684421	0.608651	B7PR86	1	http://www.genome.jp/kegg-bin/show_pathway?isc00020/isc:IscW_ISCW019126%09red
isc04350	TGF-beta signaling pathway	32/2617	0.526067	0.684421	0.608651	B7P4F7	1	http://www.genome.jp/kegg-bin/show_pathway?isc04350/isc:IscW_ISCW015633%09red
isc00260	Glycine, serine and threonine metabolism	33/2617	0.537067	0.684421	0.608651	B7P3M8	1	http://www.genome.jp/kegg-bin/show_pathway?isc00260/isc:IscW_ISCW015967%09red
isc03420	Nucleotide excision repair	33/2617	0.537067	0.684421	0.608651	B7PMU5	1	http://www.genome.jp/kegg-bin/show_pathway?isc03420/isc:IscW_ISCW006143%09red
isc04150	mTOR signaling pathway	78/2617	0.539918	0.684421	0.608651	B7PXU8/B7Q2N1	2	http://www.genome.jp/kegg-bin/show_pathway?isc04150/isc:IscW_ISCW009233%09red/isc:IscW_ISCW020637%09red
isc04120	Ubiquitin mediated proteolysis	80/2617	0.553822	0.684421	0.608651	B7PMU5/B7P1L0	2	http://www.genome.jp/kegg-bin/show_pathway?isc04120/isc:IscW_ISCW006143%09red/isc:IscW_ISCW015566%09red
isc04137	Mitophagy - animal	35/2617	0.55832	0.684421	0.608651	B7P1M4	1	http://www.genome.jp/kegg-bin/show_pathway?isc04137/isc:IscW_ISCW015581%09red
isc00620	Pyruvate metabolism	36/2617	0.568584	0.684421	0.608651	B7PR86	1	http://www.genome.jp/kegg-bin/show_pathway?isc00620/isc:IscW_ISCW019126%09red
isc00970	Aminoacyl-tRNA biosynthesis	39/2617	0.597988	0.684421	0.608651	B7PC94	1	http://www.genome.jp/kegg-bin/show_pathway?isc00970/isc:IscW_ISCW016908%09red
isc00280	Valine, leucine and isoleucine degradation	41/2617	0.616487	0.684421	0.608651	B7PL03	1	http://www.genome.jp/kegg-bin/show_pathway?isc00280/isc:IscW_ISCW018614%09red
isc02010	ABC transporters	41/2617	0.616487	0.684421	0.608651	B7QFI8	1	http://www.genome.jp/kegg-bin/show_pathway?isc02010/isc:IscW_ISCW021900%09red
isc00270	Cysteine and methionine metabolism	42/2617	0.62542	0.684421	0.608651	B7P3M8	1	http://www.genome.jp/kegg-bin/show_pathway?isc00270/isc:IscW_ISCW015967%09red
isc00630	Glyoxylate and dicarboxylate metabolism	42/2617	0.62542	0.684421	0.608651	B7PNU5	1	http://www.genome.jp/kegg-bin/show_pathway?isc00630/isc:IscW_ISCW018771%09red
isc01200	Carbon metabolism	95/2617	0.64874	0.696795	0.619654	B7P3M8/B7PR86	2	http://www.genome.jp/kegg-bin/show_pathway?isc01200/isc:IscW_ISCW015967%09red/isc:IscW_ISCW019126%09red
isc00520	Amino sugar and nucleotide sugar metabolism	65/2617	0.782721	0.825414	0.734035	B7Q8A7	1	http://www.genome.jp/kegg-bin/show_pathway?isc00520/isc:IscW_ISCW021522%09red
isc00564	Glycerophospholipid metabolism	87/2617	0.871546	0.902672	0.802739	B7PF33	1	http://www.genome.jp/kegg-bin/show_pathway?isc00564/isc:IscW_ISCW004779%09red
isc03010	Ribosome	115/2617	0.934642	0.934642	0.83117	B7PAI0	1	http://www.genome.jp/kegg-bin/show_pathway?isc03010/isc:IscW_ISCW002598%09red
isc04141	Protein processing in endoplasmic reticulum	115/2617	0.934642	0.934642	0.83117	B7PEL3	1	http://www.genome.jp/kegg-bin/show_pathway?isc04141/isc:IscW_ISCW017698%09red
